# Supplementary material for: Molecular Encoding of Ischemic Stroke and its Resolution after Human Neural Stem Cell Therapy by Extracellular Vesicles
Source: MedComm (2020). 2025 Oct 28;6(11):e70400. doi: 10.1002/mco2.70400 (PMC12559856; doi:10.1002/mco2.70400)
Supplement: Supplementary file 2 — mco270400‐sup‐0002‐TableS1.xlsx. [file MCO2-6-e70400-s006.xlsx]

## Sheet: Summary
	Work files	Explanation
1	mfuzz_brain.gene_center	Averaged clustering score of brain derived EV mRNA
2	mfuzz_brain.gene_member	Individual clustering score for each gene of brain derived EV mRNA
3	mfuzz_plasma.gene_center	Averaged custering score of plasma derived EV mRNA
4	mfuzz_plasma.gene_member	Individual clustering score for each gene of plasma derived EV mRNA
5	Cluster1_Brain_pathway	Pathway enrichment analysis of cluster 1 of brain EV mRNA
6	Cluster2_Brain_pathway	Pathway enrichment analysis of cluster 2 of brain EV mRNA
7	Cluster3_Brain_pathway	Pathway enrichment analysis of cluster 3 of brain EV mRNA
8	Cluster1_Plasma_pathway	Pathway enrichment analysis of cluster 1 of plasma EV mRNA
9	Cluster2_Plasma_pathway	Pathway enrichment analysis of cluster 2 of plasma EV mRNA
10	Cluster3_Plasma_pathway	Pathway enrichment analysis of cluster 3 of plasma EV mRNA

## Sheet: mfuzz_brain.gene_center
	Healthy	Ctrl.4.days	Ctrl.10.days	Ctrl.31.days
1	-1.04869	0.678762	-0.518713	0.888645
2	-0.752942	0.0069826	-0.638323	1.38428
3	-0.520381	-0.338873	-0.613307	1.47256

## Sheet: mfuzz_brain.gene_member
	Cluster 1 Score	Cluster 2 Score	Cluster 3 Score	Cluster	Final Score
Pdgfrb	0.906497	0.0576165	0.0358861	1	0.906497
Tsc22d4	0.905257	0.058281	0.0364617	1	0.905257
Sh3bgrl	0.902843	0.0597001	0.0374566	1	0.902843
Ech1	0.900652	0.061396	0.0379521	1	0.900652
Fbrs	0.9005	0.0610794	0.0384204	1	0.9005
Arhgef40	0.900244	0.061253	0.0385028	1	0.900244
Sbno2	0.900154	0.0612282	0.0386183	1	0.900154
Papd7	0.899469	0.0624522	0.0380793	1	0.899469
Lamp1	0.897961	0.0628814	0.039158	1	0.897961
Ppp1r18	0.896618	0.0632676	0.0401144	1	0.896618
Tnrc18	0.894999	0.0644333	0.0405681	1	0.894999
Foxc1	0.894191	0.0656232	0.0401862	1	0.894191
Sh3pxd2b	0.89097	0.0673279	0.041702	1	0.89097
Plxnb2	0.888583	0.069508	0.0419085	1	0.888583
Ube2j2	0.884465	0.071414	0.0441211	1	0.884465
Myh9	0.884053	0.0721149	0.0438323	1	0.884053
Myh9l1	0.882466	0.071629	0.0459051	1	0.882466
Foxd1	0.882254	0.072037	0.0457089	1	0.882254
Tssc4	0.880618	0.0744962	0.0448859	1	0.880618
Gltscr2	0.880394	0.0748397	0.0447667	1	0.880394
Arpc5	0.879936	0.073019	0.0470451	1	0.879936
Epb41l2	0.877712	0.0743135	0.0479744	1	0.877712
Tf	0.875961	0.0761098	0.0479295	1	0.875961
Srf	0.873127	0.0796197	0.0472537	1	0.873127
Map6	0.871634	0.0806102	0.047756	1	0.871634
Vmac	0.869513	0.0819151	0.048572	1	0.869513
Aebp1	0.86772	0.0802572	0.052023	1	0.86772
Calcoco1	0.867186	0.0814273	0.0513867	1	0.867186
Egln1	0.863025	0.083523	0.0534516	1	0.863025
Polr1d	0.86266	0.0864297	0.0509099	1	0.86266
Tln1	0.860697	0.0863687	0.0529343	1	0.860697
Swap70	0.857733	0.086373	0.055894	1	0.857733
Pabpn1	0.854016	0.088128	0.0578563	1	0.854016
Jtb	0.853969	0.0882319	0.0577991	1	0.853969
Vrk3	0.85262	0.0894242	0.0579558	1	0.85262
Hes6	0.851311	0.0915627	0.0571266	1	0.851311
Iqgap1	0.849917	0.0924394	0.0576436	1	0.849917
Ppp1r14b	0.844854	0.0955019	0.0596443	1	0.844854
Mxd4	0.843917	0.0979598	0.0581233	1	0.843917
Chmp2b	0.843444	0.0947926	0.0617634	1	0.843444
Tesk1	0.841415	0.0999534	0.0586316	1	0.841415
Hnrnpab	0.840326	0.0983469	0.0613276	1	0.840326
Eva1b	0.837984	0.102198	0.0598189	1	0.837984
Sox10	0.83762	0.101577	0.060803	1	0.83762
Glul	0.829505	0.108135	0.0623595	1	0.829505
Btg1	0.828859	0.102715	0.0684255	1	0.828859
Ubald2	0.827694	0.106414	0.0658913	1	0.827694
Cbx4	0.826112	0.107957	0.0659316	1	0.826112
Scand1	0.825991	0.104823	0.0691854	1	0.825991
Cstb	0.823555	0.106012	0.0704331	1	0.823555
Nr2f1	0.820916	0.107567	0.0715169	1	0.820916
Serpinh1	0.82037	0.113931	0.0656986	1	0.82037
Pabpc1	0.816373	0.111363	0.0722633	1	0.816373
Map1lc3b	0.815642	0.110922	0.0734352	1	0.815642
Fbrsl1	0.814881	0.116326	0.0687925	1	0.814881
Fabp5	0.814103	0.1177	0.068197	1	0.814103
Taf10	0.813613	0.112701	0.0736859	1	0.813613
Olig1	0.813251	0.114835	0.0719143	1	0.813251
RGD1564664	0.812466	0.112064	0.07547	1	0.812466
Kcmf1	0.811428	0.116853	0.0717189	1	0.811428
Fam20c	0.809954	0.120771	0.0692751	1	0.809954
Erbin	0.809129	0.120759	0.0701115	1	0.809129
Lamc1	0.808293	0.118687	0.0730206	1	0.808293
Pbxip1	0.80749	0.1149	0.07761	1	0.80749
Eef1b2	0.806607	0.115392	0.0780013	1	0.806607
Ppp1r15a	0.805827	0.123727	0.0704463	1	0.805827
Jund	0.80407	0.117328	0.0786018	1	0.80407
Adam10	0.803032	0.12556	0.0714083	1	0.803032
Tmpo	0.802268	0.122035	0.0756975	1	0.802268
Vps9d1	0.802155	0.122012	0.0758329	1	0.802155
Scyl1	0.800121	0.119597	0.0802812	1	0.800121
Gatad2a	0.799588	0.11994	0.0804713	1	0.799588
RGD1309748	0.798285	0.120157	0.0815575	1	0.798285
Lima1	0.797589	0.122394	0.0800173	1	0.797589
Ccng1	0.797563	0.128214	0.0742224	1	0.797563
H2afx	0.797321	0.12208	0.0805986	1	0.797321
Stk10	0.795178	0.121963	0.0828594	1	0.795178
Ptrf	0.795121	0.126977	0.0779013	1	0.795121
Nckap5l	0.794652	0.128875	0.0764731	1	0.794652
Sirt7	0.794014	0.12375	0.0822364	1	0.794014
Sulf2	0.793663	0.130839	0.0754976	1	0.793663
Csk	0.79313	0.128507	0.0783625	1	0.79313
Hmg20b	0.791329	0.130026	0.0786456	1	0.791329
Hmga1	0.790084	0.125402	0.0845146	1	0.790084
Tma7	0.789631	0.134429	0.0759399	1	0.789631
H2afj	0.789386	0.130846	0.0797685	1	0.789386
Zc3h11a	0.786918	0.136322	0.0767597	1	0.786918
Erp29	0.786914	0.129846	0.0832391	1	0.786914
Hr	0.786237	0.128604	0.0851586	1	0.786237
Ccdc88c	0.78379	0.132474	0.0837363	1	0.78379
H2afz	0.782655	0.129224	0.0881215	1	0.782655
Zfp710	0.781469	0.130888	0.0876431	1	0.781469
Eed	0.779517	0.136269	0.0842138	1	0.779517
RGD1565363	0.777588	0.142073	0.0803394	1	0.777588
RGD1562339	0.7774	0.132766	0.0898346	1	0.7774
Txlna	0.774263	0.137669	0.0880687	1	0.774263
Arhgap22	0.771724	0.145554	0.0827215	1	0.771724
Adamts10	0.770603	0.136713	0.0926839	1	0.770603
Inpp5d	0.770442	0.136838	0.0927204	1	0.770442
Rtkn	0.769043	0.147566	0.0833915	1	0.769043
Nol7	0.768295	0.146038	0.085667	1	0.768295
Lamb2	0.766824	0.143443	0.0897325	1	0.766824
Pxn	0.765808	0.147834	0.0863583	1	0.765808
Flna	0.765361	0.145854	0.0887843	1	0.765361
Rab4b	0.765028	0.148211	0.0867615	1	0.765028
Cux2	0.764659	0.148925	0.0864152	1	0.764659
Lgmn	0.762543	0.14026	0.097197	1	0.762543
Asap3	0.762368	0.140619	0.097013	1	0.762368
Ralgds	0.760008	0.154287	0.085705	1	0.760008
Cic	0.755967	0.156486	0.0875467	1	0.755967
Zfp276	0.755809	0.147025	0.0971662	1	0.755809
Fstl1	0.75473	0.147419	0.0978512	1	0.75473
Amotl2	0.75441	0.149605	0.0959853	1	0.75441
Flnc	0.754228	0.148815	0.0969561	1	0.754228
Osr1	0.754089	0.154365	0.0915455	1	0.754089
Map7d1	0.753598	0.146662	0.0997401	1	0.753598
Gnai2	0.753541	0.15726	0.089199	1	0.753541
Map3k11	0.752699	0.158751	0.0885499	1	0.752699
Hnrnpul1	0.75141	0.157308	0.0912826	1	0.75141
Wash1	0.750451	0.155816	0.093733	1	0.750451
Inppl1	0.747221	0.160715	0.0920637	1	0.747221
Ybx1	0.746238	0.157056	0.0967068	1	0.746238
Nek7	0.746032	0.149485	0.104482	1	0.746032
Tceb3	0.744456	0.156364	0.0991793	1	0.744456
Zfp362	0.744226	0.165062	0.0907122	1	0.744226
Mllt1	0.744189	0.151405	0.104405	1	0.744189
Id1	0.741495	0.165493	0.093012	1	0.741495
Map3k1	0.739986	0.152848	0.107166	1	0.739986
Nsmf	0.738741	0.162246	0.099013	1	0.738741
Stk40	0.738676	0.160105	0.101219	1	0.738676
Homer3	0.734575	0.171113	0.0943127	1	0.734575
Nr2f6	0.733948	0.171733	0.0943194	1	0.733948
Anxa2	0.73345	0.156701	0.109849	1	0.73345
Tpm4	0.733173	0.156432	0.110395	1	0.733173
Rad23b	0.732168	0.169911	0.0979215	1	0.732168
Sox2	0.732161	0.157011	0.110828	1	0.732161
Hip1	0.732118	0.16209	0.105792	1	0.732118
Plekha3	0.72912	0.173849	0.0970312	1	0.72912
Uba52	0.728797	0.166554	0.104649	1	0.728797
Fam107a	0.728516	0.164017	0.107467	1	0.728516
Bloc1s1	0.726473	0.160339	0.113188	1	0.726473
Cdk2ap1	0.726236	0.166269	0.107495	1	0.726236
Ctsl	0.722241	0.162422	0.115337	1	0.722241
Creg2	0.721952	0.178166	0.0998816	1	0.721952
H3f3b	0.721794	0.166916	0.111289	1	0.721794
Nol12	0.721781	0.163133	0.115086	1	0.721781
Tbc1d20	0.72176	0.162666	0.115574	1	0.72176
Psme1	0.721643	0.180023	0.0983338	1	0.721643
Sox4	0.718864	0.166095	0.115041	1	0.718864
Rexo1	0.715555	0.182147	0.102298	1	0.715555
Txndc5	0.714844	0.167473	0.117684	1	0.714844
Ddn	0.714732	0.169872	0.115397	1	0.714732
Eml3	0.713857	0.173442	0.112701	1	0.713857
Gna13	0.713381	0.167752	0.118867	1	0.713381
Inf2	0.713168	0.170327	0.116505	1	0.713168
Sh3d19	0.711504	0.170004	0.118492	1	0.711504
Hopx	0.708136	0.170058	0.121805	1	0.708136
Rabep2	0.708009	0.187259	0.104732	1	0.708009
Erf	0.707409	0.188937	0.103655	1	0.707409
Rbms1	0.707073	0.170687	0.122239	1	0.707073
Tceb2	0.706987	0.188186	0.104828	1	0.706987
Gas1	0.706935	0.171243	0.121822	1	0.706935
Ptms	0.706044	0.180442	0.113514	1	0.706044
Tpm2	0.704198	0.176507	0.119296	1	0.704198
Ahnak	0.703918	0.190688	0.105394	1	0.703918
Atf6b	0.703403	0.189217	0.10738	1	0.703403
Ubp1	0.701022	0.187559	0.111419	1	0.701022
Sat1	0.701022	0.187537	0.111441	1	0.701022
Uaca	0.700908	0.193634	0.105459	1	0.700908
Sult1a1	0.700642	0.19382	0.105537	1	0.700642
Sp110	0.700294	0.176053	0.123653	1	0.700294
Xrcc1	0.699008	0.176607	0.124385	1	0.699008
Golph3	0.696102	0.176503	0.127395	1	0.696102
Hdac7	0.693479	0.178776	0.127744	1	0.693479
Adgra2	0.6923	0.196591	0.111109	1	0.6923
Gsn	0.691336	0.200421	0.108244	1	0.691336
Atp5o	0.691105	0.200846	0.108049	1	0.691105
Klf2	0.69039	0.179648	0.129962	1	0.69039
Nupr1	0.690083	0.181356	0.128561	1	0.690083
Msn	0.688547	0.181146	0.130307	1	0.688547
NEWGENE_69363	0.683947	0.185529	0.130524	1	0.683947
Myo1c	0.682621	0.188807	0.128572	1	0.682621
Szrd1	0.682469	0.206371	0.11116	1	0.682469
Csrp2	0.682281	0.18387	0.133849	1	0.682281
Mrpl46	0.677866	0.210693	0.11144	1	0.677866
Zcrb1	0.677851	0.210692	0.111457	1	0.677851
Tcirg1	0.676284	0.187485	0.136231	1	0.676284
Gm2a	0.676221	0.193776	0.130003	1	0.676221
Aebp2	0.676031	0.187162	0.136807	1	0.676031
Brd2	0.675957	0.203385	0.120658	1	0.675957
Znrf1	0.675442	0.197523	0.127035	1	0.675442
2024-03-02	0.6754	0.195565	0.129035	1	0.6754
Ttyh3	0.675289	0.187564	0.137147	1	0.675289
Ndufb8	0.675108	0.197381	0.127512	1	0.675108
Herpud1	0.674901	0.211617	0.113482	1	0.674901
Slc25a5	0.674671	0.211681	0.113647	1	0.674671
Pnrc2	0.674586	0.19119	0.134224	1	0.674586
Vim	0.673568	0.190392	0.136039	1	0.673568
Myo9b	0.67313	0.204862	0.122008	1	0.67313
Npdc1	0.671734	0.199342	0.128924	1	0.671734
Ankrd13c	0.671098	0.213919	0.114983	1	0.671098
Cenpb	0.671021	0.198583	0.130396	1	0.671021
Trnp1	0.670353	0.199235	0.130412	1	0.670353
Lmna	0.668585	0.209207	0.122208	1	0.668585
Pdpn	0.668471	0.217005	0.114524	1	0.668471
Adam15	0.668463	0.191291	0.140246	1	0.668463
Col3a1	0.668435	0.20033	0.131234	1	0.668435
Edf1	0.668414	0.208021	0.123566	1	0.668414
Aven	0.66779	0.212906	0.119303	1	0.66779
Eya2	0.667428	0.217499	0.115073	1	0.667428
Phldb1	0.667197	0.202468	0.130335	1	0.667197
Fam220a	0.666941	0.203547	0.129512	1	0.666941
Akap12	0.66679	0.204721	0.128489	1	0.66679
Pltp	0.666719	0.211254	0.122027	1	0.666719
Gsta4	0.665927	0.195001	0.139072	1	0.665927
Arhgef1	0.66574	0.192566	0.141693	1	0.66574
Gpd1	0.665716	0.196057	0.138227	1	0.665716
Zfp219	0.665587	0.21172	0.122693	1	0.665587
Dek	0.664964	0.202135	0.132901	1	0.664964
Dnajc9	0.66363	0.212674	0.123695	1	0.66363
Snapin	0.663335	0.194037	0.142629	1	0.663335
Prrc2a	0.663268	0.220137	0.116594	1	0.663268
Rin2	0.662705	0.216284	0.121011	1	0.662705
Bmp2k	0.661714	0.215793	0.122492	1	0.661714
Cux1	0.658263	0.208047	0.13369	1	0.658263
Itgb1	0.657151	0.197578	0.145271	1	0.657151
Baalc	0.657097	0.223819	0.119085	1	0.657097
Hist1h2bh	0.656882	0.201014	0.142104	1	0.656882
Sox9	0.656508	0.221481	0.122011	1	0.656508
Tarsl2	0.655822	0.215924	0.128254	1	0.655822
Col1a2	0.65553	0.218287	0.126183	1	0.65553
Npas2	0.654715	0.201572	0.143713	1	0.654715
Nt5dc2	0.653857	0.201247	0.144896	1	0.653857
Mrpl42	0.653433	0.20753	0.139037	1	0.653433
Gng12	0.65328	0.203361	0.143359	1	0.65328
Junb	0.653184	0.226578	0.120238	1	0.653184
Phf23	0.652461	0.228115	0.119425	1	0.652461
Plcb3	0.652173	0.199673	0.148155	1	0.652173
Prkcd	0.652031	0.227981	0.119988	1	0.652031
Zbtb7b	0.651386	0.200033	0.148581	1	0.651386
Inafm2	0.649059	0.20124	0.149701	1	0.649059
Mycl	0.647477	0.214164	0.13836	1	0.647477
Phc2	0.647337	0.231901	0.120761	1	0.647337
Pitpnc1	0.646338	0.230654	0.123009	1	0.646338
Dap	0.645807	0.203187	0.151005	1	0.645807
Cbx1	0.645377	0.231848	0.122775	1	0.645377
Sparc	0.644824	0.228163	0.127014	1	0.644824
Ogfrl1	0.644198	0.204415	0.151388	1	0.644198
Tle2	0.643986	0.211069	0.144945	1	0.643986
Col1a1	0.643842	0.206588	0.14957	1	0.643842
Apod	0.643212	0.228154	0.128634	1	0.643212
Ier5	0.642748	0.205356	0.151896	1	0.642748
Kcnc1	0.642238	0.233546	0.124216	1	0.642238
Fuca1	0.641898	0.231682	0.12642	1	0.641898
Mrpl34	0.64184	0.235818	0.122341	1	0.64184
Mettl9	0.641496	0.228175	0.130328	1	0.641496
Cox14	0.640615	0.206874	0.152511	1	0.640615
Mff	0.639647	0.237032	0.123321	1	0.639647
Tle3	0.638504	0.237837	0.123659	1	0.638504
Gna12	0.636224	0.208086	0.155691	1	0.636224
Gpatch4	0.636142	0.211506	0.152352	1	0.636142
Fxyd5	0.635802	0.214753	0.149445	1	0.635802
Tgfb1	0.635358	0.209611	0.155031	1	0.635358
Glipr2	0.634423	0.222705	0.142872	1	0.634423
Dkc1	0.634299	0.209074	0.156627	1	0.634299
Slain2	0.634038	0.239868	0.126095	1	0.634038
Bhlhe22	0.633741	0.231146	0.135112	1	0.633741
Basp1	0.632106	0.211115	0.156779	1	0.632106
Cald1	0.631645	0.240846	0.127509	1	0.631645
Aspscr1	0.631339	0.235105	0.133556	1	0.631339
Foxo3	0.630913	0.241965	0.127122	1	0.630913
Ctsz	0.630572	0.211125	0.158303	1	0.630572
Nr2f2	0.630456	0.211016	0.158528	1	0.630456
Ctsa	0.629756	0.214988	0.155256	1	0.629756
Rcn3	0.627895	0.212238	0.159868	1	0.627895
Tagln	0.627736	0.228283	0.143981	1	0.627736
Nmi	0.627732	0.243871	0.128398	1	0.627732
Mpst	0.627197	0.219574	0.153229	1	0.627197
Arhgap45	0.627049	0.215128	0.157823	1	0.627049
Alkbh5	0.626879	0.231861	0.14126	1	0.626879
Mrpl15	0.626794	0.229925	0.143281	1	0.626794
Abhd17a	0.626309	0.226468	0.147224	1	0.626309
Vash1	0.626262	0.24546	0.128279	1	0.626262
Hif3a	0.626081	0.215856	0.158063	1	0.626081
Ddr1	0.625664	0.23752	0.136816	1	0.625664
Eef1a1	0.625565	0.230251	0.144184	1	0.625565
Bgn	0.624539	0.24523	0.130231	1	0.624539
Taf8	0.624291	0.237438	0.138271	1	0.624291
Zbtb17	0.62393	0.224028	0.152042	1	0.62393
RGD1559909	0.623448	0.243441	0.133111	1	0.623448
Emilin1	0.622854	0.215082	0.162064	1	0.622854
Wipf1	0.622553	0.214806	0.162641	1	0.622553
Eftud2	0.620529	0.22033	0.159141	1	0.620529
Kank3	0.619178	0.224238	0.156584	1	0.619178
Hmgb2	0.618855	0.217904	0.16324	1	0.618855
Stat6	0.616005	0.254208	0.129787	1	0.616005
Mpp1	0.615309	0.250949	0.133743	1	0.615309
Clic1	0.614573	0.222758	0.162669	1	0.614573
Purb	0.614571	0.226173	0.159257	1	0.614571
Vamp8	0.61415	0.228501	0.157349	1	0.61415
Gas2l1	0.614103	0.246241	0.139656	1	0.614103
Prkcdbp	0.613206	0.220502	0.166292	1	0.613206
Cd164	0.61271	0.22115	0.16614	1	0.61271
Desi1	0.612653	0.2458	0.141547	1	0.612653
Agfg1	0.612149	0.221629	0.166222	1	0.612149
Rwdd1	0.611364	0.233956	0.15468	1	0.611364
Kif7	0.611274	0.252623	0.136103	1	0.611274
Arhgap31	0.611238	0.220497	0.168265	1	0.611238
Igfbp7	0.61089	0.221249	0.167861	1	0.61089
Mt2A	0.610293	0.221855	0.167853	1	0.610293
Fam129b	0.610237	0.255108	0.134655	1	0.610237
Atp13a3	0.609762	0.243905	0.146332	1	0.609762
Cyba	0.60968	0.223158	0.167161	1	0.60968
Scarb2	0.609113	0.259514	0.131372	1	0.609113
Akna	0.609084	0.243939	0.146976	1	0.609084
Amer2	0.608257	0.240425	0.151317	1	0.608257
Chst2	0.608167	0.223342	0.168491	1	0.608167
Sap30l	0.607034	0.222533	0.170433	1	0.607034
Atp5sl	0.606159	0.246514	0.147327	1	0.606159
Tcof1	0.605896	0.22334	0.170764	1	0.605896
Aldh16a1	0.605583	0.224303	0.170114	1	0.605583
Cab39	0.604441	0.262379	0.133179	1	0.604441
Ifngr1	0.604382	0.257334	0.138284	1	0.604382
Mt1	0.604287	0.228294	0.167418	1	0.604287
Lrch4	0.602948	0.235687	0.161365	1	0.602948
Cebpb	0.602466	0.225175	0.172358	1	0.602466
Phldb3	0.602063	0.264519	0.133418	1	0.602063
Stac2	0.60197	0.245668	0.152362	1	0.60197
Errfi1	0.601346	0.264804	0.13385	1	0.601346
Fn1	0.600893	0.22622	0.172888	1	0.600893
Bad	0.599984	0.247998	0.152018	1	0.599984
Slc25a33	0.598698	0.245771	0.155532	1	0.598698
Lmtk3	0.598502	0.258166	0.143332	1	0.598502
Jade2	0.598009	0.256796	0.145195	1	0.598009
Cbfb	0.597104	0.227535	0.175361	1	0.597104
Lrrc4b	0.597066	0.259077	0.143857	1	0.597066
Rhoc	0.596811	0.229688	0.173502	1	0.596811
Zfp652	0.59651	0.268627	0.134863	1	0.59651
Plin2	0.594677	0.230137	0.175187	1	0.594677
Ndfip2	0.594499	0.229294	0.176207	1	0.594499
Bcl7c	0.594471	0.231232	0.174296	1	0.594471
Hnrnpu	0.594166	0.267188	0.138646	1	0.594166
Zfyve19	0.594146	0.229765	0.176089	1	0.594146
Gnas	0.592994	0.27048	0.136526	1	0.592994
Dyrk1b	0.592295	0.255171	0.152534	1	0.592295
Rnf149	0.592067	0.232494	0.175439	1	0.592067
Cox7a2l	0.590045	0.253594	0.156361	1	0.590045
RGD1560248	0.588251	0.272259	0.13949	1	0.588251
Chchd1	0.5876	0.232526	0.179874	1	0.5876
P4hb	0.586414	0.233022	0.180564	1	0.586414
Cast	0.585903	0.271723	0.142374	1	0.585903
Ctsb	0.584854	0.234403	0.180743	1	0.584854
Ncan	0.584328	0.235331	0.18034	1	0.584328
Ybx3	0.583734	0.234219	0.182046	1	0.583734
Ostf1	0.58292	0.239812	0.177269	1	0.58292
Ndufb4	0.582099	0.241726	0.176175	1	0.582099
Pip4k2a	0.581954	0.278385	0.139661	1	0.581954
Snx24	0.581871	0.23768	0.18045	1	0.581871
Pabpc1l2a	0.581324	0.23852	0.180156	1	0.581324
Tmem259	0.580025	0.273433	0.146541	1	0.580025
Prkcsh	0.57986	0.237479	0.18266	1	0.57986
H1f0	0.579496	0.237855	0.182649	1	0.579496
Bmp6	0.578848	0.237161	0.183991	1	0.578848
Fth1	0.576758	0.244712	0.17853	1	0.576758
Hepacam	0.575002	0.268341	0.156658	1	0.575002
Lhx2	0.574989	0.270506	0.154505	1	0.574989
Hddc3	0.574889	0.245955	0.179155	1	0.574889
Foxg1	0.574227	0.240238	0.185535	1	0.574227
C1qa	0.574176	0.24536	0.180464	1	0.574176
Sipa1	0.574028	0.245892	0.180079	1	0.574028
Hist2h2ac	0.573748	0.238838	0.187415	1	0.573748
Nit2	0.573614	0.239876	0.18651	1	0.573614
Loxl1	0.573117	0.239258	0.187625	1	0.573117
Scoc	0.572383	0.285766	0.141851	1	0.572383
Fau	0.572078	0.24503	0.182893	1	0.572078
Dnajc15	0.571333	0.244921	0.183747	1	0.571333
Tubb6	0.571134	0.24111	0.187756	1	0.571134
Pragmin	0.571045	0.28642	0.142536	1	0.571045
Rbp4	0.570459	0.257127	0.172414	1	0.570459
Csf2ra	0.570259	0.241587	0.188154	1	0.570259
Smarcd2	0.570136	0.286964	0.1429	1	0.570136
RGD1561113	0.56982	0.26823	0.16195	1	0.56982
Slc6a6	0.56975	0.241636	0.188614	1	0.56975
Hist2h2aa3	0.569487	0.240878	0.189636	1	0.569487
Ccdc85c	0.569084	0.261507	0.169409	1	0.569084
Tgfbr1	0.568886	0.241086	0.190029	1	0.568886
Zcchc14	0.568428	0.278882	0.15269	1	0.568428
Vapa	0.567404	0.288951	0.143645	1	0.567404
Irf8	0.566283	0.254864	0.178853	1	0.566283
Ppib	0.565622	0.248538	0.18584	1	0.565622
Furin	0.565146	0.243575	0.191279	1	0.565146
Mrps17	0.565043	0.242896	0.192061	1	0.565043
Rcsd1	0.564671	0.245313	0.190016	1	0.564671
Anxa4	0.564499	0.265182	0.170319	1	0.564499
Fyn	0.564328	0.290278	0.145394	1	0.564328
Cables2	0.564116	0.24421	0.191673	1	0.564116
Fes	0.563782	0.243892	0.192326	1	0.563782
C1ql3	0.561978	0.261342	0.176681	1	0.561978
Grn	0.561313	0.246697	0.19199	1	0.561313
Kctd12	0.561014	0.258942	0.180044	1	0.561014
Apba1	0.560837	0.289654	0.149509	1	0.560837
C1qb	0.560001	0.24533	0.194669	1	0.560001
Potef	0.55968	0.292803	0.147517	1	0.55968
Nhp2	0.55868	0.289212	0.152107	1	0.55868
S100a10	0.558328	0.246342	0.19533	1	0.558328
S100a4	0.557876	0.247565	0.194558	1	0.557876
Ankrd13a	0.557423	0.280494	0.162082	1	0.557423
Mobp	0.556207	0.247026	0.196768	1	0.556207
Zc3h18	0.555684	0.297893	0.146424	1	0.555684
Ier5l	0.55567	0.248855	0.195475	1	0.55567
Bag3	0.555647	0.298398	0.145955	1	0.555647
Flcn	0.555069	0.29534	0.149591	1	0.555069
Vwf	0.554502	0.24932	0.196178	1	0.554502
Mtrf1l	0.554103	0.292033	0.153864	1	0.554103
Coa3	0.553902	0.249944	0.196154	1	0.553902
Sh3glb1	0.553692	0.25036	0.195947	1	0.553692
Nat6	0.55345	0.281149	0.165402	1	0.55345
Rbbp6	0.551968	0.3013	0.146731	1	0.551968
Foxp4	0.551774	0.298902	0.149325	1	0.551774
Lcp1	0.551663	0.251245	0.197092	1	0.551663
Atp2a2	0.551267	0.283595	0.165138	1	0.551267
Oxsr1	0.550633	0.290133	0.159234	1	0.550633
Hrh3	0.548323	0.285425	0.166252	1	0.548323
Mmp14	0.547588	0.298907	0.153505	1	0.547588
Eef1g	0.54737	0.289885	0.162745	1	0.54737
Pag1	0.546602	0.267213	0.186185	1	0.546602
Cacng8	0.545956	0.252793	0.201251	1	0.545956
Hspa1a	0.545402	0.252355	0.202243	1	0.545402
Kif1c	0.545303	0.305306	0.14939	1	0.545303
Rnf19b	0.544669	0.302683	0.152649	1	0.544669
Comt	0.543075	0.29527	0.161656	1	0.543075
Col18a1	0.542687	0.25328	0.204032	1	0.542687
Prrx2	0.542564	0.253886	0.20355	1	0.542564
Litaf	0.540977	0.255528	0.203494	1	0.540977
Axin2	0.540108	0.309377	0.150515	1	0.540108
Rbp1	0.538299	0.257946	0.203755	1	0.538299
Pmepa1	0.537688	0.255707	0.206605	1	0.537688
Limd2	0.536766	0.260804	0.202431	1	0.536766
Rin3	0.536021	0.300072	0.163908	1	0.536021
Arpc1b	0.535479	0.257866	0.206655	1	0.535479
Cebpa	0.535374	0.256638	0.207988	1	0.535374
Fhod1	0.534628	0.295994	0.169377	1	0.534628
S100a11	0.534033	0.257237	0.20873	1	0.534033
Mrpl43	0.53389	0.311924	0.154186	1	0.53389
Myo1f	0.532723	0.26006	0.207217	1	0.532723
Dact3	0.531823	0.275223	0.192954	1	0.531823
Nxph3	0.529825	0.260833	0.209343	1	0.529825
Cyth4	0.529627	0.260742	0.209631	1	0.529627
Golga7b	0.527937	0.274278	0.197785	1	0.527937
Rack1	0.527833	0.269874	0.202292	1	0.527833
Zic2	0.527613	0.318716	0.153671	1	0.527613
Maf	0.527257	0.260485	0.212258	1	0.527257
Ctsd	0.526897	0.264336	0.208767	1	0.526897
Aes	0.526872	0.32037	0.152758	1	0.526872
Rab3il1	0.526861	0.263536	0.209603	1	0.526861
Ucp2	0.526328	0.266701	0.206971	1	0.526328
Pdk4	0.52562	0.31794	0.156439	1	0.52562
Dnlz	0.525446	0.303762	0.170792	1	0.525446
Ptpn9	0.524514	0.312611	0.162875	1	0.524514
Gltp	0.523176	0.262994	0.21383	1	0.523176
Gpnmb	0.522637	0.262348	0.215015	1	0.522637
Akip1	0.522421	0.278454	0.199125	1	0.522421
Samd1	0.522042	0.262689	0.21527	1	0.522042
Smad1	0.521808	0.324239	0.153953	1	0.521808
Col6a2	0.521802	0.262774	0.215424	1	0.521802
Ptpn6	0.521689	0.263744	0.214567	1	0.521689
Fbxw4	0.520223	0.324662	0.155114	1	0.520223
Arhgdib	0.520209	0.265588	0.214204	1	0.520209
Capg	0.519997	0.263711	0.216292	1	0.519997
Igf1	0.519681	0.264081	0.216237	1	0.519681
Anks1a	0.519441	0.324676	0.155883	1	0.519441
Col4a2	0.519038	0.264837	0.216125	1	0.519038
Hcls1	0.51886	0.271976	0.209163	1	0.51886
Card14	0.517678	0.27006	0.212262	1	0.517678
Ntan1	0.517444	0.320562	0.161994	1	0.517444
Col5a2	0.517145	0.265427	0.217427	1	0.517145
Hs6st3	0.51566	0.305502	0.178838	1	0.51566
Zfp36l1	0.515435	0.303321	0.181245	1	0.515435
Plekho1	0.514472	0.296246	0.189282	1	0.514472
Hmox1	0.514365	0.266555	0.21908	1	0.514365
Eif3b	0.513761	0.329394	0.156845	1	0.513761
Hist1h1c	0.513254	0.266725	0.220021	1	0.513254
Ubc	0.512524	0.328889	0.158587	1	0.512524
Qars	0.512515	0.325606	0.16188	1	0.512515
Phb2	0.511472	0.332068	0.15646	1	0.511472
Numbl	0.510444	0.31749	0.172066	1	0.510444
Lrrc58	0.510189	0.313607	0.176205	1	0.510189
Sepp1	0.509935	0.286963	0.203102	1	0.509935
Ccdc112	0.509896	0.31817	0.171933	1	0.509896
Wdr70	0.509856	0.332514	0.15763	1	0.509856
Col6a1	0.50866	0.268832	0.222508	1	0.50866
Mgp	0.508297	0.27154	0.220163	1	0.508297
Gpr27	0.508104	0.269223	0.222673	1	0.508104
Tpt1	0.507674	0.271138	0.221188	1	0.507674
C1qc	0.507621	0.268926	0.223453	1	0.507621
Os9	0.506575	0.320005	0.173421	1	0.506575
Nrxn2	0.50654	0.312666	0.180795	1	0.50654
S100a6	0.506025	0.271088	0.222887	1	0.506025
Pla2g16	0.505693	0.293021	0.201286	1	0.505693
Col4a1	0.505408	0.270509	0.224083	1	0.505408
Mpeg1	0.504943	0.287747	0.20731	1	0.504943
Vars	0.502892	0.318426	0.178682	1	0.502892
Pstpip1	0.502324	0.271226	0.226449	1	0.502324
Wac	0.502228	0.319273	0.178498	1	0.502228
Metap2	0.502152	0.320704	0.177144	1	0.502152
Zfp513	0.50047	0.314923	0.184607	1	0.50047
Lgals3	0.500459	0.271996	0.227544	1	0.500459
Ppp1r12c	0.500064	0.33955	0.160386	1	0.500064
Chaf1a	0.499968	0.323129	0.176903	1	0.499968
Megf9	0.499422	0.324943	0.175635	1	0.499422
Clec2l	0.498898	0.315097	0.186006	1	0.498898
H1fx	0.498474	0.273695	0.22783	1	0.498474
Bnip1	0.498245	0.325112	0.176643	1	0.498245
Ifitm2	0.497523	0.273394	0.229083	1	0.497523
Lingo1	0.497355	0.315958	0.186687	1	0.497355
Sec14l1	0.49693	0.343395	0.159676	1	0.49693
Vasp	0.495722	0.289909	0.214369	1	0.495722
Tp53inp2	0.494863	0.339778	0.165358	1	0.494863
Ogfr	0.494668	0.331815	0.173517	1	0.494668
Fzr1	0.493866	0.345056	0.161078	1	0.493866
Rsl24d1	0.493438	0.344792	0.16177	1	0.493438
Zfp646	0.49324	0.343131	0.163629	1	0.49324
Exoc8	0.492259	0.32879	0.178951	1	0.492259
Mt1m	0.492259	0.276881	0.23086	1	0.492259
Cdk5rap2	0.489917	0.339914	0.170168	1	0.489917
Cdr2l	0.487445	0.327019	0.185536	1	0.487445
Rap2b	0.487031	0.277769	0.2352	1	0.487031
B2m	0.486388	0.312098	0.201514	1	0.486388
Oaz1	0.486116	0.304422	0.209462	1	0.486116
Ifi30	0.485532	0.279263	0.235206	1	0.485532
Hist2h3c2	0.485439	0.278373	0.236187	1	0.485439
Bcas1	0.485019	0.278504	0.236478	1	0.485019
Ccdc88b	0.483918	0.298654	0.217428	1	0.483918
Tub	0.483491	0.312108	0.204401	1	0.483491
Ctss	0.483198	0.297105	0.219697	1	0.483198
Eif2b4	0.482626	0.354167	0.163207	1	0.482626
Marcks	0.481838	0.280622	0.23754	1	0.481838
Abca1	0.481774	0.308943	0.209283	1	0.481774
Rnaset2	0.480973	0.284938	0.23409	1	0.480973
Gabarap	0.480902	0.291544	0.227553	1	0.480902
Bin2	0.480096	0.286047	0.233858	1	0.480096
Cep164	0.479835	0.354458	0.165707	1	0.479835
Ncor2	0.479467	0.357031	0.163502	1	0.479467
Rtn4	0.479147	0.340273	0.180579	1	0.479147
Hist1h1a	0.477492	0.281911	0.240597	1	0.477492
Tmsb10	0.477433	0.283236	0.239331	1	0.477433
Hist1h2bk	0.477424	0.281602	0.240974	1	0.477424
Col9a3	0.476693	0.282214	0.241093	1	0.476693
Fxyd2	0.47669	0.282907	0.240403	1	0.47669
Eif3f	0.476686	0.353608	0.169706	1	0.476686
Fam3c	0.47619	0.316375	0.207435	1	0.47619
Col5a1	0.475797	0.282269	0.241934	1	0.475797
Lyz2	0.475202	0.282515	0.242284	1	0.475202
Agpat1	0.474054	0.358592	0.167354	1	0.474054
Fkbp15	0.473463	0.361358	0.165179	1	0.473463
Fbxo32	0.473433	0.350998	0.17557	1	0.473433
Mrpl28	0.472939	0.323039	0.204022	1	0.472939
Naca	0.472199	0.325026	0.202775	1	0.472199
Emp3	0.472161	0.283916	0.243922	1	0.472161
Hist1h2ai	0.471481	0.284004	0.244515	1	0.471481
Hist1h1d	0.47051	0.284394	0.245096	1	0.47051
Mknk2	0.469837	0.364111	0.166052	1	0.469837
Smad7	0.46947	0.318197	0.212333	1	0.46947
Nrbp2	0.469231	0.364545	0.166224	1	0.469231
Col7a1	0.468501	0.285557	0.245942	1	0.468501
Serf2	0.467954	0.290003	0.242043	1	0.467954
Arx	0.467368	0.354759	0.177873	1	0.467368
Cc2d1b	0.467043	0.355678	0.177279	1	0.467043
Shank3	0.466672	0.356168	0.17716	1	0.466672
Col5a3	0.466163	0.286124	0.247713	1	0.466163
Bcap31	0.465995	0.358565	0.175439	1	0.465995
Col16a1	0.465576	0.286356	0.248067	1	0.465576
Jdp2	0.463601	0.362076	0.174323	1	0.463601
Adipor1	0.463281	0.362559	0.17416	1	0.463281
Pcsk1n	0.463237	0.308688	0.228075	1	0.463237
Cd68	0.462888	0.287421	0.249691	1	0.462888
Tspan17	0.462497	0.328958	0.208545	1	0.462497
Hist1h1b	0.462452	0.287605	0.249944	1	0.462452
Aff1	0.462339	0.370073	0.167588	1	0.462339
Spp1	0.462024	0.287894	0.250083	1	0.462024
Mbp	0.461641	0.288603	0.249756	1	0.461641
Lmo2	0.46086	0.298711	0.24043	1	0.46086
Fkbp3	0.458966	0.329043	0.211991	1	0.458966
Lig1	0.458023	0.367532	0.174445	1	0.458023
Pnp	0.45681	0.30293	0.24026	1	0.45681
Dtx3	0.456399	0.346265	0.197336	1	0.456399
Nucb1	0.45632	0.359391	0.184289	1	0.45632
RGD1559482	0.456179	0.290038	0.253783	1	0.456179
Nek6	0.455873	0.31067	0.233456	1	0.455873
Hist1h2an	0.455352	0.290659	0.253989	1	0.455352
Cox6c	0.455023	0.298202	0.246775	1	0.455023
Fmnl3	0.454534	0.309709	0.235757	1	0.454534
Mrpl54	0.453042	0.319652	0.227306	1	0.453042
Vps37d	0.452937	0.354229	0.192834	1	0.452937
Cp	0.452549	0.368987	0.178464	1	0.452549
Tbkbp1	0.451949	0.341442	0.206608	1	0.451949
Lsp1	0.451646	0.303859	0.244495	1	0.451646
Prkar2a	0.451239	0.378934	0.169826	1	0.451239
Hbb-b1	0.451071	0.292516	0.256413	1	0.451071
Carm1	0.450463	0.353518	0.196019	1	0.450463
Fabp4	0.450109	0.292367	0.257524	1	0.450109
Myo1e	0.449961	0.380481	0.169558	1	0.449961
Ube2m	0.449932	0.348026	0.202041	1	0.449932
Arf4	0.449688	0.335093	0.215218	1	0.449688
Marcksl1	0.44906	0.378395	0.172544	1	0.44906
Chmp6	0.449009	0.341567	0.209425	1	0.449009
Ube2l3	0.448941	0.356636	0.194424	1	0.448941
Ece1	0.448105	0.3553	0.196596	1	0.448105
Ap1s1	0.447848	0.377886	0.174266	1	0.447848
Cchcr1	0.446867	0.380318	0.172815	1	0.446867
Elk1	0.446038	0.383707	0.170255	1	0.446038
Farp1	0.445975	0.36747	0.186555	1	0.445975
Tmem134	0.444469	0.365859	0.189672	1	0.444469
Dda1	0.443643	0.366174	0.190182	1	0.443643
Fgfr3	0.44288	0.365177	0.191944	1	0.44288
Brd3	0.442838	0.374066	0.183096	1	0.442838
Shc1	0.442803	0.306205	0.250991	1	0.442803
Hist1h2ak	0.442293	0.295503	0.262204	1	0.442293
Gpx1	0.441768	0.296396	0.261836	1	0.441768
Lgals1	0.441254	0.297942	0.260804	1	0.441254
Pnmal2	0.440709	0.296396	0.262895	1	0.440709
Hba-a1	0.440396	0.373927	0.185677	1	0.440396
Sgk1	0.440394	0.385605	0.174001	1	0.440394
Apoe	0.439732	0.383424	0.176844	1	0.439732
Adprhl2	0.438822	0.363965	0.197213	1	0.438822
Rab12	0.438542	0.36299	0.198468	1	0.438542
Atn1	0.438028	0.381453	0.180519	1	0.438028
Rnf126	0.437792	0.370624	0.191585	1	0.437792
Maz	0.437341	0.37231	0.190349	1	0.437341
Ss18	0.437193	0.367729	0.195078	1	0.437193
Bri3	0.437119	0.314922	0.247959	1	0.437119
Tgfbr2	0.436744	0.381612	0.181644	1	0.436744
Foxj2	0.436421	0.345601	0.217978	1	0.436421
Itpr2	0.435203	0.392573	0.172223	1	0.435203
Wwtr1	0.434048	0.359472	0.20648	1	0.434048
Ankrd40	0.433891	0.39162	0.17449	1	0.433891
Sf3a2	0.43358	0.376167	0.190253	1	0.43358
Atp13a2	0.4332	0.351755	0.215045	1	0.4332
Ehbp1l1	0.432667	0.365047	0.202286	1	0.432667
Ccni	0.432113	0.381441	0.186446	1	0.432113
Snrpd2	0.431617	0.308593	0.25979	1	0.431617
Tmub1	0.43115	0.362878	0.205972	1	0.43115
Atf5	0.430928	0.395586	0.173486	1	0.430928
Cttnbp2nl	0.428646	0.39717	0.174185	1	0.428646
Nsa2	0.427821	0.339117	0.233062	1	0.427821
Nkap	0.426636	0.375435	0.19793	1	0.426636
Usp25	0.425998	0.39626	0.177742	1	0.425998
Micall1	0.425241	0.382923	0.191836	1	0.425241
Ntsr2	0.425179	0.383781	0.191041	1	0.425179
Slit1	0.425101	0.359847	0.215052	1	0.425101
Usf2	0.424962	0.394622	0.180416	1	0.424962
St3gal4	0.422661	0.393993	0.183346	1	0.422661
Dab2	0.422584	0.386804	0.190612	1	0.422584
Uqcc3	0.422207	0.337576	0.240217	1	0.422207
Epsti1	0.421758	0.310124	0.268119	1	0.421758
Fbxl17	0.42013	0.402699	0.17717	1	0.42013
Ppp1r1a	0.417899	0.394105	0.187996	1	0.417899
Slc38a10	0.417378	0.386772	0.19585	1	0.417378
Ski	0.416766	0.407129	0.176105	1	0.416766
Rab28	0.414751	0.396954	0.188296	1	0.414751
Tns1	0.41441	0.408291	0.177299	1	0.41441
Mbd2	0.414285	0.39339	0.192326	1	0.414285
Polr2c	0.414115	0.336966	0.248919	1	0.414115
Ddt	0.413643	0.41041	0.175947	1	0.413643
Atp6v1g1	0.412747	0.407329	0.179924	1	0.412747
Hmgn2	0.412695	0.307415	0.27989	1	0.412695
Cd99	0.412109	0.341796	0.246095	1	0.412109
Ube2n	0.412049	0.382612	0.205339	1	0.412049
Slc12a2	0.412011	0.384652	0.203336	1	0.412011
Hist1h2ao	0.411378	0.307226	0.281396	1	0.411378
Smarce1	0.411155	0.406384	0.182461	1	0.411155
Tmed10	0.40924	0.406461	0.184299	1	0.40924
Ccnd3	0.407599	0.403405	0.188996	1	0.407599
Pdgfra	0.406978	0.398182	0.19484	1	0.406978
Bsn	0.406696	0.404019	0.189285	1	0.406696
Ube2d3	0.406562	0.380593	0.212845	1	0.406562
Srsf9	0.404301	0.395398	0.2003	1	0.404301
Apoc1	0.402467	0.310757	0.286776	1	0.402467
Lbhd1	0.402357	0.333583	0.26406	1	0.402357
Ftl1	0.400472	0.313912	0.285616	1	0.400472
Map7	0.0123417	0.955901	0.0317572	2	0.955901
Larp4b	0.0124792	0.953837	0.0336836	2	0.953837
Ctr9	0.0124059	0.953196	0.0343983	2	0.953196
Bnip3l	0.012869	0.953123	0.0340079	2	0.953123
Sord	0.0130914	0.953104	0.0338042	2	0.953104
Qrich1	0.0135726	0.952263	0.034164	2	0.952263
Ppp1r26	0.013754	0.952148	0.0340976	2	0.952148
Nolc1	0.0137815	0.952034	0.0341846	2	0.952034
Tmem59	0.0140811	0.951072	0.0348474	2	0.951072
Zfp706	0.0141474	0.950736	0.0351166	2	0.950736
Sf1	0.013523	0.950174	0.0363026	2	0.950174
Ctnna1	0.014633	0.9496	0.0357673	2	0.9496
Mtmr3	0.0139394	0.948682	0.0373784	2	0.948682
Scaf1	0.0136788	0.948045	0.0382764	2	0.948045
Ptpa	0.0141415	0.947766	0.0380928	2	0.947766
Ppm1f	0.0143685	0.947094	0.0385375	2	0.947094
Eif2s3	0.0139088	0.946155	0.0399364	2	0.946155
Ran	0.0160889	0.945421	0.0384903	2	0.945421
Mbd1	0.0163646	0.944503	0.0391327	2	0.944503
Eif4b	0.0146113	0.944475	0.0409138	2	0.944475
Cyc1	0.0147329	0.942939	0.0423281	2	0.942939
Zfp574	0.014866	0.942861	0.042273	2	0.942861
Ncor1	0.015276	0.942066	0.0426581	2	0.942066
Sfxn5	0.0150487	0.940576	0.0443752	2	0.940576
Csnk2a1	0.0155333	0.93996	0.0445065	2	0.93996
Ctnnb1	0.01635	0.939844	0.0438056	2	0.939844
Ndst1	0.0181443	0.939341	0.042515	2	0.939341
Ptpn12	0.018354	0.938865	0.0427807	2	0.938865
Dido1	0.0170601	0.938502	0.0444377	2	0.938502
Fscn1	0.0179196	0.938324	0.0437565	2	0.938324
Cdc42bpb	0.0162518	0.937907	0.0458412	2	0.937907
Anxa6	0.0160164	0.937606	0.0463779	2	0.937606
Cul4a	0.017092	0.936575	0.0463334	2	0.936575
Thap3	0.0174824	0.934569	0.0479483	2	0.934569
Mark2	0.0165844	0.933659	0.0497564	2	0.933659
Tob2	0.0203861	0.933063	0.0465505	2	0.933063
Zfp148	0.0194285	0.931723	0.048849	2	0.931723
Foxk2	0.0210459	0.931297	0.0476575	2	0.931297
Fnbp4	0.0187064	0.931074	0.05022	2	0.931074
Iqce	0.0180014	0.929925	0.0520738	2	0.929925
Ccdc6	0.0183725	0.929255	0.0523725	2	0.929255
Scamp3	0.0218746	0.92897	0.0491555	2	0.92897
Tgoln2	0.017542	0.928619	0.0538393	2	0.928619
Prpf31	0.0179147	0.928463	0.0536225	2	0.928463
Fam207a	0.019101	0.928107	0.0527915	2	0.928107
Map3k2	0.0178676	0.927348	0.0547844	2	0.927348
Upf3a	0.0220236	0.927339	0.0506374	2	0.927339
Klhl5	0.0218775	0.926837	0.0512852	2	0.926837
Ddit4	0.0180571	0.92616	0.0557824	2	0.92616
Rapgefl1	0.0218538	0.925393	0.0527528	2	0.925393
Dnajb14	0.0236611	0.923693	0.0526458	2	0.923693
Cdh2	0.0187886	0.923446	0.0577653	2	0.923446
C1qbp	0.0238396	0.923177	0.0529839	2	0.923177
Eif4e2	0.0224339	0.923042	0.0545243	2	0.923042
Eps15l1	0.0232517	0.922889	0.0538589	2	0.922889
G6pd	0.0241487	0.921473	0.0543781	2	0.921473
Triobp	0.024084	0.921228	0.0546883	2	0.921228
Tbca	0.0232142	0.920986	0.0557996	2	0.920986
Zeb1	0.0211203	0.920797	0.0580824	2	0.920797
Jmjd1c	0.0207586	0.919715	0.0595264	2	0.919715
RGD1306556	0.0204495	0.919284	0.0602668	2	0.919284
Mprip	0.023255	0.919109	0.0576359	2	0.919109
Eea1	0.0207673	0.919109	0.0601237	2	0.919109
Tp53i11	0.0212785	0.918475	0.060247	2	0.918475
Uso1	0.0195903	0.918471	0.061939	2	0.918471
Cmip	0.0219551	0.918026	0.0600193	2	0.918026
Brd4	0.0245714	0.917965	0.057464	2	0.917965
Maea	0.0236019	0.917891	0.0585069	2	0.917891
Aggf1	0.022574	0.91725	0.060176	2	0.91725
Pi4kb	0.0208405	0.914955	0.0642048	2	0.914955
Ccdc92	0.0228543	0.914945	0.0622004	2	0.914945
Arhgap5	0.0257386	0.914943	0.0593182	2	0.914943
Ulk2	0.0259246	0.914386	0.0596891	2	0.914386
Tor1aip1	0.027434	0.913555	0.0590111	2	0.913555
Cabin1	0.0225573	0.912599	0.0648434	2	0.912599
Camk2d	0.0214719	0.912263	0.0662653	2	0.912263
Ube3b	0.0262031	0.912092	0.0617052	2	0.912092
Sirpa	0.027091	0.911724	0.0611847	2	0.911724
Rab1b	0.0272722	0.911376	0.0613517	2	0.911376
Slc20a1	0.0212689	0.910911	0.0678204	2	0.910911
Mapk1ip1	0.0284263	0.910786	0.0607877	2	0.910786
Rbm17	0.0220881	0.910781	0.0671306	2	0.910781
Tbc1d17	0.0258838	0.910541	0.0635757	2	0.910541
Sgta	0.0290232	0.908984	0.0619924	2	0.908984
Pcyt1a	0.02198	0.908719	0.0693007	2	0.908719
Sfswap	0.0294935	0.908392	0.0621142	2	0.908392
Mib1	0.0255283	0.908377	0.066095	2	0.908377
Susd6	0.0268979	0.908107	0.0649948	2	0.908107
Palm	0.0265866	0.90807	0.0653436	2	0.90807
Chmp2a	0.0294994	0.907161	0.0633401	2	0.907161
Tnrc6b	0.0291845	0.906746	0.0640696	2	0.906746
Fem1a	0.0222966	0.905995	0.0717084	2	0.905995
Cnih2	0.0302878	0.905751	0.0639607	2	0.905751
Kat8	0.0233641	0.905491	0.0711448	2	0.905491
Dpysl3	0.0241249	0.905125	0.0707502	2	0.905125
Tcf4	0.0262937	0.904419	0.0692876	2	0.904419
Prrt2	0.0272957	0.904196	0.0685084	2	0.904196
Stk11	0.0294422	0.903221	0.0673364	2	0.903221
Mxi1	0.0313839	0.903085	0.0655309	2	0.903085
Top2b	0.0311465	0.903014	0.0658392	2	0.903014
Psmc1	0.0247138	0.902612	0.0726741	2	0.902612
Dpp9	0.0302009	0.902498	0.0673007	2	0.902498
Dusp1	0.0229157	0.901973	0.0751114	2	0.901973
RGD1559896	0.027393	0.901804	0.0708026	2	0.901804
Pdzd8	0.0240343	0.901409	0.0745567	2	0.901409
Slc6a8	0.0232797	0.899403	0.0773178	2	0.899403
Map4k2	0.0235274	0.898047	0.0784251	2	0.898047
Zbed6	0.023608	0.897767	0.078625	2	0.897767
Map4	0.0338205	0.897192	0.0689875	2	0.897192
Ncoa4	0.0320035	0.896414	0.0715821	2	0.896414
Ubn2	0.033792	0.89603	0.070178	2	0.89603
Nfxl1	0.0295502	0.895687	0.0747627	2	0.895687
Dnajc18	0.034671	0.895001	0.0703275	2	0.895001
Rab14	0.0341992	0.89414	0.0716604	2	0.89414
Cpsf4	0.0347662	0.89414	0.0710938	2	0.89414
Tjp1	0.0322049	0.894004	0.0737914	2	0.894004
Lin7c	0.0344697	0.893084	0.0724458	2	0.893084
Dcp1a	0.0251651	0.892847	0.0819883	2	0.892847
Mrps9	0.0276289	0.892513	0.0798585	2	0.892513
Ip6k1	0.0290018	0.892506	0.0784923	2	0.892506
Sf3b2	0.0258073	0.891366	0.0828264	2	0.891366
Zbtb4	0.0280924	0.890567	0.0813403	2	0.890567
Cep120	0.0250249	0.890419	0.0845557	2	0.890419
Aldh7a1	0.0270248	0.889949	0.0830261	2	0.889949
Stx5	0.0250897	0.889606	0.0853046	2	0.889606
Sos1	0.0282163	0.887762	0.0840219	2	0.887762
Bclaf1	0.0266865	0.887147	0.0861668	2	0.887147
Cgnl1	0.0379117	0.886955	0.0751335	2	0.886955
Mgrn1	0.0261742	0.886441	0.087385	2	0.886441
Larp1	0.0330024	0.88644	0.080558	2	0.88644
Ube2q1	0.0262254	0.885467	0.0883074	2	0.885467
Phax	0.0384501	0.885277	0.0762733	2	0.885277
Ankrd17	0.0266408	0.884889	0.0884697	2	0.884889
Tbc1d10b	0.0345039	0.884493	0.081003	2	0.884493
Tubg1	0.028481	0.884141	0.087378	2	0.884141
Irak1	0.0384649	0.883274	0.078261	2	0.883274
Plcl1	0.0366163	0.882764	0.0806197	2	0.882764
Zcchc17	0.0375472	0.88269	0.0797631	2	0.88269
Extl3	0.0355229	0.882491	0.0819861	2	0.882491
Fkbp1a	0.0267153	0.880881	0.0924036	2	0.880881
Gde1	0.0330067	0.880818	0.086175	2	0.880818
Rtf1	0.0269903	0.87996	0.0930496	2	0.87996
Cdc40	0.040882	0.87973	0.0793881	2	0.87973
Crebbp	0.0409118	0.87937	0.0797183	2	0.87937
Lrp1	0.0278752	0.879259	0.092866	2	0.879259
Nucks1	0.0359169	0.879031	0.0850516	2	0.879031
Med12	0.0359242	0.878585	0.0854904	2	0.878585
Cxxc5	0.0301745	0.878283	0.0915423	2	0.878283
Stam	0.0371996	0.876818	0.0859829	2	0.876818
Dennd5a	0.0412341	0.876225	0.082541	2	0.876225
Slc25a3	0.0308378	0.876012	0.0931505	2	0.876012
Ngrn	0.0388876	0.876002	0.0851101	2	0.876002
Sash1	0.0349098	0.875887	0.0892028	2	0.875887
Sobp	0.0346416	0.875667	0.0896917	2	0.875667
Senp3	0.0413451	0.875062	0.0835932	2	0.875062
Mef2a	0.0385517	0.873574	0.0878744	2	0.873574
Hspb1	0.0412117	0.873432	0.0853562	2	0.873432
Hif1a	0.0433988	0.873406	0.0831949	2	0.873406
Slc9a3r1	0.0280198	0.873118	0.0988618	2	0.873118
Ndufa6	0.0356702	0.87281	0.0915202	2	0.87281
Parp1	0.0294068	0.872735	0.0978579	2	0.872735
Tpm1	0.0338846	0.871791	0.094324	2	0.871791
Kat6a	0.0333142	0.871167	0.0955184	2	0.871167
Cdk12	0.0408779	0.870387	0.0887354	2	0.870387
Nipbl	0.0442471	0.869976	0.0857768	2	0.869976
Spata7	0.0351838	0.86991	0.0949063	2	0.86991
Ubald1	0.0423872	0.869868	0.0877446	2	0.869868
Abce1	0.0434901	0.86905	0.0874599	2	0.86905
Tbk1	0.0303434	0.868525	0.101132	2	0.868525
Fis1	0.0347039	0.868191	0.097105	2	0.868191
Prcc	0.0293781	0.868	0.102622	2	0.868
Slx4	0.0459331	0.867739	0.0863281	2	0.867739
Iqgap2	0.0290695	0.866928	0.104002	2	0.866928
Irs2	0.0334376	0.866836	0.099726	2	0.866836
Gigyf2	0.0322747	0.866279	0.101447	2	0.866279
Nufip2	0.0464479	0.86616	0.0873922	2	0.86616
Kctd10	0.0453471	0.865796	0.088857	2	0.865796
Pdia4	0.0294423	0.864947	0.10561	2	0.864947
Rala	0.0404513	0.864509	0.0950395	2	0.864509
Nxn	0.0474253	0.864058	0.0885162	2	0.864058
Lta4h	0.0437863	0.863419	0.0927951	2	0.863419
Plekhg1	0.0420892	0.863354	0.0945569	2	0.863354
Fam214a	0.0310883	0.863298	0.105614	2	0.863298
Map6d1	0.0476611	0.863113	0.0892263	2	0.863113
Leng8	0.0464596	0.86307	0.0904701	2	0.86307
Psmb4	0.0475521	0.862989	0.089459	2	0.862989
Ezr	0.0374653	0.861982	0.100553	2	0.861982
mrpl9	0.0425881	0.861789	0.0956226	2	0.861789
Tcf3	0.0478271	0.861411	0.0907618	2	0.861411
Mlxip	0.0302285	0.861186	0.108586	2	0.861186
Kdm6b	0.0300442	0.860838	0.109118	2	0.860838
Snx9	0.0409346	0.860791	0.0982742	2	0.860791
Uap1	0.0301593	0.860668	0.109172	2	0.860668
Alcam	0.0344414	0.860658	0.104901	2	0.860658
Ccdc130	0.0491367	0.860188	0.0906749	2	0.860188
Frg1	0.0338297	0.859674	0.106496	2	0.859674
Cyth1	0.0406478	0.859572	0.0997802	2	0.859572
Gnl3	0.0342909	0.859314	0.106395	2	0.859314
Pias4	0.0326029	0.858381	0.109016	2	0.858381
Gja1	0.0496252	0.858054	0.092321	2	0.858054
Zfp36	0.0504848	0.857458	0.0920568	2	0.857458
Prr14l	0.0335449	0.857127	0.109328	2	0.857127
Epn1	0.0306616	0.857035	0.112304	2	0.857035
Meaf6	0.0458378	0.856888	0.0972743	2	0.856888
Flnb	0.050579	0.85687	0.0925507	2	0.85687
Ssbp4	0.050287	0.856541	0.0931721	2	0.856541
2024-03-05	0.0351927	0.856327	0.108481	2	0.856327
Man2c1	0.0324185	0.855617	0.111964	2	0.855617
Trappc10	0.0316131	0.854484	0.113903	2	0.854484
Fam89b	0.0467953	0.854367	0.0988379	2	0.854367
Tnnt1	0.0386832	0.8537	0.107616	2	0.8537
Ccnl2	0.0507544	0.853331	0.0959149	2	0.853331
Dusp7	0.0501403	0.853277	0.0965828	2	0.853277
Ptpn11	0.0431791	0.852755	0.104066	2	0.852755
Nsd1	0.0335537	0.852232	0.114214	2	0.852232
Kcnc4	0.0342328	0.851361	0.114407	2	0.851361
Mettl7a	0.0338734	0.850197	0.115929	2	0.850197
Morc2	0.0484168	0.849997	0.101586	2	0.849997
Zfp532	0.0399845	0.849811	0.110204	2	0.849811
Srsf11	0.0326007	0.849223	0.118176	2	0.849223
Phf20	0.0488284	0.848915	0.102257	2	0.848915
Tmcc2	0.0533672	0.848659	0.0979743	2	0.848659
Tfip11	0.0327565	0.848251	0.118992	2	0.848251
Mfap3l	0.0438782	0.847608	0.108514	2	0.847608
Lmod1	0.033584	0.847516	0.1189	2	0.847516
Zscan26	0.0550547	0.847308	0.0976376	2	0.847308
Prpf18	0.0326559	0.847284	0.12006	2	0.847284
Dnal4	0.033786	0.846707	0.119507	2	0.846707
Itm2b	0.032432	0.846647	0.120921	2	0.846647
Plekhm2	0.0523192	0.846593	0.101087	2	0.846593
Hipk1	0.0498643	0.845758	0.104377	2	0.845758
Acin1	0.036529	0.84513	0.118341	2	0.84513
Ppp6r1	0.0400308	0.844619	0.11535	2	0.844619
Nop14	0.0535857	0.84447	0.101944	2	0.84447
Ttc7b	0.0481436	0.84444	0.107417	2	0.84444
Borcs6	0.035291	0.844107	0.120602	2	0.844107
Utrn	0.037898	0.843641	0.118461	2	0.843641
Bbx	0.0353629	0.843191	0.121446	2	0.843191
Mtss1l	0.0568778	0.843035	0.100088	2	0.843035
Stat5b	0.0375421	0.843008	0.11945	2	0.843008
Rgs16	0.0430736	0.842375	0.114551	2	0.842375
Ep400	0.0503924	0.841845	0.107763	2	0.841845
Amfr	0.0502642	0.841832	0.107904	2	0.841832
Sncg	0.0494397	0.841821	0.108739	2	0.841821
Kat6b	0.0414277	0.841444	0.117128	2	0.841444
Klhl24	0.0432864	0.841409	0.115305	2	0.841409
Soga3-2	0.0336357	0.84136	0.125005	2	0.84136
Pes1	0.0573389	0.840881	0.101781	2	0.840881
Pds5b	0.039602	0.840517	0.119881	2	0.840517
Uqcrc1	0.0554038	0.839931	0.104665	2	0.839931
Ebf4	0.0476502	0.83947	0.11288	2	0.83947
Eif4a3	0.0377952	0.839168	0.123037	2	0.839168
Arl2	0.0357148	0.839115	0.12517	2	0.839115
Cend1	0.0569857	0.839102	0.103912	2	0.839102
Naa15	0.0578894	0.836674	0.105436	2	0.836674
Fabp7	0.0532113	0.836165	0.110624	2	0.836165
Kmt2d	0.0604733	0.835637	0.10389	2	0.835637
Srp72	0.0519298	0.834969	0.113101	2	0.834969
Rexo2	0.05963	0.834511	0.105859	2	0.834511
Mut	0.0380701	0.833748	0.128182	2	0.833748
Map1s	0.0595368	0.833581	0.106882	2	0.833581
Cdc5l	0.0448358	0.833452	0.121712	2	0.833452
Cep104	0.0619474	0.832554	0.105498	2	0.832554
Dnajb4	0.0542105	0.831695	0.114094	2	0.831695
Crk	0.044737	0.831299	0.123964	2	0.831299
Caskin1	0.0593937	0.831285	0.109321	2	0.831285
Rasa1	0.0505641	0.831194	0.118242	2	0.831194
Traf3	0.0405366	0.831166	0.128297	2	0.831166
Grina	0.0423004	0.830921	0.126779	2	0.830921
Ddx46	0.044143	0.829265	0.126592	2	0.829265
Ncoa2	0.035506	0.829114	0.13538	2	0.829114
Jak1	0.0622925	0.829007	0.108701	2	0.829007
Chmp4bl1	0.0562342	0.828819	0.114947	2	0.828819
Max	0.0397575	0.828614	0.131629	2	0.828614
Sh3gl3	0.0508415	0.826194	0.122964	2	0.826194
Scrib	0.062449	0.825949	0.111602	2	0.825949
Atp5g2	0.0582792	0.825856	0.115865	2	0.825856
Nrp2	0.0498013	0.825726	0.124473	2	0.825726
Oxr1	0.0425478	0.825705	0.131747	2	0.825705
Ppp2r5d	0.0652037	0.825179	0.109617	2	0.825179
Hdhd2	0.0406813	0.825122	0.134197	2	0.825122
Kmt5a	0.0400625	0.824901	0.135037	2	0.824901
Sugp1	0.0489366	0.824646	0.126417	2	0.824646
Syncrip	0.0425454	0.824637	0.132817	2	0.824637
Rapgef3	0.0620167	0.82449	0.113493	2	0.82449
Uap1l1	0.0422436	0.824465	0.133291	2	0.824465
Kri1	0.0444941	0.823884	0.131622	2	0.823884
Taf3	0.0561347	0.823759	0.120106	2	0.823759
Nup214-2	0.0468962	0.823712	0.129392	2	0.823712
Fgfr1	0.0647548	0.822405	0.112841	2	0.822405
Scaf11	0.0618225	0.821187	0.11699	2	0.821187
Lamtor2	0.0442949	0.821104	0.134601	2	0.821104
Capn10	0.0563289	0.820906	0.122766	2	0.820906
Nr1h2	0.0535364	0.820867	0.125596	2	0.820867
Actn4	0.0498781	0.82023	0.129892	2	0.82023
Sorbs1	0.0666785	0.820117	0.113204	2	0.820117
Wdr91	0.052721	0.819714	0.127565	2	0.819714
Pde4d	0.0558709	0.819696	0.124433	2	0.819696
Rab35	0.0388527	0.819466	0.141681	2	0.819466
Snx1	0.0654443	0.819206	0.11535	2	0.819206
Jak2	0.0565834	0.818748	0.124668	2	0.818748
Psmd12	0.0366812	0.818572	0.144746	2	0.818572
Paip2	0.0637045	0.818285	0.11801	2	0.818285
Akap2	0.0382789	0.817365	0.144356	2	0.817365
Kif2a	0.0549438	0.817338	0.127718	2	0.817338
Pcnt	0.0671108	0.81693	0.115959	2	0.81693
Tada2b	0.0400844	0.815385	0.14453	2	0.815385
Whsc1	0.0661476	0.815145	0.118708	2	0.815145
Cap1	0.0400097	0.814975	0.145015	2	0.814975
Capn2	0.0458625	0.814855	0.139283	2	0.814855
Rsrc1	0.0391145	0.814826	0.146059	2	0.814826
Ipo5	0.0508184	0.8148	0.134382	2	0.8148
Idh2	0.0483715	0.813646	0.137983	2	0.813646
Bcar1	0.037193	0.813411	0.149396	2	0.813411
Chd1	0.069973	0.813169	0.116858	2	0.813169
Elmo2	0.037231	0.813118	0.149651	2	0.813118
Nabp2	0.0404744	0.811805	0.14772	2	0.811805
Wdr1	0.0550378	0.811603	0.133359	2	0.811603
Wdr33	0.0697115	0.811368	0.118921	2	0.811368
Nr3c1	0.0630579	0.811305	0.125637	2	0.811305
Acox1	0.0677268	0.810806	0.121467	2	0.810806
Crebrf	0.0439632	0.810442	0.145595	2	0.810442
Crebzf	0.0406702	0.810325	0.149005	2	0.810325
Plekhb2	0.0473747	0.809925	0.1427	2	0.809925
Gdf11	0.0649326	0.809778	0.125289	2	0.809778
Rock2	0.037929	0.808629	0.153442	2	0.808629
Zmynd11	0.0444995	0.808032	0.147469	2	0.808032
Hadha	0.0714924	0.80759	0.120917	2	0.80759
Tpp2-2	0.0521245	0.807409	0.140466	2	0.807409
Tsc22d1	0.0480115	0.807232	0.144756	2	0.807232
Pcgf3	0.073825	0.806803	0.119372	2	0.806803
Tnrc6c	0.0736697	0.8068	0.11953	2	0.8068
Reep2	0.0389734	0.806273	0.154754	2	0.806273
Pgm2l1	0.0595813	0.806111	0.134308	2	0.806111
Ep300	0.0483801	0.805972	0.145648	2	0.805972
Trmt1	0.0632409	0.805829	0.13093	2	0.805829
Srrm1	0.0427245	0.805388	0.151887	2	0.805388
Tsen34l1	0.0507833	0.805262	0.143955	2	0.805262
Kcnc3	0.0649098	0.804941	0.130149	2	0.804941
Rundc3a	0.0543312	0.804641	0.141028	2	0.804641
Bzw1	0.0542229	0.804629	0.141148	2	0.804629
Abl2	0.0624771	0.804017	0.133506	2	0.804017
Pgpep1	0.0736556	0.803676	0.122669	2	0.803676
Mbd3	0.0716553	0.803449	0.124896	2	0.803449
Ube3c	0.0736907	0.802613	0.123697	2	0.802613
Ddx3x	0.039681	0.802505	0.157814	2	0.802505
Pkn1	0.0552308	0.802135	0.142634	2	0.802135
Rdx	0.0726072	0.801674	0.125719	2	0.801674
Khsrp	0.070558	0.801673	0.127769	2	0.801673
Sbds	0.0663221	0.801582	0.132096	2	0.801582
Nans	0.0669376	0.801327	0.131735	2	0.801327
Yy1	0.0451868	0.801064	0.153749	2	0.801064
Ubac1	0.042711	0.800997	0.156292	2	0.800997
Larp7	0.0776097	0.800981	0.121409	2	0.800981
Snrk	0.0401746	0.800445	0.159381	2	0.800445
Nav1	0.0751041	0.800057	0.124838	2	0.800057
Iscu	0.0742324	0.799859	0.125909	2	0.799859
Ppdpf	0.0664411	0.799033	0.134526	2	0.799033
Gpatch8	0.0777362	0.798918	0.123346	2	0.798918
Prkci	0.047754	0.7989	0.153346	2	0.7989
Gsk3a	0.0425147	0.798177	0.159308	2	0.798177
Mlec	0.0697332	0.797999	0.132267	2	0.797999
Pa2g4	0.0407121	0.796991	0.162297	2	0.796991
Pdzrn3	0.066073	0.796914	0.137013	2	0.796914
Ankrd11	0.0768964	0.796827	0.126277	2	0.796827
St3gal5	0.0679904	0.79671	0.1353	2	0.79671
Ttc5	0.03958	0.796431	0.163989	2	0.796431
Eif4g1	0.0664969	0.796309	0.137194	2	0.796309
Hdlbp	0.0395093	0.796149	0.164342	2	0.796149
Ksr1-2	0.0533528	0.795969	0.150679	2	0.795969
Ccdc106	0.0610014	0.795799	0.143199	2	0.795799
Ppp1r37	0.0780465	0.795597	0.126357	2	0.795597
Kdm1a	0.0413346	0.795408	0.163258	2	0.795408
Tubb5	0.0447983	0.795315	0.159887	2	0.795315
Tatdn2	0.0572635	0.795299	0.147437	2	0.795299
Sdc2	0.040817	0.79516	0.164023	2	0.79516
Krit1	0.0508383	0.795041	0.154121	2	0.795041
Ctdp1	0.0784607	0.794854	0.126686	2	0.794854
Rubcn	0.0763125	0.794674	0.129014	2	0.794674
Tcea1	0.0398348	0.794649	0.165516	2	0.794649
Tkt	0.0474277	0.794628	0.157944	2	0.794628
Rnf40	0.0556625	0.794143	0.150194	2	0.794143
RGD1307929	0.0445836	0.794084	0.161333	2	0.794084
Rab3b	0.048088	0.794031	0.157881	2	0.794031
Luzp1	0.0804128	0.793986	0.125602	2	0.793986
Timp2	0.0591579	0.793956	0.146886	2	0.793956
Slc9a1	0.0399768	0.793925	0.166098	2	0.793925
Plec	0.0665188	0.793439	0.140042	2	0.793439
Odc1	0.0573518	0.793162	0.149487	2	0.793162
Rbbp4	0.0604493	0.792699	0.146852	2	0.792699
Hmgxb4	0.0702495	0.792622	0.137128	2	0.792622
Txnrd1	0.0808228	0.79219	0.126987	2	0.79219
Smarcc1	0.04003	0.792128	0.167842	2	0.792128
Clip3	0.0457459	0.791682	0.162572	2	0.791682
Sap30	0.0696568	0.791618	0.138726	2	0.791618
Syn1	0.0667003	0.789674	0.143626	2	0.789674
Pdia6	0.084062	0.789027	0.126911	2	0.789027
Mtdh	0.0841077	0.788842	0.127051	2	0.788842
Arhgef2	0.0818002	0.788835	0.129365	2	0.788835
Med13l	0.0403689	0.788807	0.170824	2	0.788807
Uqcrh	0.0456596	0.788002	0.166338	2	0.788002
RGD1562618	0.0551242	0.787851	0.157025	2	0.787851
Ids	0.076697	0.787284	0.136019	2	0.787284
Eif4g3	0.0834931	0.787263	0.129244	2	0.787263
Whrn	0.0558874	0.787241	0.156872	2	0.787241
Tmem199	0.0651085	0.786488	0.148403	2	0.786488
Dlgap4	0.0856089	0.786076	0.128315	2	0.786076
Cyp26b1	0.0424965	0.786035	0.171469	2	0.786035
Csde1	0.0538861	0.786004	0.160109	2	0.786004
Ctbp2	0.0600302	0.78599	0.15398	2	0.78599
Ssrp1	0.0418414	0.785862	0.172296	2	0.785862
Smad4	0.0416747	0.785616	0.172709	2	0.785616
Efcab14	0.061876	0.785464	0.15266	2	0.785464
Epb41	0.0856095	0.78527	0.12912	2	0.78527
Gadd45g	0.044547	0.784879	0.170574	2	0.784879
Kank1	0.0713784	0.784832	0.14379	2	0.784832
Mmd2	0.0814153	0.784703	0.133882	2	0.784703
Inpp5j	0.0519809	0.784625	0.163394	2	0.784625
Ppp1r36	0.0513011	0.784163	0.164536	2	0.784163
Golga4	0.0420166	0.78354	0.174444	2	0.78354
Isy1	0.0411097	0.783407	0.175484	2	0.783407
Hmg20a	0.0682485	0.783339	0.148412	2	0.783339
Ndufab1	0.0826537	0.782689	0.134657	2	0.782689
Ptov1	0.0724184	0.782529	0.145052	2	0.782529
Wdr26	0.081163	0.782144	0.136693	2	0.782144
Ube2z	0.0474448	0.782036	0.17052	2	0.782036
Smarcd1	0.0855966	0.781863	0.13254	2	0.781863
Clec2g	0.0735361	0.781775	0.144689	2	0.781775
Arpc1a	0.0870216	0.781647	0.131331	2	0.781647
Olig2	0.0572498	0.781608	0.161142	2	0.781608
Map2k4	0.0412745	0.781581	0.177144	2	0.781581
Tpcn1	0.0420569	0.781506	0.176437	2	0.781506
Poldip2	0.0414638	0.781155	0.177382	2	0.781155
Cacybp	0.088531	0.780624	0.130845	2	0.780624
Rsph10b	0.0708896	0.780555	0.148556	2	0.780555
Adnp	0.0413906	0.780318	0.178291	2	0.780318
Rnaseh2c	0.0504355	0.780118	0.169446	2	0.780118
Zmiz2	0.0868263	0.77996	0.133214	2	0.77996
Myo18a	0.0439373	0.779839	0.176223	2	0.779839
Ptpn13	0.074132	0.77976	0.146108	2	0.77976
Plekho2	0.0839879	0.779721	0.136291	2	0.779721
Smap2	0.0832732	0.779704	0.137023	2	0.779704
Ppan	0.0776156	0.779623	0.142761	2	0.779623
Sumo3	0.0414782	0.779617	0.178905	2	0.779617
Uhrf2	0.0508031	0.779409	0.169788	2	0.779409
Tef	0.0506351	0.779121	0.170244	2	0.779121
Trafd1	0.0451822	0.779117	0.175701	2	0.779117
Dst	0.0426346	0.779079	0.178286	2	0.779079
Cd200	0.0416069	0.778807	0.179586	2	0.778807
Ago1	0.0433088	0.778731	0.17796	2	0.778731
Gaa	0.0749613	0.778154	0.146885	2	0.778154
Mef2d	0.0730351	0.77738	0.149585	2	0.77738
Ranbp3	0.0686745	0.777277	0.154048	2	0.777277
Ahctf1	0.0506124	0.776789	0.172599	2	0.776789
Trak2	0.0856183	0.776636	0.137745	2	0.776636
Rnf216	0.0457572	0.776562	0.177681	2	0.776562
Lmnb1	0.0777883	0.776335	0.145876	2	0.776335
Mta2	0.0911375	0.776123	0.13274	2	0.776123
Prkacb	0.0420875	0.77586	0.182053	2	0.77586
Pdcd7	0.053704	0.77578	0.170516	2	0.77578
Mgll	0.0915608	0.775333	0.133106	2	0.775333
Tmem57	0.0865803	0.775305	0.138115	2	0.775305
Aftph	0.043296	0.774628	0.182076	2	0.774628
Tspan3	0.0784841	0.774569	0.146947	2	0.774569
Osbpl7	0.0597359	0.77438	0.165884	2	0.77438
Wnk1	0.0534772	0.774373	0.17215	2	0.774373
Tlk2	0.0921339	0.774012	0.133854	2	0.774012
Anxa5	0.0862624	0.773164	0.140573	2	0.773164
Zmym2	0.0478473	0.772889	0.179263	2	0.772889
Kdm3b	0.0929643	0.772417	0.134618	2	0.772417
Gtf3c2	0.0442009	0.772319	0.183481	2	0.772319
Bicd2	0.0794222	0.772109	0.148469	2	0.772109
Tns2	0.0914685	0.771725	0.136806	2	0.771725
Kif13b	0.0437037	0.771718	0.184579	2	0.771718
Rpn2	0.0863252	0.771695	0.14198	2	0.771695
Tmem170b	0.0539039	0.771535	0.174561	2	0.771535
Uxs1	0.0521581	0.771043	0.176798	2	0.771043
Pgs1	0.0928539	0.770888	0.136258	2	0.770888
Ehmt2	0.0899596	0.770441	0.139599	2	0.770441
Mgat5	0.087926	0.770427	0.141647	2	0.770427
Synm	0.0472655	0.769996	0.182738	2	0.769996
S100a13	0.0765543	0.769861	0.153585	2	0.769861
Msi2	0.0714577	0.769755	0.158787	2	0.769755
Nmt1	0.0912351	0.769645	0.139119	2	0.769645
Hook3	0.0462372	0.768786	0.184977	2	0.768786
Hsd17b4	0.0473054	0.767712	0.184983	2	0.767712
Samd4a	0.0942703	0.767413	0.138317	2	0.767413
Pdcd6ip	0.0884343	0.767221	0.144345	2	0.767221
Nrn1	0.0471502	0.766834	0.186016	2	0.766834
Hint1	0.0723781	0.766656	0.160966	2	0.766656
Plcl2	0.0965338	0.766565	0.136902	2	0.766565
Nedd4	0.0457	0.766379	0.187921	2	0.766379
Dgcr14	0.0934232	0.765939	0.140638	2	0.765939
Synpo	0.0438089	0.765841	0.19035	2	0.765841
Lypla2	0.075218	0.765593	0.159189	2	0.765593
Fam53c	0.0967341	0.765576	0.13769	2	0.765576
Atp6v1c1	0.0594819	0.765313	0.175205	2	0.765313
Acadvl	0.0571976	0.765073	0.177729	2	0.765073
Eps15	0.0805416	0.764427	0.155031	2	0.764427
Smap1	0.0468542	0.764207	0.188939	2	0.764207
Irf2bp2	0.097382	0.763691	0.138927	2	0.763691
Bmyc	0.0501003	0.763481	0.186419	2	0.763481
Vps33a	0.045633	0.763026	0.191341	2	0.763026
R3hdm4	0.0441418	0.762898	0.19296	2	0.762898
Ssbp3	0.0983792	0.762652	0.138969	2	0.762652
Strn3	0.0452894	0.762383	0.192328	2	0.762383
Rbfox2	0.047413	0.761415	0.191172	2	0.761415
Rabggtb	0.0885274	0.760966	0.150506	2	0.760966
Dapk3	0.0790959	0.760913	0.159991	2	0.760913
Mrfap1	0.0436756	0.760765	0.19556	2	0.760765
Fem1b	0.063962	0.760147	0.175891	2	0.760147
Ppil2	0.0554538	0.759943	0.184604	2	0.759943
Tsnax	0.0440301	0.75946	0.19651	2	0.75946
Ppp1r16b	0.0579712	0.759389	0.18264	2	0.759389
Aldh2	0.099447	0.758509	0.142044	2	0.758509
Pold3	0.101341	0.75809	0.14057	2	0.75809
Bcl2l1	0.0986683	0.757718	0.143614	2	0.757718
Dmap1	0.0838347	0.757366	0.158799	2	0.757366
Pank3	0.0883003	0.756755	0.154945	2	0.756755
Cnot3	0.0447149	0.756231	0.199055	2	0.756231
Hook2	0.0801467	0.7557	0.164153	2	0.7557
Bsg	0.102965	0.75564	0.141396	2	0.75564
Pdxp	0.0530685	0.755275	0.191657	2	0.755275
Kdm5c	0.102732	0.755215	0.142053	2	0.755215
Cops2	0.0654221	0.755143	0.179435	2	0.755143
Rab8b	0.0585744	0.754934	0.186492	2	0.754934
Osbp	0.100453	0.754641	0.144906	2	0.754641
Timp3	0.049045	0.754614	0.196341	2	0.754614
Ganab	0.0852795	0.754352	0.160369	2	0.754352
Nap1l1	0.0444464	0.754344	0.20121	2	0.754344
Ube2s	0.0708036	0.754063	0.175134	2	0.754063
Caprin1	0.0503712	0.753719	0.19591	2	0.753719
Atxn7l3b	0.101479	0.753679	0.144842	2	0.753679
Mapre1	0.101761	0.753643	0.144596	2	0.753643
Ccdc12	0.0805299	0.753527	0.165943	2	0.753527
Rab11a	0.0465184	0.752435	0.201047	2	0.752435
Gga1	0.0896849	0.752328	0.157987	2	0.752328
Nisch	0.0948702	0.752306	0.152824	2	0.752306
Mrgbp	0.0618716	0.751815	0.186314	2	0.751815
Ldb2	0.0928779	0.751436	0.155686	2	0.751436
Rpf2	0.0755014	0.751247	0.173251	2	0.751247
Dhx38	0.0787994	0.751176	0.170024	2	0.751176
Cttn	0.0447396	0.750696	0.204565	2	0.750696
Ckap5	0.0611086	0.750658	0.188233	2	0.750658
Spats2	0.0742969	0.75038	0.175323	2	0.75038
Snw1	0.0564986	0.75016	0.193342	2	0.75016
Aip	0.084777	0.750099	0.165124	2	0.750099
Gtf2f1	0.0450258	0.749995	0.204979	2	0.749995
Picalm	0.086753	0.749681	0.163566	2	0.749681
Hnrnpdl	0.101538	0.749206	0.149256	2	0.749206
Nwd1	0.0988196	0.749132	0.152049	2	0.749132
Csad	0.0473755	0.748733	0.203891	2	0.748733
Prpf4b	0.0641774	0.748723	0.1871	2	0.748723
Dbndd2	0.097055	0.748431	0.154514	2	0.748431
Fubp3	0.103996	0.748353	0.147651	2	0.748353
Csnk1g2	0.104245	0.748267	0.147487	2	0.748267
Tgfbr3	0.101224	0.748164	0.150612	2	0.748164
Bsdc1	0.107755	0.747529	0.144716	2	0.747529
Ppp1r21	0.0534716	0.74741	0.199119	2	0.74741
Mroh1	0.102617	0.746079	0.151304	2	0.746079
Fam13c	0.108228	0.746016	0.145756	2	0.746016
Bcl6	0.108255	0.745736	0.146009	2	0.745736
Snd1	0.0978539	0.745455	0.156691	2	0.745455
Usp16	0.0755483	0.745311	0.179141	2	0.745311
Arhgef18	0.108592	0.744742	0.146666	2	0.744742
Fam57b	0.0453753	0.744255	0.21037	2	0.744255
Hdgf	0.0854735	0.744076	0.170451	2	0.744076
Smarcc2	0.0486417	0.743883	0.207475	2	0.743883
Pbrm1	0.109608	0.743663	0.146729	2	0.743663
Setd7	0.0490683	0.743558	0.207374	2	0.743558
Bptf	0.107815	0.743507	0.148678	2	0.743507
Kcnb1	0.0749844	0.743393	0.181623	2	0.743393
Fosl2	0.07297	0.74335	0.18368	2	0.74335
Wipf2	0.106343	0.742738	0.150919	2	0.742738
Rasa3	0.111279	0.741885	0.146836	2	0.741885
Scp2	0.045937	0.74142	0.212643	2	0.74142
Cope	0.111264	0.741379	0.147357	2	0.741379
Abhd12	0.107629	0.74074	0.151631	2	0.74074
Ppp2r5b	0.0733843	0.740543	0.186073	2	0.740543
Myt1	0.0932438	0.740457	0.1663	2	0.740457
Ccny	0.0458082	0.739851	0.21434	2	0.739851
Nptx1	0.0993423	0.739394	0.161264	2	0.739394
Kndc1	0.106542	0.739266	0.154192	2	0.739266
Stx3	0.0984661	0.739153	0.162381	2	0.739153
Psma3	0.0876804	0.738906	0.173414	2	0.738906
Ppfibp1	0.0790253	0.738824	0.182151	2	0.738824
Nin	0.0702581	0.738784	0.190958	2	0.738784
Rab2a	0.0591923	0.737777	0.203031	2	0.737777
Mt3	0.0487437	0.736177	0.215079	2	0.736177
Gspt1	0.0502275	0.736121	0.213652	2	0.736121
Commd3	0.0729399	0.735999	0.191061	2	0.735999
Atf2	0.0573841	0.735309	0.207307	2	0.735309
Clec16a	0.0539451	0.735216	0.210839	2	0.735216
Pum2	0.0515011	0.735181	0.213318	2	0.735181
Arhgap18	0.0693749	0.734893	0.195732	2	0.734893
Klf15	0.0879368	0.734882	0.177182	2	0.734882
Caly	0.0583785	0.734802	0.206819	2	0.734802
Cxxc1	0.0826337	0.734683	0.182683	2	0.734683
Tfdp1	0.0944923	0.734374	0.171134	2	0.734374
Gnaq	0.0476858	0.734245	0.218069	2	0.734245
RGD1311739	0.0519982	0.733836	0.214166	2	0.733836
Usf1	0.101794	0.73359	0.164616	2	0.73359
Phf12	0.0640014	0.732951	0.203048	2	0.732951
Fbxo34	0.092497	0.732908	0.174595	2	0.732908
Ankle2	0.116863	0.732822	0.150314	2	0.732822
Nbl1	0.11692	0.732641	0.150439	2	0.732641
Atxn10	0.0790665	0.732375	0.188558	2	0.732375
Cc2d1a	0.0637114	0.731346	0.204942	2	0.731346
Acaa1	0.0507287	0.731108	0.218163	2	0.731108
Becn1	0.0811381	0.73093	0.187931	2	0.73093
Mbnl2	0.0467547	0.730515	0.22273	2	0.730515
Golga1	0.105937	0.730374	0.16369	2	0.730374
Pnrc1	0.0952447	0.73037	0.174385	2	0.73037
Impa1	0.0636957	0.730157	0.206147	2	0.730157
Hectd4	0.0561415	0.7299	0.213958	2	0.7299
Sec62	0.0601684	0.729689	0.210142	2	0.729689
Ccdc88a	0.0965205	0.729641	0.173839	2	0.729641
Anxa11	0.0480454	0.729552	0.222402	2	0.729552
Etnppl	0.0558127	0.729191	0.214996	2	0.729191
Socs5	0.118639	0.729068	0.152293	2	0.729068
RGD1304884	0.0873286	0.729059	0.183612	2	0.729059
Dip2b	0.0508546	0.728909	0.220236	2	0.728909
Hnrnpl	0.0470323	0.728837	0.22413	2	0.728837
Spcs2	0.113836	0.72831	0.157854	2	0.72831
Paxip1	0.04691	0.728301	0.224789	2	0.728301
Tbc1d14	0.115888	0.728182	0.15593	2	0.728182
Spag7	0.0488605	0.728058	0.223081	2	0.728058
Vcl	0.11058	0.727979	0.161442	2	0.727979
Nudcd3	0.119078	0.72792	0.153002	2	0.72792
Pacs1	0.119255	0.727878	0.152867	2	0.727878
Ulk1	0.0737906	0.726927	0.199283	2	0.726927
Eml1	0.107922	0.726776	0.165302	2	0.726776
Agap2	0.0905819	0.726708	0.182711	2	0.726708
Psd	0.0746774	0.726412	0.198911	2	0.726412
Cabp7	0.102558	0.72624	0.171202	2	0.72624
Eif4enif1	0.0852197	0.726229	0.188551	2	0.726229
Dnajb12	0.118438	0.726013	0.155549	2	0.726013
Gtf2a1	0.0482396	0.725926	0.225835	2	0.725926
Crtc2	0.0858397	0.725877	0.188284	2	0.725877
Kif21b	0.0623905	0.725813	0.211797	2	0.725813
Ubl3	0.120064	0.72547	0.154466	2	0.72547
Papola	0.0606893	0.725003	0.214308	2	0.725003
Sox11	0.10797	0.724387	0.167643	2	0.724387
Glyr1	0.0475125	0.7242	0.228288	2	0.7242
Git2	0.0746644	0.723943	0.201393	2	0.723943
Rit1	0.0522078	0.72351	0.224283	2	0.72351
Abcf1	0.0473575	0.723333	0.229309	2	0.723333
Lrrc47	0.0554974	0.722814	0.221689	2	0.722814
Gfap	0.0782555	0.722558	0.199186	2	0.722558
Pym1	0.0631122	0.722526	0.214362	2	0.722526
Tacc1	0.0482062	0.722353	0.229441	2	0.722353
Dnajc6	0.0578402	0.722258	0.219901	2	0.722258
Sbf2	0.0918167	0.722139	0.186044	2	0.722139
Cpne7	0.076498	0.722062	0.20144	2	0.722062
Plp1	0.0619201	0.721796	0.216284	2	0.721796
Dnal1	0.0832802	0.721793	0.194927	2	0.721793
Rab10	0.0665452	0.721767	0.211687	2	0.721767
Fbxl16	0.106264	0.721766	0.171971	2	0.721766
Iqsec1	0.1063	0.721493	0.172207	2	0.721493
Aff4	0.124039	0.721304	0.154657	2	0.721304
Ubap1	0.0619626	0.721132	0.216905	2	0.721132
Plekhg5	0.0488888	0.720259	0.230852	2	0.720259
Fastk	0.0549863	0.71979	0.225224	2	0.71979
Gmeb1	0.0477859	0.719724	0.23249	2	0.719724
Dtnb	0.0817079	0.719312	0.19898	2	0.719312
Carmil2	0.11268	0.718994	0.168326	2	0.718994
Caln1	0.0479347	0.718888	0.233177	2	0.718888
Zmynd8	0.0579112	0.718581	0.223507	2	0.718581
Rnaseh2a	0.119136	0.718553	0.162311	2	0.718553
Ppp1r13b	0.0529657	0.71851	0.228525	2	0.71851
Ddx54	0.116662	0.718269	0.165069	2	0.718269
Ubqln4	0.113499	0.717708	0.168793	2	0.717708
Glcci1	0.0590158	0.717528	0.223456	2	0.717528
Prrx1	0.0955852	0.717316	0.187099	2	0.717316
Noc3l	0.0479322	0.71712	0.234948	2	0.71712
Epb41l1	0.109911	0.716353	0.173736	2	0.716353
Ddx6	0.0842033	0.716282	0.199515	2	0.716282
Arhgap10	0.106411	0.716011	0.177578	2	0.716011
Kif13a	0.0567364	0.715927	0.227337	2	0.715927
Sdhaf2	0.0493236	0.715748	0.234929	2	0.715748
Mrpl23	0.0926152	0.715289	0.192096	2	0.715289
Il6st	0.0813571	0.715207	0.203436	2	0.715207
Mrps25	0.0665146	0.715025	0.21846	2	0.715025
Mast4	0.121267	0.714962	0.163771	2	0.714962
Rab11fip5	0.120298	0.714848	0.164854	2	0.714848
Mapk4	0.0538946	0.714612	0.231493	2	0.714612
Psma2	0.123251	0.714229	0.16252	2	0.714229
Ppp1r12a	0.0774583	0.714155	0.208387	2	0.714155
Fmnl1	0.109355	0.713572	0.177073	2	0.713572
Amotl1	0.0502131	0.713554	0.236233	2	0.713554
Mapk8ip1	0.0586356	0.71319	0.228174	2	0.71319
Brk1	0.0671886	0.71313	0.219681	2	0.71313
Cpeb4	0.12472	0.713104	0.162175	2	0.713104
Dgkd	0.0482972	0.712908	0.238795	2	0.712908
Mafg	0.0569713	0.712638	0.230391	2	0.712638
Ppp3cc	0.118858	0.712582	0.168561	2	0.712582
Nkd1	0.100421	0.712151	0.187428	2	0.712151
Fam19a5	0.0905178	0.712131	0.197351	2	0.712131
Cflar	0.11102	0.711695	0.177285	2	0.711695
Fam102a	0.123189	0.711497	0.165314	2	0.711497
Zfp385a	0.13042	0.711199	0.158381	2	0.711199
Casc4	0.0660297	0.711019	0.222951	2	0.711019
Arhgap23	0.131068	0.711017	0.157914	2	0.711017
Phc1	0.0765593	0.710946	0.212495	2	0.710946
Tlk1	0.04996	0.710846	0.239194	2	0.710846
Srsf4	0.0535448	0.710389	0.236066	2	0.710389
Cep170b	0.0683699	0.710211	0.221419	2	0.710211
Bpgm	0.0496913	0.710191	0.240118	2	0.710191
Clstn2	0.0880769	0.709731	0.202192	2	0.709731
Snap91	0.068321	0.709725	0.221954	2	0.709725
Nhsl1	0.131565	0.709226	0.159209	2	0.709226
Ankzf1	0.070329	0.709127	0.220544	2	0.709127
Pole3	0.0553371	0.708675	0.235988	2	0.708675
Tshz2	0.126774	0.70843	0.164796	2	0.70843
Spag9	0.059221	0.707774	0.233005	2	0.707774
Lztr1	0.0488222	0.707338	0.24384	2	0.707338
Rundc1	0.0521127	0.707303	0.240584	2	0.707303
Stxbp3	0.0578592	0.706948	0.235193	2	0.706948
Kmt2b	0.124352	0.706793	0.168855	2	0.706793
Pomp	0.115036	0.706613	0.178351	2	0.706613
Golim4	0.0700039	0.706456	0.22354	2	0.706456
Pitpnm1	0.117386	0.705606	0.177008	2	0.705606
Baz2b	0.0992186	0.705466	0.195315	2	0.705466
Stx7	0.134762	0.705336	0.159902	2	0.705336
Snta1	0.0541544	0.705253	0.240592	2	0.705253
Tsc22d3	0.135418	0.704553	0.160029	2	0.704553
Slc44a1	0.0876491	0.704057	0.208294	2	0.704057
Fndc3b	0.11855	0.704052	0.177399	2	0.704052
Smc6	0.0515682	0.703861	0.244571	2	0.703861
Trmt2a	0.0988071	0.703807	0.197386	2	0.703807
Cops5	0.126004	0.70351	0.170486	2	0.70351
Dock1	0.0854966	0.703245	0.211258	2	0.703245
Prkaca	0.0565126	0.703022	0.240465	2	0.703022
Polg	0.136909	0.702368	0.160724	2	0.702368
Eif1b	0.130003	0.702011	0.167986	2	0.702011
Vps4b	0.125422	0.701862	0.172717	2	0.701862
Eif2b2	0.0825026	0.701696	0.215802	2	0.701696
Ubb	0.0528594	0.701673	0.245468	2	0.701673
Dctn2	0.0998768	0.701355	0.198768	2	0.701355
Hp1bp3	0.0496037	0.701287	0.249109	2	0.701287
Ubtf	0.0808705	0.701207	0.217923	2	0.701207
Msl3	0.089388	0.70074	0.209872	2	0.70074
Ddx41	0.0691636	0.699907	0.230929	2	0.699907
Med14	0.0501057	0.699719	0.250175	2	0.699719
Ccdc181	0.0495845	0.699562	0.250854	2	0.699562
Gnb2	0.0498579	0.699531	0.250612	2	0.699531
Alg2	0.0537901	0.698995	0.247215	2	0.698995
Map2k7	0.0718801	0.698347	0.229773	2	0.698347
Thra	0.0537508	0.698186	0.248063	2	0.698186
Evi5	0.0513763	0.698172	0.250452	2	0.698172
Prdm2	0.0505326	0.698129	0.251339	2	0.698129
Ino80b	0.057769	0.698124	0.244107	2	0.698124
Pmm1	0.0641176	0.69808	0.237803	2	0.69808
Pkp4	0.103818	0.697818	0.198364	2	0.697818
Khnyn	0.0612234	0.697816	0.24096	2	0.697816
Ints1	0.0772017	0.697429	0.225369	2	0.697429
Mnt	0.136545	0.697329	0.166126	2	0.697329
Wnk4	0.132268	0.697065	0.170667	2	0.697065
Nadk	0.131108	0.697002	0.171891	2	0.697002
Ppp1r10	0.140822	0.696706	0.162472	2	0.696706
Sympk	0.110365	0.696293	0.193342	2	0.696293
Ppp2r5e	0.0645373	0.69626	0.239203	2	0.69626
Znhit1	0.0559975	0.696037	0.247965	2	0.696037
Ankrd13b	0.135435	0.695919	0.168646	2	0.695919
Idh3a	0.0500654	0.695047	0.254888	2	0.695047
Irf2	0.1427	0.693537	0.163763	2	0.693537
Gps2	0.140177	0.693464	0.166359	2	0.693464
Dbp	0.0983658	0.693432	0.208202	2	0.693432
Emc8	0.117218	0.693137	0.189645	2	0.693137
Def8	0.121202	0.692824	0.185974	2	0.692824
Lsm12	0.0682753	0.692301	0.239424	2	0.692301
Gpalpp1	0.142843	0.692297	0.164861	2	0.692297
Samd14	0.102762	0.692181	0.205057	2	0.692181
Tomm20	0.144032	0.692029	0.16394	2	0.692029
Edem3	0.0552474	0.691855	0.252898	2	0.691855
Kctd3	0.0993525	0.691792	0.208856	2	0.691792
Mrpl4	0.0847646	0.691704	0.223531	2	0.691704
Arhgap1	0.0501844	0.691227	0.258588	2	0.691227
Timm23	0.073833	0.69114	0.235027	2	0.69114
Ncoa6	0.0760631	0.690877	0.23306	2	0.690877
Foxo1	0.050069	0.690772	0.259159	2	0.690772
Per1	0.121279	0.690737	0.187984	2	0.690737
Fkbp5	0.144905	0.690727	0.164368	2	0.690727
Cstf3	0.095482	0.690591	0.213927	2	0.690591
Nubp1	0.144986	0.690447	0.164567	2	0.690447
Cdk10	0.117967	0.690215	0.191818	2	0.690215
Chd6	0.145146	0.690017	0.164837	2	0.690017
Ivd	0.109229	0.689394	0.201378	2	0.689394
Dagla	0.0509309	0.689328	0.259741	2	0.689328
Tpd52	0.0539325	0.689328	0.25674	2	0.689328
Dedd2	0.137436	0.689123	0.173441	2	0.689123
Sdcbp	0.133977	0.688072	0.17795	2	0.688072
Abhd8	0.0590864	0.687774	0.253139	2	0.687774
Lsm14b	0.0503059	0.687754	0.261941	2	0.687754
Cdk4	0.10379	0.687613	0.208597	2	0.687613
Atp13a1	0.0760502	0.687486	0.236464	2	0.687486
Ankh	0.144339	0.687403	0.168257	2	0.687403
Acbd3	0.050466	0.687185	0.262349	2	0.687185
Trim27	0.0677125	0.686678	0.24561	2	0.686678
Ap3d1	0.0504572	0.685706	0.263836	2	0.685706
Psen1	0.0652658	0.685446	0.249288	2	0.685446
Rita1	0.0571706	0.685443	0.257386	2	0.685443
Cited2	0.126944	0.685119	0.187937	2	0.685119
Iffo1	0.0983418	0.685002	0.216656	2	0.685002
Pcnp	0.0711011	0.684746	0.244153	2	0.684746
Ash1l	0.0510177	0.684495	0.264488	2	0.684495
Daam1	0.0505424	0.684363	0.265095	2	0.684363
Grk5	0.0505459	0.684088	0.265366	2	0.684088
Cfap36	0.0527261	0.684008	0.263266	2	0.684008
Gas6	0.149696	0.683878	0.166426	2	0.683878
Rnf44	0.149863	0.683827	0.166311	2	0.683827
Azi2	0.0575289	0.683604	0.258867	2	0.683604
Akirin2	0.0685733	0.683238	0.248188	2	0.683238
Otud3	0.120896	0.683051	0.196054	2	0.683051
Slc3a2	0.0539812	0.683045	0.262974	2	0.683045
Pias1	0.0853244	0.682853	0.231822	2	0.682853
Sec31a	0.07485	0.682768	0.242382	2	0.682768
Plxna1	0.0860093	0.682513	0.231478	2	0.682513
Ubn1	0.140052	0.682188	0.17776	2	0.682188
Agt	0.108328	0.682162	0.20951	2	0.682162
Fbxo38	0.0575801	0.682118	0.260302	2	0.682118
Tcp11l1	0.0952715	0.681981	0.222748	2	0.681981
Ube2ql1	0.145352	0.68133	0.173318	2	0.68133
Rapgef1	0.149796	0.681283	0.168921	2	0.681283
Brap	0.0523972	0.681153	0.26645	2	0.681153
Retsat	0.0517299	0.681078	0.267192	2	0.681078
Itpkb	0.144991	0.680913	0.174096	2	0.680913
Pde4a	0.0779198	0.680803	0.241277	2	0.680803
Kdm3a	0.0783474	0.680716	0.240937	2	0.680716
Notch2	0.147803	0.680569	0.171628	2	0.680569
Tyw1	0.0713475	0.680385	0.248267	2	0.680385
Ppp1r9b	0.0759595	0.680011	0.244029	2	0.680011
Map4k5	0.131223	0.679627	0.18915	2	0.679627
Otud7b	0.0537283	0.679418	0.266853	2	0.679418
Setd3	0.051855	0.679022	0.269123	2	0.679022
Tufm	0.0531997	0.678969	0.267831	2	0.678969
Pip5k1a	0.0618156	0.678934	0.259251	2	0.678934
Drg2	0.144864	0.678906	0.17623	2	0.678906
Cep250	0.153227	0.678273	0.1685	2	0.678273
Hipk2	0.0647791	0.678047	0.257174	2	0.678047
Rgl1	0.150052	0.677967	0.171981	2	0.677967
RGD1309104	0.110462	0.677729	0.211809	2	0.677729
Manbal	0.0512932	0.677662	0.271045	2	0.677662
Wdfy3	0.0510038	0.67744	0.271556	2	0.67744
Zfand5	0.150422	0.677019	0.172559	2	0.677019
Pgam1	0.0620967	0.676333	0.26157	2	0.676333
RGD1303003	0.0528135	0.676217	0.27097	2	0.676217
Eif5a	0.0566718	0.676119	0.267209	2	0.676119
Ssh2	0.0735716	0.676104	0.250324	2	0.676104
Rcc2	0.0524548	0.67605	0.271495	2	0.67605
Ilf3	0.150865	0.675829	0.173306	2	0.675829
Kcna2	0.0750515	0.675825	0.249124	2	0.675825
Ppp4r3a	0.138554	0.675759	0.185687	2	0.675759
Snx29	0.120507	0.675393	0.204099	2	0.675393
Mlycd	0.154342	0.675124	0.170535	2	0.675124
rnf141	0.0658437	0.674772	0.259384	2	0.674772
Fndc5	0.0549127	0.674104	0.270983	2	0.674104
Eef2	0.151159	0.674081	0.17476	2	0.674081
Zbtb16	0.052529	0.673933	0.273538	2	0.673933
Crcp	0.0570282	0.673333	0.269639	2	0.673333
Fbxo10	0.0781874	0.672765	0.249048	2	0.672765
Ensa	0.152415	0.672607	0.174978	2	0.672607
Dip2a	0.127824	0.672513	0.199662	2	0.672513
Scaf4	0.0525233	0.672116	0.275361	2	0.672116
Zc3h4	0.158098	0.67211	0.169792	2	0.67211
Etf1	0.131245	0.672096	0.196659	2	0.672096
Ssna1	0.141154	0.672083	0.186763	2	0.672083
Gpi	0.054831	0.67154	0.273629	2	0.67154
Lpgat1	0.0524271	0.671194	0.276379	2	0.671194
Smarca4	0.151021	0.670755	0.178224	2	0.670755
Brd1	0.150926	0.67053	0.178545	2	0.67053
Habp4	0.118688	0.670343	0.210969	2	0.670343
Kif5b	0.159493	0.67001	0.170496	2	0.67001
Gas8	0.128805	0.669928	0.201267	2	0.669928
Gpr108	0.0752363	0.66927	0.255494	2	0.66927
Psmd3	0.120763	0.669021	0.210216	2	0.669021
Rab29	0.156877	0.668997	0.174127	2	0.668997
Snap29	0.0647261	0.668702	0.266571	2	0.668702
Rab1a	0.0851082	0.668532	0.246359	2	0.668532
Eprs	0.0516568	0.668457	0.279886	2	0.668457
Herpud2	0.0517146	0.668215	0.28007	2	0.668215
Nf1x	0.161553	0.66787	0.170577	2	0.66787
Utp14a	0.160735	0.667864	0.171402	2	0.667864
Ahdc1	0.154301	0.667763	0.177935	2	0.667763
Cebpg	0.11335	0.667302	0.219348	2	0.667302
Pabpc4	0.160954	0.667237	0.171808	2	0.667237
Sh3gl2	0.0572561	0.667083	0.275661	2	0.667083
Coro7	0.0955609	0.666996	0.237443	2	0.666996
Pkig	0.162167	0.666841	0.170992	2	0.666841
Txnip	0.0684459	0.666812	0.264742	2	0.666812
Rabl6	0.0517055	0.666807	0.281487	2	0.666807
Mtss1	0.15774	0.666756	0.175504	2	0.666756
Pygo2	0.0554503	0.666741	0.277809	2	0.666741
Pan3	0.148231	0.6667	0.185069	2	0.6667
Cacng7	0.07399	0.666687	0.259323	2	0.666687
Iqsec2	0.0593094	0.666639	0.274052	2	0.666639
Ehd1	0.0576106	0.666464	0.275925	2	0.666464
Mdm2	0.141206	0.666431	0.192363	2	0.666431
Gipc1	0.0537153	0.665629	0.280656	2	0.665629
Dpp8	0.136532	0.665505	0.197963	2	0.665505
Ap3s2	0.0587762	0.665388	0.275836	2	0.665388
Gars	0.061519	0.665208	0.273273	2	0.665208
RGD1309995	0.0677266	0.665021	0.267252	2	0.665021
Ctcf	0.131537	0.664669	0.203795	2	0.664669
Raf1	0.0536482	0.664564	0.281788	2	0.664564
Eif4g2	0.140116	0.664363	0.195521	2	0.664363
Rad50	0.0811817	0.664276	0.254542	2	0.664276
Raph1	0.0768038	0.664271	0.258925	2	0.664271
Surf6	0.120712	0.664258	0.21503	2	0.664258
Zfp259	0.157008	0.664	0.178992	2	0.664
Zhx3	0.124734	0.663791	0.211475	2	0.663791
Pdhx	0.0987322	0.663657	0.23761	2	0.663657
Zfp91	0.156277	0.663307	0.180416	2	0.663307
Macf1	0.0582371	0.663251	0.278512	2	0.663251
Prdx2	0.0563404	0.663202	0.280457	2	0.663202
Arid1b	0.162928	0.66317	0.173902	2	0.66317
Kdm5a	0.0519945	0.663024	0.284982	2	0.663024
Serpine2	0.163865	0.662904	0.173232	2	0.662904
Alas1	0.164496	0.662803	0.172702	2	0.662803
Sgpl1	0.0703441	0.662784	0.266872	2	0.662784
Tob1	0.164961	0.662579	0.17246	2	0.662579
Atf4	0.137328	0.662224	0.200448	2	0.662224
Rreb1	0.164073	0.661554	0.174372	2	0.661554
Brms1	0.0690927	0.661489	0.269418	2	0.661489
Eif1ax	0.154481	0.661437	0.184082	2	0.661437
Arid2	0.0739764	0.661192	0.264832	2	0.661192
Grin2c	0.165295	0.660867	0.173837	2	0.660867
Cnpy4	0.0550466	0.660633	0.28432	2	0.660633
Usp10	0.159853	0.660476	0.179671	2	0.660476
Arhgap21	0.0522829	0.660343	0.287374	2	0.660343
Scap	0.11297	0.66031	0.22672	2	0.66031
Pdcd11	0.102737	0.660094	0.237168	2	0.660094
Vegfb	0.153104	0.660094	0.186802	2	0.660094
Smg7	0.0579132	0.660086	0.282	2	0.660086
Parg	0.145098	0.659814	0.195088	2	0.659814
Trap1	0.0611098	0.65934	0.27955	2	0.65934
Mknk1	0.133578	0.659007	0.207415	2	0.659007
Mtmr7	0.0901217	0.658984	0.250894	2	0.658984
Cntrl	0.142563	0.658738	0.198699	2	0.658738
Sdf4	0.0940974	0.658141	0.247761	2	0.658141
Ubxn4	0.0523022	0.657642	0.290056	2	0.657642
Hdgfrp3	0.129299	0.657562	0.213139	2	0.657562
Pfdn6	0.12551	0.656762	0.217728	2	0.656762
Nuak1	0.142721	0.65662	0.200658	2	0.65662
Usp54	0.0552227	0.656085	0.288693	2	0.656085
Nelfcd	0.0646695	0.655739	0.279591	2	0.655739
Tns3	0.0710637	0.655293	0.273643	2	0.655293
Kdm2b	0.0611362	0.655173	0.283691	2	0.655173
Ankrd42	0.157004	0.655048	0.187949	2	0.655048
Sart1	0.0607843	0.655004	0.284212	2	0.655004
Trio	0.0591915	0.654754	0.286055	2	0.654754
Mrpl41	0.159878	0.65465	0.185472	2	0.65465
Canx	0.139196	0.654409	0.206395	2	0.654409
Tchp	0.0527989	0.654361	0.29284	2	0.654361
Prkcz	0.056944	0.654267	0.288789	2	0.654267
Nfib	0.0622373	0.654134	0.283629	2	0.654134
Stau1	0.0752317	0.65413	0.270638	2	0.65413
Ppp1ca	0.130897	0.654054	0.215048	2	0.654054
Zfand3	0.0588242	0.653999	0.287177	2	0.653999
Arhgef10	0.132647	0.653788	0.213564	2	0.653788
Fkbp8	0.172565	0.653389	0.174045	2	0.653389
Akt1	0.17015	0.65318	0.17667	2	0.65318
RGD1311595	0.144733	0.652981	0.202286	2	0.652981
Asap2	0.0665569	0.652955	0.280488	2	0.652955
Ttyh1	0.0755773	0.65293	0.271492	2	0.65293
Hgs	0.0533819	0.652785	0.293834	2	0.652785
Mcc-2	0.168032	0.652765	0.179203	2	0.652765
Dhx16	0.15688	0.652556	0.190564	2	0.652556
Hcn1	0.0604738	0.652527	0.286999	2	0.652527
Ube2j1	0.0581044	0.652434	0.289462	2	0.652434
Setd5	0.0557826	0.652054	0.292163	2	0.652054
Pten	0.0925168	0.651895	0.255588	2	0.651895
Zfp180	0.0970503	0.651455	0.251495	2	0.651455
Taok2	0.055175	0.651237	0.293588	2	0.651237
Cttn-2	0.057361	0.651125	0.291514	2	0.651125
Stox2	0.0541362	0.651092	0.294772	2	0.651092
Med25	0.173069	0.650999	0.175931	2	0.650999
Asb7	0.158059	0.650934	0.191007	2	0.650934
Slc7a8	0.0529705	0.650899	0.296131	2	0.650899
Nacc1	0.170074	0.650781	0.179145	2	0.650781
Clic6	0.104115	0.650553	0.245332	2	0.650553
Mrps35	0.0723782	0.650525	0.277097	2	0.650525
Agap1	0.174559	0.650489	0.174952	2	0.650489
Tjp2	0.0586267	0.65043	0.290943	2	0.65043
Secisbp2l	0.054006	0.65039	0.295604	2	0.65039
Cpsf2	0.161731	0.650111	0.188158	2	0.650111
Psme3	0.150505	0.649907	0.199589	2	0.649907
Foxn3	0.174155	0.649665	0.17618	2	0.649665
Tpr	0.0546316	0.649116	0.296253	2	0.649116
Vcpip1	0.171032	0.64881	0.180158	2	0.64881
Rgs3	0.175947	0.648503	0.17555	2	0.648503
Psip1	0.053533	0.648241	0.298226	2	0.648241
Bcr	0.0532612	0.6478	0.298939	2	0.6478
Cfl1	0.144625	0.647508	0.207866	2	0.647508
Arih1	0.177089	0.647486	0.175425	2	0.647486
Nudt21	0.0639696	0.647206	0.288825	2	0.647206
Dvl3	0.166579	0.646004	0.187416	2	0.646004
Hdgfrp2	0.112244	0.645573	0.242183	2	0.645573
Mertk	0.101568	0.645564	0.252868	2	0.645564
Magi2	0.0983381	0.64551	0.256152	2	0.64551
Cacna1a	0.162748	0.645298	0.191954	2	0.645298
Lats2	0.177879	0.644943	0.177178	2	0.644943
Bhlhb9	0.0535173	0.644871	0.301611	2	0.644871
Cnrip1	0.178442	0.644815	0.176742	2	0.644815
Arhgef10l	0.17955	0.644367	0.176083	2	0.644367
Kars	0.169225	0.644357	0.186418	2	0.644357
Ccnk	0.133966	0.644243	0.221791	2	0.644243
Myrip	0.151053	0.644178	0.204769	2	0.644178
Hnrnpf	0.118773	0.644049	0.237178	2	0.644049
Tspan5	0.151846	0.643558	0.204596	2	0.643558
Cdc42se1	0.103219	0.643359	0.253423	2	0.643359
Fam20b	0.0530748	0.643179	0.303746	2	0.643179
Fibp	0.0822049	0.643163	0.274632	2	0.643163
Pdcd10	0.099468	0.643081	0.257451	2	0.643081
Prr12	0.178162	0.643002	0.178836	2	0.643002
Ywhaq	0.061126	0.642906	0.295968	2	0.642906
Prrc2b	0.178741	0.64288	0.178379	2	0.64288
Icam5	0.0607521	0.642794	0.296454	2	0.642794
Neurl1	0.111425	0.641903	0.246672	2	0.641903
Slc2a1	0.138097	0.641809	0.220094	2	0.641809
Igbp1	0.0693381	0.641571	0.289091	2	0.641571
Daxx	0.0566771	0.641561	0.301762	2	0.641561
Bloc1s2	0.164229	0.641429	0.194342	2	0.641429
Tnip2	0.180645	0.641306	0.178049	2	0.641306
Tbl1x	0.173657	0.641275	0.185068	2	0.641275
Dctn4	0.179624	0.640276	0.1801	2	0.640276
Manf	0.180585	0.640272	0.179143	2	0.640272
Chsy1	0.166315	0.64019	0.193495	2	0.64019
Abcf3	0.161197	0.639938	0.198864	2	0.639938
Vipas39	0.0573525	0.639732	0.302916	2	0.639732
Btbd1	0.113022	0.639609	0.247369	2	0.639609
Agps	0.182166	0.639459	0.178375	2	0.639459
Khdrbs3	0.0570886	0.639442	0.30347	2	0.639442
Sdad1	0.17987	0.638698	0.181433	2	0.638698
Wwp1	0.184285	0.638456	0.177259	2	0.638456
Bud13	0.0992351	0.638178	0.262587	2	0.638178
Mrs2	0.0600956	0.638121	0.301783	2	0.638121
Ctdnep1	0.179834	0.638007	0.182159	2	0.638007
Tfg	0.0959466	0.637854	0.2662	2	0.637854
Bag6	0.0557977	0.637827	0.306375	2	0.637827
Arl5a	0.146567	0.637653	0.21578	2	0.637653
Gon4l	0.0697763	0.637235	0.292988	2	0.637235
Ndufs5	0.181509	0.63717	0.181321	2	0.63717
Cldn11	0.0542025	0.637081	0.308716	2	0.637081
Disp2	0.116271	0.637027	0.246703	2	0.637027
Grk6	0.184595	0.636999	0.178405	2	0.636999
Mtmr2	0.0605461	0.636793	0.302661	2	0.636793
P4ha2	0.127855	0.636563	0.235581	2	0.636563
Ncbp1	0.0535244	0.636117	0.310359	2	0.636117
Pnpla8	0.0551759	0.636016	0.308808	2	0.636016
Src	0.180428	0.635993	0.18358	2	0.635993
Uimc1	0.0642109	0.635981	0.299808	2	0.635981
Eml4	0.0545629	0.635886	0.309551	2	0.635886
Gripap1	0.06508	0.635886	0.299034	2	0.635886
St13	0.0539054	0.63574	0.310355	2	0.63574
Celf1	0.0550738	0.635449	0.309478	2	0.635449
Spg20	0.0536808	0.634556	0.311763	2	0.634556
Ralbp1	0.186332	0.634471	0.179197	2	0.634471
Prmt1	0.0557833	0.634454	0.309763	2	0.634454
Atp6v0d1	0.0545175	0.63432	0.311162	2	0.63432
Trim8	0.185866	0.634139	0.179994	2	0.634139
Lmbr1l	0.0748498	0.633861	0.291289	2	0.633861
Galk1	0.0949414	0.633719	0.27134	2	0.633719
Trappc1	0.146824	0.633642	0.219535	2	0.633642
Psmc3	0.065293	0.633136	0.301571	2	0.633136
Tnks1bp1	0.0536333	0.633132	0.313234	2	0.633132
Grk2	0.162757	0.633086	0.204157	2	0.633086
Mlc1	0.15088	0.632469	0.216651	2	0.632469
Mast2	0.172014	0.632313	0.195673	2	0.632313
Jph4	0.0592345	0.632248	0.308517	2	0.632248
Dlg1	0.0557745	0.632186	0.31204	2	0.632186
Brsk1	0.145947	0.631829	0.222224	2	0.631829
Dync1li1	0.173165	0.63182	0.195015	2	0.63182
Tnik	0.0808251	0.630984	0.288191	2	0.630984
2024-03-02	0.171378	0.630974	0.197648	2	0.630974
Bap1	0.0618383	0.630716	0.307445	2	0.630716
Snapc2	0.0931967	0.630493	0.27631	2	0.630493
Topors	0.0546203	0.630391	0.314989	2	0.630391
Ppm1k	0.189069	0.630072	0.180858	2	0.630072
Clcn6	0.0763078	0.62994	0.293753	2	0.62994
Fam63b	0.191102	0.629922	0.178976	2	0.629922
Atp5j	0.191368	0.629705	0.178927	2	0.629705
Mcrs1	0.054816	0.629418	0.315766	2	0.629418
Plekhd1	0.0712899	0.629101	0.299609	2	0.629101
Osbpl9	0.0598497	0.628663	0.311487	2	0.628663
Tceal8	0.12861	0.628472	0.242918	2	0.628472
Kank2	0.176192	0.628278	0.19553	2	0.628278
Cct4	0.173022	0.627457	0.199521	2	0.627457
Pgbd5	0.0655105	0.627239	0.307251	2	0.627239
Kras	0.0540204	0.627232	0.318748	2	0.627232
Ppp2r5c	0.0656407	0.627189	0.30717	2	0.627189
Myo5a	0.0540303	0.627081	0.318889	2	0.627081
Snapc3	0.183859	0.626921	0.18922	2	0.626921
Slc4a4	0.0571125	0.626917	0.31597	2	0.626917
Pdia3	0.162424	0.626775	0.210801	2	0.626775
Camta2	0.0540525	0.626774	0.319174	2	0.626774
Traf7	0.160372	0.626444	0.213184	2	0.626444
Evc	0.159076	0.626398	0.214526	2	0.626398
Ppm1h	0.110976	0.626108	0.262916	2	0.626108
Cyb5a	0.178999	0.626083	0.194918	2	0.626083
Dynll1	0.146921	0.626028	0.22705	2	0.626028
Hibadh	0.0905604	0.625383	0.284057	2	0.625383
Pik3c3	0.0941867	0.625074	0.280739	2	0.625074
Snx3	0.130583	0.62487	0.244548	2	0.62487
Ube2d2	0.140133	0.62452	0.235347	2	0.62452
Cpsf3	0.0602187	0.624459	0.315323	2	0.624459
Mras	0.0539813	0.624413	0.321605	2	0.624413
Setd2	0.0568435	0.624218	0.318938	2	0.624218
Tnrc6a	0.0552946	0.624039	0.320666	2	0.624039
Wbp1	0.0640694	0.623919	0.312012	2	0.623919
Atpaf2	0.127124	0.623894	0.248981	2	0.623894
Prelid1	0.156717	0.623691	0.219593	2	0.623691
Tbc1d10a	0.122507	0.623403	0.25409	2	0.623403
Coasy	0.0905683	0.622686	0.286746	2	0.622686
Slc44a2	0.191541	0.622133	0.186326	2	0.622133
Nfic	0.195421	0.622115	0.182464	2	0.622115
Atp5j2	0.191024	0.622016	0.186959	2	0.622016
Zfp523	0.195907	0.621785	0.182308	2	0.621785
Slc25a11	0.0553501	0.621707	0.322943	2	0.621707
Tprg1l	0.0652357	0.621538	0.313227	2	0.621538
Ttbk1	0.141513	0.621421	0.237066	2	0.621421
Man2b1	0.18252	0.62101	0.19647	2	0.62101
Uqcrfs1	0.0856873	0.620912	0.293401	2	0.620912
Cdk16	0.193335	0.620486	0.186179	2	0.620486
Hmgn3	0.0909866	0.620384	0.28863	2	0.620384
Eef2k	0.192606	0.620307	0.187087	2	0.620307
Lonp1	0.0687201	0.620269	0.311011	2	0.620269
Atxn7l3	0.0548078	0.620197	0.324995	2	0.620197
Ctnnbip1	0.0820313	0.619915	0.298054	2	0.619915
Paip1	0.179591	0.619798	0.200611	2	0.619798
Cops7a	0.0662085	0.619508	0.314283	2	0.619508
Oxa1l	0.108396	0.619474	0.27213	2	0.619474
Ppp1cc	0.182265	0.619375	0.19836	2	0.619375
Wnk2	0.182379	0.619145	0.198476	2	0.619145
Rexo4	0.194324	0.61825	0.187427	2	0.61825
Rab5b	0.0667148	0.618022	0.315264	2	0.618022
Itpa	0.0768655	0.618004	0.305131	2	0.618004
Llgl1	0.199435	0.618003	0.182562	2	0.618003
Macrod1	0.182254	0.617967	0.199779	2	0.617967
Erlec1	0.198644	0.61796	0.183397	2	0.61796
G3bp1	0.0590278	0.617946	0.323026	2	0.617946
Stx1a	0.0797048	0.617764	0.302532	2	0.617764
Lasp1	0.180116	0.617382	0.202502	2	0.617382
Fam32a	0.0603399	0.617174	0.322486	2	0.617174
Rbm42	0.175176	0.616988	0.207836	2	0.616988
Rnf41	0.0698909	0.616688	0.313421	2	0.616688
Stmn1	0.195893	0.616624	0.187483	2	0.616624
Ciz1	0.0549932	0.616455	0.328552	2	0.616455
Pdlim7	0.11449	0.616129	0.269381	2	0.616129
Tomm40l	0.0562894	0.61611	0.327601	2	0.61611
Pnkd	0.112875	0.616013	0.271112	2	0.616013
Zbtb7a	0.136677	0.615833	0.24749	2	0.615833
Ktn1	0.0625818	0.615672	0.321746	2	0.615672
Anxa1	0.164437	0.61518	0.220382	2	0.61518
Sh3rf1	0.059917	0.614856	0.325227	2	0.614856
Rbm3	0.203671	0.614835	0.181495	2	0.614835
Exoc7	0.103779	0.614738	0.281483	2	0.614738
Rpf1	0.0550138	0.614651	0.330335	2	0.614651
Trim35	0.0642079	0.614506	0.321286	2	0.614506
Eif4a2	0.0544034	0.61441	0.331186	2	0.61441
Nfkbil1	0.158493	0.61427	0.227237	2	0.61427
Brpf1	0.197989	0.614257	0.187754	2	0.614257
Pip5k1c	0.155192	0.614205	0.230603	2	0.614205
Tuba1c	0.0606426	0.614199	0.325159	2	0.614199
Cep63	0.192047	0.614039	0.193914	2	0.614039
Jph3	0.119058	0.614021	0.266921	2	0.614021
Zfc3h1	0.204232	0.614002	0.181766	2	0.614002
Sik1	0.0653857	0.613823	0.320791	2	0.613823
Dcaf8	0.066045	0.613695	0.32026	2	0.613695
Ubxn1	0.0587204	0.613451	0.327829	2	0.613451
Terf2	0.0562212	0.613377	0.330401	2	0.613377
Rab11fip3	0.071228	0.613353	0.315419	2	0.613353
Gkap1	0.115995	0.613274	0.270731	2	0.613274
Hbs1l	0.0703981	0.61326	0.316341	2	0.61326
Mrps34	0.0959117	0.612899	0.291189	2	0.612899
Arid5b	0.0564015	0.612852	0.330747	2	0.612852
Syt11	0.0672897	0.612497	0.320213	2	0.612497
Nrg3	0.073489	0.61241	0.314101	2	0.61241
Cir1	0.0545405	0.612272	0.333187	2	0.612272
Aox1	0.0893613	0.612209	0.29843	2	0.612209
Hip1r	0.165845	0.611645	0.22251	2	0.611645
Tmf1	0.205325	0.61147	0.183206	2	0.61147
Swi5	0.192901	0.611347	0.195751	2	0.611347
Gigyf1	0.188001	0.611318	0.200681	2	0.611318
Smim14	0.057461	0.611056	0.331483	2	0.611056
Map1a	0.111416	0.610922	0.277662	2	0.610922
Lyar	0.139142	0.610725	0.250133	2	0.610725
Ctdsp1	0.0977542	0.610592	0.291654	2	0.610592
Snrpa1	0.105732	0.610565	0.283703	2	0.610565
Dusp26	0.13826	0.610562	0.251178	2	0.610562
Cnn3	0.207399	0.610464	0.182137	2	0.610464
Atg2a	0.196036	0.61021	0.193754	2	0.61021
Vbp1	0.185886	0.609742	0.204372	2	0.609742
Evi5l	0.0961254	0.609582	0.294293	2	0.609582
RGD1565775	0.0563477	0.609444	0.334209	2	0.609444
Hsdl2	0.204613	0.609112	0.186276	2	0.609112
Hyou1	0.20744	0.60867	0.18389	2	0.60867
Spata13	0.103309	0.608627	0.288064	2	0.608627
Whsc1l1	0.0547207	0.608233	0.337046	2	0.608233
Rere	0.209288	0.608187	0.182525	2	0.608187
Slc25a22	0.195432	0.607542	0.197026	2	0.607542
Chl1	0.0548946	0.60745	0.337656	2	0.60745
Cul3	0.0927588	0.606465	0.300776	2	0.606465
Qk	0.207357	0.606151	0.186493	2	0.606151
Borcs7	0.0802165	0.606053	0.31373	2	0.606053
Klc1	0.0640247	0.605754	0.330221	2	0.605754
Usp12	0.066943	0.60551	0.327547	2	0.60551
Apc2	0.198788	0.605264	0.195949	2	0.605264
Homer2	0.106736	0.605243	0.288022	2	0.605243
Ppargc1b	0.21172	0.604965	0.183315	2	0.604965
Strap	0.0550857	0.604565	0.340349	2	0.604565
Ahcyl2	0.0640942	0.604474	0.331432	2	0.604474
Rcbtb1	0.055028	0.604402	0.34057	2	0.604402
Rap1gap	0.152626	0.604006	0.243368	2	0.604006
Reep5	0.0553675	0.603942	0.340691	2	0.603942
Chst1	0.129774	0.603799	0.266427	2	0.603799
Cdk19	0.211973	0.603476	0.184551	2	0.603476
Fam50a	0.0622725	0.603102	0.334625	2	0.603102
Hsf1	0.196892	0.602988	0.200121	2	0.602988
Carmil3	0.159767	0.602894	0.237339	2	0.602894
Reps1	0.210694	0.602572	0.186734	2	0.602572
Adora1	0.0822547	0.602543	0.315202	2	0.602543
St6galnac6	0.211755	0.602491	0.185754	2	0.602491
Ahcy	0.213967	0.602271	0.183762	2	0.602271
Clip1	0.170384	0.602004	0.227612	2	0.602004
Orai2	0.0667462	0.601847	0.331407	2	0.601847
Adarb1	0.0687845	0.601718	0.329498	2	0.601718
Rnf8	0.08163	0.601584	0.316786	2	0.601584
Tmem183a	0.175879	0.601573	0.222548	2	0.601573
Cbx7	0.0726847	0.601439	0.325876	2	0.601439
Vps54	0.11416	0.601432	0.284408	2	0.601432
Pptc7	0.0882609	0.601417	0.310322	2	0.601417
Dnmt3a	0.114232	0.601278	0.28449	2	0.601278
Btbd6	0.0656187	0.601265	0.333116	2	0.601265
Lrrc8a	0.214915	0.601218	0.183867	2	0.601218
Parvb	0.0913951	0.601124	0.307481	2	0.601124
Msl1	0.215528	0.601023	0.183449	2	0.601023
Cox5b	0.215588	0.60096	0.183452	2	0.60096
Rgl2	0.0927751	0.600857	0.306368	2	0.600857
Upf1	0.203849	0.600817	0.195333	2	0.600817
Rai1	0.215328	0.600704	0.183969	2	0.600704
Pak2	0.206382	0.600525	0.193093	2	0.600525
Mtm1	0.0633691	0.600373	0.336258	2	0.600373
Mvb12b	0.180673	0.599751	0.219576	2	0.599751
Pnkp	0.121298	0.599746	0.278956	2	0.599746
Sec16a	0.0562403	0.59951	0.34425	2	0.59951
Nyap1	0.119418	0.599116	0.281466	2	0.599116
Cnpy2	0.198739	0.599083	0.202178	2	0.599083
Arcn1	0.0707077	0.598927	0.330365	2	0.598927
B3gat1	0.169746	0.598354	0.2319	2	0.598354
Pcdhgc3	0.0839316	0.598139	0.31793	2	0.598139
Adap1	0.107012	0.598029	0.294959	2	0.598029
Klc4	0.202107	0.597943	0.199951	2	0.597943
Isyna1	0.218216	0.597548	0.184236	2	0.597548
Csnk1g3	0.0568743	0.597341	0.345785	2	0.597341
Man1a2	0.185458	0.596804	0.217737	2	0.596804
Mapkap1	0.0959697	0.596698	0.307333	2	0.596698
Dnmt1	0.199571	0.596629	0.2038	2	0.596629
Hspb8	0.212513	0.596104	0.191384	2	0.596104
N4bp2l2	0.0601134	0.595786	0.344101	2	0.595786
Usp8	0.0552666	0.595365	0.349368	2	0.595365
App	0.0873203	0.595344	0.317336	2	0.595344
Sesn3	0.0585688	0.595282	0.34615	2	0.595282
Trak1	0.0639354	0.595225	0.34084	2	0.595225
Btbd8	0.0572829	0.594586	0.348131	2	0.594586
Dcakd	0.103151	0.59427	0.302579	2	0.59427
Vps4a	0.0683982	0.594056	0.337545	2	0.594056
Ccdc65	0.0774279	0.593839	0.328733	2	0.593839
Mpc2	0.149021	0.593496	0.257482	2	0.593496
Kdm4b	0.19495	0.593454	0.211596	2	0.593454
Grsf1	0.063794	0.593381	0.342825	2	0.593381
Lrrfip1	0.221363	0.593324	0.185313	2	0.593324
Cd63	0.191831	0.59327	0.214899	2	0.59327
Slc35b1	0.158346	0.593141	0.248513	2	0.593141
Rnf11l1	0.0742516	0.593094	0.332654	2	0.593094
Cep170	0.0551748	0.592727	0.352098	2	0.592727
Trit1	0.0555686	0.592676	0.351755	2	0.592676
Thtpa	0.0551688	0.592392	0.352439	2	0.592392
Rab13	0.0600711	0.592379	0.34755	2	0.592379
Rbm33	0.0999907	0.592233	0.307776	2	0.592233
Snx27	0.0696974	0.592168	0.338135	2	0.592168
Ndufb6	0.153017	0.592155	0.254828	2	0.592155
Syne2	0.177262	0.591835	0.230904	2	0.591835
Med15	0.103815	0.59144	0.304745	2	0.59144
Tanc1	0.221574	0.591243	0.187183	2	0.591243
Dnajc3	0.223991	0.591071	0.184938	2	0.591071
Zfp512b	0.201022	0.590793	0.208185	2	0.590793
Gabra2	0.0552636	0.590639	0.354098	2	0.590639
Fnip1	0.0554311	0.59058	0.353989	2	0.59058
Tox4	0.0728807	0.590557	0.336563	2	0.590557
Zfp384	0.207181	0.59052	0.202299	2	0.59052
Gdi2	0.18424	0.590026	0.225734	2	0.590026
Stx18	0.0564285	0.589883	0.353689	2	0.589883
Coa5	0.185084	0.589747	0.225169	2	0.589747
RGD1560398	0.0720925	0.589531	0.338377	2	0.589531
Tmem50b	0.0664524	0.588437	0.345111	2	0.588437
Cyth2	0.0553365	0.588064	0.3566	2	0.588064
Lmnb2	0.169712	0.587743	0.242545	2	0.587743
Ltbp3	0.217816	0.587709	0.194475	2	0.587709
Ccdc61	0.217739	0.587592	0.194668	2	0.587592
Zyx	0.226809	0.587393	0.185798	2	0.587393
Lhpp	0.0564355	0.587374	0.356191	2	0.587374
RGD1311575	0.0721752	0.587031	0.340794	2	0.587031
Uba2	0.109391	0.5868	0.303809	2	0.5868
Sipa1l2	0.0638989	0.586508	0.349593	2	0.586508
Med16	0.056371	0.586495	0.357134	2	0.586495
Arid4a	0.0751571	0.586139	0.338703	2	0.586139
Sae1	0.0627408	0.586073	0.351186	2	0.586073
Dhx37	0.227526	0.58599	0.186484	2	0.58599
Akt1s1	0.0635801	0.585956	0.350464	2	0.585956
Sntb2	0.0572347	0.585775	0.356991	2	0.585775
2024-03-08	0.067103	0.585719	0.347178	2	0.585719
Xpc	0.19028	0.585297	0.224423	2	0.585297
Rsbn1l	0.0793564	0.584921	0.335722	2	0.584921
Phf3	0.055493	0.584848	0.359659	2	0.584848
Dpf2	0.205476	0.584676	0.209848	2	0.584676
Gstm2	0.144796	0.584593	0.270611	2	0.584593
Phf21a	0.230052	0.584583	0.185365	2	0.584583
Sdhd	0.229149	0.584477	0.186374	2	0.584477
[truncated: 3,747 more rows]

## Sheet: mfuzz_plasma.gene_center
	Healthy	Ctrl.4.days	Ctrl.10.days	Ctrl.31.days
1	-0.227323	1.0018	-0.748856	-0.0256185
2	-0.35922	-0.134969	-0.659372	1.15356
3	1.02986	-0.378531	-0.436557	-0.214769

## Sheet: mfuzz_plasma.gene_member
	Cluster 1 Score	Cluster 2 Score	Cluster 3 Score	Cluster	Final Score
Zadh2	0.788425	0.116584	0.0949909	1	0.788425
Ppa2	0.788045	0.11664	0.0953151	1	0.788045
Mrps6	0.787962	0.114943	0.0970956	1	0.787962
Rnf146	0.787869	0.115578	0.0965528	1	0.787869
2024-03-02	0.786344	0.114945	0.0987105	1	0.786344
Rab17	0.786205	0.11956	0.0942347	1	0.786205
Marcks	0.786073	0.115559	0.0983676	1	0.786073
Ythdf3	0.785665	0.117807	0.0965285	1	0.785665
Marveld1	0.785353	0.117119	0.0975286	1	0.785353
Pdcl3	0.785324	0.118077	0.0965991	1	0.785324
Ppil2	0.784406	0.116569	0.0990252	1	0.784406
Eif4enif1	0.784384	0.115486	0.10013	1	0.784384
Fbxo6	0.784125	0.11685	0.0990249	1	0.784125
Socs3	0.783913	0.121452	0.094635	1	0.783913
Nr1d1	0.78373	0.115708	0.100562	1	0.78373
Ampd3	0.783673	0.122047	0.0942803	1	0.783673
RGD1560341	0.783659	0.115331	0.101009	1	0.783659
Tex261	0.783595	0.116363	0.100041	1	0.783595
Prelid3b	0.783519	0.121054	0.0954269	1	0.783519
Cpne2	0.782869	0.115088	0.102043	1	0.782869
Tgoln2	0.782166	0.123343	0.0944905	1	0.782166
Hmgcl	0.781965	0.123226	0.0948095	1	0.781965
Vps37c	0.781751	0.11678	0.101469	1	0.781751
Zfp574	0.780918	0.116247	0.102836	1	0.780918
Wrap73	0.780866	0.121318	0.097816	1	0.780866
Hbs1l	0.779986	0.120117	0.0998964	1	0.779986
Tspo	0.779878	0.125259	0.0948634	1	0.779878
Cd163	0.779683	0.120389	0.0999284	1	0.779683
Ppp1r37	0.779286	0.115977	0.104737	1	0.779286
Dbndd2	0.779152	0.117071	0.103778	1	0.779152
Mdfic	0.778886	0.124397	0.0967174	1	0.778886
Sqle	0.778622	0.119874	0.101504	1	0.778622
Clic1	0.77815	0.116592	0.105257	1	0.77815
Hspa14	0.77815	0.119516	0.102334	1	0.77815
Gnpda1	0.778028	0.119202	0.10277	1	0.778028
RGD1308430	0.778025	0.123646	0.0983288	1	0.778025
Pld1	0.777837	0.125217	0.0969458	1	0.777837
Wbp1l	0.777586	0.11699	0.105423	1	0.777586
Arfgap3	0.777503	0.116439	0.106058	1	0.777503
Atp6v1a	0.777497	0.117829	0.104673	1	0.777497
Gk	0.777384	0.117703	0.104913	1	0.777384
Fxyd2	0.777183	0.117757	0.10506	1	0.777183
Rpp14	0.777163	0.116744	0.106093	1	0.777163
Tmem120a	0.777127	0.118654	0.10422	1	0.777127
Rtn3	0.77709	0.123859	0.0990509	1	0.77709
Angptl6	0.777073	0.12338	0.0995475	1	0.777073
Gusb	0.77688	0.125497	0.0976235	1	0.77688
Polr1d	0.776582	0.116647	0.106771	1	0.776582
Rft1	0.776346	0.118799	0.104856	1	0.776346
Plcb1	0.776244	0.122547	0.101209	1	0.776244
Mrpl41	0.775348	0.117	0.107652	1	0.775348
Actr1a	0.775285	0.122068	0.102647	1	0.775285
Bcl3	0.774921	0.118032	0.107048	1	0.774921
Igsf7	0.774872	0.117578	0.10755	1	0.774872
Rgs2	0.774765	0.119808	0.105426	1	0.774765
Npl	0.774723	0.12955	0.0957274	1	0.774723
Tnfrsf1a	0.774722	0.129536	0.0957414	1	0.774722
Tspan5	0.773959	0.126611	0.0994304	1	0.773959
Ubxn8	0.773792	0.119039	0.10717	1	0.773792
Mier1	0.773655	0.128401	0.0979436	1	0.773655
Gpsm2	0.77355	0.129365	0.0970854	1	0.77355
Trit1	0.773459	0.117574	0.108968	1	0.773459
Plpp6	0.773413	0.125243	0.101344	1	0.773413
Naa60	0.773403	0.127039	0.0995579	1	0.773403
Pdcd6	0.772929	0.130447	0.0966249	1	0.772929
Gng10	0.772622	0.118269	0.109109	1	0.772622
Pnpla8	0.772441	0.128614	0.098945	1	0.772441
Zfp580	0.772272	0.117953	0.109775	1	0.772272
Nr1d2	0.771804	0.131243	0.0969533	1	0.771804
Cers5	0.77085	0.132369	0.0967817	1	0.77085
Cd55	0.770835	0.118514	0.110651	1	0.770835
Narfl	0.7704	0.130494	0.0991059	1	0.7704
Elmo2	0.769976	0.119169	0.110855	1	0.769976
Tmem184b	0.769682	0.125721	0.104597	1	0.769682
Utp14a	0.769397	0.118872	0.111731	1	0.769397
Polr2k	0.769396	0.131425	0.099179	1	0.769396
Zfp598	0.769031	0.12527	0.105699	1	0.769031
S1pr1	0.768921	0.133787	0.0972918	1	0.768921
Prdx5	0.768522	0.122578	0.1089	1	0.768522
Sec61b	0.768243	0.119992	0.111765	1	0.768243
Aggf1	0.768117	0.119391	0.112491	1	0.768117
Dcun1d5	0.768039	0.119566	0.112394	1	0.768039
Tmcc1	0.767953	0.134841	0.0972066	1	0.767953
Pald1	0.767952	0.128964	0.103084	1	0.767952
Cyth2	0.767831	0.123169	0.109001	1	0.767831
Bbs5	0.767799	0.12302	0.10918	1	0.767799
Xdh	0.767756	0.130797	0.101447	1	0.767756
Rnasel	0.767483	0.122667	0.10985	1	0.767483
Nudt22	0.767387	0.124891	0.107722	1	0.767387
Asah1	0.767253	0.123938	0.108809	1	0.767253
Fbxo3	0.767197	0.133524	0.0992795	1	0.767197
Hnrnph2	0.767163	0.121457	0.11138	1	0.767163
Npc2	0.767047	0.131705	0.101248	1	0.767047
Ank3	0.766966	0.12729	0.105744	1	0.766966
Luc7l3	0.765963	0.122298	0.111739	1	0.765963
Pbld1	0.765626	0.128589	0.105785	1	0.765626
Klhl24	0.765568	0.12047	0.113962	1	0.765568
Zfp414	0.765502	0.120663	0.113835	1	0.765502
Got2	0.765436	0.129357	0.105207	1	0.765436
Irak3	0.765352	0.125485	0.109164	1	0.765352
Usf2	0.765232	0.135248	0.0995196	1	0.765232
Snx4	0.765032	0.120261	0.114707	1	0.765032
Sars	0.765014	0.121912	0.113074	1	0.765014
S100a11	0.76455	0.129133	0.106317	1	0.76455
Ccdc125	0.764179	0.120486	0.115334	1	0.764179
Ptger3	0.764136	0.121189	0.114676	1	0.764136
Snx7	0.764115	0.12207	0.113816	1	0.764115
Npr1	0.764042	0.128848	0.10711	1	0.764042
Qrich1	0.76402	0.1205	0.115479	1	0.76402
Jdp2	0.76345	0.134586	0.101964	1	0.76345
Fcnb	0.762934	0.125954	0.111112	1	0.762934
Cdk9	0.762932	0.13123	0.105838	1	0.762932
Stam2	0.762646	0.121661	0.115693	1	0.762646
Ivd	0.762612	0.138962	0.0984252	1	0.762612
Cpt1a	0.762312	0.121017	0.116671	1	0.762312
Wdr24	0.762063	0.125053	0.112884	1	0.762063
Psmd3	0.761815	0.122389	0.115796	1	0.761815
Pla2g7	0.761784	0.128257	0.109959	1	0.761784
Cenpb	0.761696	0.126014	0.112291	1	0.761696
Ttc25	0.761668	0.134119	0.104213	1	0.761668
Alpk1	0.761617	0.139576	0.0988073	1	0.761617
Adam15	0.761423	0.129626	0.10895	1	0.761423
Thumpd2	0.761395	0.127577	0.111028	1	0.761395
Clk1	0.761155	0.132583	0.106263	1	0.761155
Prpf38b	0.760667	0.137472	0.101861	1	0.760667
Sirt3	0.760615	0.130099	0.109286	1	0.760615
Fgd2	0.759862	0.129602	0.110535	1	0.759862
Pgd	0.759724	0.135885	0.104391	1	0.759724
Eva1b	0.759596	0.136247	0.104157	1	0.759596
Rbbp4	0.759375	0.133091	0.107535	1	0.759375
Ccl3	0.759227	0.139366	0.101407	1	0.759227
Fam3c	0.758989	0.126601	0.11441	1	0.758989
Gipc1	0.758911	0.134978	0.10611	1	0.758911
Exosc2	0.758902	0.122266	0.118832	1	0.758902
Ppp2r2d	0.7588	0.138683	0.102517	1	0.7588
Pnrc2	0.758794	0.126055	0.115151	1	0.758794
Ppp1r36	0.758679	0.129278	0.112043	1	0.758679
Pex10	0.758181	0.130791	0.111029	1	0.758181
Dnajc11	0.75816	0.140349	0.101491	1	0.75816
Dtx4	0.75767	0.127777	0.114553	1	0.75767
Dnajc18	0.757263	0.128939	0.113798	1	0.757263
Syf2	0.757243	0.12596	0.116797	1	0.757243
Trip6	0.75715	0.141996	0.100854	1	0.75715
Rcn2	0.756866	0.129389	0.113745	1	0.756866
Gins3	0.756688	0.137823	0.105489	1	0.756688
Smn1	0.755762	0.142878	0.10136	1	0.755762
Ppp1r9b	0.755414	0.14419	0.100395	1	0.755414
Mocs2	0.754544	0.140541	0.104914	1	0.754544
Git1	0.754043	0.144474	0.101483	1	0.754043
Ddx3x	0.75399	0.125465	0.120546	1	0.75399
Gulp1	0.753674	0.140281	0.106045	1	0.753674
Gltscr2	0.753635	0.132889	0.113476	1	0.753635
Yaf2	0.753426	0.140346	0.106228	1	0.753426
Clec10a	0.75333	0.133777	0.112892	1	0.75333
Qk	0.753049	0.133322	0.113629	1	0.753049
Olfm1	0.752909	0.14624	0.10085	1	0.752909
Aspscr1	0.752868	0.138706	0.108426	1	0.752868
Spsb2	0.752659	0.143177	0.104164	1	0.752659
Dpysl2	0.752397	0.14562	0.101982	1	0.752397
Itga1	0.752357	0.145364	0.102279	1	0.752357
Bard1	0.752314	0.12461	0.123077	1	0.752314
Mrpl45	0.752273	0.125924	0.121802	1	0.752273
Mib2	0.75223	0.146654	0.101116	1	0.75223
Sbf2	0.752191	0.128689	0.119121	1	0.752191
Ublcp1	0.752095	0.136367	0.111539	1	0.752095
Vnn1	0.75206	0.139829	0.108111	1	0.75206
Lias	0.751765	0.125112	0.123123	1	0.751765
Ptdss1	0.751604	0.143017	0.10538	1	0.751604
Agpat2	0.751544	0.1365	0.111956	1	0.751544
Arpc3	0.751487	0.136594	0.111919	1	0.751487
Ak4	0.751327	0.147239	0.101435	1	0.751327
Serpinb1a	0.75127	0.133928	0.114802	1	0.75127
Cops3	0.751263	0.131108	0.117628	1	0.751263
Pdgfa	0.751158	0.145029	0.103813	1	0.751158
Ago3	0.750729	0.124823	0.124448	1	0.750729
Upf3b	0.750393	0.124937	0.12467	1	0.750393
Gadd45gip1	0.750352	0.138748	0.1109	1	0.750352
Dnph1	0.750272	0.125214	0.124515	1	0.750272
Fermt2	0.750123	0.146852	0.103026	1	0.750123
Trnau1ap	0.750119	0.14585	0.10403	1	0.750119
Nfam1	0.750003	0.126287	0.12371	1	0.750003
Gng12	0.749487	0.143048	0.107465	1	0.749487
Rnf40	0.749482	0.14242	0.108098	1	0.749482
Ltbr	0.749394	0.148693	0.101913	1	0.749394
Dock9	0.749055	0.144039	0.106906	1	0.749055
Mrpl16	0.749049	0.125354	0.125597	1	0.749049
Tfg	0.748891	0.125892	0.125217	1	0.748891
Dhrs1	0.748589	0.147322	0.104089	1	0.748589
Fkbp5	0.748469	0.137764	0.113767	1	0.748469
Ppp1r11	0.748418	0.129452	0.12213	1	0.748418
Rab35	0.748376	0.14482	0.106804	1	0.748376
Np4	0.748041	0.126269	0.12569	1	0.748041
Stoml2	0.747959	0.138263	0.113778	1	0.747959
Gfpt2	0.747582	0.136645	0.115773	1	0.747582
Tmem134	0.747496	0.126872	0.125633	1	0.747496
mrpl9	0.747447	0.150422	0.102131	1	0.747447
Fn1	0.746753	0.141179	0.112068	1	0.746753
Cyp20a1	0.746212	0.134651	0.119138	1	0.746212
Sdf2	0.746187	0.129878	0.123935	1	0.746187
Txnrd2	0.746109	0.127375	0.126516	1	0.746109
Flot2	0.74583	0.148955	0.105215	1	0.74583
Prr13	0.74553	0.12684	0.12763	1	0.74553
Rspo3	0.745491	0.150758	0.10375	1	0.745491
Atp1a3	0.745239	0.139678	0.115084	1	0.745239
Mrps25	0.745224	0.134783	0.119993	1	0.745224
Gatc	0.745162	0.141715	0.113123	1	0.745162
Cep104	0.74472	0.129087	0.126194	1	0.74472
Jmjd6	0.744302	0.127186	0.128512	1	0.744302
Pmaip1	0.744174	0.134472	0.121354	1	0.744174
RGD1307752	0.743956	0.152037	0.104006	1	0.743956
Mpdu1	0.743921	0.139988	0.116091	1	0.743921
Trmt1	0.7439	0.127692	0.128408	1	0.7439
Rmdn1	0.743838	0.127074	0.129088	1	0.743838
Rere	0.743594	0.127249	0.129157	1	0.743594
Snx10	0.743213	0.13316	0.123627	1	0.743213
Rnft1	0.743045	0.131704	0.125252	1	0.743045
Zfp36	0.743007	0.127358	0.129635	1	0.743007
Cebpb	0.7425	0.132031	0.125468	1	0.7425
Rnf14	0.742486	0.152027	0.105487	1	0.742486
Hm13	0.742397	0.134411	0.123192	1	0.742397
Sat1	0.742201	0.154042	0.103757	1	0.742201
Rasgef1b	0.741965	0.154575	0.103459	1	0.741965
Prrx2	0.741948	0.144275	0.113777	1	0.741948
Pstpip1	0.741842	0.135074	0.123084	1	0.741842
Arhgap26	0.74184	0.131502	0.126658	1	0.74184
Hip1	0.741706	0.129169	0.129125	1	0.741706
Bmp5	0.74167	0.133366	0.124964	1	0.74167
Mex3c	0.741504	0.129691	0.128805	1	0.741504
Cstb	0.741493	0.152649	0.105858	1	0.741493
Tcf21	0.741061	0.153342	0.105597	1	0.741061
Snx9	0.741045	0.144944	0.114011	1	0.741045
Utp23	0.740883	0.137929	0.121188	1	0.740883
Tgfb1i1	0.740681	0.143865	0.115454	1	0.740681
Stat6	0.740597	0.132798	0.126605	1	0.740597
Ajuba	0.740266	0.152719	0.107015	1	0.740266
Nudt9	0.740179	0.132022	0.127798	1	0.740179
Gnb2	0.740061	0.149358	0.11058	1	0.740061
Calml3	0.739695	0.156192	0.104113	1	0.739695
Ptprm	0.739588	0.138667	0.121744	1	0.739588
Tmem100	0.73939	0.138002	0.122607	1	0.73939
Triobp	0.739222	0.142709	0.118069	1	0.739222
Ugp2	0.739203	0.13427	0.126527	1	0.739203
Esyt2	0.739042	0.153063	0.107896	1	0.739042
Mgst2	0.73893	0.152093	0.108977	1	0.73893
Sh2d4b	0.738784	0.147783	0.113433	1	0.738784
Atp6v1g1	0.738236	0.156521	0.105242	1	0.738236
Kctd6	0.73819	0.143895	0.117915	1	0.73819
Zswim1	0.738139	0.129266	0.132596	1	0.738139
Zfp91	0.738068	0.141407	0.120525	1	0.738068
Dsc2	0.73793	0.156289	0.105781	1	0.73793
Hoxb7	0.73766	0.129153	0.133187	1	0.73766
Pxmp4	0.737037	0.130887	0.132077	1	0.737037
Plpp1	0.736931	0.148743	0.114327	1	0.736931
Fbxl5	0.736929	0.131651	0.13142	1	0.736929
Crcp	0.736777	0.130902	0.132322	1	0.736777
Fabp4	0.736638	0.155617	0.107745	1	0.736638
Dusp22	0.736567	0.137135	0.126298	1	0.736567
Il36b	0.736339	0.13196	0.131701	1	0.736339
Elp3	0.736217	0.150359	0.113423	1	0.736217
Fap	0.736096	0.140603	0.123301	1	0.736096
Dpagt1	0.735599	0.129871	0.134531	1	0.735599
Hrct1	0.735596	0.134618	0.129786	1	0.735596
Nr0b2	0.735521	0.150061	0.114418	1	0.735521
Mfap5	0.735108	0.145595	0.119297	1	0.735108
Rxrb	0.735102	0.136052	0.128847	1	0.735102
Gzf1	0.734934	0.156552	0.108514	1	0.734934
Adal	0.734921	0.139155	0.125924	1	0.734921
Ano10	0.734788	0.159338	0.105874	1	0.734788
Plxna2	0.734785	0.148695	0.116521	1	0.734785
Tac4	0.734701	0.145357	0.119942	1	0.734701
RGD1307704	0.734565	0.135411	0.130023	1	0.734565
Cyba	0.734371	0.130314	0.135315	1	0.734371
Tpd52	0.734351	0.141495	0.124154	1	0.734351
Csf2ra	0.734223	0.13216	0.133617	1	0.734223
Slc25a16	0.733964	0.130656	0.13538	1	0.733964
Zfp496	0.733957	0.144796	0.121247	1	0.733957
Nr2f2	0.733788	0.160718	0.105494	1	0.733788
Cited2	0.733441	0.130564	0.135996	1	0.733441
Mex3d	0.733363	0.147598	0.119038	1	0.733363
Xylb	0.733249	0.138795	0.127956	1	0.733249
Rfng	0.733146	0.160979	0.105875	1	0.733146
C5-2	0.733092	0.144791	0.122116	1	0.733092
Tfcp2	0.733027	0.152483	0.11449	1	0.733027
Supv3l1	0.733013	0.135761	0.131226	1	0.733013
Tbkbp1	0.73272	0.146203	0.121077	1	0.73272
Abr	0.732618	0.130887	0.136495	1	0.732618
Cdkn2aipnl	0.732483	0.133854	0.133663	1	0.732483
Taldo1	0.732439	0.143396	0.124165	1	0.732439
Znf768	0.732347	0.141304	0.126349	1	0.732347
Serpine1	0.732007	0.147842	0.120152	1	0.732007
Tceb3	0.731928	0.135778	0.132294	1	0.731928
Rnf144b	0.731854	0.144555	0.123591	1	0.731854
Mospd1	0.731723	0.133845	0.134432	1	0.731723
Cetn4	0.731468	0.154404	0.114128	1	0.731468
Klf10	0.731404	0.13655	0.132046	1	0.731404
Denr	0.73136	0.155638	0.113003	1	0.73136
Lamp1	0.731346	0.160572	0.108082	1	0.731346
Stat3	0.731048	0.162372	0.106579	1	0.731048
Fam175b	0.730836	0.137122	0.132042	1	0.730836
Bcar1	0.730556	0.158421	0.111023	1	0.730556
Pkig	0.730142	0.161963	0.107895	1	0.730142
Fbln2	0.730016	0.151506	0.118478	1	0.730016
Bst1	0.72997	0.151316	0.118714	1	0.72997
Pgls	0.729589	0.134819	0.135592	1	0.729589
Zfp830	0.729547	0.132788	0.137666	1	0.729547
Capg	0.729456	0.138419	0.132125	1	0.729456
Slc31a1	0.729442	0.137002	0.133556	1	0.729442
Cyp51	0.72904	0.162614	0.108347	1	0.72904
Slc25a33	0.728972	0.137491	0.133536	1	0.728972
Chmp1a	0.728944	0.138109	0.132947	1	0.728944
H1f0	0.728938	0.163319	0.107744	1	0.728938
Cyp1b1	0.728936	0.150901	0.120163	1	0.728936
Cs	0.72866	0.146019	0.125321	1	0.72866
Hand2	0.728519	0.144986	0.126495	1	0.728519
Acta2	0.72823	0.149753	0.122017	1	0.72823
Vps72	0.728191	0.141106	0.130703	1	0.728191
Ifitm6	0.728059	0.15403	0.117911	1	0.728059
Glmp	0.727632	0.152263	0.120105	1	0.727632
Fpgt	0.727095	0.143532	0.129373	1	0.727095
Lgals3	0.726984	0.154744	0.118272	1	0.726984
Arhgap24	0.726815	0.134602	0.138584	1	0.726815
Lhx2	0.726731	0.157096	0.116172	1	0.726731
Zdhhc6	0.726685	0.160538	0.112777	1	0.726685
Pxn	0.726511	0.133036	0.140453	1	0.726511
Dnase2	0.726321	0.16628	0.107399	1	0.726321
Cox7a2	0.725947	0.138839	0.135214	1	0.725947
Arhgap42	0.725619	0.140064	0.134317	1	0.725619
Psmd14	0.725208	0.161952	0.11284	1	0.725208
Tfe3	0.725202	0.164384	0.110414	1	0.725202
Pram1	0.724784	0.146805	0.128411	1	0.724784
Dpcd	0.724097	0.155002	0.120901	1	0.724097
Svbp	0.723991	0.141474	0.134534	1	0.723991
Rab5b	0.723956	0.135979	0.140065	1	0.723956
Dnal4	0.723832	0.155517	0.120651	1	0.723832
Plcd1	0.723741	0.157678	0.118581	1	0.723741
Pim3	0.723739	0.140359	0.135903	1	0.723739
Atg13	0.723651	0.16798	0.108369	1	0.723651
Nqo1	0.723429	0.144163	0.132408	1	0.723429
Npdc1	0.723414	0.155097	0.12149	1	0.723414
Bzw1	0.723267	0.138864	0.137869	1	0.723267
Slf1	0.723179	0.144763	0.132057	1	0.723179
Psmc6	0.723078	0.13679	0.140132	1	0.723078
Batf	0.722875	0.154894	0.122231	1	0.722875
Slc26a11	0.722773	0.160265	0.116962	1	0.722773
Lcn2	0.722136	0.148642	0.129222	1	0.722136
Rbm6	0.721656	0.136146	0.142197	1	0.721656
Col4a2	0.72147	0.159979	0.11855	1	0.72147
Me2	0.721453	0.150026	0.128521	1	0.721453
Efcab14	0.721173	0.149644	0.129183	1	0.721173
Cyld	0.721165	0.134654	0.144181	1	0.721165
Stfa2	0.72104	0.159728	0.119233	1	0.72104
Ppp2r5b	0.720783	0.139589	0.139628	1	0.720783
Wasl	0.720766	0.170339	0.108895	1	0.720766
Tysnd1	0.720733	0.135212	0.144055	1	0.720733
Nsun2	0.720686	0.153291	0.126023	1	0.720686
Arv1	0.720639	0.162676	0.116685	1	0.720639
Zfp53	0.720506	0.138333	0.141161	1	0.720506
Nr2f6	0.720452	0.159268	0.12028	1	0.720452
Vim	0.720416	0.169233	0.110351	1	0.720416
Aim1	0.720352	0.170864	0.108784	1	0.720352
Ddx23	0.720339	0.153853	0.125808	1	0.720339
Tkt	0.720281	0.136343	0.143377	1	0.720281
Maoa	0.720224	0.168462	0.111314	1	0.720224
Marcksl1	0.720081	0.1711	0.108819	1	0.720081
Anp32b	0.719793	0.135665	0.144542	1	0.719793
Reps1	0.719187	0.170145	0.110668	1	0.719187
Abca3	0.719169	0.141812	0.139019	1	0.719169
Nup58	0.718984	0.136721	0.144295	1	0.718984
Snrnp35	0.718621	0.172086	0.109293	1	0.718621
Ifnar2	0.718573	0.164085	0.117342	1	0.718573
Ap4b1	0.718529	0.139901	0.14157	1	0.718529
Rmnd5b	0.718243	0.136337	0.14542	1	0.718243
Agfg1	0.718235	0.164318	0.117447	1	0.718235
Tmem62	0.718005	0.171967	0.110028	1	0.718005
Cox7b	0.717906	0.141841	0.140253	1	0.717906
Diablo	0.71772	0.152298	0.129982	1	0.71772
Brms1	0.717606	0.165397	0.116997	1	0.717606
F7	0.717559	0.161095	0.121346	1	0.717559
Xxylt1	0.717526	0.137453	0.145021	1	0.717526
Bmpr2	0.717463	0.152915	0.129621	1	0.717463
Zfp358	0.717413	0.136736	0.145851	1	0.717413
Id2	0.717342	0.147423	0.135235	1	0.717342
RGD1304567	0.716942	0.168443	0.114615	1	0.716942
Pam16	0.716868	0.164621	0.118511	1	0.716868
Atrnl1	0.716866	0.14313	0.140005	1	0.716866
Set	0.716797	0.173347	0.109856	1	0.716797
Agap3	0.716689	0.172265	0.111047	1	0.716689
Zfyve27	0.716543	0.146609	0.136848	1	0.716543
Glrx	0.716445	0.137368	0.146187	1	0.716445
Col4a3bp	0.716382	0.138791	0.144827	1	0.716382
Spag9	0.716326	0.160159	0.123515	1	0.716326
Bad	0.716252	0.173558	0.11019	1	0.716252
Cebpd	0.716032	0.166399	0.117569	1	0.716032
Ushbp1	0.716028	0.165245	0.118727	1	0.716028
Mapk9	0.71595	0.142287	0.141762	1	0.71595
Nfe2l2	0.715022	0.156984	0.127994	1	0.715022
Cyp8b1	0.714846	0.155979	0.129175	1	0.714846
Llph	0.714369	0.154763	0.130868	1	0.714369
Anapc16	0.714365	0.148779	0.136856	1	0.714365
Lyz2	0.714213	0.144142	0.141645	1	0.714213
Brd9	0.7142	0.155846	0.129954	1	0.7142
Rnf7	0.714078	0.145372	0.14055	1	0.714078
Fgfr3	0.714069	0.149665	0.136266	1	0.714069
Nme6	0.714043	0.173181	0.112776	1	0.714043
Efna1	0.713726	0.14547	0.140803	1	0.713726
Klhdc3	0.71361	0.140231	0.146159	1	0.71361
Ifngr1	0.713439	0.151187	0.135374	1	0.713439
Fam122a	0.713357	0.151573	0.13507	1	0.713357
Cpne8	0.713332	0.153763	0.132904	1	0.713332
Card9	0.713328	0.137001	0.149671	1	0.713328
Strn4	0.713293	0.160158	0.126548	1	0.713293
Alox5ap	0.713266	0.146782	0.139952	1	0.713266
Arfip2	0.713263	0.175943	0.110794	1	0.713263
Man1a2	0.713128	0.17635	0.110522	1	0.713128
Stbd1	0.712802	0.166499	0.120699	1	0.712802
Tmem5	0.712707	0.17443	0.112864	1	0.712707
Upp1	0.712671	0.156151	0.131179	1	0.712671
Alg14	0.712574	0.155028	0.132398	1	0.712574
Zfp978	0.71253	0.154376	0.133093	1	0.71253
Clec4d	0.712454	0.149173	0.138373	1	0.712454
Apbb2	0.712438	0.15207	0.135492	1	0.712438
Podxl	0.712043	0.155481	0.132477	1	0.712043
Mcemp1	0.711855	0.16281	0.125335	1	0.711855
Pcca	0.711822	0.164011	0.124167	1	0.711822
RGD1559482	0.711707	0.153137	0.135156	1	0.711707
Tnrc18	0.711685	0.138798	0.149516	1	0.711685
Vnn3	0.711348	0.154637	0.134015	1	0.711348
Tmtc1	0.711273	0.162787	0.12594	1	0.711273
Ufl1	0.711161	0.142427	0.146412	1	0.711161
Rasip1	0.711116	0.164511	0.124374	1	0.711116
Mrps18b	0.710972	0.161793	0.127235	1	0.710972
Aida	0.71076	0.147073	0.142167	1	0.71076
Colec11	0.710487	0.16182	0.127693	1	0.710487
Pgam1	0.710351	0.153335	0.136314	1	0.710351
Gyg1	0.710214	0.149362	0.140424	1	0.710214
Rxra	0.70979	0.138807	0.151402	1	0.70979
Lst1	0.709754	0.148822	0.141424	1	0.709754
Mgat2	0.70972	0.143642	0.146638	1	0.70972
Dmbt1	0.708858	0.153161	0.137981	1	0.708858
Nt5c3b	0.708834	0.138705	0.152461	1	0.708834
Mt1	0.708773	0.151668	0.139559	1	0.708773
Tbcb	0.708767	0.138663	0.15257	1	0.708767
Cc2d2a	0.708664	0.177975	0.113361	1	0.708664
Ehbp1	0.708526	0.176831	0.114643	1	0.708526
Cwc27	0.708517	0.13876	0.152723	1	0.708517
Ndufaf4	0.708341	0.150435	0.141224	1	0.708341
Sirpa	0.708305	0.14709	0.144605	1	0.708305
Hmgn5b	0.708304	0.179372	0.112324	1	0.708304
Schip1	0.708168	0.157361	0.134471	1	0.708168
Hand1	0.708163	0.155389	0.136447	1	0.708163
Klhl2	0.708163	0.143262	0.148574	1	0.708163
Cebpe	0.707912	0.141135	0.150953	1	0.707912
Cebpa	0.707751	0.142294	0.149955	1	0.707751
Masp1	0.707608	0.168795	0.123596	1	0.707608
Vps8	0.707589	0.139377	0.153034	1	0.707589
Stx4	0.707255	0.167923	0.124822	1	0.707255
Nudc	0.707254	0.139429	0.153318	1	0.707254
Cwc22	0.706729	0.161757	0.131514	1	0.706729
Atg3	0.706181	0.149391	0.144428	1	0.706181
Dap3	0.706171	0.142422	0.151407	1	0.706171
Oas1k	0.706021	0.15609	0.137889	1	0.706021
Prkar1a	0.705975	0.181826	0.112199	1	0.705975
Tgfbi	0.705969	0.179275	0.114756	1	0.705969
Dram2	0.705779	0.15663	0.13759	1	0.705779
Prelid1	0.705768	0.146167	0.148065	1	0.705768
Rnf34	0.705752	0.145244	0.149004	1	0.705752
Mycbp	0.705729	0.139743	0.154528	1	0.705729
Fam167b	0.705611	0.180247	0.114142	1	0.705611
Adipor2	0.705249	0.176478	0.118273	1	0.705249
Bloc1s3	0.705121	0.147922	0.146957	1	0.705121
Mt2A	0.705074	0.163657	0.131269	1	0.705074
Zmym5	0.704987	0.146398	0.148615	1	0.704987
Inip	0.704981	0.159034	0.135986	1	0.704981
Tmem55b	0.704964	0.143681	0.151356	1	0.704964
Higd2a	0.704833	0.173565	0.121602	1	0.704833
Dbt	0.704675	0.164063	0.131262	1	0.704675
Abcg1	0.704649	0.140902	0.154449	1	0.704649
Vbp1	0.70463	0.179554	0.115816	1	0.70463
Cadm3	0.704539	0.1796	0.11586	1	0.704539
Zhx1	0.704224	0.148859	0.146918	1	0.704224
Rab18	0.703973	0.172682	0.123345	1	0.703973
Fhl2	0.703865	0.157612	0.138523	1	0.703865
Wash1	0.703849	0.149625	0.146526	1	0.703849
Spry1	0.703381	0.160021	0.136598	1	0.703381
Pcbp4	0.70308	0.1814	0.11552	1	0.70308
Hyal2	0.703056	0.163479	0.133466	1	0.703056
Map7d1	0.702913	0.148802	0.148285	1	0.702913
Prodh2	0.702747	0.171929	0.125324	1	0.702747
Api5	0.702635	0.160559	0.136806	1	0.702635
Lrg1	0.70254	0.17382	0.12364	1	0.70254
Trim47	0.702464	0.184258	0.113278	1	0.702464
Col4a1	0.702421	0.156446	0.141133	1	0.702421
Eny2	0.702363	0.154369	0.143268	1	0.702363
Def8	0.702091	0.161839	0.136069	1	0.702091
Rnf31	0.702008	0.140594	0.157398	1	0.702008
Tesk1	0.701909	0.148402	0.149689	1	0.701909
Mpo	0.701701	0.144792	0.153507	1	0.701701
Fbxo21	0.701559	0.164011	0.13443	1	0.701559
Myoz2	0.701169	0.17987	0.118961	1	0.701169
Psma5	0.700851	0.141553	0.157597	1	0.700851
Colgalt1	0.700845	0.155259	0.143896	1	0.700845
Zfp111	0.700776	0.170859	0.128365	1	0.700776
Golph3	0.700665	0.15554	0.143795	1	0.700665
Serpina10	0.700568	0.183008	0.116425	1	0.700568
Smim8	0.700567	0.141016	0.158417	1	0.700567
Dpp7	0.700354	0.164488	0.135158	1	0.700354
Ier2	0.700246	0.162113	0.137642	1	0.700246
Slc7a2	0.700146	0.162291	0.137564	1	0.700146
Bmx	0.700053	0.145718	0.154229	1	0.700053
Dpep2	0.700022	0.166409	0.13357	1	0.700022
Trim34	0.700012	0.148073	0.151916	1	0.700012
Baiap2	0.699908	0.150577	0.149515	1	0.699908
Eno1	0.699868	0.159815	0.140317	1	0.699868
Fundc2	0.69985	0.18654	0.11361	1	0.69985
Txndc17	0.699768	0.179203	0.121028	1	0.699768
Tceal8	0.699709	0.176309	0.123982	1	0.699709
Taf6l	0.699473	0.15021	0.150316	1	0.699473
Iars	0.699272	0.14145	0.159279	1	0.699272
RGD1566386	0.699258	0.148106	0.152636	1	0.699258
Col8a1	0.699032	0.155218	0.145751	1	0.699032
Sell	0.698874	0.153977	0.147149	1	0.698874
Msrb1	0.698844	0.14784	0.153316	1	0.698844
Mcu	0.69882	0.143825	0.157354	1	0.69882
Zc3h10	0.698289	0.162028	0.139683	1	0.698289
Leng9	0.698247	0.148277	0.153476	1	0.698247
Lilrc2	0.698196	0.14897	0.152835	1	0.698196
Flot1	0.698162	0.160678	0.14116	1	0.698162
RGD735029	0.698093	0.142541	0.159366	1	0.698093
Ptp4a1	0.698058	0.187141	0.1148	1	0.698058
Phactr4	0.697999	0.175636	0.126365	1	0.697999
Frzb	0.697876	0.156052	0.146071	1	0.697876
Cst7	0.697839	0.142161	0.16	1	0.697839
Fam199x	0.69782	0.141916	0.160264	1	0.69782
S100a8	0.697806	0.155677	0.146517	1	0.697806
Tbcc	0.697756	0.174553	0.127691	1	0.697756
Prlr	0.697642	0.158183	0.144175	1	0.697642
Dock4	0.69751	0.162981	0.139509	1	0.69751
Slc25a52	0.697115	0.152896	0.149989	1	0.697115
Usp3	0.697066	0.142361	0.160573	1	0.697066
Dynlt1	0.696412	0.160907	0.142681	1	0.696412
Ogfr	0.696335	0.143487	0.160179	1	0.696335
Hgf	0.69606	0.17236	0.131581	1	0.69606
Lbp	0.696053	0.153681	0.150267	1	0.696053
Sntb2	0.695722	0.151268	0.15301	1	0.695722
Arvcf	0.69544	0.163874	0.140686	1	0.69544
Plpp3	0.695402	0.174974	0.129624	1	0.695402
Zfp61	0.695322	0.154866	0.149812	1	0.695322
Orm1	0.695302	0.162906	0.141792	1	0.695302
Adamts1	0.695229	0.161128	0.143642	1	0.695229
Tmem252	0.694955	0.163925	0.14112	1	0.694955
Tmem200b	0.694919	0.153882	0.151199	1	0.694919
Ccdc3	0.694876	0.188521	0.116603	1	0.694876
Ap4m1	0.694581	0.184163	0.121256	1	0.694581
Nkd1	0.694546	0.17646	0.128994	1	0.694546
S100a6	0.694232	0.190859	0.114909	1	0.694232
Cnpy3	0.693594	0.184928	0.121478	1	0.693594
Tmem47	0.693385	0.189898	0.116717	1	0.693385
Itpr1	0.693158	0.170177	0.136665	1	0.693158
Cd68	0.693131	0.151101	0.155767	1	0.693131
Ctnnb1	0.69292	0.166849	0.140232	1	0.69292
Gsk3a	0.692911	0.172169	0.13492	1	0.692911
Wdr61	0.692857	0.163833	0.143309	1	0.692857
Cln6	0.69256	0.184557	0.122883	1	0.69256
Fmo5	0.69228	0.190616	0.117104	1	0.69228
Mxra8	0.691998	0.16131	0.146693	1	0.691998
Lats2	0.691932	0.192641	0.115427	1	0.691932
Ebp	0.691386	0.171271	0.137343	1	0.691386
Kdm3b	0.691196	0.152346	0.156458	1	0.691196
Kcmf1	0.690876	0.16603	0.143094	1	0.690876
Gfer	0.690571	0.159247	0.150182	1	0.690571
Rprml	0.690492	0.189433	0.120076	1	0.690492
Prkar2a	0.690377	0.17901	0.130613	1	0.690377
Xcl1	0.690365	0.160259	0.149375	1	0.690365
Nfkbia	0.690148	0.179552	0.130301	1	0.690148
Itpa	0.689982	0.180077	0.129942	1	0.689982
Scara5	0.689957	0.192065	0.117978	1	0.689957
Sesn2	0.689904	0.144456	0.165639	1	0.689904
Ltb4r	0.689688	0.155727	0.154585	1	0.689688
Rnf24	0.689684	0.155772	0.154544	1	0.689684
Ugt1a7c	0.689275	0.157151	0.153574	1	0.689275
Etl4	0.68925	0.194242	0.116508	1	0.68925
Pde12	0.689231	0.147202	0.163567	1	0.689231
Zfp330	0.68894	0.187774	0.123286	1	0.68894
Mpeg1	0.688901	0.168547	0.142552	1	0.688901
Esyt1	0.688882	0.192356	0.118761	1	0.688882
Kng1l1	0.688768	0.163753	0.147479	1	0.688768
Tmem38a	0.688656	0.158284	0.15306	1	0.688656
Osgin1	0.688609	0.145246	0.166144	1	0.688609
A2m	0.688564	0.158428	0.153007	1	0.688564
Kmt2e	0.688502	0.144847	0.166651	1	0.688502
Apool	0.688445	0.148055	0.1635	1	0.688445
Cpsf4	0.68837	0.146704	0.164925	1	0.68837
Vdac2	0.688122	0.147384	0.164494	1	0.688122
Shisa3	0.688093	0.159116	0.152791	1	0.688093
G0s2	0.687674	0.152192	0.160134	1	0.687674
Eif1ax	0.687126	0.195645	0.117229	1	0.687126
Atp8b1	0.687106	0.165224	0.147669	1	0.687106
Retn	0.68706	0.160437	0.152503	1	0.68706
Tulp4	0.687043	0.194673	0.118284	1	0.687043
Mgp	0.686904	0.170473	0.142623	1	0.686904
Gid8	0.686882	0.14544	0.167677	1	0.686882
Slc6a6	0.686867	0.194091	0.119042	1	0.686867
RGD1565002	0.686596	0.17364	0.139764	1	0.686596
Sertad1	0.68618	0.162432	0.151388	1	0.68618
Zfp277	0.686163	0.156268	0.157569	1	0.686163
Slc39a5	0.686139	0.161493	0.152368	1	0.686139
Wfdc15b	0.686139	0.161493	0.152368	1	0.686139
Prok2	0.686139	0.161493	0.152368	1	0.686139
Defb24	0.686139	0.161493	0.152368	1	0.686139
Rgsl1	0.686139	0.161493	0.152368	1	0.686139
Cox8b	0.686139	0.161493	0.152368	1	0.686139
Scgb1a1	0.686139	0.161493	0.152368	1	0.686139
Rrp1	0.686064	0.145614	0.168322	1	0.686064
Tcf7l1	0.68592	0.155942	0.158138	1	0.68592
Plxdc2	0.685862	0.197324	0.116813	1	0.685862
Eif2s3y	0.685806	0.14703	0.167164	1	0.685806
Prtn3	0.685783	0.152918	0.1613	1	0.685783
Pqlc1	0.685514	0.146193	0.168293	1	0.685514
Svil	0.685445	0.155311	0.159244	1	0.685445
Armc3	0.684976	0.152667	0.162357	1	0.684976
Vps33a	0.684953	0.16569	0.149357	1	0.684953
Cpe	0.684899	0.179297	0.135804	1	0.684899
Ece1	0.684859	0.159542	0.155599	1	0.684859
Tbc1d20	0.684792	0.147226	0.167982	1	0.684792
Iah1	0.684297	0.194793	0.12091	1	0.684297
P4ha2	0.684208	0.189125	0.126667	1	0.684208
Trappc5	0.684119	0.149203	0.166678	1	0.684119
Il1r2	0.684056	0.152821	0.163123	1	0.684056
Rnf19b	0.683875	0.153081	0.163044	1	0.683875
Myo19	0.683669	0.187974	0.128357	1	0.683669
Rhox5	0.683586	0.152817	0.163597	1	0.683586
Zfp597	0.683564	0.149689	0.166747	1	0.683564
Oser1	0.68343	0.163445	0.153125	1	0.68343
Dclre1a	0.683253	0.185695	0.131052	1	0.683253
Ostm1	0.682928	0.179413	0.137659	1	0.682928
Adam9	0.682611	0.170295	0.147094	1	0.682611
Hpf1	0.682167	0.178926	0.138906	1	0.682167
UST4r	0.681879	0.172073	0.146048	1	0.681879
Steap4	0.681872	0.198849	0.119279	1	0.681872
Hp	0.681831	0.185284	0.132885	1	0.681831
Txndc15	0.681582	0.198181	0.120238	1	0.681582
Aldh3b1	0.681471	0.161106	0.157423	1	0.681471
Cox7a2l	0.681362	0.153143	0.165495	1	0.681362
Akap7	0.68125	0.200928	0.117823	1	0.68125
Sowahc	0.681205	0.198615	0.12018	1	0.681205
C4bpb	0.680441	0.198609	0.120949	1	0.680441
Acox1	0.6802	0.200386	0.119414	1	0.6802
Tmem173	0.67977	0.159887	0.160343	1	0.67977
Ctsg	0.679687	0.161102	0.15921	1	0.679687
Cers2	0.679638	0.194381	0.125981	1	0.679638
Prrt1	0.679557	0.18605	0.134393	1	0.679557
RatNP-3b	0.679244	0.153829	0.166928	1	0.679244
Slco2a1	0.679043	0.198095	0.122862	1	0.679043
Cxcr2	0.678925	0.156136	0.164939	1	0.678925
Clta	0.678908	0.192348	0.128744	1	0.678908
Gadd45g	0.678702	0.197982	0.123316	1	0.678702
Entpd1	0.678677	0.149088	0.172235	1	0.678677
Kng1	0.678551	0.169434	0.152015	1	0.678551
Rnf181	0.678497	0.186041	0.135462	1	0.678497
Glb1	0.678211	0.173697	0.148091	1	0.678211
Stt3b	0.678113	0.183026	0.138861	1	0.678113
Enpp5	0.678049	0.203109	0.118842	1	0.678049
Pacs2	0.67745	0.160446	0.162104	1	0.67745
Mink1	0.677414	0.190552	0.132034	1	0.677414
Mob2	0.677235	0.148162	0.174602	1	0.677235
Sox18	0.677069	0.164569	0.158362	1	0.677069
C5	0.676985	0.177102	0.145913	1	0.676985
Tmed3	0.676851	0.162948	0.160201	1	0.676851
Urm1	0.676554	0.163268	0.160178	1	0.676554
Apba3	0.676536	0.154885	0.16858	1	0.676536
Enpp3	0.676439	0.201442	0.122119	1	0.676439
Nubp1	0.676329	0.175991	0.14768	1	0.676329
Hexb	0.675966	0.200004	0.12403	1	0.675966
Ube2d3	0.675788	0.148786	0.175426	1	0.675788
Ccl6	0.67573	0.186213	0.138057	1	0.67573
Ninj1	0.675723	0.154622	0.169654	1	0.675723
Nap1l5	0.67541	0.165765	0.158825	1	0.67541
Rassf8	0.675284	0.205593	0.119123	1	0.675284
Fcgr2b	0.67511	0.205727	0.119163	1	0.67511
Dis3l	0.675008	0.173476	0.151516	1	0.675008
Dnaaf2	0.674787	0.203916	0.121296	1	0.674787
Ppp2ca	0.67474	0.153874	0.171386	1	0.67474
Cdk16	0.674652	0.194756	0.130593	1	0.674652
Chchd7	0.674497	0.201719	0.123784	1	0.674497
Hs3st3b1	0.674217	0.160951	0.164831	1	0.674217
Sfr1	0.674195	0.199697	0.126108	1	0.674195
Emilin2	0.67388	0.192007	0.134113	1	0.67388
Mark3	0.67386	0.164092	0.162048	1	0.67386
Nol7	0.673844	0.154351	0.171805	1	0.673844
Imp3	0.67384	0.206708	0.119452	1	0.67384
Uqcrfs1	0.673674	0.150988	0.175338	1	0.673674
Pcsk7	0.673385	0.205943	0.120673	1	0.673385
Rsrp1	0.673383	0.207072	0.119545	1	0.673383
Ugcg	0.673215	0.14924	0.177545	1	0.673215
Eif2s3	0.673189	0.172217	0.154593	1	0.673189
Wdr45b	0.673071	0.17261	0.154319	1	0.673071
Sfrp1	0.672997	0.200105	0.126898	1	0.672997
Cbr3	0.672934	0.191613	0.135453	1	0.672934
Moap1	0.672576	0.154559	0.172865	1	0.672576
Sgta	0.672552	0.170486	0.156961	1	0.672552
Cops2	0.672428	0.207763	0.119808	1	0.672428
Ap5s1	0.672387	0.165232	0.162381	1	0.672387
Cldn3	0.671956	0.200481	0.127563	1	0.671956
Exosc7	0.67179	0.205908	0.122302	1	0.67179
Serinc1	0.671785	0.175844	0.152371	1	0.671785
Mettl10	0.671448	0.200388	0.128164	1	0.671448
Aspdh	0.671348	0.206454	0.122198	1	0.671348
Tuba1b	0.671164	0.186913	0.141923	1	0.671164
Uqcc3	0.671101	0.196077	0.132822	1	0.671101
Mmp24	0.670785	0.177054	0.15216	1	0.670785
Acadsb	0.670761	0.208419	0.12082	1	0.670761
Gadd45a	0.670638	0.203526	0.125835	1	0.670638
Itih4	0.670632	0.18424	0.145129	1	0.670632
Eps15l1	0.670466	0.191693	0.137841	1	0.670466
Igsf6	0.670078	0.156071	0.173851	1	0.670078
Prg4	0.669888	0.197645	0.132466	1	0.669888
Golt1b	0.669746	0.165862	0.164392	1	0.669746
Rbm3	0.669486	0.150447	0.180067	1	0.669486
Ppp4r1	0.669317	0.155619	0.175064	1	0.669317
Cc2d1a	0.669151	0.152694	0.178154	1	0.669151
Picalm	0.669075	0.15725	0.173675	1	0.669075
Ndrg1	0.668888	0.150608	0.180505	1	0.668888
Fam13a	0.668884	0.203378	0.127738	1	0.668884
Gnai3	0.66864	0.172554	0.158806	1	0.66864
Irgm	0.668628	0.162681	0.168691	1	0.668628
Klrb1b	0.66849	0.151132	0.180378	1	0.66849
Gcn1l1	0.668484	0.19845	0.133066	1	0.668484
Cd93	0.668413	0.152616	0.178971	1	0.668413
Utp4	0.668246	0.172958	0.158796	1	0.668246
Mefv	0.668117	0.165875	0.166008	1	0.668117
Smpdl3a	0.668105	0.203898	0.127997	1	0.668105
Ddhd1	0.667796	0.210523	0.121682	1	0.667796
Cyb561	0.667666	0.207725	0.12461	1	0.667666
Chi3l1	0.6675	0.167124	0.165375	1	0.6675
Il1b	0.667499	0.179638	0.152862	1	0.667499
Srm	0.667471	0.201474	0.131055	1	0.667471
Stard8	0.667429	0.162686	0.169885	1	0.667429
Bmi1	0.667202	0.201133	0.131665	1	0.667202
RGD1563941	0.666966	0.176265	0.15677	1	0.666966
Erlin1	0.66676	0.190952	0.142288	1	0.66676
Cfap36	0.666617	0.188035	0.145348	1	0.666617
Ehd1	0.666448	0.211702	0.12185	1	0.666448
Cdc42ep4	0.666241	0.194291	0.139468	1	0.666241
Acot9	0.666127	0.175319	0.158554	1	0.666127
Ndufa10	0.665948	0.19823	0.135821	1	0.665948
Zcchc24	0.665763	0.208872	0.125365	1	0.665763
Csnk2b	0.665702	0.161791	0.172507	1	0.665702
Tmem183a	0.665643	0.202972	0.131385	1	0.665643
RGD1560065	0.66554	0.151465	0.182995	1	0.66554
RGD1564963	0.665437	0.196278	0.138284	1	0.665437
Thbd	0.665382	0.169958	0.16466	1	0.665382
S100a9	0.665366	0.174537	0.160097	1	0.665366
Tmem204	0.665307	0.169542	0.165151	1	0.665307
Wbscr27	0.665227	0.199567	0.135206	1	0.665227
Ralb	0.66495	0.151989	0.183061	1	0.66495
Smim7	0.664659	0.21293	0.122411	1	0.664659
Zdhhc1	0.664284	0.211829	0.123887	1	0.664284
Frg1	0.664224	0.162051	0.173725	1	0.664224
Tll1	0.664181	0.209619	0.1262	1	0.664181
Pi16	0.664174	0.209241	0.126585	1	0.664174
Sult2a6	0.663919	0.211324	0.124757	1	0.663919
Etf1	0.663806	0.182739	0.153455	1	0.663806
Gja5	0.663007	0.17344	0.163553	1	0.663007
Ss18l2	0.66264	0.199249	0.138111	1	0.66264
Nans	0.662538	0.189991	0.147471	1	0.662538
Maff	0.662392	0.196464	0.141144	1	0.662392
Rbfox2	0.66239	0.171311	0.166299	1	0.66239
Tagln	0.662386	0.175667	0.161947	1	0.662386
Vgll4	0.662287	0.213259	0.124455	1	0.662287
Gnai2	0.661768	0.158709	0.179523	1	0.661768
Myd88	0.661749	0.15311	0.185141	1	0.661749
Atp6v0c	0.661739	0.17874	0.159521	1	0.661739
Mmp8	0.661421	0.17315	0.165429	1	0.661421
Cygb	0.661402	0.194596	0.144002	1	0.661402
Cdkn1b	0.661266	0.215783	0.122951	1	0.661266
C4bpa	0.66108	0.205772	0.133148	1	0.66108
Sptssa	0.660552	0.192873	0.146576	1	0.660552
Ptpn7	0.660501	0.153537	0.185962	1	0.660501
Cyp2c12	0.660447	0.17689	0.162663	1	0.660447
Ehd3	0.660354	0.21116	0.128486	1	0.660354
Cxcl12	0.660257	0.215346	0.124397	1	0.660257
Cct7	0.660227	0.156491	0.183282	1	0.660227
Psmd12	0.660217	0.154913	0.18487	1	0.660217
Mmrn2	0.660104	0.174999	0.164897	1	0.660104
Sh3pxd2b	0.660077	0.153464	0.186459	1	0.660077
Srp72	0.660064	0.153106	0.18683	1	0.660064
Edn1	0.659882	0.159483	0.180634	1	0.659882
Hmgb3	0.659692	0.156308	0.184	1	0.659692
Acvrl1	0.659613	0.178532	0.161855	1	0.659613
Klkb1	0.659363	0.203751	0.136885	1	0.659363
Diaph2	0.659229	0.167208	0.173563	1	0.659229
Akirin2	0.658804	0.171451	0.169744	1	0.658804
Lyc2	0.658768	0.16518	0.176053	1	0.658768
Ccser2	0.658691	0.218303	0.123006	1	0.658691
Sephs2	0.658601	0.154554	0.186845	1	0.658601
Ifi30	0.658556	0.2135	0.127943	1	0.658556
Tmem234	0.658493	0.153781	0.187726	1	0.658493
Ier5l	0.658354	0.182334	0.159313	1	0.658354
Ccdc159	0.6582	0.165675	0.176124	1	0.6582
Kifc3	0.658039	0.200816	0.141145	1	0.658039
Cdh13	0.657595	0.174138	0.168266	1	0.657595
Zfp524	0.657495	0.203159	0.139346	1	0.657495
Wdr83	0.657312	0.200496	0.142192	1	0.657312
Rab4a	0.657201	0.218255	0.124544	1	0.657201
Nfu1	0.65709	0.156958	0.185952	1	0.65709
Crat	0.657051	0.172287	0.170661	1	0.657051
Rnf149	0.656766	0.155677	0.187557	1	0.656766
Gadd45b	0.65673	0.179143	0.164126	1	0.65673
Hpx	0.656725	0.197683	0.145592	1	0.656725
Rad9a	0.656486	0.170752	0.172763	1	0.656486
Polr3b	0.656463	0.155667	0.18787	1	0.656463
Actr10	0.656297	0.171536	0.172167	1	0.656297
Vcan	0.656275	0.174216	0.169509	1	0.656275
Fbxo33	0.656231	0.16026	0.183509	1	0.656231
Twist1	0.656095	0.186305	0.1576	1	0.656095
Cd59	0.655864	0.165261	0.178875	1	0.655864
Abcc5	0.655404	0.170302	0.174294	1	0.655404
Inhbc	0.655371	0.209839	0.13479	1	0.655371
Unc45a	0.654822	0.218436	0.126741	1	0.654822
Fastk	0.654499	0.170036	0.175465	1	0.654499
Txnl4a	0.654127	0.22105	0.124823	1	0.654127
Snap47	0.653996	0.187963	0.158041	1	0.653996
Trpc4ap	0.653841	0.180012	0.166147	1	0.653841
Fnta	0.653679	0.202265	0.144056	1	0.653679
Nosip	0.653513	0.187408	0.15908	1	0.653513
Borcs7	0.653095	0.166293	0.180612	1	0.653095
Rab2b	0.653053	0.17585	0.171097	1	0.653053
Pigk	0.65283	0.194198	0.152971	1	0.65283
Rabep2	0.652724	0.157938	0.189338	1	0.652724
Cd34	0.652715	0.20422	0.143065	1	0.652715
Gnpda2	0.652701	0.154932	0.192366	1	0.652701
Snw1	0.652058	0.214647	0.133296	1	0.652058
Fbxo18	0.651514	0.164595	0.183891	1	0.651514
Ttc1	0.651499	0.211635	0.136866	1	0.651499
Guk1	0.651484	0.1555	0.193016	1	0.651484
Scaper	0.651401	0.21644	0.132159	1	0.651401
Fgfr2	0.651094	0.180073	0.168833	1	0.651094
Serpina3n	0.651082	0.212175	0.136743	1	0.651082
Krt14	0.651061	0.217367	0.131571	1	0.651061
Rragc	0.650987	0.183823	0.16519	1	0.650987
Sox13	0.65065	0.170647	0.178704	1	0.65065
Nbn	0.650451	0.157874	0.191675	1	0.650451
Xpa	0.650005	0.224223	0.125772	1	0.650005
Smim15	0.649907	0.181543	0.168551	1	0.649907
Anxa2	0.649808	0.220095	0.130098	1	0.649808
Sgsm3	0.649796	0.178515	0.171689	1	0.649796
Eci1	0.649572	0.157648	0.19278	1	0.649572
Myrip	0.649375	0.191063	0.159562	1	0.649375
Iyd	0.649184	0.224821	0.125995	1	0.649184
Egfl7	0.649169	0.174298	0.176533	1	0.649169
Itih3	0.649097	0.209436	0.141467	1	0.649097
Dpp9	0.648814	0.162783	0.188403	1	0.648814
Galnt15	0.648596	0.179523	0.17188	1	0.648596
Glipr2	0.648255	0.224767	0.126978	1	0.648255
Atp1b3	0.648059	0.211236	0.140705	1	0.648059
Trim25	0.648043	0.169235	0.182722	1	0.648043
Map2k1	0.648036	0.156171	0.195793	1	0.648036
Tpr	0.647302	0.179721	0.172977	1	0.647302
Dhrsx	0.647211	0.156445	0.196344	1	0.647211
Eif3f	0.646822	0.213239	0.139938	1	0.646822
Ascc1	0.646367	0.18726	0.166372	1	0.646367
Rab39a	0.646008	0.159047	0.194945	1	0.646008
Sgpp1	0.645664	0.186162	0.168174	1	0.645664
Ufd1l	0.645519	0.157827	0.196653	1	0.645519
Chmp4bl1	0.645439	0.208795	0.145766	1	0.645439
Rin2	0.644744	0.177876	0.17738	1	0.644744
Uqcrb	0.644423	0.192273	0.163304	1	0.644423
Diaph1	0.644295	0.160539	0.195166	1	0.644295
Paics	0.643664	0.205765	0.150571	1	0.643664
Nfic	0.643655	0.1878	0.168545	1	0.643655
Hlx	0.643633	0.218468	0.137899	1	0.643633
Plin2	0.643625	0.172268	0.184107	1	0.643625
Abhd14b	0.643613	0.225804	0.130583	1	0.643613
Clec4e	0.643556	0.159564	0.196879	1	0.643556
Cldn5	0.643148	0.182984	0.173868	1	0.643148
Smdt1	0.642995	0.231248	0.125757	1	0.642995
Mettl23	0.642976	0.167849	0.189175	1	0.642976
Slc10a7	0.64289	0.197955	0.159155	1	0.64289
Vipr1	0.642802	0.231334	0.125864	1	0.642802
Lage3	0.642509	0.171787	0.185704	1	0.642509
Omd	0.642473	0.186192	0.171335	1	0.642473
Junb	0.642374	0.185521	0.172105	1	0.642374
Qars	0.641656	0.173948	0.184397	1	0.641656
Nkiras2	0.64142	0.159853	0.198727	1	0.64142
Cd44	0.641396	0.166491	0.192113	1	0.641396
Mrpl37	0.641221	0.15905	0.199729	1	0.641221
Cuedc1	0.641165	0.222637	0.136198	1	0.641165
Unc93b1	0.641012	0.161858	0.197129	1	0.641012
Map3k11	0.64101	0.190172	0.168818	1	0.64101
Icam1	0.640874	0.18721	0.171915	1	0.640874
Golga7	0.640661	0.158105	0.201235	1	0.640661
Lin52	0.640348	0.160652	0.199001	1	0.640348
PVR	0.640246	0.158294	0.20146	1	0.640246
Mmadhc	0.640163	0.212092	0.147745	1	0.640163
Cyp4a3	0.640051	0.225676	0.134273	1	0.640051
Rnf6	0.640018	0.181629	0.178353	1	0.640018
Rnf166	0.639737	0.158382	0.201881	1	0.639737
Fmo2	0.639706	0.216751	0.143542	1	0.639706
Slc7a8	0.639505	0.234025	0.12647	1	0.639505
Gpn2	0.639299	0.217074	0.143627	1	0.639299
Rassf9	0.638949	0.188916	0.172135	1	0.638949
Mfsd12	0.638769	0.159669	0.201562	1	0.638769
Aip	0.638278	0.16013	0.201592	1	0.638278
Ncln	0.638156	0.234931	0.126913	1	0.638156
Fbxl6	0.637861	0.15902	0.20312	1	0.637861
Nos3	0.637788	0.184725	0.177488	1	0.637788
Kif1bp	0.637758	0.218194	0.144048	1	0.637758
Flywch1	0.637717	0.189413	0.172871	1	0.637717
Clu	0.637525	0.200739	0.161736	1	0.637525
Armc1	0.637443	0.206905	0.155652	1	0.637443
Mbtd1	0.637184	0.173534	0.189282	1	0.637184
Rars	0.637065	0.219132	0.143803	1	0.637065
Lrif1	0.637048	0.168832	0.19412	1	0.637048
Fgl1	0.63693	0.199089	0.163981	1	0.63693
Arid5a	0.636608	0.164171	0.199221	1	0.636608
Rgs4	0.63642	0.184359	0.179221	1	0.63642
Pfkl	0.636285	0.163774	0.19994	1	0.636285
C3	0.636232	0.227058	0.13671	1	0.636232
Sumf2	0.63582	0.236622	0.127558	1	0.63582
Gpx3	0.635687	0.234594	0.129719	1	0.635687
Slc39a1	0.63559	0.233631	0.130779	1	0.63559
Dtx2	0.635583	0.237144	0.127273	1	0.635583
Epas1	0.635496	0.220231	0.144273	1	0.635496
Pard3b	0.635368	0.232496	0.132136	1	0.635368
Rp9	0.635353	0.161704	0.202944	1	0.635353
Pzp	0.634748	0.225133	0.140119	1	0.634748
Anxa8	0.634742	0.237395	0.127863	1	0.634742
Hopx	0.634715	0.17249	0.192795	1	0.634715
Dgcr14	0.634611	0.181907	0.183482	1	0.634611
Zdhhc9	0.634473	0.233888	0.131639	1	0.634473
Arrdc4	0.634461	0.233671	0.131868	1	0.634461
Spa17	0.634352	0.225993	0.139655	1	0.634352
Tmem109	0.634222	0.238358	0.12742	1	0.634222
Taf9	0.634192	0.159816	0.205991	1	0.634192
Tmem88	0.634051	0.2088	0.15715	1	0.634051
Snrk	0.633857	0.172427	0.193717	1	0.633857
Ace	0.633741	0.187464	0.178795	1	0.633741
Commd8	0.633739	0.161033	0.205228	1	0.633739
Ctsa	0.633509	0.234113	0.132378	1	0.633509
Psma3	0.633305	0.190044	0.17665	1	0.633305
Gng2	0.633003	0.160468	0.206529	1	0.633003
Terf2ip	0.632857	0.199812	0.16733	1	0.632857
MGC105649	0.632649	0.185187	0.182164	1	0.632649
Pcsk9	0.632624	0.231521	0.135855	1	0.632624
Rela	0.632358	0.177575	0.190066	1	0.632358
Ubxn6	0.632091	0.175137	0.192773	1	0.632091
Echdc3	0.631981	0.203517	0.164502	1	0.631981
Kdm3a	0.631913	0.169739	0.198348	1	0.631913
Fam92a1	0.631749	0.222361	0.14589	1	0.631749
Aldh16a1	0.631666	0.164533	0.203801	1	0.631666
Ifitm2	0.631541	0.240392	0.128067	1	0.631541
Ccdc58	0.631249	0.160519	0.208232	1	0.631249
Actr8	0.631194	0.222148	0.146658	1	0.631194
Gdi2	0.630971	0.204068	0.164961	1	0.630971
Fam180a	0.630845	0.221341	0.147814	1	0.630845
Sbds	0.63074	0.232254	0.137006	1	0.63074
Lonrf1	0.630391	0.160978	0.208631	1	0.630391
Npepps	0.630231	0.239532	0.130237	1	0.630231
Rara	0.630018	0.164114	0.205868	1	0.630018
Sqrdl	0.629844	0.240956	0.1292	1	0.629844
Ptpmt1	0.629797	0.24085	0.129353	1	0.629797
Stam	0.629716	0.239669	0.130615	1	0.629716
Cyp26b1	0.629572	0.209723	0.160705	1	0.629572
Snapc3	0.62953	0.239279	0.131192	1	0.62953
Ptprb	0.629385	0.198391	0.172224	1	0.629385
Scara3	0.629184	0.18545	0.185366	1	0.629184
Cops9	0.629052	0.208591	0.162358	1	0.629052
Mgme1	0.629009	0.161889	0.209102	1	0.629009
Hprt1	0.628942	0.241814	0.129244	1	0.628942
Tspan12	0.628934	0.165762	0.205304	1	0.628934
Sgk3	0.628862	0.238729	0.13241	1	0.628862
Babam1	0.628717	0.234729	0.136553	1	0.628717
Pdcd5-2	0.62857	0.235444	0.135986	1	0.62857
Cbx7	0.628567	0.183118	0.188315	1	0.628567
Flt1	0.628457	0.20162	0.169923	1	0.628457
Tyrobp	0.628445	0.16622	0.205336	1	0.628445
Scnm1	0.628161	0.205341	0.166499	1	0.628161
Cytl1	0.627976	0.192809	0.179214	1	0.627976
Fgg	0.627447	0.229839	0.142714	1	0.627447
Tex9	0.627397	0.243051	0.129551	1	0.627397
Xpo6	0.627186	0.181319	0.191495	1	0.627186
Nck1	0.627153	0.22655	0.146297	1	0.627153
Fbxw2	0.627056	0.242949	0.129995	1	0.627056
Zdhhc18	0.626873	0.163835	0.209293	1	0.626873
Rdm1	0.626754	0.191786	0.18146	1	0.626754
Eif3e	0.62658	0.188598	0.184822	1	0.62658
Mlxip	0.626517	0.16327	0.210212	1	0.626517
Slc15a3	0.626129	0.162682	0.21119	1	0.626129
Rab11b	0.626109	0.163699	0.210192	1	0.626109
Tlk2	0.626104	0.195972	0.177923	1	0.626104
Adora2a	0.626101	0.161774	0.212125	1	0.626101
Phf20l1-2	0.625965	0.185394	0.18864	1	0.625965
Nomo1	0.625823	0.244975	0.129202	1	0.625823
Serpinb10	0.625646	0.170789	0.203565	1	0.625646
Arhgap11a	0.625413	0.164653	0.209933	1	0.625413
Elovl1	0.625092	0.166875	0.208033	1	0.625092
Slc25a3	0.625084	0.218731	0.156185	1	0.625084
Cox14	0.625064	0.169418	0.205518	1	0.625064
Gtpbp8	0.625036	0.16756	0.207404	1	0.625036
RGD1305178	0.624813	0.209499	0.165688	1	0.624813
Atf3	0.624713	0.245453	0.129834	1	0.624713
Rrn3	0.624103	0.177462	0.198435	1	0.624103
Gak	0.624012	0.205164	0.170824	1	0.624012
Ssr3	0.624	0.199823	0.176177	1	0.624
Pam	0.622927	0.214917	0.162155	1	0.622927
Pacsin3	0.622768	0.246716	0.130515	1	0.622768
Cdk10	0.622708	0.245569	0.131723	1	0.622708
Rbm8a	0.622643	0.200809	0.176549	1	0.622643
Mtus1	0.622641	0.210235	0.167125	1	0.622641
Tbc1d9b	0.622575	0.167283	0.210142	1	0.622575
Inhba	0.6219	0.18749	0.19061	1	0.6219
Sin3a	0.621874	0.178034	0.200092	1	0.621874
Gpnmb	0.621827	0.179653	0.19852	1	0.621827
Dync1i2	0.621538	0.248734	0.129729	1	0.621538
Atp13a1	0.621193	0.16655	0.212257	1	0.621193
Rhob	0.621067	0.249094	0.129839	1	0.621067
Trim3	0.620814	0.18791	0.191275	1	0.620814
Rnf220	0.620692	0.176487	0.202822	1	0.620692
Thy1	0.620668	0.227856	0.151476	1	0.620668
Eif1ad	0.620603	0.177758	0.201639	1	0.620603
Pin1	0.620535	0.163332	0.216133	1	0.620535
Uap1	0.620521	0.240764	0.138715	1	0.620521
Rnf5	0.620474	0.212725	0.166801	1	0.620474
Pdcd7	0.620445	0.201306	0.178249	1	0.620445
Bco2	0.620408	0.166352	0.21324	1	0.620408
Txn1	0.620092	0.241361	0.138547	1	0.620092
Ctss	0.620012	0.173711	0.206277	1	0.620012
Setbp1	0.619976	0.24701	0.133013	1	0.619976
Cables1	0.619242	0.250598	0.130159	1	0.619242
Ethe1	0.619181	0.175842	0.204978	1	0.619181
Cinp	0.619091	0.180953	0.199957	1	0.619091
Ccl2	0.619068	0.208061	0.172871	1	0.619068
Phax	0.618377	0.17139	0.210233	1	0.618377
Ccng1	0.61794	0.171128	0.210932	1	0.61794
Rnf217	0.617913	0.250661	0.131426	1	0.617913
Med14	0.617896	0.1657	0.216404	1	0.617896
Cp	0.617881	0.235684	0.146436	1	0.617881
Mocs1	0.617824	0.171293	0.210883	1	0.617824
Cdc42bpb	0.61767	0.246145	0.136186	1	0.61767
Sec13	0.617651	0.246965	0.135385	1	0.617651
Lilrb3a	0.617411	0.164456	0.218133	1	0.617411
P2ry2	0.617314	0.2203	0.162386	1	0.617314
Crk	0.617184	0.176808	0.206008	1	0.617184
Zfp251	0.617032	0.251667	0.131301	1	0.617032
Zfp105	0.616771	0.23126	0.151969	1	0.616771
Chuk	0.616616	0.206458	0.176926	1	0.616616
Irf1	0.616471	0.164659	0.21887	1	0.616471
Pgs1	0.616176	0.164311	0.219514	1	0.616176
Med10	0.616123	0.188282	0.195595	1	0.616123
Enc1	0.616006	0.201073	0.182921	1	0.616006
Oxld1	0.615961	0.195217	0.188822	1	0.615961
Ripk2	0.615908	0.172659	0.211433	1	0.615908
Fos	0.615908	0.235292	0.1488	1	0.615908
Prkag1	0.615609	0.164312	0.220079	1	0.615609
Gucy1a3	0.615365	0.169953	0.214682	1	0.615365
C8a	0.615295	0.242792	0.141913	1	0.615295
Ube2j1	0.61525	0.232729	0.152021	1	0.61525
Golph3l	0.614434	0.253737	0.131828	1	0.614434
Tcirg1	0.614388	0.173325	0.212287	1	0.614388
Pbx3	0.614357	0.183769	0.201874	1	0.614357
Mtor	0.613815	0.228469	0.157716	1	0.613815
Cwf19l1	0.61364	0.250941	0.135419	1	0.61364
Hmgb1	0.613568	0.175523	0.210909	1	0.613568
Ly49si1	0.613547	0.179523	0.20693	1	0.613547
Spg7	0.61317	0.254438	0.132393	1	0.61317
Dhcr7	0.612648	0.253276	0.134076	1	0.612648
Gba	0.612489	0.169836	0.217675	1	0.612489
Minpp1	0.612364	0.200295	0.187341	1	0.612364
Blcap	0.611902	0.204989	0.183109	1	0.611902
Umps	0.611699	0.182267	0.206034	1	0.611699
Hexim1	0.611519	0.22212	0.166362	1	0.611519
Nckap1	0.611488	0.235892	0.15262	1	0.611488
Fam173a	0.611411	0.250172	0.138416	1	0.611411
Ngef	0.611348	0.221765	0.166887	1	0.611348
Ncf4	0.611342	0.16851	0.220148	1	0.611342
Taok2	0.611137	0.252297	0.136566	1	0.611137
Plscr4	0.611035	0.250907	0.138058	1	0.611035
C6	0.610615	0.225569	0.163816	1	0.610615
Tns2	0.61053	0.257356	0.132114	1	0.61053
Eif4a1	0.610444	0.186788	0.202767	1	0.610444
Id1	0.610408	0.217349	0.172243	1	0.610408
Fam192a	0.610367	0.223184	0.166449	1	0.610367
Scand1	0.610127	0.165585	0.224288	1	0.610127
Pglyrp1	0.609952	0.166618	0.22343	1	0.609952
Cd40	0.609691	0.166505	0.223804	1	0.609691
Tstd2	0.609396	0.172811	0.217793	1	0.609396
Fcgr2a	0.609303	0.16631	0.224387	1	0.609303
Ap3m2	0.609237	0.257392	0.133371	1	0.609237
Lrp5	0.608918	0.241721	0.149361	1	0.608918
Rbp7	0.608715	0.187298	0.203987	1	0.608715
Renbp	0.608617	0.17292	0.218462	1	0.608617
Znhit6	0.608607	0.172835	0.218558	1	0.608607
Rnf19a	0.608546	0.24462	0.146834	1	0.608546
Il6st	0.608515	0.236923	0.154563	1	0.608515
Cers6	0.608475	0.181025	0.210501	1	0.608475
Lin54	0.607922	0.166072	0.226006	1	0.607922
Timp1	0.607639	0.258343	0.134018	1	0.607639
Rnpepl1	0.60761	0.218697	0.173693	1	0.60761
Cd302	0.607286	0.258881	0.133832	1	0.607286
Tatdn2	0.607128	0.179494	0.213378	1	0.607128
Atf1	0.607096	0.259505	0.133399	1	0.607096
Gata4	0.606939	0.192754	0.200307	1	0.606939
Tdrd3	0.606889	0.237256	0.155855	1	0.606889
Med29	0.606652	0.239817	0.153531	1	0.606652
MGC95208	0.606488	0.245431	0.148081	1	0.606488
Rnf215	0.606331	0.207704	0.185965	1	0.606331
Skiv2l2	0.606149	0.196432	0.197419	1	0.606149
Trim65	0.606103	0.174489	0.219408	1	0.606103
Nlrc4	0.605949	0.168225	0.225827	1	0.605949
Gps1	0.605322	0.196973	0.197706	1	0.605322
Rnf41	0.605314	0.218861	0.175825	1	0.605314
Clk3	0.605112	0.199962	0.194926	1	0.605112
Card19	0.605096	0.194895	0.200009	1	0.605096
Was	0.605091	0.177881	0.217029	1	0.605091
Ccnl2	0.604915	0.244955	0.15013	1	0.604915
Rbm7	0.604764	0.181716	0.21352	1	0.604764
Coq10b	0.604597	0.184683	0.21072	1	0.604597
Vegfc	0.604113	0.228491	0.167396	1	0.604113
Gbp2	0.603998	0.167141	0.228861	1	0.603998
Ephb4	0.603969	0.216874	0.179156	1	0.603969
Shfm1	0.603941	0.200454	0.195605	1	0.603941
Dnajc13	0.603921	0.173543	0.222536	1	0.603921
Commd9	0.603787	0.232032	0.164181	1	0.603787
Ube2n	0.603765	0.261142	0.135093	1	0.603765
Pgk1	0.603355	0.18336	0.213284	1	0.603355
M6pr	0.603348	0.262934	0.133717	1	0.603348
Dkk3	0.60332	0.249327	0.147354	1	0.60332
Fbf1	0.603246	0.176569	0.220185	1	0.603246
Ncf2	0.602912	0.174883	0.222205	1	0.602912
Cyfip1	0.602898	0.20768	0.189422	1	0.602898
PCOLCE2	0.602849	0.264176	0.132974	1	0.602849
Chp1	0.602836	0.259476	0.137689	1	0.602836
Hp1bp3	0.602796	0.188577	0.208627	1	0.602796
Echs1	0.60279	0.199574	0.197636	1	0.60279
Smim11	0.602682	0.255832	0.141486	1	0.602682
Bckdk	0.602478	0.241559	0.155963	1	0.602478
Met	0.602006	0.264963	0.133031	1	0.602006
Ltb	0.601994	0.167586	0.23042	1	0.601994
Pls3	0.601983	0.263713	0.134304	1	0.601983
Commd1	0.601853	0.256231	0.141916	1	0.601853
Dusp1	0.60158	0.263831	0.134589	1	0.60158
Paxbp1	0.601168	0.26022	0.138611	1	0.601168
Chtop	0.600988	0.168385	0.230627	1	0.600988
Tsr3	0.600985	0.200878	0.198138	1	0.600985
Tie1	0.600763	0.187588	0.211649	1	0.600763
Fam127c	0.600719	0.265883	0.133398	1	0.600719
Eif2b5	0.600715	0.253311	0.145974	1	0.600715
Prkcsh	0.6005	0.26369	0.135811	1	0.6005
Rnaset2	0.600458	0.245073	0.154469	1	0.600458
Rasgrp4	0.600298	0.17152	0.228182	1	0.600298
Snapc5	0.600199	0.256257	0.143544	1	0.600199
Pkm	0.600173	0.192271	0.207556	1	0.600173
Med8	0.599955	0.169706	0.230339	1	0.599955
Creb3	0.599927	0.17934	0.220733	1	0.599927
Secisbp2l	0.599908	0.171464	0.228628	1	0.599908
Gnl3	0.599881	0.168334	0.231785	1	0.599881
Asl	0.59983	0.225244	0.174926	1	0.59983
Plod3	0.599694	0.263552	0.136754	1	0.599694
Fer	0.5995	0.183904	0.216597	1	0.5995
Acsl5	0.599219	0.244852	0.155929	1	0.599219
Nudt3	0.598949	0.266157	0.134893	1	0.598949
Rarb	0.598559	0.223125	0.178316	1	0.598559
2024-03-05	0.598427	0.187007	0.214566	1	0.598427
RT1-DMb	0.598264	0.168275	0.233462	1	0.598264
Ifnar1	0.598217	0.210845	0.190938	1	0.598217
Cnot3	0.598094	0.195439	0.206467	1	0.598094
Tp53i11	0.598093	0.267509	0.134398	1	0.598093
Cct2	0.597979	0.177476	0.224545	1	0.597979
Leo1	0.597917	0.259449	0.142634	1	0.597917
Fgfr1	0.597773	0.26792	0.134307	1	0.597773
Spata6	0.597663	0.239654	0.162684	1	0.597663
Gna11	0.597605	0.214614	0.187782	1	0.597605
Ripk1	0.59752	0.186749	0.215731	1	0.59752
Tns1	0.597305	0.24324	0.159455	1	0.597305
NEWGENE_1308196	0.59727	0.217087	0.185643	1	0.59727
Dennd6a	0.597221	0.211758	0.191021	1	0.597221
Etfb	0.596961	0.262564	0.140475	1	0.596961
Rnf130	0.596672	0.263217	0.140111	1	0.596672
Trub1	0.596276	0.171977	0.231747	1	0.596276
Clec7a	0.596228	0.169389	0.234382	1	0.596228
Bpnt1	0.596025	0.169191	0.234783	1	0.596025
Slc10a3	0.595744	0.182723	0.221533	1	0.595744
Ell	0.595496	0.169324	0.23518	1	0.595496
Ccdc117	0.595476	0.253027	0.151497	1	0.595476
St3gal4	0.595422	0.22946	0.175117	1	0.595422
Klhl5	0.595388	0.2573	0.147311	1	0.595388
Mrpl20	0.594734	0.171971	0.233295	1	0.594734
Ybx1	0.5946	0.270734	0.134666	1	0.5946
Rilpl1	0.594429	0.213074	0.192497	1	0.594429
Zfp717	0.594408	0.219324	0.186268	1	0.594408
Tmem147	0.594289	0.233751	0.17196	1	0.594289
Tgm2	0.593933	0.22391	0.182157	1	0.593933
Srxn1	0.593604	0.172647	0.233749	1	0.593604
Sulf2	0.593594	0.262992	0.143414	1	0.593594
Ncf1	0.593477	0.17179	0.234733	1	0.593477
Stx12	0.593112	0.169893	0.236995	1	0.593112
Notch1	0.592728	0.223058	0.184214	1	0.592728
Sdccag3	0.592709	0.25725	0.150042	1	0.592709
Ykt6	0.592487	0.243779	0.163734	1	0.592487
Sik1	0.592468	0.1826	0.224932	1	0.592468
Tbc1d2b	0.59229	0.273105	0.134605	1	0.59229
Ceacam1	0.592091	0.23	0.177909	1	0.592091
Aen	0.591987	0.192001	0.216011	1	0.591987
Mark2	0.591863	0.17591	0.232227	1	0.591863
Timm13	0.591756	0.178383	0.22986	1	0.591756
Rgl2	0.59165	0.221648	0.186702	1	0.59165
Pdzd11	0.591528	0.17072	0.237751	1	0.591528
Gemin7l1	0.591457	0.17241	0.236134	1	0.591457
Xrcc6	0.591304	0.175793	0.232903	1	0.591304
Ttpa	0.591201	0.274079	0.13472	1	0.591201
Wdr91	0.591191	0.189825	0.218984	1	0.591191
Clptm1l	0.591139	0.171363	0.237498	1	0.591139
Tmem218	0.591131	0.274131	0.134738	1	0.591131
Cd14	0.590905	0.227857	0.181237	1	0.590905
Uri1	0.590713	0.17216	0.237127	1	0.590713
Nr1h4	0.590706	0.269508	0.139786	1	0.590706
Zc3h14	0.590513	0.265563	0.143924	1	0.590513
Pcdhgc5	0.590504	0.274415	0.135081	1	0.590504
Ist1	0.590497	0.225137	0.184366	1	0.590497
Hsd17b4	0.590318	0.272888	0.136794	1	0.590318
Fkbp7	0.590208	0.270762	0.13903	1	0.590208
Ch25h	0.590059	0.207954	0.201987	1	0.590059
Tcf25	0.589991	0.21877	0.191239	1	0.589991
Ghitm	0.589738	0.245499	0.164763	1	0.589738
Cdc42ep5	0.589104	0.27286	0.138036	1	0.589104
Eea1	0.588959	0.177207	0.233834	1	0.588959
Rbfa	0.588948	0.172225	0.238827	1	0.588948
Cnksr3	0.588838	0.174277	0.236885	1	0.588838
Parp6	0.588672	0.208153	0.203175	1	0.588672
Bloc1s4	0.58827	0.275802	0.135928	1	0.58827
Hadh	0.588154	0.178536	0.23331	1	0.588154
Ifit3	0.588148	0.211783	0.20007	1	0.588148
Ggnbp2	0.58814	0.183098	0.228762	1	0.58814
Rrp36	0.587873	0.171666	0.240461	1	0.587873
Ap1ar	0.587427	0.201878	0.210696	1	0.587427
Cby1	0.586898	0.265177	0.147925	1	0.586898
Abca1	0.586714	0.236609	0.176677	1	0.586714
Slc39a14	0.586504	0.23293	0.180566	1	0.586504
Map4k5	0.586427	0.274303	0.13927	1	0.586427
Fbxw5	0.586406	0.171035	0.242559	1	0.586406
Rassf1	0.586293	0.223948	0.18976	1	0.586293
Hmgb2l1	0.586022	0.20871	0.205268	1	0.586022
Bok	0.586018	0.259652	0.15433	1	0.586018
Usp8	0.586018	0.245515	0.168467	1	0.586018
Kalrn	0.585812	0.183531	0.230657	1	0.585812
Ap2s1	0.585441	0.207429	0.20713	1	0.585441
Dis3l2	0.585433	0.171251	0.243317	1	0.585433
Rab7a	0.585335	0.250954	0.163711	1	0.585335
Abcb1b	0.585284	0.220222	0.194494	1	0.585284
Kti12	0.585274	0.220714	0.194011	1	0.585274
Nab1	0.585237	0.174317	0.240446	1	0.585237
Cyr61	0.585201	0.276655	0.138144	1	0.585201
Igbp1	0.58507	0.278826	0.136104	1	0.58507
Ip6k2	0.584561	0.277426	0.138013	1	0.584561
Pnpla2	0.584556	0.224079	0.191366	1	0.584556
Dab2ip	0.583997	0.273283	0.142719	1	0.583997
Pcbd2	0.583986	0.26317	0.152844	1	0.583986
Atad1	0.5838	0.278823	0.137377	1	0.5838
Pawr	0.583708	0.278591	0.137701	1	0.583708
Zbed3	0.583539	0.239148	0.177312	1	0.583539
Psap	0.583395	0.26903	0.147574	1	0.583395
Gmeb2	0.583316	0.25913	0.157554	1	0.583316
Gnmt	0.582983	0.280961	0.136055	1	0.582983
Klf6	0.582929	0.264914	0.152156	1	0.582929
Il17ra	0.582841	0.171386	0.245772	1	0.582841
Elane	0.582827	0.206777	0.210396	1	0.582827
Amz2	0.582676	0.277743	0.139581	1	0.582676
Tvp23b	0.582532	0.225385	0.192082	1	0.582532
Gal	0.582504	0.237046	0.18045	1	0.582504
Casc3	0.582485	0.180262	0.237253	1	0.582485
Afap1l2	0.582335	0.245942	0.171723	1	0.582335
Gemin8	0.58232	0.278696	0.138984	1	0.58232
Il1rn	0.582315	0.176953	0.240732	1	0.582315
Tmf1	0.582301	0.171619	0.24608	1	0.582301
Shc1	0.582173	0.173446	0.244381	1	0.582173
Fga	0.58216	0.255624	0.162217	1	0.58216
Heg1	0.581575	0.237989	0.180436	1	0.581575
Ric8a	0.58156	0.179359	0.23908	1	0.58156
Mcrs1	0.581553	0.171752	0.246695	1	0.581553
Ccl21	0.581391	0.239723	0.178886	1	0.581391
Fmo3	0.581386	0.275191	0.143423	1	0.581386
Pld3	0.581282	0.24429	0.174427	1	0.581282
Rbm22	0.581078	0.216086	0.202836	1	0.581078
Ostf1	0.581047	0.177704	0.241248	1	0.581047
Eif2b1	0.580998	0.253243	0.165759	1	0.580998
Ss18l1	0.580975	0.17263	0.246395	1	0.580975
Rph3al	0.580922	0.249259	0.169818	1	0.580922
Rgs1	0.58076	0.23435	0.184889	1	0.58076
Sbsn	0.580706	0.282805	0.136489	1	0.580706
Ddit4	0.58044	0.214459	0.205101	1	0.58044
Ncl	0.580433	0.278246	0.141321	1	0.580433
Msl1	0.580344	0.175559	0.244097	1	0.580344
Slc25a38	0.580307	0.216414	0.203279	1	0.580307
Efhd2	0.579735	0.183313	0.236952	1	0.579735
Txnl4b	0.579007	0.249715	0.171278	1	0.579007
Kdm4b	0.578634	0.18456	0.236806	1	0.578634
Arid5b	0.578497	0.270052	0.151451	1	0.578497
Lamb2	0.578348	0.271383	0.150269	1	0.578348
Bhlhe40	0.578214	0.263136	0.15865	1	0.578214
Poldip2	0.578162	0.27984	0.141999	1	0.578162
Klhl9	0.577633	0.223111	0.199257	1	0.577633
Parva	0.577376	0.285192	0.137433	1	0.577376
Sirpb2l1	0.577075	0.172948	0.249977	1	0.577075
Cfh	0.577028	0.272552	0.150419	1	0.577028
Eif4e3	0.576566	0.207175	0.216259	1	0.576566
Arhgap31	0.576489	0.250587	0.172924	1	0.576489
Fam118a	0.576288	0.172688	0.251023	1	0.576288
Nfya	0.575921	0.191248	0.232831	1	0.575921
Mmp14	0.57591	0.286432	0.137658	1	0.57591
Wrap53	0.575873	0.172737	0.25139	1	0.575873
Dbp	0.575869	0.172758	0.251373	1	0.575869
Plekhm2	0.57584	0.272743	0.151416	1	0.57584
Sh3gl1	0.575662	0.271737	0.152601	1	0.575662
Tor1a	0.575606	0.193372	0.231022	1	0.575606
Trps1	0.575209	0.17479	0.250001	1	0.575209
Rarg	0.575184	0.175774	0.249042	1	0.575184
Hacd3	0.575062	0.287253	0.137685	1	0.575062
Agtr1a	0.575049	0.283786	0.141165	1	0.575049
Rem1	0.574943	0.269798	0.155259	1	0.574943
Pex11b	0.574917	0.198777	0.226306	1	0.574917
Colec10	0.574798	0.278152	0.14705	1	0.574798
P3h2	0.57479	0.287773	0.137437	1	0.57479
Aurka	0.574488	0.174637	0.250875	1	0.574488
Ppm1k	0.574348	0.184056	0.241596	1	0.574348
Bri3	0.574149	0.174631	0.25122	1	0.574149
Bag5	0.574084	0.260164	0.165752	1	0.574084
Palm	0.573994	0.255887	0.170118	1	0.573994
Fam32a	0.573856	0.224896	0.201248	1	0.573856
Ctrc	0.573835	0.205617	0.220548	1	0.573835
Slco1a1	0.573816	0.28832	0.137863	1	0.573816
Pop4	0.57365	0.175579	0.250771	1	0.57365
Ociad1	0.573623	0.28781	0.138567	1	0.573623
Arl11	0.57328	0.173237	0.253483	1	0.57328
Gja1	0.573203	0.287438	0.139359	1	0.573203
Fgb	0.572991	0.276816	0.150193	1	0.572991
Cks2	0.57286	0.212093	0.215047	1	0.57286
Cyp7a1	0.572808	0.236194	0.190998	1	0.572808
Ier5	0.572628	0.183114	0.244258	1	0.572628
Impdh2	0.572591	0.257426	0.169982	1	0.572591
Zfp212	0.572534	0.212597	0.214869	1	0.572534
Irf5	0.572281	0.17421	0.25351	1	0.572281
Elk3	0.572103	0.174199	0.253698	1	0.572103
Dap	0.57174	0.289941	0.138318	1	0.57174
Kank3	0.571621	0.209947	0.218431	1	0.571621
Rnh1	0.571577	0.188225	0.240197	1	0.571577
Kdelc2	0.571285	0.289905	0.13881	1	0.571285
Dlg1	0.571262	0.288858	0.13988	1	0.571262
Scimp	0.57089	0.215053	0.214058	1	0.57089
Ndrg3	0.570867	0.192695	0.236438	1	0.570867
Zfp654	0.57061	0.194013	0.235378	1	0.57061
Emc1	0.570474	0.279715	0.149811	1	0.570474
Psmb5	0.570119	0.191542	0.238339	1	0.570119
Aga	0.570076	0.282915	0.147009	1	0.570076
Ints6l	0.570002	0.18046	0.249539	1	0.570002
Pdhb	0.569947	0.277556	0.152498	1	0.569947
Wdr12	0.569941	0.213125	0.216934	1	0.569941
Cxcl10	0.569812	0.256038	0.17415	1	0.569812
Zfp868	0.569663	0.291814	0.138523	1	0.569663
Trim24	0.569271	0.182153	0.248576	1	0.569271
Rabac1	0.569159	0.284563	0.146278	1	0.569159
Surf6	0.569154	0.243903	0.186942	1	0.569154
Clec4a2	0.568674	0.182144	0.249182	1	0.568674
Borcs8	0.568272	0.19947	0.232258	1	0.568272
Wipi1	0.568177	0.246479	0.185344	1	0.568177
Zfand3	0.567934	0.245069	0.186997	1	0.567934
Tmem176b	0.567916	0.293923	0.138161	1	0.567916
Ttc33	0.567804	0.183659	0.248536	1	0.567804
Srsf10	0.567676	0.292232	0.140092	1	0.567676
C9	0.567586	0.274129	0.158286	1	0.567586
Akr1c2	0.56747	0.294413	0.138117	1	0.56747
Nacc1	0.567322	0.256144	0.176533	1	0.567322
Med6	0.566931	0.202509	0.23056	1	0.566931
Exo5	0.566728	0.174777	0.258495	1	0.566728
Ift20	0.566726	0.258079	0.175195	1	0.566726
Tk2	0.566455	0.174662	0.258883	1	0.566455
Klf4	0.566354	0.238712	0.194934	1	0.566354
Nploc4	0.566128	0.175724	0.258148	1	0.566128
Slc38a2	0.566003	0.288084	0.145913	1	0.566003
Rgs5	0.565851	0.20875	0.225399	1	0.565851
Leprotl1	0.565608	0.224623	0.209769	1	0.565608
Plrg1	0.565112	0.179776	0.255113	1	0.565112
Gng5	0.56507	0.183533	0.251397	1	0.56507
Med24	0.564671	0.261238	0.174091	1	0.564671
Elof1	0.564576	0.296361	0.139062	1	0.564576
Dnajc10	0.564557	0.249155	0.186288	1	0.564557
Ptprk	0.564337	0.247186	0.188476	1	0.564337
RGD1561113	0.564274	0.222356	0.213369	1	0.564274
Adap2	0.563945	0.177235	0.258821	1	0.563945
Zfp422	0.563846	0.17543	0.260724	1	0.563846
Ufm1	0.563605	0.248487	0.187908	1	0.563605
Cndp2	0.56344	0.297888	0.138672	1	0.56344
Sidt2	0.563336	0.285128	0.151536	1	0.563336
Ecm1	0.563311	0.269782	0.166907	1	0.563311
Dstnl1	0.563163	0.213728	0.223109	1	0.563163
Nadk	0.563045	0.175097	0.261858	1	0.563045
Trappc6a	0.562746	0.234101	0.203153	1	0.562746
Aatf	0.562722	0.208364	0.228914	1	0.562722
Lims2	0.562675	0.252582	0.184743	1	0.562675
Pxk	0.562339	0.292276	0.145385	1	0.562339
Calm2	0.562263	0.224259	0.213478	1	0.562263
Znhit2	0.56212	0.182588	0.255293	1	0.56212
Egln2	0.562009	0.175289	0.262703	1	0.562009
Ehd4	0.561983	0.188576	0.249441	1	0.561983
Cry2	0.561902	0.202324	0.235774	1	0.561902
Rab32	0.561881	0.298277	0.139842	1	0.561881
Fam43a	0.561834	0.193539	0.244627	1	0.561834
H3f3c	0.561595	0.178275	0.26013	1	0.561595
Prcp	0.561573	0.240827	0.1976	1	0.561573
Klc4	0.561502	0.236693	0.201804	1	0.561502
Tm9sf2	0.561441	0.296049	0.14251	1	0.561441
Slc9a3r2	0.561135	0.246766	0.1921	1	0.561135
Zfp511	0.560753	0.182359	0.256888	1	0.560753
Tmem2	0.560736	0.246064	0.193201	1	0.560736
Eif3d	0.560654	0.291607	0.147738	1	0.560654
Tmem101	0.56021	0.175603	0.264187	1	0.56021
Clec14a	0.560166	0.237202	0.202632	1	0.560166
Nelfe	0.560085	0.254658	0.185257	1	0.560085
Clec2g	0.560045	0.300735	0.139219	1	0.560045
Mta1	0.559996	0.299723	0.140281	1	0.559996
Trip10	0.559847	0.276162	0.163991	1	0.559847
Gpx7	0.559527	0.288266	0.152207	1	0.559527
Osbpl2	0.55941	0.196576	0.244014	1	0.55941
Prim1	0.559316	0.213511	0.227172	1	0.559316
Aven	0.559241	0.253047	0.187712	1	0.559241
Rnf8	0.559064	0.270554	0.170382	1	0.559064
Rtp3	0.558879	0.280205	0.160916	1	0.558879
Ttc4	0.558862	0.200102	0.241036	1	0.558862
Tef	0.558818	0.295001	0.146181	1	0.558818
Tpd52l2	0.558791	0.286166	0.155042	1	0.558791
Cox8a	0.558703	0.302064	0.139233	1	0.558703
Ccdc149	0.558635	0.271942	0.169423	1	0.558635
Acy3	0.558176	0.246761	0.195063	1	0.558176
Vsir	0.558096	0.274824	0.167079	1	0.558096
Spin1-2	0.55807	0.27495	0.16698	1	0.55807
Drosha	0.558069	0.288327	0.153603	1	0.558069
Strap	0.558065	0.184821	0.257114	1	0.558065
Dynlt3	0.558035	0.27311	0.168854	1	0.558035
Btf3	0.557942	0.269009	0.173049	1	0.557942
Rab1b	0.557918	0.297188	0.144893	1	0.557918
Crkl	0.557549	0.203841	0.23861	1	0.557549
Sox17	0.557139	0.213158	0.229703	1	0.557139
Gxylt1	0.556961	0.283024	0.160015	1	0.556961
Igfbp3	0.556952	0.303	0.140048	1	0.556952
Dusp6	0.556942	0.20892	0.234137	1	0.556942
Rgs19	0.556885	0.176356	0.266759	1	0.556885
Tfec	0.556858	0.191968	0.251174	1	0.556858
Got1	0.556838	0.22683	0.216332	1	0.556838
Plpp2	0.556715	0.206945	0.23634	1	0.556715
Reg3g	0.556524	0.225553	0.217923	1	0.556524
RGD1311745	0.556039	0.207659	0.236303	1	0.556039
Armcx1	0.556015	0.27003	0.173955	1	0.556015
Rrp9	0.556013	0.295087	0.1489	1	0.556013
Arfgap1	0.555769	0.259454	0.184777	1	0.555769
Tmem56	0.555684	0.247809	0.196507	1	0.555684
Arf2	0.555428	0.227998	0.216574	1	0.555428
Pitpna	0.555395	0.246503	0.198102	1	0.555395
Apold1	0.555371	0.277303	0.167327	1	0.555371
Zbtb7b	0.555348	0.183962	0.260691	1	0.555348
Pecam1	0.555249	0.211763	0.232988	1	0.555249
Nrros	0.555228	0.278881	0.165891	1	0.555228
Aasdhppt	0.554857	0.187448	0.257695	1	0.554857
Hipk3	0.554767	0.264868	0.180365	1	0.554767
Nedd9	0.554643	0.176868	0.268489	1	0.554643
Ap1s1	0.554563	0.284839	0.160598	1	0.554563
Aldh2	0.554448	0.305837	0.139715	1	0.554448
Map1lc3b	0.554279	0.294531	0.15119	1	0.554279
Sc5d	0.55396	0.305602	0.140438	1	0.55396
Vps4b	0.553863	0.183104	0.263033	1	0.553863
Cgrrf1	0.553774	0.178849	0.267377	1	0.553774
Sumo3	0.553749	0.270694	0.175557	1	0.553749
Grwd1	0.553719	0.195444	0.250836	1	0.553719
Rbbp9	0.553411	0.301608	0.144981	1	0.553411
Fhl3	0.553337	0.176805	0.269858	1	0.553337
Tuba1a	0.553229	0.256338	0.190432	1	0.553229
Clpp	0.553112	0.29694	0.149948	1	0.553112
Cep19	0.552859	0.305922	0.141219	1	0.552859
Anapc5	0.552281	0.285815	0.161904	1	0.552281
Psmc1	0.552069	0.304819	0.143112	1	0.552069
Snx1	0.55201	0.236594	0.211396	1	0.55201
Ppp1ca	0.551629	0.181123	0.267248	1	0.551629
Glis2	0.551002	0.308079	0.14092	1	0.551002
Ift74	0.550988	0.183725	0.265287	1	0.550988
Ctps2	0.55087	0.299687	0.149443	1	0.55087
Raph1	0.550812	0.304698	0.14449	1	0.550812
Upf3a	0.55074	0.300452	0.148808	1	0.55074
mrpl11	0.550409	0.181477	0.268113	1	0.550409
Psmd6	0.550388	0.309046	0.140566	1	0.550388
Fxr2	0.550323	0.210353	0.239324	1	0.550323
Map1lc3a	0.550185	0.251373	0.198442	1	0.550185
Idh3g	0.550067	0.29153	0.158403	1	0.550067
Ikbkb	0.549654	0.268672	0.181674	1	0.549654
Shtn1	0.549266	0.310262	0.140473	1	0.549266
Vrk3	0.549079	0.196498	0.254422	1	0.549079
Gosr2	0.549066	0.277186	0.173748	1	0.549066
Dnajb4	0.549045	0.309599	0.141356	1	0.549045
Ankrd40	0.549004	0.231308	0.219688	1	0.549004
Tsen34	0.548978	0.297027	0.153995	1	0.548978
RGD1562378	0.548593	0.183781	0.267626	1	0.548593
Rnf126	0.548585	0.178602	0.272813	1	0.548585
Rexo4	0.548566	0.282589	0.168845	1	0.548566
Gas7	0.54842	0.302422	0.149158	1	0.54842
Gmfb	0.548406	0.178035	0.273559	1	0.548406
Txndc12	0.548397	0.306578	0.145026	1	0.548397
Arl6ip1	0.548359	0.220515	0.231126	1	0.548359
Mllt1	0.548218	0.237668	0.214114	1	0.548218
Mcmbp	0.548154	0.311194	0.140652	1	0.548154
Hdgfrp3	0.548019	0.260929	0.191052	1	0.548019
Fmo1	0.547999	0.293994	0.158007	1	0.547999
Emp1	0.547309	0.264422	0.188269	1	0.547309
Procr	0.547304	0.272813	0.179884	1	0.547304
Map3k3	0.547031	0.220638	0.232331	1	0.547031
Camsap2	0.546603	0.307168	0.14623	1	0.546603
Clint1	0.546476	0.185192	0.268332	1	0.546476
Ano2	0.546108	0.214748	0.239144	1	0.546108
Ifitm1	0.546001	0.298321	0.155678	1	0.546001
Srr	0.545796	0.242718	0.211487	1	0.545796
Nfkbil1	0.545553	0.178033	0.276414	1	0.545553
Cttn-2	0.545417	0.298431	0.156152	1	0.545417
Arhgap27	0.545331	0.178051	0.276618	1	0.545331
Tfip11	0.544838	0.17859	0.276572	1	0.544838
Trem1	0.544834	0.1928	0.262366	1	0.544834
Cdkn1a	0.544575	0.281407	0.174018	1	0.544575
Dtd2	0.544544	0.310212	0.145244	1	0.544544
P4hb	0.544527	0.311541	0.143932	1	0.544527
Lrrc45	0.544353	0.276319	0.179328	1	0.544353
Ggct	0.544215	0.179186	0.276598	1	0.544215
Alkbh3	0.544166	0.266351	0.189483	1	0.544166
Plscr1	0.544007	0.279263	0.17673	1	0.544007
Polg	0.544002	0.179476	0.276522	1	0.544002
Clip1	0.543666	0.304703	0.151631	1	0.543666
Wsb1	0.54352	0.234703	0.221777	1	0.54352
Pex13	0.543149	0.199478	0.257373	1	0.543149
Nfil3	0.542712	0.271059	0.186229	1	0.542712
Arl8a	0.542698	0.185176	0.272127	1	0.542698
Apoo	0.542594	0.20877	0.248637	1	0.542594
Camk1d	0.542527	0.204687	0.252785	1	0.542527
Rnf135	0.54236	0.179516	0.278123	1	0.54236
Ipo5	0.542304	0.292218	0.165478	1	0.542304
Wdr5	0.542273	0.179273	0.278454	1	0.542273
Ca5b	0.542226	0.178874	0.2789	1	0.542226
Tbrg1	0.542147	0.251883	0.20597	1	0.542147
Birc2	0.541976	0.24167	0.216354	1	0.541976
Lap3	0.541891	0.29443	0.163679	1	0.541891
Serping1	0.541822	0.304463	0.153715	1	0.541822
Crabp2	0.541749	0.230892	0.227359	1	0.541749
Cd300ld	0.541629	0.17873	0.279641	1	0.541629
Polr3gl	0.541627	0.316789	0.141583	1	0.541627
Tnip1	0.541416	0.203866	0.254717	1	0.541416
Acad11	0.541315	0.306492	0.152193	1	0.541315
N4bp2l1	0.540789	0.193972	0.265239	1	0.540789
Bid	0.5407	0.17888	0.28042	1	0.5407
Uso1	0.540233	0.286552	0.173214	1	0.540233
Dhrs13	0.540187	0.220577	0.239236	1	0.540187
Senp3	0.540126	0.178996	0.280879	1	0.540126
Gtf2i	0.54009	0.256101	0.203809	1	0.54009
Cyc1	0.539851	0.179614	0.280535	1	0.539851
Ammecr1	0.539727	0.179972	0.280301	1	0.539727
Ppp6r2	0.539356	0.188955	0.271688	1	0.539356
Sh2b2	0.53932	0.179306	0.281374	1	0.53932
Cttnbp2nl	0.539159	0.24821	0.21263	1	0.539159
Syap1	0.538986	0.305288	0.155726	1	0.538986
Smad3	0.538906	0.288371	0.172723	1	0.538906
Adgrf5	0.5389	0.242557	0.218543	1	0.5389
Plec	0.538794	0.318462	0.142744	1	0.538794
Grn	0.538778	0.310743	0.150479	1	0.538778
Eci2	0.538732	0.302358	0.158911	1	0.538732
Ndufb6	0.538726	0.277403	0.183871	1	0.538726
Rcsd1	0.538573	0.191992	0.269435	1	0.538573
Rassf4	0.538195	0.233047	0.228758	1	0.538195
Phc2	0.537978	0.19612	0.265903	1	0.537978
Tle4	0.537913	0.193567	0.268519	1	0.537913
Cnih1	0.537841	0.233453	0.228706	1	0.537841
Itgb5	0.537831	0.315014	0.147155	1	0.537831
Rbm25l1	0.537741	0.293188	0.16907	1	0.537741
Kif11	0.537693	0.179563	0.282744	1	0.537693
Zfp385a	0.537669	0.26241	0.199921	1	0.537669
Rufy1	0.537384	0.314744	0.147873	1	0.537384
Sap30	0.537356	0.193761	0.268884	1	0.537356
Uba5	0.537279	0.31283	0.149891	1	0.537279
Gtf3c6	0.537124	0.258271	0.204606	1	0.537124
Cnr2	0.536747	0.179402	0.283851	1	0.536747
Plekhf2	0.535991	0.290479	0.173529	1	0.535991
Ctsk	0.535873	0.17955	0.284577	1	0.535873
Fchsd1	0.535252	0.193679	0.271069	1	0.535252
Smc3	0.535222	0.202882	0.261896	1	0.535222
Zbtb8os	0.53522	0.22197	0.242811	1	0.53522
Os9	0.534892	0.3012	0.163908	1	0.534892
Trappc3	0.534746	0.284547	0.180707	1	0.534746
Cdh1	0.534087	0.320771	0.145142	1	0.534087
Arhgap5	0.534031	0.320246	0.145723	1	0.534031
Mrpl27	0.534004	0.232793	0.233203	1	0.534004
Tuba1c	0.533847	0.283039	0.183114	1	0.533847
Dcaf5	0.533756	0.285104	0.18114	1	0.533756
Tmem14c	0.53323	0.179856	0.286915	1	0.53323
Kmt5a	0.533174	0.277298	0.189528	1	0.533174
Cyp2d1	0.532944	0.30766	0.159396	1	0.532944
Klf16	0.532685	0.20355	0.263765	1	0.532685
Ahi1	0.532184	0.314708	0.153108	1	0.532184
Fgd5	0.531745	0.243964	0.224291	1	0.531745
Adh5	0.531709	0.314407	0.153885	1	0.531709
Fam110a	0.531154	0.326491	0.142355	1	0.531154
Rab24	0.530884	0.318769	0.150347	1	0.530884
Ppp1r18	0.530815	0.201682	0.267502	1	0.530815
Eif3a	0.53081	0.247091	0.222099	1	0.53081
Ngrn	0.530368	0.292067	0.177565	1	0.530368
Eif4b	0.530172	0.242938	0.226891	1	0.530172
Papss1	0.530114	0.191558	0.278328	1	0.530114
Ncr3	0.529999	0.186276	0.283725	1	0.529999
Atp10d	0.529905	0.300759	0.169336	1	0.529905
Defa5	0.529885	0.221876	0.248239	1	0.529885
Ppp2r1a	0.529879	0.213659	0.256462	1	0.529879
Dcn	0.529857	0.313151	0.156992	1	0.529857
Xpnpep1	0.5297	0.317602	0.152698	1	0.5297
Impact	0.52961	0.323832	0.146558	1	0.52961
Atp6v1f	0.529516	0.189461	0.281023	1	0.529516
Coro1b	0.52945	0.18431	0.28624	1	0.52945
Pnp	0.529362	0.328102	0.142536	1	0.529362
Nsdhl	0.52918	0.312785	0.158035	1	0.52918
Ctnna1	0.529032	0.328426	0.142543	1	0.529032
Sod3	0.528988	0.317409	0.153603	1	0.528988
Fbln1	0.528578	0.328786	0.142636	1	0.528578
Cfi	0.528442	0.31518	0.156378	1	0.528442
Atp5j2	0.528408	0.29835	0.173242	1	0.528408
Cdc34	0.528365	0.271354	0.200281	1	0.528365
Rin3	0.528117	0.180764	0.291119	1	0.528117
Trappc2	0.528117	0.21138	0.260503	1	0.528117
Plat	0.528073	0.305451	0.166476	1	0.528073
Lman1	0.527835	0.309949	0.162216	1	0.527835
Mtg1	0.52749	0.318112	0.154398	1	0.52749
Syngr2	0.527447	0.276967	0.195586	1	0.527447
Zfp213	0.527441	0.181802	0.290757	1	0.527441
Atp6v1b2	0.527351	0.198045	0.274604	1	0.527351
Scfd2	0.52709	0.321743	0.151167	1	0.52709
Lrp1	0.527055	0.325485	0.147461	1	0.527055
Mrps36	0.526916	0.305161	0.167923	1	0.526916
Tmem208	0.526851	0.220782	0.252367	1	0.526851
Ripk3	0.526771	0.207851	0.265378	1	0.526771
Ifrd1	0.526564	0.181284	0.292152	1	0.526564
Aldh3a2	0.526298	0.32507	0.148632	1	0.526298
Cltb	0.526131	0.330888	0.142981	1	0.526131
Sfswap	0.526055	0.188152	0.285793	1	0.526055
Tsen15	0.525924	0.257594	0.216483	1	0.525924
Mxi1	0.525919	0.318832	0.155249	1	0.525919
Tmem39b	0.525626	0.201864	0.27251	1	0.525626
Per1	0.525609	0.331443	0.142948	1	0.525609
Tmem261	0.52555	0.302931	0.171519	1	0.52555
Saa4	0.525308	0.328548	0.146143	1	0.525308
Tanc1	0.524827	0.325977	0.149196	1	0.524827
Nfyc	0.524443	0.267334	0.208223	1	0.524443
Apob	0.524282	0.325555	0.150164	1	0.524282
Letmd1	0.524277	0.248126	0.227596	1	0.524277
Fam160a2	0.523889	0.187511	0.288599	1	0.523889
Gle1	0.523854	0.274297	0.20185	1	0.523854
Rybp	0.523686	0.244578	0.231736	1	0.523686
Ndufv1	0.523656	0.285456	0.190888	1	0.523656
Aprt	0.523568	0.327598	0.148833	1	0.523568
Mrps18a	0.523535	0.251309	0.225157	1	0.523535
Mxd4	0.523471	0.298673	0.177856	1	0.523471
Oaz1	0.523353	0.213993	0.262654	1	0.523353
Rhog	0.523099	0.193361	0.28354	1	0.523099
Mcts1	0.523082	0.181352	0.295566	1	0.523082
Serpind1	0.522983	0.320544	0.156473	1	0.522983
Akap8l	0.522934	0.230681	0.246385	1	0.522934
Zfp395	0.522805	0.306495	0.1707	1	0.522805
Mkln1	0.522637	0.33403	0.143333	1	0.522637
Slc25a47	0.522633	0.334315	0.143053	1	0.522633
Tpi1	0.522433	0.314157	0.163411	1	0.522433
Cox17	0.522375	0.22551	0.252116	1	0.522375
Synpo	0.522189	0.272531	0.20528	1	0.522189
Ctdnep1	0.522113	0.201256	0.276631	1	0.522113
Samd1	0.521991	0.192024	0.285985	1	0.521991
RGD1561157	0.52184	0.241201	0.236959	1	0.52184
Sntb1	0.521766	0.181671	0.296563	1	0.521766
Emp2	0.521586	0.331361	0.147053	1	0.521586
C5ar1	0.521183	0.204509	0.274308	1	0.521183
Tmpo	0.520756	0.271034	0.20821	1	0.520756
Esam	0.520684	0.191269	0.288047	1	0.520684
Ngdn	0.520597	0.266126	0.213278	1	0.520597
Slc38a4	0.520469	0.309754	0.169778	1	0.520469
Sugt1	0.520301	0.335713	0.143986	1	0.520301
Hgfac	0.52015	0.312233	0.167617	1	0.52015
Cdipt	0.520059	0.324547	0.155395	1	0.520059
Lhfp	0.519365	0.317137	0.163498	1	0.519365
Egr1	0.519296	0.291008	0.189696	1	0.519296
Ide	0.5188	0.200118	0.281081	1	0.5188
Luc7l2	0.518772	0.182672	0.298556	1	0.518772
Srek1	0.51864	0.18181	0.29955	1	0.51864
Klc1	0.518613	0.295849	0.185538	1	0.518613
RGD1309188	0.518543	0.182422	0.299035	1	0.518543
Acbd6	0.518504	0.243436	0.23806	1	0.518504
Net1	0.518409	0.276659	0.204931	1	0.518409
Map3k7cl	0.518375	0.337192	0.144433	1	0.518375
Trnt1	0.518052	0.186809	0.295139	1	0.518052
Ccdc28b	0.517897	0.237348	0.244754	1	0.517897
Isoc2b	0.517585	0.185601	0.296814	1	0.517585
RGD1309730	0.517467	0.336175	0.146358	1	0.517467
Hdhd2	0.517446	0.29283	0.189724	1	0.517446
Bud31	0.517386	0.185276	0.297338	1	0.517386
Mettl9	0.517362	0.334371	0.148267	1	0.517362
Tial1	0.517317	0.316226	0.166457	1	0.517317
Snrnp70	0.517181	0.234054	0.248764	1	0.517181
Adrm1	0.517172	0.283334	0.199494	1	0.517172
Enpp4	0.51714	0.329181	0.153679	1	0.51714
Mafk	0.516734	0.183618	0.299647	1	0.516734
Kank2	0.51651	0.327434	0.156056	1	0.51651
Cd300a	0.516415	0.188126	0.295459	1	0.516415
Unc119b	0.516261	0.183345	0.300394	1	0.516261
Myl12a	0.516198	0.273671	0.210131	1	0.516198
Serpinb11	0.516182	0.237635	0.246184	1	0.516182
Rcbtb1	0.51596	0.201768	0.282272	1	0.51596
Bcl10	0.515921	0.311962	0.172117	1	0.515921
Dusp14	0.515821	0.271583	0.212596	1	0.515821
Pkn1	0.51559	0.318941	0.165469	1	0.51559
Cpd	0.515589	0.307138	0.177272	1	0.515589
Cdadc1	0.515438	0.283834	0.200728	1	0.515438
Asun	0.515367	0.184946	0.299687	1	0.515367
Cyth4	0.515042	0.182197	0.302761	1	0.515042
Trove2	0.514649	0.340773	0.144578	1	0.514649
Lsm14a	0.514514	0.268678	0.216808	1	0.514514
Gnb1	0.514483	0.258661	0.226856	1	0.514483
E2f4	0.514477	0.222821	0.262702	1	0.514477
Gemin7	0.51437	0.289979	0.195652	1	0.51437
RGD1563365	0.514266	0.185098	0.300636	1	0.514266
Gda	0.514109	0.323685	0.162206	1	0.514109
Fbxo34	0.51407	0.254385	0.231545	1	0.51407
Lamtor1	0.514024	0.250344	0.235632	1	0.514024
Psma2	0.513589	0.231418	0.254993	1	0.513589
Pkp4	0.513376	0.315068	0.171555	1	0.513376
Krcc1	0.513296	0.242536	0.244168	1	0.513296
Rsl24d1	0.513216	0.313858	0.172926	1	0.513216
Amz1	0.513091	0.195327	0.291581	1	0.513091
Zfp467	0.512798	0.201593	0.28561	1	0.512798
Ppp1r2	0.51264	0.342237	0.145122	1	0.51264
Ndrg2	0.512612	0.343477	0.143911	1	0.512612
Calcrl	0.512548	0.254076	0.233376	1	0.512548
Mgea5	0.512403	0.182558	0.305039	1	0.512403
Sbno2	0.512328	0.204294	0.283378	1	0.512328
Fez2	0.51231	0.251732	0.235959	1	0.51231
Antxr2	0.512248	0.343687	0.144066	1	0.512248
Slc25a15	0.512221	0.287158	0.200621	1	0.512221
Lta4h	0.512218	0.325626	0.162156	1	0.512218
Ldb2	0.512201	0.183493	0.304306	1	0.512201
Afdn	0.511905	0.321459	0.166637	1	0.511905
Asb11	0.511583	0.1885	0.299916	1	0.511583
Ildr2	0.51101	0.34378	0.14521	1	0.51101
Lrrfip2	0.51097	0.182659	0.306371	1	0.51097
Khnyn	0.510814	0.191232	0.297955	1	0.510814
Sirt1	0.510697	0.31851	0.170793	1	0.510697
Fem1a	0.510609	0.210824	0.278567	1	0.510609
Serpina11	0.510427	0.325638	0.163935	1	0.510427
Jade2	0.510076	0.184988	0.304936	1	0.510076
Csf3r	0.509886	0.182782	0.307332	1	0.509886
Rhoa	0.509681	0.262503	0.227817	1	0.509681
Dcun1d3	0.50953	0.340132	0.150338	1	0.50953
Poll	0.509497	0.218757	0.271746	1	0.509497
Zcchc6	0.50946	0.187361	0.303179	1	0.50946
Zfand2b	0.509421	0.182882	0.307697	1	0.509421
Dpp8	0.509401	0.233678	0.256921	1	0.509401
Zmynd19	0.509222	0.346193	0.144584	1	0.509222
Carmil1	0.509051	0.343062	0.147887	1	0.509051
Mkks	0.509032	0.305677	0.185291	1	0.509032
Micu1	0.508831	0.185957	0.305213	1	0.508831
Tubb6	0.508774	0.287966	0.20326	1	0.508774
Rpp38	0.508659	0.183008	0.308333	1	0.508659
Stk11	0.508619	0.204646	0.286736	1	0.508619
Neu1	0.508565	0.346921	0.144514	1	0.508565
Rasl11a	0.508548	0.33885	0.152601	1	0.508548
Vps41	0.508514	0.27247	0.219016	1	0.508514
Pitpnm1	0.50831	0.18416	0.30753	1	0.50831
Fstl1	0.508246	0.342634	0.14912	1	0.508246
Tomm5	0.507973	0.206122	0.285905	1	0.507973
Mapk3	0.507799	0.294464	0.197737	1	0.507799
F11r	0.507688	0.325724	0.166588	1	0.507688
Dcun1d1	0.507601	0.190181	0.302218	1	0.507601
G6pd	0.507448	0.216999	0.275553	1	0.507448
Hars	0.507289	0.231512	0.261199	1	0.507289
Ctbp2	0.507021	0.300674	0.192305	1	0.507021
Ndufs7	0.506435	0.299183	0.194382	1	0.506435
C1s	0.506415	0.343023	0.150563	1	0.506415
Mvb12a	0.50639	0.274037	0.219573	1	0.50639
Pmp22	0.506283	0.346651	0.147066	1	0.506283
Arrdc1	0.505982	0.204349	0.289669	1	0.505982
Gtpbp3	0.505856	0.240924	0.25322	1	0.505856
Rapgef1	0.505691	0.187481	0.306828	1	0.505691
Ppard	0.505662	0.188074	0.306264	1	0.505662
Abcb11	0.505187	0.332274	0.162538	1	0.505187
Pole3	0.504738	0.251344	0.243917	1	0.504738
Naa38	0.504674	0.347886	0.14744	1	0.504674
Vwf	0.504629	0.221665	0.273707	1	0.504629
Mat2b	0.504492	0.234552	0.260956	1	0.504492
Eif5	0.504083	0.345494	0.150423	1	0.504083
Ralbp1	0.504076	0.187808	0.308116	1	0.504076
Zfp180	0.503725	0.183466	0.31281	1	0.503725
Lamtor4	0.503411	0.192931	0.303658	1	0.503411
Gls	0.503398	0.194953	0.301648	1	0.503398
Cdc42ep3	0.503385	0.347074	0.149541	1	0.503385
Copb2	0.503371	0.338482	0.158147	1	0.503371
Ift52	0.503317	0.228471	0.268212	1	0.503317
Srrm1	0.503205	0.199118	0.297677	1	0.503205
Smad4	0.503166	0.289456	0.207378	1	0.503166
Rnf13	0.503005	0.352386	0.144609	1	0.503005
Cdc23	0.502933	0.350889	0.146178	1	0.502933
Traf7	0.502922	0.324007	0.173072	1	0.502922
Mon1a	0.502886	0.186358	0.310756	1	0.502886
Gsdmd	0.502697	0.352525	0.144778	1	0.502697
Eif6	0.50256	0.240383	0.257057	1	0.50256
Cic	0.502408	0.224659	0.272932	1	0.502408
Stard3	0.502256	0.279527	0.218217	1	0.502256
Crnkl1	0.501867	0.350169	0.147964	1	0.501867
Pmm2	0.501755	0.311032	0.187214	1	0.501755
Metap1	0.501681	0.243311	0.255008	1	0.501681
Mpv17l	0.501525	0.184034	0.314441	1	0.501525
Them6	0.501512	0.351996	0.146493	1	0.501512
S100a13	0.501499	0.353329	0.145173	1	0.501499
Parl	0.501412	0.198016	0.300572	1	0.501412
Fam63a	0.501409	0.225745	0.272846	1	0.501409
Eef2	0.501408	0.314007	0.184584	1	0.501408
Habp2	0.501406	0.314034	0.184561	1	0.501406
Myof	0.501214	0.354042	0.144744	1	0.501214
Arnt	0.501196	0.202656	0.296148	1	0.501196
Sccpdh	0.501182	0.35357	0.145248	1	0.501182
Stfa2l2	0.501048	0.353598	0.145354	1	0.501048
Dusp7	0.500731	0.19269	0.306579	1	0.500731
Suclg1	0.500663	0.233965	0.265372	1	0.500663
Plvap	0.500612	0.35437	0.145018	1	0.500612
Txnrd1	0.500567	0.332291	0.167142	1	0.500567
Syde1	0.500492	0.348259	0.151249	1	0.500492
Aaed1	0.499955	0.330458	0.169588	1	0.499955
Zfp592	0.499857	0.190971	0.309172	1	0.499857
Ddx47	0.499739	0.201068	0.299193	1	0.499739
Hras	0.498954	0.352166	0.14888	1	0.498954
Pbdc1	0.498527	0.240235	0.261237	1	0.498527
Zgpat	0.498509	0.264312	0.23718	1	0.498509
Socs5	0.497999	0.184015	0.317985	1	0.497999
Isyna1	0.497959	0.356119	0.145921	1	0.497959
Trim28	0.497935	0.205743	0.296322	1	0.497935
Scarb2	0.497913	0.308968	0.193119	1	0.497913
Spata7	0.497367	0.357026	0.145607	1	0.497367
Mmp19	0.497206	0.340259	0.162535	1	0.497206
Tnfaip8l2	0.497036	0.193809	0.309155	1	0.497036
Coprs	0.496932	0.184148	0.31892	1	0.496932
Atp6v1e1	0.496863	0.203631	0.299506	1	0.496863
Mia3	0.496852	0.319481	0.183667	1	0.496852
Gsr	0.496825	0.190859	0.312315	1	0.496825
Tsc22d3	0.496696	0.346515	0.156789	1	0.496696
Psmd10	0.496006	0.227919	0.276075	1	0.496006
Mtch1	0.495938	0.358976	0.145086	1	0.495938
Mapkapk5	0.495291	0.184948	0.319761	1	0.495291
Phldb1	0.495193	0.274206	0.230601	1	0.495193
Papola	0.495189	0.202309	0.302501	1	0.495189
Tmem154	0.495068	0.251325	0.253607	1	0.495068
Rabggtb	0.494789	0.32751	0.177701	1	0.494789
Fam21c	0.49459	0.312453	0.192957	1	0.49459
Clk4	0.494561	0.357843	0.147596	1	0.494561
Cox4i1	0.494446	0.359233	0.146321	1	0.494446
Abhd5	0.494228	0.267716	0.238056	1	0.494228
Ctsz	0.494144	0.223418	0.282438	1	0.494144
Itgb4	0.493954	0.270831	0.235215	1	0.493954
Crip2	0.493886	0.345591	0.160523	1	0.493886
Evi5	0.493667	0.354349	0.151984	1	0.493667
Rab31	0.493614	0.197886	0.3085	1	0.493614
Zfp36l1	0.493397	0.356094	0.15051	1	0.493397
Rbbp8	0.493388	0.324806	0.181806	1	0.493388
Srp68	0.493335	0.304519	0.202147	1	0.493335
Rpn2	0.493176	0.350815	0.156009	1	0.493176
Nop2	0.493066	0.350994	0.15594	1	0.493066
Stx3	0.493057	0.275961	0.230982	1	0.493057
Clpx	0.493017	0.36172	0.145263	1	0.493017
Brox	0.492999	0.185429	0.321572	1	0.492999
Cr1l	0.492804	0.348706	0.158491	1	0.492804
Zdhhc20	0.492709	0.191028	0.316263	1	0.492709
Pah	0.492298	0.359355	0.148347	1	0.492298
Osbpl11	0.492232	0.188521	0.319247	1	0.492232
Eri3	0.491994	0.318396	0.18961	1	0.491994
Mphosph10	0.491922	0.230966	0.277112	1	0.491922
Hsd17b11	0.491756	0.361314	0.14693	1	0.491756
Oxa1l	0.491584	0.209148	0.299268	1	0.491584
Trap1	0.491337	0.36301	0.145653	1	0.491337
Nop9	0.491228	0.238612	0.27016	1	0.491228
Siah1	0.490992	0.362687	0.146321	1	0.490992
Rp2	0.49083	0.205055	0.304116	1	0.49083
Lifr	0.490764	0.340995	0.16824	1	0.490764
Pten	0.490715	0.192569	0.316716	1	0.490715
Ergic2	0.490339	0.355831	0.15383	1	0.490339
Yes1	0.490314	0.331601	0.178085	1	0.490314
Hist1h1d	0.489579	0.18634	0.324081	1	0.489579
Ctnnal1	0.489382	0.362865	0.147752	1	0.489382
Gm2a	0.48876	0.363606	0.147634	1	0.48876
Srf	0.488747	0.187399	0.323854	1	0.488747
Dapk1	0.488719	0.201972	0.309309	1	0.488719
Ctsf	0.488561	0.365133	0.146306	1	0.488561
Pno1	0.488546	0.213798	0.297655	1	0.488546
Nxf1	0.488494	0.309065	0.202441	1	0.488494
Proz	0.488485	0.35386	0.157655	1	0.488485
Amdhd2	0.488331	0.200205	0.311464	1	0.488331
Mtrf1l	0.488038	0.185452	0.32651	1	0.488038
Zdhhc4	0.487981	0.320037	0.191982	1	0.487981
Maf1	0.487973	0.186239	0.325787	1	0.487973
Ppp3cc	0.487973	0.293613	0.218414	1	0.487973
Phb2	0.487864	0.2999	0.212236	1	0.487864
Farsa	0.487548	0.18993	0.322522	1	0.487548
Mvp	0.487511	0.22709	0.285399	1	0.487511
Keap1	0.487475	0.249478	0.263048	1	0.487475
Ppm1f	0.487324	0.185935	0.326742	1	0.487324
Dazap2	0.487277	0.185037	0.327686	1	0.487277
Nenf	0.486797	0.366978	0.146225	1	0.486797
Pafah1b1	0.48643	0.347498	0.166072	1	0.48643
Id4	0.486313	0.367808	0.145879	1	0.486313
Vmac	0.486176	0.346026	0.167798	1	0.486176
Mettl7a	0.485852	0.349498	0.16465	1	0.485852
Arpc1b	0.485555	0.191126	0.323319	1	0.485555
Adck3	0.485535	0.364433	0.150032	1	0.485535
Atn1	0.485408	0.332031	0.182561	1	0.485408
Mto1	0.48517	0.281439	0.233392	1	0.48517
Ikbke	0.485123	0.193855	0.321022	1	0.485123
Apaf1	0.48488	0.201334	0.313786	1	0.48488
Rad21	0.484778	0.194672	0.32055	1	0.484778
Cpsf6	0.484515	0.185289	0.330195	1	0.484515
Fam65a	0.484413	0.21709	0.298497	1	0.484413
Pdk2	0.484268	0.347296	0.168436	1	0.484268
Ndufa3	0.48426	0.240146	0.275594	1	0.48426
Fubp3	0.484245	0.191722	0.324033	1	0.484245
Aplp2	0.484238	0.355337	0.160425	1	0.484238
Camkk2	0.483936	0.186933	0.329131	1	0.483936
Pik3r5	0.48383	0.186847	0.329323	1	0.48383
NEWGENE_1562258	0.483822	0.368499	0.147679	1	0.483822
Cfd	0.483803	0.370196	0.146001	1	0.483803
Trappc2l	0.483617	0.199194	0.31719	1	0.483617
Grb2	0.483583	0.217181	0.299236	1	0.483583
Gpr4	0.483525	0.241621	0.274854	1	0.483525
Nip7	0.483393	0.282834	0.233772	1	0.483393
Gdap2	0.483353	0.36832	0.148327	1	0.483353
Myo5a	0.483141	0.189558	0.327302	1	0.483141
Gtf2a2	0.482954	0.285309	0.231737	1	0.482954
2024-09-04	0.482899	0.367157	0.149944	1	0.482899
Spsb1	0.482823	0.370427	0.14675	1	0.482823
Cpn2	0.482711	0.371459	0.14583	1	0.482711
Ergic3	0.482673	0.363972	0.153355	1	0.482673
Gde1	0.48241	0.32086	0.19673	1	0.48241
Metap2	0.482152	0.211034	0.306814	1	0.482152
Nrf1	0.481969	0.262811	0.25522	1	0.481969
Cd99	0.481438	0.326204	0.192358	1	0.481438
Znrf1	0.48127	0.294665	0.224066	1	0.48127
Rpe	0.481254	0.248212	0.270534	1	0.481254
Nus1	0.481025	0.22967	0.289305	1	0.481025
Slc27a5	0.480933	0.369267	0.1498	1	0.480933
Aldoa	0.480866	0.275527	0.243607	1	0.480866
Rfxap	0.480558	0.19169	0.327752	1	0.480558
Znrd1	0.480111	0.199028	0.320861	1	0.480111
Rbm25	0.479791	0.206669	0.313539	1	0.479791
Slc38a3	0.479782	0.296535	0.223683	1	0.479782
Actr6	0.479651	0.372601	0.147748	1	0.479651
F9	0.479471	0.354306	0.166223	1	0.479471
Gpc4	0.479364	0.373712	0.146924	1	0.479364
Dusp28	0.478936	0.372106	0.148958	1	0.478936
Grpel2	0.478613	0.196705	0.324682	1	0.478613
Ldha	0.478513	0.229414	0.292073	1	0.478513
Vps45	0.47841	0.268256	0.253334	1	0.47841
Psma6	0.478359	0.33171	0.18993	1	0.478359
Eif1a	0.47829	0.358909	0.162802	1	0.47829
Taf7	0.478199	0.300166	0.221635	1	0.478199
Cetn3	0.478019	0.370911	0.151071	1	0.478019
Ube2a	0.47784	0.187779	0.334381	1	0.47784
Ptk2	0.477838	0.362373	0.159789	1	0.477838
Lmo4	0.477783	0.258172	0.264045	1	0.477783
Tomm22	0.477675	0.224827	0.297498	1	0.477675
Nampt	0.477551	0.343319	0.17913	1	0.477551
Litaf	0.477436	0.207445	0.315119	1	0.477436
Hnrnpa3	0.477353	0.253514	0.269133	1	0.477353
Yap1	0.477294	0.366302	0.156404	1	0.477294
Cbfa2t2	0.477262	0.218618	0.30412	1	0.477262
Ccr1	0.47726	0.353753	0.168987	1	0.47726
Sec61a1	0.477152	0.376535	0.146313	1	0.477152
Taok1	0.476625	0.240118	0.283258	1	0.476625
Spop	0.476354	0.189911	0.333735	1	0.476354
Prickle3	0.476097	0.27588	0.248024	1	0.476097
Snx2	0.475555	0.323766	0.200679	1	0.475555
Hk1	0.47551	0.217699	0.30679	1	0.47551
Npm1	0.475485	0.327133	0.197383	1	0.475485
Atp5sl	0.475379	0.300501	0.22412	1	0.475379
Fcna	0.475242	0.374971	0.149787	1	0.475242
Vcam1	0.475206	0.265115	0.259679	1	0.475206
Fgf12	0.475114	0.362462	0.162424	1	0.475114
Boc	0.4751	0.368993	0.155907	1	0.4751
Arpc1a	0.474663	0.186047	0.33929	1	0.474663
Mlkl	0.474559	0.19581	0.32963	1	0.474559
H3f3b	0.474305	0.211884	0.313811	1	0.474305
Cybrd1	0.474088	0.378831	0.14708	1	0.474088
Numb	0.473749	0.37865	0.147601	1	0.473749
Ssr1	0.473673	0.376924	0.149403	1	0.473673
Sec62	0.473667	0.369062	0.157271	1	0.473667
Eif4e2	0.473652	0.195126	0.331222	1	0.473652
Ces2a	0.473561	0.302561	0.223879	1	0.473561
Srsf9	0.473543	0.334923	0.191535	1	0.473543
Sun2	0.473343	0.246139	0.280518	1	0.473343
Stat5b	0.473288	0.219874	0.306838	1	0.473288
Csde1	0.47325	0.322566	0.204183	1	0.47325
Dpy19l1	0.472863	0.304704	0.222433	1	0.472863
Atp2b1	0.472767	0.353033	0.174199	1	0.472767
[truncated: 5,650 more rows]

## Sheet: Cluster1_Brain_pathway
	Description	aPEAR cluster	ID	GeneRatio	BgRatio	pvalue	p.adjust	qvalue	geneID	Count	label	OddsRatio
1	Collagen degradation	Collagen chain trimerization	Collagen degradation	20/399	65/9694	6.26343e-13	5.6872e-10	4.92503e-10	301012/306628/290905/366474/362285/361821/29650/84352/29393/294337/60379/85250/85490/54281/85251/84032/81707/171293/64529/25697	20	Reactome	8.13622
2	Degradation of the extracellular matrix	Collagen chain trimerization	Degradation of the extracellular matrix	26/399	135/9694	3.14573e-11	1.12973e-08	9.78332e-09	301012/306628/290905/366474/362285/361821/25403/25661/57025/29650/84352/29393/294337/117036/25353/50654/60379/85250/85490/54281/85251/84032/81707/171293/64529/25697	26	Reactome	4.38781
3	Collagen formation	Collagen chain trimerization	Collagen formation	21/399	88/9694	3.73333e-11	1.12973e-08	9.78332e-09	301012/306628/290905/366474/362285/25506/361821/84352/29393/294337/315714/29345/50654/60379/85250/85490/85251/84032/64367/64529/25697	21	Reactome	5.95154
4	Extracellular matrix organization	Collagen chain trimerization	Extracellular matrix organization	39/399	291/9694	4.97679e-11	1.12973e-08	9.78332e-09	301012/306628/290905/366474/362285/25506/361821/25403/25661/57025/29650/84352/29393/294337/117036/25353/24511/116669/315714/29345/298845/50654/25678/60379/85250/85490/59086/54281/85251/84032/64367/81707/25473/171293/64529/25697/58982/25181/24791	39	Reactome	3.16488
5	Ecm proteoglycans	Collagen chain trimerization	Ecm proteoglycans	19/399	75/9694	1.06291e-10	1.93024e-08	1.67157e-08	306628/290905/362285/361821/25661/84352/29393/294337/117036/24511/60379/85250/85490/59086/84032/25473/58982/25181/24791	19	Reactome	5.92052
6	Assembly of collagen fibrils and other multimeric structures	Collagen chain trimerization	Assembly of collagen fibrils and other multimeric structures	17/399	60/9694	1.51647e-10	2.29493e-08	1.98738e-08	301012/306628/290905/362285/361821/84352/29393/294337/315714/50654/60379/85250/85490/85251/84032/64529/25697	17	Reactome	7.36132
7	Collagen biosynthesis and modifying enzymes	Collagen chain trimerization	Collagen biosynthesis and modifying enzymes	17/399	66/9694	7.84741e-10	9.5457e-08	8.26644e-08	301012/306628/290905/366474/362285/25506/361821/84352/29393/294337/29345/60379/85250/85490/85251/84032/64367	17	Reactome	6.48818
8	Collagen chain trimerization	Collagen chain trimerization	Collagen chain trimerization	14/399	43/9694	8.4103e-10	9.5457e-08	8.26644e-08	301012/306628/290905/366474/362285/361821/84352/29393/294337/60379/85250/85490/85251/84032	14	Reactome	7.99548
9	Focal adhesion	Focal adhesion	rno04510	26/319	202/9971	1.21406e-09	3.13228e-07	2.49202e-07	85385/306628/290905/362285/361821/293860/25661/361517/24629/25267/84352/29393/294337/25193/117036/25353/24511/116669/24482/313494/499076/64639/25150/314436/25473/360820	26	KEGG	3.81121
10	Focal adhesion	Focal adhesion	rno04510	26/319	202/9971	1.21406e-09	3.13228e-07	2.49202e-07	85385/306628/290905/362285/361821/293860/25661/361517/24629/25267/84352/29393/294337/25193/117036/25353/24511/116669/24482/313494/499076/64639/25150/314436/25473/360820	26	KEGG	3.81121
11	Integrin cell surface interactions	Collagen chain trimerization	Integrin cell surface interactions	18/399	84/9694	6.13005e-09	6.18453e-07	5.35572e-07	301012/306628/290905/366474/362285/361821/25661/84352/29393/294337/25353/24511/116669/60379/85250/85490/85251/84032	18	Reactome	5.443
12	Signaling by pdgf	Collagen chain trimerization	Signaling by pdgf	14/399	57/9694	4.87031e-08	4.42224e-06	3.8296e-06	306628/290905/362896/362285/361821/24629/25267/294337/25353/60379/85250/85490/54281/84032	14	Reactome	6.54021
13	Non integrin membrane ecm interactions	Collagen chain trimerization	Non integrin membrane ecm interactions	14/399	59/9694	7.80641e-08	6.44384e-06	5.58028e-06	306628/290905/25661/84352/29393/117036/24511/25678/60379/85250/85490/59086/84032/25473	14	Reactome	5.49434
14	Met activates ptk2 signaling	Collagen chain trimerization	Met activates ptk2 signaling	10/399	30/9694	1.78944e-07	1.35401e-05	1.17255e-05	25661/84352/29393/117036/24511/60379/85250/85490/84032/25473	10	Reactome	8.10306
15	Signaling by tgf beta receptor complex	Transcriptional activity of smad2 smad3 smad4 heterotrimer	Signaling by tgf beta receptor complex	15/399	75/9694	3.00857e-07	2.03644e-05	1.76353e-05	81516/171071/81810/29591/81920/64156/24517/50522/59086/54281/311676/361509/313757/295062/360801	15	Reactome	4.42011
16	Neutrophil degranulation	Lysosome	Neutrophil degranulation	43/399	459/9694	3.13988e-07	2.03644e-05	1.76353e-05	50866/24223/79129/445415/25211/29398/140868/684322/25319/293650/29143/288174/259275/287435/301574/116689/24472/171361/29650/100362805/360854/24375/170538/25308/361598/58857/25328/50654/296654/290029/304284/292306/83781/170923/29292/83730/314618/282838/252929/171293/296370/64529/56611	43	Reactome	2.08789
17	Cytoskeleton in muscle cells	Collagen chain trimerization	rno04820	24/319	231/9971	3.44173e-07	4.43983e-05	3.5323e-05	306628/290905/362285/500450/24852/361821/362332/25661/81818/60374/84352/29393/294337/24511/300225/60379/85250/85490/313494/84032/362790/25745/29317/25181	24	KEGG	3.28814
18	Tgf beta receptor signaling activates smads	Downregulation of tgf beta receptor signaling	Tgf beta receptor signaling activates smads	10/399	32/9694	3.5681e-07	2.15989e-05	1.87043e-05	81516/171071/81810/29591/64156/50522/59086/54281/311676/361509	10	Reactome	7.5183
19	Syndecan interactions	Collagen chain trimerization	Syndecan interactions	9/399	27/9694	7.50635e-07	4.25986e-05	3.68898e-05	25661/84352/29393/24511/60379/85250/85490/59086/84032	9	Reactome	8.18041
20	Scavenging by class a receptors	Collagen chain trimerization	Scavenging by class a receptors	8/399	21/9694	9.75129e-07	5.1225e-05	4.43602e-05	306628/290905/25728/25319/84352/29393/84032/29292	8	Reactome	10.1402
21	Protein digestion and absorption	Collagen chain trimerization	rno04974	15/319	104/9971	9.83766e-07	8.46039e-05	6.73103e-05	301012/306628/290905/366474/362285/361821/29639/84352/29393/294337/60379/85250/85490/85251/84032	15	KEGG	4.17321
22	Signaling by tgfb family members	Transcriptional activity of smad2 smad3 smad4 heterotrimer	Signaling by tgfb family members	17/399	104/9694	1.01547e-06	5.1225e-05	4.43602e-05	25671/81516/171071/81810/29591/81920/64156/79210/24517/50522/59086/54281/311676/361509/313757/295062/360801	17	Reactome	3.83713
23	Signaling by met	Collagen chain trimerization	Signaling by met	14/399	78/9694	2.94037e-06	0.000140519	0.000121687	85385/50866/25661/64156/84352/29393/117036/24511/60379/85250/85490/50522/84032/25473	14	Reactome	4.00889
24	Met promotes cell motility	Collagen chain trimerization	Met promotes cell motility	10/399	41/9694	4.44609e-06	0.000201853	0.000174802	25661/84352/29393/117036/24511/60379/85250/85490/84032/25473	10	Reactome	6.2405
25	ECM-receptor interaction	Focal adhesion	rno04512	13/319	89/9971	4.5351e-06	0.000292514	0.000232722	306628/290905/362285/361821/25661/84352/29393/294337/117036/25353/24511/116669/25473	13	KEGG	4.26308
26	Ncam1 interactions	Collagen chain trimerization	Ncam1 interactions	10/399	42/9694	5.62405e-06	0.000243173	0.000210585	306628/290905/362285/361821/294337/60379/85250/85490/84032/58982	10	Reactome	5.41634
27	Lysosome	Lysosome	rno04142	16/319	135/9971	6.06608e-06	0.000313009	0.000249028	63865/360785/65161/117106/293650/287435/24375/25328/50654/282838/252929/171293/296370/64529/25697/83689	16	KEGG	3.782
28	Downregulation of tgf beta receptor signaling	Downregulation of tgf beta receptor signaling	Downregulation of tgf beta receptor signaling	8/399	26/9694	6.24317e-06	0.000257672	0.000223141	81516/171071/81810/29591/64156/50522/59086/311676	8	Reactome	7.10359
29	Binding and uptake of ligands by scavenger receptors	Collagen chain trimerization	Binding and uptake of ligands by scavenger receptors	10/399	43/9694	7.06285e-06	0.000278829	0.000241462	306628/290905/25728/25319/25632/84352/29393/84032/29292/24791	10	Reactome	5.23679
30	Platelet activation	Long-term depression	rno04611	15/319	128/9971	1.36163e-05	0.000585503	0.000465822	361517/81664/81678/84352/29393/24511/116669/313494/303634/84032/24896/60323/83730/25150/29322	15	KEGG	3.93541
31	Ncam signaling for neurite out growth	Collagen chain trimerization	Ncam signaling for neurite out growth	11/399	62/9694	3.8249e-05	0.00144709	0.00125316	306628/290905/362285/361821/294337/60379/85250/85490/84032/25150/58982	11	Reactome	4.34228
32	Relaxin signaling pathway	Collagen chain trimerization	rno04926	14/319	128/9971	5.72785e-05	0.00200421	0.00159454	85385/306628/290905/81810/29591/81664/114120/406169/84352/29393/59086/84032/24896/29322	14	KEGG	3.64339
33	Parathyroid hormone synthesis, secretion and action	Long-term depression	rno04928	13/319	113/9971	6.21461e-05	0.00200421	0.00159454	29517/81664/81678/406169/24518/316064/303634/81663/24896/60323/288770/81707/29322	13	KEGG	3.67599
34	Downregulation of smad2 3 smad4 transcriptional activity	Transcriptional activity of smad2 smad3 smad4 heterotrimer	Downregulation of smad2 3 smad4 transcriptional activity	7/399	28/9694	0.000106062	0.00356682	0.00308881	81516/81920/64156/50522/313757/295062/360801	7	Reactome	6.26419
35	Laminin interactions	Focal adhesion	Laminin interactions	7/399	30/9694	0.000169817	0.00550691	0.00476891	301012/306628/290905/117036/24511/85251/25473	7	Reactome	6.04868
36	Diseases of signal transduction by growth factor receptors and second messengers	Integrin signaling	Diseases of signal transduction by growth factor receptors and second messengers	34/399	429/9694	0.000178055	0.00557498	0.00482786	85385/29630/24852/81810/29591/25661/24629/25267/64156/293725/29650/60374/84489/361365/361598/116669/192154/24517/315707/313494/294515/50522/59086/64639/365661/25745/25150/81521/84582/360801/309168/24253/116639/362891	34	Reactome	1.92399
37	Focal adhesion	Focal adhesion	WP188	20/140	157/2562	0.000231311	0.0166544	0.0153395	85385/306628/290905/361821/361517/24629/25267/84352/29393/117036/25353/24511/116669/24482/85490/313494/64639/25150/314436/360820	20	WikiPathway	2.48722
38	Focal adhesion	Focal adhesion	WP188	20/140	157/2562	0.000231311	0.0166544	0.0153395	85385/306628/290905/361821/361517/24629/25267/84352/29393/117036/25353/24511/116669/24482/85490/313494/64639/25150/314436/360820	20	WikiPathway	2.48722
39	Anchoring fibril formation	Collagen chain trimerization	Anchoring fibril formation	5/399	15/9694	0.000245666	0.00719565	0.00623133	301012/306628/290905/84352/29393	5	Reactome	7.40753
40	Platelet adhesion to exposed collagen	Gp1b ix v activation signalling	Platelet adhesion to exposed collagen	5/399	15/9694	0.000245666	0.00719565	0.00623133	84352/29393/24511/116669/25150	5	Reactome	7.83132
41	Amoebiasis	Collagen chain trimerization	rno05146	11/319	97/9971	0.000258418	0.00740799	0.00589375	306628/290905/25661/84352/29393/117036/59086/84032/24896/25473/29322	11	KEGG	3.57093
42	Late endosomal microautophagy	Budding and maturation of hiv virion	Late endosomal microautophagy	7/399	33/9694	0.00032028	0.00908795	0.00787004	687208/363720/64156/81818/50522/298199/287873	7	Reactome	5.36249
43	Proteoglycans in cancer	Proteoglycans in cancer	rno05205	17/319	206/9971	0.000324495	0.00837198	0.0066607	293860/25661/288077/116689/81678/84352/29393/24511/361598/24482/59086/499076/60323/81521/314436/25697/360820	17	KEGG	2.46657
44	Tgf beta receptor signaling in emt epithelial to mesenchymal transition	Downregulation of tgf beta receptor signaling	Tgf beta receptor signaling in emt epithelial to mesenchymal transition	5/399	16/9694	0.000345339	0.00950205	0.00822865	81810/29591/64156/50522/59086	5	Reactome	6.89462
45	Signaling by alk in cancer	Integrin signaling	Signaling by alk in cancer	9/399	55/9694	0.000366194	0.00977953	0.00846894	85385/24852/25661/293725/192154/24517/25745/81521/24253	9	Reactome	4.3701
46	Signaling by nuclear receptors	Statin pathway	Signaling by nuclear receptors	22/399	241/9694	0.000382032	0.009911	0.00858279	85385/25728/25239/25292/140868/81664/114120/296371/361365/361391/89813/24518/501099/294515/363026/313210/314436/171293/360801/81817/84424/117056	22	Reactome	2.43868
47	AGE-RAGE signaling pathway in diabetic complications	Collagen chain trimerization	rno04933	11/319	104/9971	0.000475158	0.0102159	0.0081277	306628/290905/81810/29591/25661/84352/29393/170538/59086/84032/29322	11	KEGG	3.52935
48	Transcriptional activity of smad2 smad3 smad4 heterotrimer	Transcriptional activity of smad2 smad3 smad4 heterotrimer	Transcriptional activity of smad2 smad3 smad4 heterotrimer	8/399	46/9694	0.000506384	0.0127721	0.0110605	81516/81920/64156/24517/50522/313757/295062/360801	8	Reactome	3.98596
49	Amyloid fiber formation	Budding and maturation of hiv virion	Amyloid fiber formation	9/399	58/9694	0.000550003	0.0134974	0.0116885	24223/25211/25728/64156/29650/50522/296654/54281/117056	9	Reactome	3.52243
50	Sars cov infections	Sars cov 2 infection	Sars cov infections	16/399	155/9694	0.000632264	0.0147317	0.0127575	362825/360531/363720/64156/29639/290669/116465/24511/64862/300445/50522/54281/362990/24267/287873/25697	16	Reactome	2.37102
51	Crosslinking of collagen fibrils	Collagen chain trimerization	Crosslinking of collagen fibrils	5/399	18/9694	0.00063275	0.0147317	0.0127575	306628/290905/84352/29393/315714	5	Reactome	7.28132
52	Regulation of actin cytoskeleton	Proteoglycans in cancer	rno04810	18/319	239/9971	0.000657791	0.0130546	0.0103862	116723/25661/24629/25267/54227/114120/84489/360854/24511/361598/296654/303634/81663/499076/60323/25745/81521/360820	18	KEGG	2.27131
53	Interleukin 3 interleukin 5 and gm csf signaling	Interleukin 3 interleukin 5 and gm csf signaling	Interleukin 3 interleukin 5 and gm csf signaling	8/399	48/9694	0.000681543	0.015471	0.0133977	85385/64156/116689/65038/54259/50522/25150/652957	8	Reactome	4.33033
54	Iron uptake and transport	Ferroptosis	Iron uptake and transport	9/399	60/9694	0.000710113	0.0157264	0.0136188	298103/25319/293650/64156/24451/24825/50522/29292/24268	9	Reactome	3.7479
55	Ferroptosis	Ferroptosis	rno04216	7/319	48/9971	0.000765224	0.014102	0.0112194	302642/25319/24451/24825/64862/29292/24268	7	KEGG	4.23734
56	Sars cov 1 infection	Sars cov 2 infection	Sars cov 1 infection	8/399	49/9694	0.000785809	0.0169885	0.0147118	363720/64156/64862/300445/50522/362990/287873/25697	8	Reactome	4.1256
57	Platelet aggregation plug formation	Integrin signaling	Platelet aggregation plug formation	7/399	39/9694	0.000932038	0.0196812	0.0170436	85385/25661/84352/29393/116669/315707/313494	7	Reactome	4.744
58	PI3K-Akt signaling pathway	Focal adhesion	rno04151	23/319	354/9971	0.000987687	0.0169882	0.0135157	306628/290905/362285/29517/361821/25661/24629/25267/114120/406169/84352/29393/294337/84489/25193/117036/25353/24511/116669/24482/294515/64639/25473	23	KEGG	1.86321
59	Trafficking and processing of endosomal tlr	Trafficking and processing of endosomal tlr	Trafficking and processing of endosomal tlr	4/399	12/9694	0.00107538	0.0215246	0.01864	63865/50654/64529/25697	4	Reactome	8.2097
60	Gp1b ix v activation signalling	Gp1b ix v activation signalling	Gp1b ix v activation signalling	4/399	12/9694	0.00107538	0.0215246	0.01864	293860/84352/29393/116669	4	Reactome	7.99009
61	Cardiovascular signaling	Gp1b ix v activation signalling	WP590	7/140	31/2562	0.00108867	0.039192	0.0360979	306628/290905/25267/24472/29393/116669/85490	7	WikiPathway	4.09291
62	Deactivation of the beta catenin transactivating complex	Budding and maturation of hiv virion	Deactivation of the beta catenin transactivating complex	7/399	40/9694	0.00109045	0.0215246	0.01864	64156/50522/364712/499593/140586/299636/84424	7	Reactome	4.30718
63	Platelet activation signaling and aggregation	Long-term depression	Platelet activation signaling and aggregation	22/399	261/9694	0.00111895	0.0216172	0.0187202	85385/293860/25661/54320/81664/116689/81678/114120/84352/29393/24825/170538/116669/24482/315707/313494/59086/303634/81663/25150/312159/24791	22	Reactome	2.0995
64	Fc gamma R-mediated phagocytosis	Apoptotic execution phase	rno04666	10/319	98/9971	0.0011286	0.0180844	0.0143878	684122/361517/54227/65038/25603/360854/170538/54259/81520/296654	10	KEGG	2.91092
65	Human papillomavirus infection	Focal adhesion	rno05165	23/319	359/9971	0.00119161	0.0180844	0.0143878	306628/290905/298103/316626/362285/361821/293852/293650/25661/24629/84352/29393/294337/25193/117036/25353/24511/116669/29134/24896/64639/25473/360820	23	KEGG	2.05988
66	E3 ubiquitin ligases ubiquitinate target proteins	Budding and maturation of hiv virion	E3 ubiquitin ligases ubiquitinate target proteins	7/399	43/9694	0.00169513	0.0314575	0.0272417	363836/81920/64156/298689/50522/116725/307029	7	Reactome	3.99584
67	Chaperone mediated autophagy	Budding and maturation of hiv virion	Chaperone mediated autophagy	5/399	22/9694	0.00169759	0.0314575	0.0272417	64156/81818/171361/50522/298199	5	Reactome	5.22562
68	Chagas disease	Downregulation of tgf beta receptor signaling	rno05142	10/319	106/9971	0.00205078	0.0293945	0.0233861	298566/81810/29591/29687/362634/81664/116465/59086/24896/29322	10	KEGG	3.16203
69	Cellular response to chemical stress	Cytoprotection by hmox1	Cellular response to chemical stress	15/399	158/9694	0.00215546	0.0387375	0.0335461	316663/298762/29630/25506/79129/64156/24404/25632/24451/170538/54322/50522/363026/681219/360801	15	Reactome	2.22664
70	Sars cov 2 infection	Sars cov 2 infection	Sars cov 2 infection	9/399	70/9694	0.00217578	0.0387375	0.0335461	363720/64156/64862/300445/50522/54281/362990/287873/25697	9	Reactome	3.24097
71	Nr1h3 nr1h2 regulate gene expression linked to cholesterol transport and efflux	Statin pathway	Nr1h3 nr1h2 regulate gene expression linked to cholesterol transport and efflux	6/399	35/9694	0.00275581	0.0481207	0.0416719	25728/25239/25292/296371/313210/360801	6	Reactome	4.1773
72	TGF-beta signaling pathway	Downregulation of tgf beta receptor signaling	rno04350	10/319	111/9971	0.00288474	0.036955	0.0294012	25671/81516/25261/81810/29591/81505/24825/59086/313757/25644	10	KEGG	2.99263
73	Statin pathway	Statin pathway	WP145	4/140	12/2562	0.00299838	0.071961	0.0662799	25728/25292/296371/313210	4	WikiPathway	6.63815
74	Diabetic cardiomyopathy	Downregulation of tgf beta receptor signaling	rno05415	17/319	252/9971	0.00300797	0.036955	0.0294012	298762/79129/81810/29591/29693/84352/29393/170538/25176/89813/54322/59086/84032/288088/293991/171293/29322	17	KEGG	1.93313
75	Rhoa gtpase cycle	Rhoa gtpase cycle	Rhoa gtpase cycle	14/399	148/9694	0.00309386	0.0528483	0.0457659	29398/361034/293852/306279/361598/300225/288093/306183/60323/297383/362456/25486/365661/314618	14	Reactome	2.22247
76	Smooth muscle contraction	Smooth muscle contraction	Smooth muscle contraction	6/399	36/9694	0.00319446	0.0528483	0.0457659	500450/24852/313494/56611/25687/360820	6	Reactome	4.22669
77	Rhoc gtpase cycle	Rhoa gtpase cycle	Rhoc gtpase cycle	9/399	74/9694	0.00320116	0.0528483	0.0457659	295342/29398/361034/361598/300225/60323/297383/25486/365661	9	Reactome	3.21557
78	Assembly of the hiv virion	Budding and maturation of hiv virion	Assembly of the hiv virion	4/399	16/9694	0.00346891	0.0562459	0.0487082	687208/64156/50522/54281	4	Reactome	6.52924
79	Long-term depression	Long-term depression	rno04730	7/319	62/9971	0.00349151	0.0391657	0.03116	81664/81678/24482/303634/81663/24896/29322	7	KEGG	3.71178
80	Mineral absorption	Ferroptosis	rno04978	7/319	62/9971	0.00349151	0.0391657	0.03116	24567/25319/29639/689415/24451/24825/29292	7	KEGG	3.26134
81	Signaling by egfr	Budding and maturation of hiv virion	Signaling by egfr	7/399	49/9694	0.00365748	0.058263	0.050455	85385/64156/29650/64019/315707/50522/360820	7	Reactome	3.13596
82	FoxO signaling pathway	Downregulation of tgf beta receptor signaling	rno04068	11/319	135/9971	0.00397385	0.0427189	0.0339869	29517/81810/29591/306330/58974/24482/294515/59086/24370/171043/29548	11	KEGG	2.58702
83	Integrin signaling	Integrin signaling	Integrin signaling	5/399	27/9694	0.00439455	0.0665042	0.0575917	85385/25661/116669/315707/313494	5	Reactome	4.40136
84	Budding and maturation of hiv virion	Budding and maturation of hiv virion	Budding and maturation of hiv virion	5/399	27/9694	0.00439455	0.0665042	0.0575917	687208/363720/64156/50522/287873	5	Reactome	4.4772
85	Interleukin receptor shc signaling	Interleukin 3 interleukin 5 and gm csf signaling	Interleukin receptor shc signaling	5/399	27/9694	0.00439455	0.0665042	0.0575917	85385/116689/65038/54259/652957	5	Reactome	4.40663
86	Apoptotic execution phase	Apoptotic execution phase	Apoptotic execution phase	7/399	51/9694	0.00459489	0.0682235	0.0590806	293852/81818/60374/170538/29395/296654/24437	7	Reactome	3.44446
87	Cytoprotection by hmox1	Cytoprotection by hmox1	Cytoprotection by hmox1	12/399	123/9694	0.00465843	0.0682235	0.0590806	316663/298762/29630/64156/25632/24451/170538/54322/50522/363026/681219/360801	12	Reactome	2.30972
88	Autophagy - animal	Sars cov 2 infection	rno04140	13/319	179/9971	0.00489938	0.0505616	0.0402265	64156/58974/170538/64862/362246/25328/50522/64639/83730/171293/64529/25697/292156	13	KEGG	2.14668
89	Cellular senescence	Budding and maturation of hiv virion	Cellular senescence	13/399	140/9694	0.00502218	0.070156	0.0607541	25261/314642/292721/64156/293104/50522/501403/313038/289560/24437/24253/117062/117056	13	Reactome	2.39749
90	Signaling by bmp	Transcriptional activity of smad2 smad3 smad4 heterotrimer	Signaling by bmp	5/399	28/9694	0.00517256	0.0711619	0.0616253	25671/81516/81920/79210/313757	5	Reactome	4.67907
91	Plasma lipoprotein assembly	Statin pathway	Plasma lipoprotein assembly	4/399	18/9694	0.00546451	0.0729672	0.0631886	25506/25728/25292/313210	4	Reactome	5.3462
92	Ticam1 rip1 mediated ikk complex recruitment	Budding and maturation of hiv virion	Ticam1 rip1 mediated ikk complex recruitment	4/399	18/9694	0.00546451	0.0729672	0.0631886	81920/64156/50522/116725	4	Reactome	5.52328
93	Dilated cardiomyopathy	Smooth muscle contraction	rno05414	9/319	104/9971	0.00600351	0.0573669	0.0456407	500450/24852/140729/29693/60374/24511/24482/59086/24896	9	KEGG	2.58563
94	Antigen processing and presentation	Trafficking and processing of endosomal tlr	rno04612	8/319	87/9971	0.00655465	0.0597423	0.0475306	63865/24223/29630/290644/24472/50654/64529/25697	8	KEGG	3.06538
95	Regulation of actin cytoskeleton	Proteoglycans in cancer	WP351	12/140	125/2562	0.0373752	0.31522	0.290334	116723/24629/25267/114120/84489/360854/361598/296654/303634/81663/60323/360820	12	WikiPathway	1.74436
96	Cellular senescence	Budding and maturation of hiv virion	rno04218	8/319	185/9971	0.241044	0.589746	0.469198	81810/29591/81678/25193/25176/294515/59086/29344	8	KEGG	1.31393

## Sheet: Cluster2_Brain_pathway
	Description	aPEAR cluster	ID	GeneRatio	BgRatio	pvalue	p.adjust	qvalue	geneID	Count	label	OddsRatio
1	Endocytosis	Clathrin mediated endocytosis	rno04144	85/1028	273/9971	6.70489e-22	2.11204e-19	1.32686e-19	117273/65218/316611/100359642/313409/313474/56084/314961/365024/686590/685244/404781/313772/246324/288700/297930/312502/360834/246772/81824/365191/81732/116743/300472/117028/684097/25388/288779/287709/25238/59076/59075/117550/297518/314764/25522/84006/365865/314641/81922/81921/679886/83805/362814/290851/360521/298500/684800/292925/311030/83709/304546/293692/498798/296199/291464/84471/303337/30300…	85	KEGG	3.08286
2	Chromatin modifying enzymes	Runx1 interacts with co factors whose precise effect on runx1 targets is not known	Chromatin modifying enzymes	76/1353	216/9694	1.62299e-15	1.89078e-12	1.42994e-12	362834/309728/360819/366980/362831/311575/316013/299295/317432/304809/363519/60421/306571/688634/81822/689820/360642/498002/315210/81647/315606/170915/100362634/311968/102550344/312440/363002/296732/682469/314205/84481/313048/83724/311713/303514/317464/94201/289717/301128/287734/363630/302711/54244/310638/171379/306764/282546/297867/29603/306814/500569/64520/361724/362594/680122/298447/54299/6797…	76	Reactome	2.56269
3	Tight junction	Rho gtpase effectors	rno04530	47/1028	170/9971	1.31048e-10	2.064e-08	1.29668e-08	117273/304193/315430/25537/314621/59114/24516/81822/50685/81824/81732/685867/24673/287876/300218/292683/54265/362938/25636/293508/94201/297518/25522/84006/63994/25252/83805/84588/54319/60465/115769/292994/266688/60324/315795/63836/81634/310635/363855/25489/301511/289820/316233/24582/81756/81918/315655	47	KEGG	2.64181
4	Rho gtpase cycle	Rhoa gtpase cycle	Rho gtpase cycle	111/1353	444/9694	1.63248e-10	9.50921e-08	7.19152e-08	117273/64373/309081/259237/499337/246314/314212/65134/78966/306618/304193/303222/113960/25537/261736/56084/293024/64351/117557/295625/300838/312912/100360623/303653/498331/310192/360596/29681/312225/300067/303501/81822/25230/306255/500246/307178/684811/313845/303292/310999/309460/83620/301555/287876/306842/305605/316009/361029/302855/360829/29432/117542/362938/500287/305645/245959/89816/63994/293…	111	Reactome	1.88044
5	Yersinia infection	Yersinia infection	rno05135	41/1028	139/9971	2.30544e-10	2.42071e-08	1.52078e-08	117273/309081/25537/24185/299827/84351/54245/24516/81822/81824/81732/287876/292892/117542/297518/365865/314641/83805/50689/363520/81666/25414/366508/25738/304546/25493/313024/287398/360620/259242/363855/362271/308267/315139/29355/301511/289820/361882/81649/25513/81736	41	KEGG	2.98002
6	Salmonella infection	Rho gtpase effectors	rno05132	62/1028	268/9971	5.24041e-10	4.12682e-08	2.59262e-08	117273/64373/25537/24185/171041/315600/291081/84351/65081/24516/84353/65052/81822/50685/361055/81824/81732/64632/287876/81757/300218/170714/79462/288779/287709/117550/313667/297518/24703/252902/29214/64303/50689/363520/299850/366508/58945/315840/683687/679934/64310/25493/363448/116692/116691/84428/29167/289312/287398/293621/363855/362271/308267/315139/25751/29355/316226/301511/289820/309798/81649…	62	KEGG	2.35168
7	Diseases of signal transduction by growth factor receptors and second messengers	Regulation of pten stability and activity	Diseases of signal transduction by growth factor receptors and second messengers	106/1353	429/9694	8.8746e-10	3.4463e-07	2.60633e-07	316123/25498/24669/292887/93646/50554/25125/500102/29192/305679/300980/287716/24185/171041/117557/309459/304862/84477/361388/117255/25622/295443/79114/25639/81717/64635/54250/310005/362463/84353/58854/81822/29376/501069/499022/296072/313845/360570/24673/192255/307594/287876/170915/311886/50557/25388/50686/25126/311483/84580/29669/117550/295586/690966/83503/309429/687346/83806/287670/289874/24703/…	106	Reactome	1.86793
8	ATP-dependent chromatin remodeling	Runx1 interacts with co factors whose precise effect on runx1 targets is not known	rno03082	36/1028	125/9971	5.90318e-09	3.719e-07	2.33642e-07	292404/362834/100360077/366980/81822/317627/304601/361107/361374/24919/287876/363002/296732/313048/311713/298098/500225/171379/282546/297867/361711/368001/64520/361724/362594/298447/117535/292907/301020/685179/85423/192352/306254/303617/300222/304569	36	KEGG	2.90693
9	Thyroid hormone signaling pathway	Kaposi sarcoma-associated herpesvirus infection	rno04919	36/1028	126/9971	7.46203e-09	3.91757e-07	2.46116e-07	24185/25271/84353/140666/266766/81822/24782/81812/287876/317343/170915/299607/84584/83724/25636/293508/24703/303403/679693/24213/54244/83805/50689/366508/363067/84482/25738/29560/54299/360817/314856/293621/24525/29492/24778/25513	36	KEGG	2.90301
10	mRNA surveillance pathway	Mrna splicing	rno03015	31/1028	101/9971	1.28564e-08	5.78539e-07	3.6346e-07	299256/304277/24669/298916/684558/293408/361176/24668/360596/24673/291877/292683/298510/24420/681012/314417/299147/363193/691318/309179/312754/305884/307503/298075/362178/360855/313620/366790/307524/688288/690585	31	KEGG	3.12592
11	Mrna splicing	Mrna splicing	Mrna splicing	56/1353	190/9694	1.71759e-08	5.00248e-06	3.78322e-06	316123/299256/304277/117855/362394/298916/310687/362612/361849/362630/502603/84401/29678/308335/500242/295334/290666/291295/290614/292019/300208/100361269/291877/363005/293671/302855/292683/360613/690966/83503/689890/85434/100360682/171365/245957/287530/314417/292536/686980/294232/114765/298075/64200/80846/288718/362178/29497/500695/313620/292007/361859/363082/307524/688288/295607/690585	56	Reactome	2.19702
12	Autophagy - animal	Autophagy - animal	rno04140	44/1028	179/9971	2.64424e-08	1.04117e-06	6.54102e-07	292887/689688/60466/24185/64351/314621/58845/299827/315600/114558/65081/65052/29376/287871/64391/24673/192255/305164/297960/50557/246244/25636/293508/24703/362245/59319/50689/305482/308846/366508/140942/29560/116500/303885/363254/293621/303206/360827/24525/24888/117279/81754/25513/25482	44	KEGG	2.3835
13	Mitophagy - animal	Autophagy - animal	rno04137	30/1028	101/9971	5.06694e-08	1.77343e-06	1.11413e-06	140923/79255/114490/299827/114558/116549/24516/288584/290652/685620/300756/192255/288779/287709/246244/304971/362245/59319/83805/292886/361367/266601/29560/363254/293621/360827/24525/24888/296121/25482	30	KEGG	3.09115
14	Clathrin mediated endocytosis	Clathrin mediated endocytosis	Clathrin mediated endocytosis	45/1353	144/9694	6.54154e-08	1.52418e-05	1.15269e-05	313409/313474/312916/261736/56084/65178/81917/292944/81822/81824/81732/116743/81659/192255/287876/500244/117028/25388/288779/287709/25238/298598/297518/314641/89816/81922/81921/60465/60568/116717/309129/29491/311030/498798/683687/117277/60443/312710/192348/25751/361120/192152/301511/289820/65046	45	Reactome	2.03298
15	IL 6 signaling pathway	Neurotrophin signaling pathway	WP135	34/381	93/2562	1.13166e-07	7.21096e-06	5.45833e-06	25205/25125/24185/84477/361388/25622/140926/362102/84492/24516/313845/24673/170915/25126/289014/362110/24703/54244/50689/84482/299147/691318/309179/312754/25738/308106/287398/293621/84598/24514/81649/25513/24471/81736	34	WikiPathway	2.44725
16	mRNA processing	Mrna splicing	WP529	37/381	107/2562	1.62044e-07	7.21096e-06	5.45833e-06	299256/304277/298916/171552/362612/499390/362630/291078/304431/308335/60421/287727/290666/291295/362160/29428/292019/100361269/63996/291877/293671/302855/362229/689890/171365/287530/314417/294232/298075/362178/29497/65169/313620/361811/292007/361859/295607	37	WikiPathway	2.27762
17	Regulation of actin cytoskeleton	Focal adhesion	rno04810	51/1028	239/9971	2.89e-07	8.31938e-06	5.22655e-06	117273/309081/24669/25537/305679/24185/100360623/54245/79114/54250/24668/81822/24782/50685/313845/81824/81732/116670/287876/29271/29432/117542/114517/297518/24703/365865/314641/303342/64303/83805/50689/54319/25414/366508/306400/83709/63836/81634/679934/299611/313024/293621/24525/305938/301511/289820/24582/316457/25513/25482/315655	51	KEGG	1.91665
18	Chronic myeloid leukemia	Chronic myeloid leukemia	rno05220	25/1028	81/9971	2.90518e-07	8.31938e-06	5.22655e-06	50554/24185/84351/84477/54245/25622/81717/313845/25126/94201/24703/50689/83571/366508/309696/25493/314856/293621/25112/291005/24525/29382/24888/25513/81736	25	KEGG	2.95429
19	Rho gtpase effectors	Rho gtpase effectors	Rho gtpase effectors	67/1353	264/9694	4.28609e-07	8.31723e-05	6.29006e-05	117273/64373/24669/314212/25577/25578/298594/84391/680006/25537/171041/291081/100360623/84353/65052/81822/81824/81732/304740/685867/29417/24673/83620/116670/287876/300218/361029/29271/29432/83724/117550/360886/117542/297518/25522/252902/64303/83805/287746/50689/83571/60465/58945/299147/363193/691318/309179/312754/500569/679934/311191/293733/313024/114764/360620/259242/114553/303811/307505/29355/3…	67	Reactome	1.76139
20	IL 3 signaling pathway	Neurotrophin signaling pathway	WP319	31/381	85/2562	4.53195e-07	1.34448e-05	1.0177e-05	25577/25125/305679/24185/25271/84477/361388/54245/25622/84492/313845/81647/50686/25126/25636/289014/24703/83805/50689/366508/84482/293621/84598/63881/24514/24888/24778/81649/25513/24471/81736	31	WikiPathway	2.60217
21	Pten regulation	Pten regulation	Pten regulation	42/1353	139/9694	4.99748e-07	8.31723e-05	6.29006e-05	362834/287716/24185/192178/303774/308971/500572/312912/308051/116549/24516/58854/287871/307151/192255/297960/81647/50557/313048/84580/29669/83806/287670/295234/50689/29671/29670/309512/500569/64520/361724/315136/498433/117535/312690/292766/29677/117263/25489/313594/287772/291171	42	Reactome	1.97817
22	Insulin signaling	Insulin resistance	WP439	44/381	144/2562	6.10581e-07	1.35854e-05	1.02835e-05	24185/80849/84351/361388/54245/25622/24516/65052/29376/313845/64185/287871/24697/50557/50686/303259/117550/25522/84006/24703/54268/50689/366508/84482/114095/293692/64310/301363/503027/293694/308106/303604/171492/287398/686098/293621/63881/363855/308463/289754/360406/24778/81649/25513	44	WikiPathway	2.14889
23	Bacterial invasion of epithelial cells	Yersinia infection	rno05100	24/1028	79/9971	6.9284e-07	1.72733e-05	1.08517e-05	117273/309081/170922/305679/361388/54245/84353/81822/81824/81732/287876/297518/83805/60465/25414/366508/313024/362271/25751/307505/301511/289820/688429/25513	24	KEGG	2.93863
24	Amyotrophic lateral sclerosis	Prion disease	rno05014	74/1028	408/9971	7.12867e-07	1.72733e-05	1.08517e-05	689688/79255/299310/24587/171041/304862/299827/291081/114558/293130/140926/29507/65052/58854/81822/362588/499529/362837/171335/300047/363061/287876/300218/24411/299739/29445/64539/94194/29669/117550/83806/287670/65138/366448/304971/29214/291103/362245/64303/59319/301011/81728/315167/24688/299850/29671/29670/310633/293453/498596/298075/84428/29167/292766/685664/300078/303206/360827/363235/297990/2…	74	KEGG	1.58463
25	Intracellular signaling by second messengers	Pten regulation	Intracellular signaling by second messengers	74/1353	305/9694	7.18037e-07	9.86671e-05	7.46188e-05	292887/362834/287716/24185/192178/303774/308971/500572/312912/84477/361388/25622/79114/308051/116549/54250/24516/58854/29376/59265/287871/24673/307151/192255/297960/81647/50557/50686/313048/25238/84580/29669/25636/293508/83806/287670/295234/365865/314641/83805/50689/363520/83571/366508/84482/29671/29670/309512/299147/363193/691318/309179/312754/25738/500569/64520/361724/315136/498596/498433/11753…	74	Reactome	1.67484
26	Adherens junction	Focal adhesion	rno04520	27/1028	97/9971	9.882e-07	2.22345e-05	1.39685e-05	117273/50554/25537/305679/79114/116549/84353/81822/50685/287876/24697/170915/117542/689710/54244/83805/50689/292994/63836/81634/494345/313024/686098/307505/360406/362317/81918	27	KEGG	2.96393
27	Cdc42 gtpase cycle	Rhoa gtpase cycle	Cdc42 gtpase cycle	44/1353	152/9694	1.00652e-06	0.000117259	8.86796e-05	259237/499337/314212/78966/306618/303222/113960/64351/312912/100360623/303653/310192/312225/307178/309460/361029/29432/117542/362938/500287/245959/63994/287746/117020/309696/29491/306400/83709/304546/311647/679812/314249/192348/360678/360620/259242/361617/305938/84014/688429/311193/25513/305055/299012	44	Reactome	2.08765
28	Rac1 gtpase cycle	Rhoa gtpase cycle	Rac1 gtpase cycle	50/1353	184/9694	1.51468e-06	0.000160418	0.000121319	309081/259237/499337/78966/306618/304193/303222/64351/312912/100360623/303653/310192/300067/303501/306255/500246/307178/313845/83620/361029/29432/117542/500287/245959/63994/287746/117020/309696/306400/83709/304546/679934/311647/679812/314249/313024/304883/360678/360620/259242/114553/363235/361617/305938/84014/29355/688429/311193/25513/299012	50	Reactome	1.7909
29	Viral life cycle - HIV-1	Endosomal sorting complex required for transport escrt	rno03250	20/1028	64/9971	3.58701e-06	7.53272e-05	4.73233e-05	290640/100359642/25152/56084/84509/313323/360834/246772/170915/305455/362110/54244/679886/292925/303132/25518/306809/501083/679203/298696	20	KEGG	3.25955
30	Deubiquitination	Regulation of pten stability and activity	Deubiquitination	60/1353	243/9694	4.45903e-06	0.000432897	0.000327386	313427/117273/303753/362892/50554/360819/56084/287716/286761/363599/305451/500572/114558/308051/363519/58854/81822/290652/361107/24919/192255/288306/307905/361381/170915/50557/684097/25388/29669/83806/287670/65138/289717/500225/83531/29240/310677/29671/29670/309512/311030/498798/266601/29560/100190936/25493/498433/362788/292766/306257/314856/85423/290997/315139/29677/117263/360763/296121/287772/3…	60	Reactome	1.71405
31	T cell receptor signaling pathway	Neurotrophin signaling pathway	rno04660	30/1028	123/9971	5.1217e-06	0.000100833	6.33473e-05	117273/24185/84351/25622/84492/24516/313845/24673/29432/94201/24703/100363332/25252/50689/316369/366508/299147/363193/691318/309179/312754/25738/25493/293621/363855/24525/81649/171378/25513/81736	30	KEGG	2.21535
32	IL 2 signaling pathway	Neurotrophin signaling pathway	WP569	24/381	64/2562	5.45409e-06	9.70828e-05	7.34867e-05	25125/24185/84477/54245/25622/29376/313845/25126/24413/289014/304063/25522/24703/50689/366508/311030/498798/500526/84598/24514/290364/81649/25513/81736	24	WikiPathway	2.44529
33	Processing of capped intron containing pre mrna	Mrna splicing	Processing of capped intron containing pre mrna	59/1353	240/9694	6.19542e-06	0.000555205	0.000419884	316123/299256/304277/117855/362394/298916/310687/362612/361849/362630/502603/84401/29678/304862/308335/500242/295334/290666/291295/290614/292019/300208/100361269/291877/363005/293671/302855/292683/360613/690966/83503/689890/85434/100360682/171365/245957/287530/314417/292536/686980/499020/294232/114765/298075/64200/80846/288718/362178/29497/500695/313620/292007/361859/363082/113975/307524/688288/2…	59	Reactome	1.68543
34	Signaling by vegf	Focal adhesion	Signaling by vegf	32/1353	104/9694	7.35502e-06	0.000612043	0.000462869	117273/309081/25537/24185/308444/54245/81527/84353/81822/89811/287876/29432/117542/25636/293508/289014/25522/25676/83805/25414/316369/25738/679934/313024/293621/114553/362271/307505/296648/81649/25513/24471	32	Reactome	2.15918
35	Runx1 interacts with co factors whose precise effect on runx1 targets is not known	Runx1 interacts with co factors whose precise effect on runx1 targets is not known	Runx1 interacts with co factors whose precise effect on runx1 targets is not known	16/1353	36/9694	8.77453e-06	0.000638895	0.000483176	366980/362342/116549/307151/170915/363002/296732/171379/282546/297867/690262/315136/312690/301020/685179/306254	16	Reactome	3.07862
36	Sars cov infections	Potential therapeutics for sars	Sars cov infections	42/1353	155/9694	1.10817e-05	0.000694791	0.000525449	362834/360819/288774/499751/25537/301005/293721/299827/114558/25639/60421/65052/365191/498002/362844/192255/301555/50686/314205/84481/313048/24413/24213/29214/679886/362809/308846/500569/64520/361724/680122/25596/64701/117535/84598/361811/362166/24514/293668/65046/29144/65271	42	Reactome	2.00296
37	M phase	Regulation of pten stability and activity	M phase	79/1353	356/9694	1.19379e-05	0.000694791	0.000525449	311573/24669/298594/84391/680006/308870/287716/84509/304218/304862/291081/116549/252921/290577/305467/58854/689820/246772/365191/56042/304740/100366017/24673/63996/192255/300218/311886/311802/300963/360829/29669/360886/360672/29479/25636/83806/287670/245959/252902/361532/29214/679886/50689/299850/116685/29671/29670/58945/309692/299147/363193/691318/309179/312754/24917/309126/60334/311191/58822/29…	79	Reactome	1.50578
38	Raf activation	Oncogenic mapk signaling	Raf activation	15/1353	33/9694	1.19939e-05	0.000694791	0.000525449	24669/24673/687346/24703/108348076/83805/299147/363193/691318/309179/312754/293621/24514/24246/25482	15	Reactome	3.14164
39	Rhoc gtpase cycle	Rhoa gtpase cycle	Rhoc gtpase cycle	25/1353	74/9694	1.20381e-05	0.000694791	0.000525449	117273/314212/65134/78966/306618/25537/293024/29681/307178/684811/83620/245959/293947/117020/115769/309696/306400/311647/25270/360678/29355/311193/361882/25513/299012	25	Reactome	2.38945
40	Huntington disease	Prion disease	rno05016	61/1028	343/9971	1.29894e-05	0.000235293	0.00014782	689688/299310/171041/291081/114558/293130/29507/65052/58854/257648/362588/499529/362837/171335/300047/116470/363061/300218/170915/299739/29445/64539/94194/29669/117550/690966/83503/83806/287670/65138/366448/83531/54244/29214/291103/59319/301011/81728/315167/81666/299850/363067/29671/29670/293453/84428/29167/292766/685664/300078/363855/303206/360827/308463/297990/29677/117263/316226/681024/287772/…	61	KEGG	1.59288
41	Fc gamma R-mediated phagocytosis	Yersinia infection	rno04666	25/1028	98/9971	1.34453e-05	0.000235293	0.00014782	309081/314961/24185/310178/84477/54245/81824/81732/117028/29271/297518/24703/365865/314641/50689/366508/25738/362719/313024/114553/308589/25751/301511/289820/25513	25	KEGG	2.33048
42	Hdacs deacetylate histones	Potential therapeutics for sars	Hdacs deacetylate histones	16/1353	37/9694	1.34701e-05	0.000694791	0.000525449	362834/360819/498002/314205/84481/313048/302711/500569/64520/361724/680122/54299/117535/362166/293668/497941	16	Reactome	3.39072
43	Signaling by fgfr1 in disease	Signaling by fgfr1 in disease	Signaling by fgfr1 in disease	16/1353	37/9694	1.34701e-05	0.000694791	0.000525449	25125/84477/361388/79114/54250/362463/313845/360570/311886/25126/309696/25738/305913/293621/25513/367314	16	Reactome	3.25195
44	Signaling by ptk6	Ptk6 regulates rho gtpases ras gtpase and map kinases	Signaling by ptk6	20/1353	53/9694	1.39126e-05	0.000694791	0.000525449	117273/309081/25125/24185/54245/192255/24697/24413/94201/64015/25676/29452/83571/25414/306400/498596/29560/293621/362271/361617	20	Reactome	2.92627
45	Transcriptional regulation by tp53	Pten regulation	Transcriptional regulation by tp53	78/1353	352/9694	1.43133e-05	0.000694791	0.000525449	316123/25498/140923/292804/685474/25577/25578/362834/500715/24185/311575/192178/303774/308971/117254/29338/314621/362479/362342/365895/140926/116549/60421/306571/291414/24516/689820/171335/287871/290995/24673/315210/361374/314465/192255/297960/81647/170915/50557/29445/313048/94194/690966/83503/305455/362110/295234/58819/54244/83571/361178/140942/691318/305837/361724/362594/308311/295707/24377/679…	78	Reactome	1.5335
46	MAPK signaling pathway	Neurotrophin signaling pathway	rno04010	55/1028	302/9971	1.72061e-05	0.000285259	0.00017921	140728/84347/79255/114856/300980/24185/60661/84351/54245/79114/140926/54250/24516/257648/29717/89811/313845/300447/81647/25388/29332/29432/25636/293508/289014/24703/25676/50689/363520/116457/25398/64666/24666/301363/293694/308106/303604/171492/500526/302983/287398/293621/363855/25579/308463/308267/315139/25112/291005/24525/81649/171378/24471/25482/81736	55	KEGG	1.82944
47	Viral carcinogenesis	Kaposi sarcoma-associated herpesvirus infection	rno05203	43/1028	218/9971	1.99723e-05	0.000314563	0.00019762	117273/25205/25577/25578/79255/25125/680006/83830/64635/24516/305896/292892/291969/81647/170915/25126/84580/362938/25636/293508/289014/94201/54244/25252/83805/50689/83571/29240/366508/63836/81634/25493/117535/362788/500695/314856/293621/84598/24525/117263/317335/25513/81736	43	KEGG	1.7527
48	Transcriptional regulation by runx1	Runx1 interacts with co factors whose precise effect on runx1 targets is not known	Transcriptional regulation by runx1	47/1353	185/9694	2.17725e-05	0.0010146	0.000767309	361944/309447/366980/287716/192178/303774/308971/362342/25622/116549/60421/58854/307151/192255/315606/170915/100362634/311968/102550344/363002/296732/29669/171046/83806/287670/54244/171379/83805/282546/297867/292994/363067/29671/29670/690262/315136/498433/312690/292766/301020/685179/29677/117263/306254/313594/287772/683381	47	Reactome	1.86872
49	Cellular senescence	Pten regulation	Cellular senescence	38/1353	140/9694	2.74995e-05	0.00123219	0.000931865	25125/294917/192178/303774/308971/24516/100366017/307151/192255/313048/303259/289014/94201/304063/363630/361403/50689/83571/94165/116685/302935/361178/307861/315136/301363/312690/64012/287398/361798/314856/363855/293155/313594/292588/81649/304490/304569/81736	38	Reactome	1.87606
50	PD-L1 expression and PD-1 checkpoint pathway in cancer	Neurotrophin signaling pathway	rno05235	23/1028	90/9971	2.85902e-05	0.000428852	0.000269421	25125/24185/84351/25622/116549/24516/50557/24703/50689/366508/25738/29560/25493/303604/293621/84598/24514/24525/313861/81649/171378/25513/81736	23	KEGG	2.32546
51	Hepatitis B	Kaposi sarcoma-associated herpesvirus infection	rno05161	35/1028	167/9971	3.13447e-05	0.000448799	0.000281952	25577/25578/79255/50554/288774/25125/24185/299827/84351/24516/313845/292892/81647/170915/25126/24703/54244/83805/50689/363520/366508/25493/362788/287398/293621/84598/363855/308267/315139/24514/24525/317335/81649/25513/81736	35	KEGG	1.97668
52	Potential therapeutics for sars	Potential therapeutics for sars	Potential therapeutics for sars	27/1353	87/9694	3.15033e-05	0.00135931	0.001028	362834/360819/288774/25537/301005/299827/25639/498002/362844/301555/314205/84481/313048/24413/24213/29214/362809/500569/64520/361724/680122/117535/84598/362166/24514/293668/65046	27	Reactome	2.15897
53	Parkinson disease	Prion disease	rno05012	54/1028	302/9971	3.47974e-05	0.000476573	0.000299401	361986/79255/299310/114856/171041/291081/293130/140926/29507/58854/362588/499529/362837/171335/300047/363061/192255/300218/79462/299739/29445/64539/94194/29669/117550/287069/25636/293508/83806/287670/65138/366448/83531/29214/291103/301011/81728/315167/29671/29670/25738/293453/292766/297961/297990/289754/24246/24888/29677/117263/316226/681024/287772/64532	54	KEGG	1.73718
54	Downstream signal transduction	Ptk6 regulates rho gtpases ras gtpase and map kinases	Downstream signal transduction	13/1353	28/9694	3.48918e-05	0.00145175	0.00109791	25125/54245/25622/313845/25126/25676/83805/25414/316369/25738/293621/63881/25513	13	Reactome	3.16358
55	Mapk family signaling cascades	Regulation of pten stability and activity	Mapk family signaling cascades	71/1353	321/9694	3.68228e-05	0.00147926	0.00111872	364686/65142/25205/24669/305679/114856/300980/287716/192178/303774/308971/29372/25622/79114/54250/24516/58854/81822/29376/296072/313845/24673/364052/192255/301555/287876/25388/29432/84584/29669/687346/25636/293508/83806/287670/295234/24703/108348076/289080/294283/25252/25676/83805/54268/50689/84482/29671/29670/299147/363193/691318/309179/312754/192126/498596/361171/312664/498433/292766/293621/845…	71	Reactome	1.67082
56	Signaling by cytosolic fgfr1 fusion mutants	Signaling by fgfr1 in disease	Signaling by cytosolic fgfr1 fusion mutants	10/1353	18/9694	4.07727e-05	0.00158334	0.00119743	25125/84477/362463/360570/311886/25126/309696/305913/25513/367314	10	Reactome	3.76458
57	ErbB signaling pathway	Neurotrophin signaling pathway	rno04012	22/1028	86/9971	4.17139e-05	0.000547494	0.000343956	24185/361388/54245/24516/313845/25126/29432/24703/83805/50689/83571/316369/366508/25738/498596/304883/287398/293621/363855/24525/24246/25513	22	KEGG	2.6881
58	Alzheimer disease	Prion disease	rno05010	71/1028	434/9971	4.75864e-05	0.000589097	0.000370093	361986/689688/79255/299310/29192/24185/171041/291081/114558/84351/293130/116549/84353/29507/65052/58854/362588/499529/362837/29376/171335/300047/54226/363061/300218/24411/299739/29445/64539/94194/29669/117550/83806/287670/65138/24703/366448/83531/29214/291103/59319/50689/301011/81728/315167/81666/366508/29671/29670/293453/299611/58822/292766/293621/363855/29154/303206/360827/297990/303811/24525/2…	71	KEGG	1.49161
59	Polycomb repressive complex	Sumoylation of transcription cofactors	rno03083	22/1028	87/9971	5.0494e-05	0.000589097	0.000370093	303753/362892/60661/363519/307151/24919/288306/170915/313048/305624/54244/361178/690262/294287/315136/362962/641452/312690/304495/361700/306257/681740	22	KEGG	2.28717
60	Proteoglycans in cancer	Kaposi sarcoma-associated herpesvirus infection	rno05205	40/1028	206/9971	5.58207e-05	0.000627982	0.000394522	117273/24669/25125/25537/24185/361388/25622/79114/29186/54250/24668/84353/81822/24782/313845/116670/287876/25358/25636/293508/24703/25615/58920/83805/50689/54319/60465/366508/25738/300253/29560/306570/314856/293621/24525/24246/81649/25513/25482/315655	40	KEGG	1.77714
61	Signaling by egfr	Listeria monocytogenes entry into host cells	Signaling by egfr	18/1353	49/9694	5.65437e-05	0.00212495	0.00160703	313474/56084/361388/117255/25622/313845/116743/192255/81922/81921/83805/25738/311030/498798/117277/293621/361120/25513	18	Reactome	2.79667
62	Endosomal sorting complex required for transport escrt	Endosomal sorting complex required for transport escrt	Endosomal sorting complex required for transport escrt	13/1353	30/9694	8.50549e-05	0.00300139	0.00226985	56084/360834/246772/365191/192255/362502/679886/290851/292925/311030/498798/297995/362118	13	Reactome	3.08806
63	Chemokine signaling pathway	Neurotrophin signaling pathway	rno04062	36/1028	182/9971	8.72895e-05	0.000948145	0.00059566	117273/288774/25125/25537/24185/84351/54245/313845/25388/50686/25126/25238/59076/59075/25636/293508/306748/25522/24703/83805/50689/81666/25414/366508/81667/25738/311647/25493/293621/114553/24514/24525/81918/25513/64532/81736	36	KEGG	1.78777
64	Ephb mediated forward signaling	Rho gtpase effectors	Ephb mediated forward signaling	16/1353	42/9694	8.75941e-05	0.00300139	0.00226985	117273/25537/81822/81824/81732/287876/29271/297518/25615/25676/83805/29491/293621/301511/289820/361882	16	Reactome	2.50415
65	Rnd3 gtpase cycle	Rhoa gtpase cycle	Rnd3 gtpase cycle	16/1353	42/9694	8.75941e-05	0.00300139	0.00226985	295625/300838/498331/306255/307178/310999/305605/361029/302855/362938/305645/89816/316313/306400/25513/299012	16	Reactome	2.68284
66	Neurotrophin signaling pathway	Neurotrophin signaling pathway	rno04722	27/1028	122/9971	9.35695e-05	0.000982479	0.00061723	117273/79255/29192/24185/84351/361388/54245/25622/24516/313845/289014/24703/50689/363520/366508/25738/25493/303604/360678/293621/63881/363855/24525/24246/81649/25513/81736	27	KEGG	2.18127
67	Ptk6 regulates rho gtpases ras gtpase and map kinases	Ptk6 regulates rho gtpases ras gtpase and map kinases	Ptk6 regulates rho gtpases ras gtpase and map kinases	8/1353	13/9694	9.44412e-05	0.00314354	0.00237736	117273/309081/54245/25676/25414/306400/293621/362271	8	Reactome	3.98378
68	Rhoa gtpase cycle	Rhoa gtpase cycle	Rhoa gtpase cycle	38/1353	148/9694	0.000102038	0.00330208	0.00249726	117273/314212/65134/78966/306618/304193/303222/25537/293024/64351/312912/310192/29681/303501/307178/684811/310999/83620/361029/245959/293947/117020/115769/309696/306400/311647/25270/314249/310635/360678/307098/361617/29355/688429/311193/361882/25513/299012	38	Reactome	1.90282
69	Regulation of pten stability and activity	Regulation of pten stability and activity	Regulation of pten stability and activity	22/1353	69/9694	0.0001067	0.00335961	0.00254077	287716/24185/500572/312912/308051/116549/58854/192255/50557/29669/83806/287670/29671/29670/309512/498433/292766/29677/117263/25489/287772/291171	22	Reactome	2.23332
70	Listeria monocytogenes entry into host cells	Listeria monocytogenes entry into host cells	Listeria monocytogenes entry into host cells	10/1353	20/9694	0.000131869	0.00404282	0.00305745	313474/56084/84353/116743/192255/81922/81921/83805/311030/498798	10	Reactome	3.25955
71	Growth hormone synthesis, secretion and action	Neurotrophin signaling pathway	rno04935	26/1028	118/9971	0.000135301	0.00137483	0.00086372	79255/25125/24185/54245/29376/313845/81647/170915/25126/25636/293508/24703/54244/50689/81666/25414/366508/25738/81662/287398/293621/24514/24525/81649/25513/64532	26	KEGG	1.98838
72	Thermogenesis	Prion disease	rno04714	47/1028	266/9971	0.000148228	0.00144477	0.000907657	292887/299310/293130/79114/29507/81822/362588/499529/362837/171335/313845/300047/287871/363061/287876/81647/89786/312440/299739/29445/363002/296732/682469/64539/94194/25636/293508/366448/291103/171379/301011/503252/282546/297867/81728/315167/29254/500569/293453/293621/301020/685179/297990/24525/681024/81649/64532	47	KEGG	1.56686
73	Hepatocyte growth factor receptor signaling	Ptk6 regulates rho gtpases ras gtpase and map kinases	WP94	14/381	34/2562	0.000165307	0.00196391	0.00148658	309081/25125/361388/54245/25622/24516/313845/50557/24703/25676/83805/50689/293621/63881	14	WikiPathway	2.53756
74	Focal adhesion	Focal adhesion	rno04510	38/1028	202/9971	0.000169686	0.00154751	0.000972202	117273/309081/24669/170922/25537/305679/24185/54245/24516/24668/84353/81822/306204/89811/50685/313845/116670/287876/50557/29432/114517/114636/24703/365865/314641/83805/50689/25414/366508/362973/306400/63836/81634/293621/63881/29154/25513/299012	38	KEGG	1.69566
75	Oxidative stress induced senescence	Pten regulation	Oxidative stress induced senescence	22/1353	71/9694	0.000170737	0.00510022	0.00385713	294917/192178/303774/308971/24516/307151/192255/313048/303259/289014/94201/363630/50689/361178/315136/301363/312690/287398/314856/363855/313594/81649	22	Reactome	2.10524
76	Prion disease	Prion disease	rno05020	52/1028	305/9971	0.000171945	0.00154751	0.000972202	79255/299310/171041/291081/293130/116549/29507/58854/257648/362588/499529/362837/171335/300047/363061/81647/300218/24411/299739/29445/64539/94194/29669/117550/25636/293508/83806/287670/65138/366448/83531/29214/291103/50689/301011/81728/315167/366508/29671/29670/293453/292766/114553/297990/29677/117263/316226/681024/287772/81649/171378/25513	52	KEGG	1.66923
77	IL 5 signaling pathway	Neurotrophin signaling pathway	WP44	20/381	59/2562	0.000176532	0.00196391	0.00148658	313644/25125/24185/25622/24516/81647/50686/25126/83841/24703/50689/83571/25493/293621/84598/63881/24514/81649/25513/81736	20	WikiPathway	2.25675
78	Signaling by fgfr in disease	Signaling by fgfr1 in disease	Signaling by fgfr in disease	20/1353	62/9694	0.000181576	0.0052884	0.00399945	316123/25125/84477/361388/79114/54250/362463/313845/360570/311886/25126/690966/83503/309696/25738/305913/298075/293621/25513/367314	20	Reactome	2.11229
79	Oncogenic mapk signaling	Oncogenic mapk signaling	Oncogenic mapk signaling	24/1353	81/9694	0.000190705	0.0052898	0.00400051	24669/500102/305679/300980/295443/64635/310005/81822/499022/296072/287876/25388/295586/687346/24703/108348076/83805/50689/116504/316085/293621/24514/24246/25482	24	Reactome	2.1806
80	Hepatocellular carcinoma	Chronic myeloid leukemia	rno05225	35/1028	182/9971	0.000194457	0.00167029	0.00104934	292404/50554/366980/24185/24426/361388/84353/24424/81822/313845/361374/287876/50557/363002/296732/94201/24703/58819/171379/50689/282546/297867/366508/25738/299611/293621/301020/685179/303811/25112/291005/24525/24888/306254/25513	35	KEGG	1.95301
81	Kaposi sarcoma-associated herpesvirus infection	Kaposi sarcoma-associated herpesvirus infection	rno05167	41/1028	225/9971	0.000196193	0.00167029	0.00104934	25205/288774/25125/24185/299827/114558/84351/54250/24516/84353/266766/65052/192255/305896/292892/170915/289014/94201/24703/54244/362245/83805/50689/366508/81667/25738/79426/311647/29560/25493/362788/287398/293621/84598/363855/24514/24525/81649/171378/25513/81736	41	KEGG	1.83103
82	Mitotic metaphase and anaphase	Regulation of pten stability and activity	Mitotic metaphase and anaphase	52/1353	229/9694	0.000199349	0.00530177	0.00400956	24669/298594/84391/680006/287716/84509/304218/291081/290577/58854/246772/365191/304740/100366017/24673/63996/192255/300218/360829/29669/360886/83806/287670/245959/252902/361532/679886/116685/29671/29670/58945/299147/363193/691318/309179/312754/24917/309126/311191/293733/498433/314949/292766/114764/29677/117263/65201/113975/293155/292588/287772/304490	52	Reactome	1.77984
83	Epigenetic regulation of gene expression	Potential therapeutics for sars	Epigenetic regulation of gene expression	27/1353	96/9694	0.000204267	0.00530177	0.00400956	362834/360819/81822/304601/499766/498002/170915/60571/84481/313048/317399/690966/83503/25574/680576/306274/363067/294287/64520/361724/680122/117535/681740/361798/84350/444984/683381	27	Reactome	2.09395
84	Cellular response to chemical stress	Regulation of pten stability and activity	Cellular response to chemical stress	39/1353	158/9694	0.000204789	0.00530177	0.00400956	25125/297998/287716/24426/117254/29338/25271/116549/58854/171335/192255/301555/79462/29445/296732/311545/117514/94194/116464/83724/29669/83806/287670/58819/302711/54244/363067/29671/29670/94167/54299/498433/292766/114553/29677/117263/681024/287772/683381	39	Reactome	1.69191
85	Protein processing in endoplasmic reticulum	Ire1alpha activates chaperones	rno04141	35/1028	183/9971	0.000217229	0.00178826	0.00112345	29468/116598/286906/93646/79255/294912/499751/290994/293721/192235/361273/294513/361381/361233/25420/311483/289085/685144/289874/63880/310633/361367/641452/295319/25596/64701/298068/363855/29154/297961/297994/289754/293719/304766/29144	35	KEGG	1.85465
86	Negative regulation of met activity	Listeria monocytogenes entry into host cells	Negative regulation of met activity	10/1353	21/9694	0.000220399	0.00558184	0.00422137	313474/56084/116743/192255/24697/81922/81921/311030/498798/296121	10	Reactome	3.10583
87	EGFR tyrosine kinase inhibitor resistance	Neurotrophin signaling pathway	rno01521	20/1028	83/9971	0.000222851	0.00178826	0.00112345	25125/363275/24185/308444/361388/54250/313845/58935/50557/24703/83805/50689/366508/25738/293621/84598/24514/24525/24888/25513	20	KEGG	2.51585
88	FoxO signaling pathway	Chronic myeloid leukemia	rno04068	28/1028	135/9971	0.000227081	0.00178826	0.00112345	65218/50554/25125/24185/314621/84351/60421/29376/313845/170915/50557/24703/54244/50689/83571/366508/84482/58822/314856/293621/303836/25112/291005/24525/689954/81649/25513/29547	28	KEGG	2.0664
89	Non-alcoholic fatty liver disease	Prion disease	rno04932	35/1028	184/9971	0.000242361	0.00186204	0.0011698	79255/299310/24185/84351/25271/293130/24516/29507/362588/499529/362837/29376/171335/300047/363061/299739/50686/29445/64539/94194/366448/291103/301011/171078/81728/315167/366508/293453/297990/289754/304479/681024/81649/25513/81736	35	KEGG	1.81728
90	Sumoylation of transcription cofactors	Sumoylation of transcription cofactors	Sumoylation of transcription cofactors	15/1353	41/9694	0.000245373	0.00608211	0.00459971	25498/291439/362342/140926/307151/170915/309331/83724/362501/54244/300772/363067/362827/312690/29382	15	Reactome	2.69236
91	Chemical carcinogenesis - reactive oxygen species	Prion disease	rno05208	46/1028	265/9971	0.000264418	0.00198314	0.00124588	299310/24185/84351/25622/293130/24516/29507/24424/362588/499529/362837/171335/313845/300047/363061/24697/50557/299739/29445/64539/94194/24703/366448/83531/291103/83805/50689/301011/81728/315167/366508/293453/29560/25493/25242/304883/287398/293621/114553/363855/297990/24525/681024/81649/25513/81736	46	KEGG	1.53875
92	Ire1alpha activates chaperones	Ire1alpha activates chaperones	Ire1alpha activates chaperones	17/1353	50/9694	0.000269283	0.00653571	0.00494275	286906/93646/56819/192235/291969/361233/50686/114499/63880/25363/309179/64154/500295/29167/100365370/289754/291440	17	Reactome	2.23902
93	Proteasome	Regulation of pten stability and activity	rno03050	14/1028	49/9971	0.000298077	0.00218359	0.00137181	287716/288455/58854/29669/83806/287670/65138/29671/29670/498433/292766/29677/117263/287772	14	KEGG	2.83429
94	Insulin resistance	Insulin resistance	rno04931	24/1028	111/9971	0.000326205	0.00233162	0.00146481	24669/24179/25125/24185/84351/25622/362102/24668/29376/24697/50557/58851/25522/171078/366508/84482/291567/25493/304479/360406/24778/25513/310615/81736	24	KEGG	2.1649
95	Regulation of actin cytoskeleton	Focal adhesion	WP351	31/381	125/2562	0.00190838	0.0154405	0.0116877	309081/25537/305679/54245/79114/54250/65052/81822/24782/313845/116670/287876/29271/29432/117542/24703/365865/314641/303342/64303/84488/54268/50689/54319/25414/366508/306400/83709/81634/313024/25513	31	WikiPathway	1.76316
96	MAPK signaling pathway	Neurotrophin signaling pathway	WP358	44/381	207/2562	0.00628455	0.0349578	0.0264613	140728/24185/60661/84351/54245/79114/140926/54250/24516/257648/29717/306204/313845/81647/25388/29332/29432/25636/293508/289014/24703/84488/25676/50689/116457/25398/64666/24666/301363/293694/308106/171492/500526/302983/287398/293621/363855/308267/315139/25112/81649/171378/24471/81736	44	WikiPathway	1.48936
97	Cellular senescence	Pten regulation	rno04218	28/1028	185/9971	0.024182	0.0698838	0.0439036	24669/24185/362342/83617/365895/24668/50557/313048/289014/94201/24703/83531/50689/366508/84482/64012/314856/293621/29154/25112/291005/24525/100360427/81649/171378/25513/25482/81736	28	KEGG	1.4156
98	ErbB signaling pathway	Neurotrophin signaling pathway	WP1299	10/381	41/2562	0.0722769	0.214421	0.162306	361388/54245/24516/313845/83805/83571/25738/498596/293621/363855	10	WikiPathway	1.64406
99	Focal adhesion	Focal adhesion	WP188	29/381	157/2562	0.118085	0.309104	0.233976	309081/170922/25537/305679/24185/54245/24516/81822/89811/313845/116670/287876/50557/29432/114517/114636/24703/314641/83805/54268/25414/366508/81634/293621/63881/303882/81649/25513/299012	29	WikiPathway	1.36503

## Sheet: Cluster3_Brain_pathway
	Description	aPEAR cluster	ID	GeneRatio	BgRatio	pvalue	p.adjust	qvalue	geneID	Count	label	OddsRatio
1	Transmission across chemical synapses	Transmission across chemical synapses	Transmission across chemical synapses	117/1755	262/9694	7.56275e-24	8.59129e-21	6.7826e-21	79212/373545/291133/140724/25520/24681/24922/29495/287609/29253/192268/79130/29483/363447/24408/553106/83506/60341/83613/79213/171163/83633/58942/116600/25297/50688/498736/140725/140592/24654/29647/25531/29477/116560/25743/316531/25716/54234/25050/171503/81636/246118/64158/81632/54257/56064/116563/25686/24242/140591/362876/293645/84556/685451/24468/29705/140675/24379/24380/84591/60377/85327/24679…	117	Reactome	2.64976
2	Neuronal system	Transmission across chemical synapses	Neuronal system	149/1755	400/9694	1.66215e-20	9.44101e-18	7.45343e-18	79212/373545/291133/140724/25520/24418/171093/24681/24922/29495/287609/29253/192268/79130/114244/29483/363447/24408/553106/83506/60341/83613/79213/171163/83633/58942/116600/25297/50688/116681/65040/498736/140725/140592/29613/83731/24654/29647/25531/29477/116508/116560/25743/316531/59267/25716/54234/246212/25050/171503/81636/246118/64158/81632/54257/56064/116563/83764/64665/25686/24242/140591/3628…	149	Reactome	2.08924
3	Amyotrophic lateral sclerosis	Prion disease	rno05014	117/1290	408/9971	5.66503e-18	1.86379e-15	9.89889e-16	308416/24674/301427/681418/312927/116643/361824/24408/25281/362096/83613/309159/498736/83529/497902/689938/29578/362152/65274/316531/316333/294010/29425/29666/85492/295923/289218/317385/25617/294429/25309/246118/117251/64158/157074/298596/690848/246294/362897/24248/500929/301123/678759/362687/252934/291874/299121/311024/314906/363875/287984/289924/307821/83499/24598/361814/24786/56718/300240/8153…	117	KEGG	2.09992
4	Huntington disease	Prion disease	rno05016	102/1290	343/9971	5.72856e-17	9.42348e-15	5.00495e-15	24418/301427/29495/681418/312195/29483/312927/24408/309159/498736/83529/497902/25031/24654/689938/316531/316333/294010/29425/29666/85492/295923/289218/29424/25309/246118/117251/64158/157074/298596/690848/116563/362897/25262/500929/301123/678759/303968/252934/299121/311024/314906/502374/287984/289924/307821/83499/85333/24787/24786/83532/56718/300240/50658/116554/83800/116561/54241/293655/29482/362…	102	KEGG	2.16197
5	Dopaminergic synapse	Circadian entrainment	rno04728	55/1290	131/9971	8.77997e-17	9.6287e-15	5.11395e-15	314322/25594/24681/24674/25750/29253/29414/25233/50664/117281/25031/24654/116560/25743/29716/24672/25686/24242/24244/25262/685451/25387/84027/311024/314906/25023/114117/80850/58979/24611/50658/116554/50663/24400/83579/50592/29627/24410/24409/360616/29628/246255/60660/117256/117104/24680/25400/24245/171140/81574/29629/689314/25272/24675/29657	55	KEGG	2.92483
6	Spinocerebellar ataxia	Prion disease	rno05017	57/1290	152/9971	1.00815e-14	8.292e-13	4.40401e-13	24681/312927/24408/29211/300807/29414/25233/171116/83529/192218/25031/24654/29425/29666/85492/25309/307350/25262/362609/287984/289924/307821/83499/25023/85333/362214/83532/56718/300240/50658/116554/29672/29674/29673/29676/303630/288498/50592/29627/24410/24409/29628/311078/689030/25049/60664/24680/288663/81827/117262/25581/362164/303353/365388/25272/29741/266729	57	KEGG	3.04629
7	Neurotransmitter receptors and postsynaptic signal transmission	Transmission across chemical synapses	Neurotransmitter receptors and postsynaptic signal transmission	80/1755	196/9694	5.48846e-14	2.0783e-11	1.64076e-11	373545/140724/25520/24681/24922/29495/363447/24408/553106/83506/60341/83613/83633/498736/140725/24654/29647/29477/116560/25743/316531/25050/171503/81636/246118/64158/54257/56064/116563/25686/24242/685451/29705/140675/84591/60377/85327/24679/363875/25023/64053/58948/114117/58979/24611/116590/25521/25725/81657/24400/83579/81745/114513/192213/140670/291245/360593/171026/50592/64356/29627/24410/24409…	80	Reactome	2.31773
8	Circadian entrainment	Circadian entrainment	rno04713	42/1290	97/9971	1.10707e-13	7.28452e-12	3.86892e-12	314322/24681/24408/50664/24167/25031/24654/116560/25743/29716/56827/81636/25686/24242/24244/25262/685451/25023/24598/114117/80850/58979/78962/116590/50663/24400/83579/50592/29627/192363/24410/24409/29628/689560/170546/24680/25400/24245/171140/305509/29629/302950	42	KEGG	3.61605
9	Activation of nmda receptors and postsynaptic events	Transmission across chemical synapses	Activation of nmda receptors and postsynaptic events	46/1755	87/9694	2.06449e-13	5.86315e-11	4.6288e-11	373545/25520/29495/24408/83506/60341/83613/498736/29647/29477/316531/25050/171503/246118/64158/24242/60377/85327/24679/363875/64053/58948/116590/25521/25725/81745/114513/192213/291245/360593/50592/64356/29627/24410/24409/114559/29628/361948/25400/24245/171140/305509/117284/29629/296554/29213	46	Reactome	2.7602
10	Parkinson disease	Prion disease	rno05012	85/1290	302/9971	7.71805e-13	3.79991e-11	2.01819e-11	301427/681418/25750/29253/309159/498736/192647/83529/497902/689938/29477/316531/29425/29666/85492/295923/289218/25617/25309/246118/64158/157074/298596/690848/25686/24242/24244/362897/29219/25262/314432/500929/117549/301123/678759/252934/311024/314906/29545/287984/289924/307821/83499/85333/24786/83532/24611/50658/116554/50663/293655/294331/117287/64476/29672/29674/29673/29676/297376/25282/29467/30…	85	KEGG	2.26934
11	Glutamatergic synapse	Circadian entrainment	rno04724	45/1290	114/9971	8.08491e-13	3.79991e-11	2.01819e-11	24418/171093/24681/24674/29495/192268/29483/24408/50664/65040/25031/24654/29716/81636/25097/54257/25686/25262/685451/25372/25023/114117/80850/58979/116590/29482/24400/83579/252919/170567/50592/29627/24410/24409/29628/280670/24680/116638/24398/29748/305509/29629/24675/302950/29546	45	KEGG	3.17601
12	Synaptic vesicle cycle	Acetylcholine neurotransmitter release cycle	rno04721	36/1290	79/9971	9.86129e-13	4.05546e-11	2.15391e-11	79212/25130/140673/29483/64829/79213/171163/25531/25716/29757/297566/24923/116563/84556/83800/116561/54241/170667/29482/25558/140670/436582/25012/64832/81637/308578/83612/116657/60355/140694/171574/297797/116638/117596/685232/24803	36	KEGG	3.49877
13	Prion disease	Prion disease	rno05020	85/1290	305/9971	1.39553e-12	5.10145e-11	2.70946e-11	24674/301427/681418/24408/309159/498736/83529/497902/689938/316531/29425/29666/85492/29716/24330/295923/289218/25617/25309/246118/64158/157074/298596/690848/362897/25262/24468/500929/301123/678759/84027/252934/311024/314906/363875/287984/289924/307821/83499/81650/85333/24786/83532/50658/116554/116590/293655/29672/29674/29673/29676/25282/29467/288280/301458/25488/24586/24410/24409/24887/311078/606…	85	KEGG	2.15608
14	Alzheimer disease	Prion disease	rno05010	108/1290	434/9971	3.68241e-12	1.21151e-10	6.43452e-11	140908/113927/24418/24674/301427/681418/312927/24408/29414/25233/303251/309159/292788/309295/498736/83529/497902/25031/24654/361967/689938/29477/316531/29425/29666/85492/29716/295923/289218/25309/84426/246118/24205/64158/157074/298596/690848/24242/24244/362897/29219/25262/500929/301123/678759/84027/252934/311024/314906/114486/287984/289924/307821/83499/24598/81650/85333/83532/56718/300240/312781/…	108	KEGG	2.00912
15	Neurotransmitter release cycle	Acetylcholine neurotransmitter release cycle	Neurotransmitter release cycle	32/1755	52/9694	3.98704e-12	7.87183e-10	6.2146e-10	79212/291133/287609/29253/192268/79130/29483/79213/171163/140592/29647/25531/25716/81632/140591/362876/293645/84556/24468/24379/24380/60377/85327/29482/29179/25558/25012/64832/83612/116638/24398/24803	32	Reactome	3.39125
16	Processing of capped intron containing pre mrna	Mrna splicing	Processing of capped intron containing pre mrna	88/1755	240/9694	4.15766e-12	7.87183e-10	6.2146e-10	313308/366952/365407/246216/494445/29667/319110/303057/291797/313035/89819/25281/315903/315170/309338/259170/289582/29578/362152/65274/113938/304859/361542/313583/84486/361449/317385/294429/308650/140931/24468/362264/362687/291794/287113/300996/291874/362153/60376/295428/361995/360803/313449/295284/300361/683927/361814/362392/298374/81781/289693/303607/170933/305479/291060/290647/296320/360972/24…	88	Reactome	2.0521
17	GABAergic synapse	Circadian entrainment	rno04727	38/1290	91/9971	6.42692e-12	1.92223e-10	1.02093e-10	79212/24681/24922/192268/50664/79213/171163/83633/25743/29716/81636/81632/25686/685451/64845/29705/140675/24379/24380/171373/25023/114117/80850/58979/81657/24400/83579/689161/252919/170567/83612/60355/24680/29430/24398/64670/305509/302950	38	KEGG	3.4894
18	Retrograde endocannabinoid signaling	Circadian entrainment	rno04723	53/1290	159/9971	1.87146e-11	5.13092e-10	2.72511e-10	24418/24681/24922/301427/681418/50664/25031/24654/689938/116560/25743/29716/295923/289218/81636/25686/84556/25262/685451/305795/301123/678759/29705/140675/25023/114117/80850/58979/50658/116554/116590/293655/24400/83579/301458/50592/29627/25488/29628/83612/362344/361385/299954/24680/116638/305509/362440/296658/299643/29629/689314/25272/302950	53	KEGG	2.65553
19	Gaba synthesis release reuptake and degradation	Acetylcholine neurotransmitter release cycle	Gaba synthesis release reuptake and degradation	17/1755	20/9694	1.47696e-10	2.3969e-08	1.89229e-08	79212/291133/79130/79213/171163/25531/25716/81632/84556/24468/24379/24380/25558/25012/64832/83612/24803	17	Reactome	4.53842
20	Oxytocin signaling pathway	Long-term potentiation	rno04921	50/1290	155/9971	2.62885e-10	6.653e-09	3.53351e-09	373545/314322/25594/140724/25520/24681/24674/81762/83506/50664/58942/116600/25297/50688/84583/140725/25031/24654/116560/25743/29716/25050/171503/81636/25504/304813/25686/24242/24244/25262/499497/25023/116590/50663/29568/58960/170851/294329/689560/170546/24680/25400/24245/171140/306243/300992/29748/305509/24675/302950	50	KEGG	2.67209
21	Carbon metabolism	Citrate cycle (TCA cycle)	rno01200	45/1290	133/9971	3.6167e-10	8.49925e-09	4.51408e-09	290401/81670/24551/100145871/24401/298942/290566/24624/24479/24333/24334/306586/157074/298596/24248/29554/299857/25058/24383/360975/289950/29562/24191/24189/361071/24552/24399/25741/65152/60416/24849/25014/81654/25179/24644/79250/25630/24368/171133/81829/299201/296259/311569/25104/58835	45	KEGG	2.61321
22	Long-term potentiation	Long-term potentiation	rno04720	29/1290	66/9971	4.73737e-10	1.03906e-08	5.51862e-09	25594/24418/24681/24674/24408/25031/24654/25050/24242/24244/25262/114486/25023/116590/50663/50592/29627/24410/24409/58960/170851/64363/24680/25400/24245/171140/29748/305509/24675	29	KEGG	3.43487
23	Unblocking of nmda receptors glutamate binding and activation	Unblocking of nmda receptors glutamate binding and activation	Unblocking of nmda receptors glutamate binding and activation	17/1755	21/9694	6.44095e-10	9.14615e-08	7.22064e-08	29495/24408/83613/24242/64053/58948/291245/50592/29627/24410/24409/29628/25400/24245/171140/117284/29629	17	Reactome	4.52442
24	Amphetamine addiction	Long-term potentiation	rno05031	29/1290	67/9971	7.33193e-10	1.50763e-08	8.00724e-09	314322/25594/24681/24674/54323/25750/29253/24408/29716/25050/24242/24244/25023/50663/50592/29627/24410/24409/360616/29628/24680/25400/24245/171140/84577/297893/29748/29629/24675	29	KEGG	3.32806
25	Mrna splicing	Mrna splicing	Mrna splicing	69/1755	190/9694	1.43583e-09	1.81234e-07	1.4308e-07	366952/365407/246216/494445/29667/319110/303057/313035/89819/315903/309338/259170/289582/29578/362152/113938/304859/361542/313583/84486/361449/317385/308650/140931/24468/362264/362687/291794/287113/300996/362153/60376/361995/360803/313449/295284/300361/683927/361814/362392/298374/81781/289693/303607/170933/305479/291060/290647/296320/245976/293505/79256/361887/689116/290046/116655/117282/362829/3…	69	Reactome	2.04117
26	Trafficking of ampa receptors	Trafficking of glur2 containing ampa receptors	Trafficking of ampa receptors	21/1755	31/9694	1.59873e-09	1.81616e-07	1.43381e-07	140724/24681/29495/363447/140725/116563/84591/25023/140670/171026/50592/29627/29628/81637/308578/60355/24680/25400/24245/171140/29629	21	Reactome	3.63915
27	Copi mediated anterograde transport	Copi mediated anterograde transport	Copi mediated anterograde transport	43/1755	97/9694	1.8925e-09	1.87769e-07	1.48239e-07	309451/140673/29211/305614/308458/498736/316531/294010/60384/29489/64528/246118/64158/301742/298584/246310/362162/297428/314251/299121/315345/361407/690961/361073/81655/499903/362504/140734/116659/29564/192243/79117/140940/303652/308961/361833/362036/64159/60355/25407/304978/296554/29213	43	Reactome	2.628
28	Er to golgi anterograde transport	Copi mediated anterograde transport	Er to golgi anterograde transport	58/1755	150/9694	1.98348e-09	1.87769e-07	1.48239e-07	362599/309451/140673/29211/305614/308458/498736/316531/294010/683007/60384/310710/29489/64528/246118/64158/301742/298584/246310/362162/306264/297428/314251/299075/299121/295461/363858/315059/315345/361407/690961/361073/81655/499903/362504/58817/140734/116659/29564/192243/297522/50592/79117/140940/309144/309010/64462/303652/308961/58842/361833/362036/64159/60355/25407/304978/296554/29213	58	Reactome	2.14958
29	Protein protein interactions at synapses	Unblocking of nmda receptors glutamate binding and activation	Protein protein interactions at synapses	39/1755	85/9694	3.19666e-09	2.79339e-07	2.20531e-07	24418/171093/29495/24408/116681/65040/140592/29613/29647/116508/59267/25716/246212/83764/64665/140591/362876/293645/171297/60377/85327/81859/24805/64053/58948/116724/140945/79146/25558/50592/24410/24409/29628/64353/313278/25529/83610/29629/29546	39	Reactome	2.49413
30	mRNA processing	Mrna splicing	WP529	45/465	107/2562	3.40667e-09	3.23633e-07	2.65361e-07	366952/494445/29667/319110/499420/304859/116650/287269/171305/365842/313583/56763/317385/308650/140931/362264/362687/291794/287643/366276/361995/308472/683927/361814/361126/307540/289693/305479/293505/79256/59087/259229/689116/361035/116655/117282/362829/310820/362361/687575/117259/84474/362251/361574/252855	45	WikiPathway	2.4335
31	Endocrine and other factor-regulated calcium reabsorption	Trafficking of glur2 containing ampa receptors	rno04961	26/1290	59/9971	3.48751e-09	6.74936e-08	3.58469e-08	24681/25031/24654/116563/29600/29599/25023/24212/24211/83800/116561/54241/24214/25650/140670/83839/29715/140447/81637/308578/24680/140694/171574/29598/24215/302950	26	KEGG	3.47612
32	Rho gtpase cycle	Rhobtb gtpase cycle	Rho gtpase cycle	129/1755	444/9694	5.04806e-09	4.09614e-07	3.2338e-07	366608/313388/315992/84009/365407/192207/310013/303611/114116/295588/303553/81762/691031/116643/360915/689997/305614/114562/309774/29448/361940/363009/84030/682507/81504/306004/304007/293497/304893/295923/312077/307459/50646/140922/25097/301252/304037/64158/296078/363445/81653/83764/64665/300030/298584/307483/83615/367072/362162/367085/294568/309016/297406/84031/361813/29431/29433/367902/363875/3…	129	Reactome	1.59538
33	Citrate cycle (TCA cycle)	Citrate cycle (TCA cycle)	rno00020	18/1290	32/9971	7.22227e-09	1.32007e-07	7.01109e-08	24551/298942/290566/24479/157074/298596/29554/360975/289950/361071/81654/25179/79250/24368/81829/24159/299201/25104	18	KEGG	4.12696
34	Antigen processing ubiquitination proteasome degradation	Hedgehog off state	Antigen processing ubiquitination proteasome degradation	95/1755	303/9694	1.0039e-08	7.21169e-07	5.69344e-07	155812/690516/361765/300813/362277/366854/192351/85273/362900/683077/192256/303336/474147/296988/500532/100360914/362081/311881/305424/313658/498697/290692/29425/29666/85492/303088/360818/362356/304271/314432/300968/300084/301674/362736/308669/362377/316575/361084/282845/361585/311567/287984/289924/307821/83499/312504/500587/300849/315771/303963/294331/50558/360592/313264/287155/29672/29674/29673…	95	Reactome	1.55979
35	Negative regulation of nmda receptor mediated neuronal transmission	Unblocking of nmda receptors glutamate binding and activation	Negative regulation of nmda receptor mediated neuronal transmission	16/1755	21/9694	1.01573e-08	7.21169e-07	5.69344e-07	29495/24408/83613/25050/171503/24242/64053/58948/291245/360593/24410/24409/25400/24245/171140/117284	16	Reactome	4.07155
36	Choline metabolism in cancer	Choline metabolism in cancer	rno05231	35/1290	100/9971	1.21171e-08	2.09817e-07	1.11437e-07	314322/24681/29194/29367/29414/25233/81504/26954/25666/54248/140866/688705/100361138/81821/25097/294568/363875/25023/56718/50658/116554/116590/362219/81745/682937/58960/170851/60664/24680/192270/25272/29741/25266/24855/60445	35	KEGG	2.62966
37	Adrenergic signaling in cardiomyocytes	Aldosterone synthesis and secretion	rno04261	46/1290	152/9971	1.33175e-08	2.19073e-07	1.16353e-07	25594/140724/29414/25233/117281/58942/116600/25297/50688/140725/25031/24654/29248/29716/81636/24672/25686/24242/24244/29600/29599/24212/24211/116590/50663/24214/25650/29715/140447/246255/60660/117256/117104/252857/689560/24680/25400/24245/171140/306243/300992/29598/24215/305509/689314/302950	46	KEGG	2.37044
38	Trafficking of glur2 containing ampa receptors	Trafficking of glur2 containing ampa receptors	Trafficking of glur2 containing ampa receptors	14/1755	17/9694	1.52631e-08	1.01993e-06	8.05211e-07	24681/363447/116563/84591/25023/140670/50592/29627/29628/81637/308578/60355/24680/29629	14	Reactome	4.64521
39	Organelle biogenesis and maintenance	Cilium assembly	Organelle biogenesis and maintenance	91/1755	289/9694	1.63821e-08	1.03389e-06	8.16231e-07	373545/309451/64664/25520/56010/367153/266809/363286/312195/291671/287541/365755/117281/498736/316531/294010/29753/304007/29489/362666/25050/25309/246118/304037/64158/24242/296136/288305/300675/299209/297436/296966/54304/499497/295230/303968/314393/308923/307726/289584/300754/313929/24679/84593/298767/299331/299809/24787/306840/293615/60627/116654/50556/305287/252881/314787/362504/307724/309156/2…	91	Reactome	1.8908
40	cAMP signaling pathway	Long-term potentiation	rno04024	59/1290	221/9971	2.28684e-08	3.58272e-07	1.90283e-07	314322/25594/114244/81762/24408/29414/25233/24167/83633/24797/29248/24626/29716/25050/81636/25097/25504/58971/25686/24242/24244/29600/29599/29431/363875/114486/24212/24211/50658/116554/116590/50663/81657/24214/25650/50592/29627/24410/24409/360616/29628/58960/170851/252857/60664/304109/689560/25400/24245/171140/63885/29598/24215/305509/26955/29629/25272/29741/302950	59	KEGG	2.06907
41	Cilium assembly	Cilium assembly	Cilium assembly	67/1755	194/9694	2.55974e-08	1.53045e-06	1.20825e-06	309451/64664/56010/367153/266809/363286/287541/117281/498736/316531/294010/29753/304007/29489/246118/304037/64158/296136/288305/300675/299209/295230/303968/314393/308923/300754/24679/84593/298767/299331/299809/60627/116654/50556/305287/252881/314787/362504/307724/309156/24650/366872/140734/116659/312651/84392/85248/296284/246150/64462/363544/289168/81740/363272/24818/361634/83572/373066/116475/30…	67	Reactome	1.96399
42	Glutamate neurotransmitter release cycle	Acetylcholine neurotransmitter release cycle	Glutamate neurotransmitter release cycle	17/1755	25/9694	5.54814e-08	3.00128e-06	2.36943e-06	287609/192268/29483/140592/25531/25716/140591/362876/293645/84556/29482/25558/25012/64832/116638/24398/24803	17	Reactome	4.05632
43	Opioid signalling	G protein mediated events	Opioid signalling	38/1755	90/9694	8.12426e-08	4.08643e-06	3.22613e-06	140908/24681/24674/83506/60341/117281/25031/24654/24626/25050/81636/24672/25686/24242/81529/25262/685451/24679/114117/58979/24611/116590/25521/25725/24400/83579/360616/361948/362013/24680/25400/24245/171140/29691/29748/305509/24675/302950	38	Reactome	2.4672
44	Long term potentiation	Unblocking of nmda receptors glutamate binding and activation	Long term potentiation	16/1755	23/9694	8.46031e-08	4.08643e-06	3.22613e-06	29495/24408/83613/24242/64053/58948/291245/50592/64356/29627/24410/24409/25400/24245/171140/117284	16	Reactome	3.86415
45	Assembly and cell surface presentation of nmda receptors	Unblocking of nmda receptors glutamate binding and activation	Assembly and cell surface presentation of nmda receptors	22/1755	39/9694	8.86595e-08	4.08643e-06	3.22613e-06	29495/24408/83613/498736/29647/316531/246118/64158/60377/85327/64053/58948/291245/24410/24409/361948/25400/24245/171140/117284/296554/29213	22	Reactome	3.2955
46	Transport to the golgi and subsequent modification	Copi mediated anterograde transport	Transport to the golgi and subsequent modification	62/1755	180/9694	9.45771e-08	4.08643e-06	3.22613e-06	362599/309451/140673/29211/305614/308458/498736/316531/294010/683007/60384/310710/29489/64528/246118/64158/301742/298584/246310/362162/306264/303100/297428/314251/308757/299075/299121/295461/363858/315059/315345/361407/690961/361073/81655/499903/362504/58817/140734/116659/29564/192243/297522/50592/79117/140940/309144/309010/64462/303652/308961/58842/361833/362036/64159/60355/25407/304978/296554/2…	62	Reactome	1.74035
47	Hsp90 chaperone cycle for steroid hormone receptors shr in the presence of ligand	Copi mediated anterograde transport	Hsp90 chaperone cycle for steroid hormone receptors shr in the presence of ligand	26/1755	51/9694	9.64328e-08	4.08643e-06	3.22613e-06	300721/498736/316531/294010/29489/260321/361384/246118/301252/64158/298584/24468/25672/299121/299331/81655/362504/140734/116659/29564/308961/84026/65028/192277/296554/29213	26	Reactome	2.62778
48	Protein folding	Association of tric cct with target proteins during biosynthesis	Protein folding	39/1755	94/9694	9.71246e-08	4.08643e-06	3.22613e-06	291922/192351/303602/29481/54296/54295/498736/100360914/362081/311881/305424/361255/316531/685607/246118/64158/684536/307644/316221/288305/408217/297123/685451/297406/295230/299809/81650/362214/114117/58979/64013/24400/83579/296380/24818/84578/288620/296554/29213	39	Reactome	2.49635
49	Nucleocytoplasmic transport	Nucleocytoplasmic transport	rno03013	37/1290	119/9971	1.62084e-07	2.3185e-06	1.23139e-06	313308/291797/314879/85252/25281/259170/65274/361271/288064/361959/362607/294429/292022/24799/287113/290284/296954/304670/291874/313449/295284/360972/59087/368070/297522/689116/301442/25573/245922/114612/290228/304817/78973/362098/116458/363194/362965	37	KEGG	2.30704
50	Ras activation upon ca2 influx through nmda receptor	Unblocking of nmda receptors glutamate binding and activation	Ras activation upon ca2 influx through nmda receptor	14/1755	19/9694	1.80941e-07	7.09943e-06	5.60481e-06	29495/24408/83613/24242/64053/58948/114513/192213/291245/24410/25400/24245/171140/117284	14	Reactome	4.08898
51	Autophagy	Copi mediated anterograde transport	Autophagy	52/1755	144/9694	1.86432e-07	7.09943e-06	5.60481e-06	303554/373545/363278/25520/308416/312927/116643/498736/192647/83529/316531/29489/26954/246118/301252/304037/64158/117043/117044/24468/171415/299331/360776/81650/81655/56718/300240/312703/300052/290635/117287/304017/304579/64476/689161/140734/116659/29564/303630/288498/300075/316640/364419/282834/113894/64670/362164/296554/29213/288731/24855/60445	52	Reactome	2.16173
52	Intra golgi and retrograde golgi to er traffic	Copi mediated anterograde transport	Intra golgi and retrograde golgi to er traffic	65/1755	195/9694	1.87485e-07	7.09943e-06	5.60481e-06	309451/290627/287535/64472/60562/140673/287429/690407/309159/65277/362283/498736/316531/294010/60384/310710/29489/294324/690073/246118/64158/363123/84379/289350/301742/298584/246310/362162/297428/314393/308757/299121/314906/315345/361407/690961/361073/81655/499903/362504/140734/116659/29564/25218/84392/85248/296284/300158/79117/140940/293344/303652/289168/308961/83572/117051/64516/362466/60355/30…	65	Reactome	1.77432
53	mRNA surveillance pathway	Nucleocytoplasmic transport	rno03015	33/1290	101/9971	2.06449e-07	2.80068e-06	1.48748e-06	366952/299811/365407/25594/117281/309338/259170/289582/298681/361271/317385/24672/292022/287113/290284/313449/295284/683927/501582/691397/259272/59087/368070/689116/298648/246255/60660/117256/117104/362836/114612/686295/362098	33	KEGG	2.76556
54	Dopamine neurotransmitter release cycle	Acetylcholine neurotransmitter release cycle	Dopamine neurotransmitter release cycle	16/1755	24/9694	2.11083e-07	7.73518e-06	6.10672e-06	287609/140592/29647/25531/25716/140591/362876/293645/84556/60377/85327/29179/25558/25012/64832/24803	16	Reactome	3.53976
55	Ion homeostasis	Aldosterone synthesis and secretion	Ion homeostasis	26/1755	53/9694	2.60096e-07	9.23341e-06	7.28953e-06	361618/63847/58950/29248/63848/58971/24242/25262/29600/29599/24598/24212/24211/24214/25650/29715/140447/312981/362013/689560/170546/25400/24245/171140/29598/24215	26	Reactome	2.89431
56	Translocation of slc2a4 glut4 to the plasma membrane	Cilium assembly	Translocation of slc2a4 glut4 to the plasma membrane	30/1755	67/9694	4.03827e-07	1.3496e-05	1.06548e-05	373545/25520/56010/25576/81803/25532/56011/25233/498736/316531/29753/246118/64158/24242/363875/60627/116654/50556/305287/252881/362461/84392/296284/362257/289168/360937/24803/296554/29213/117103	30	Reactome	2.23041
57	Golgi to er retrograde transport	Copi mediated anterograde transport	Golgi to er retrograde transport	47/1755	128/9694	4.09175e-07	1.3496e-05	1.06548e-05	309451/290627/140673/309159/498736/316531/294010/60384/310710/29489/294324/690073/246118/64158/363123/84379/289350/301742/298584/246310/362162/297428/299121/314906/315345/81655/499903/362504/140734/116659/29564/84392/85248/296284/300158/79117/140940/289168/308961/83572/362466/60355/304978/117548/363288/296554/29213	47	Reactome	1.83208
58	Neurexins and neuroligins	Unblocking of nmda receptors glutamate binding and activation	Neurexins and neuroligins	26/1755	54/9694	4.15811e-07	1.3496e-05	1.06548e-05	24418/171093/29495/24408/116681/65040/29647/116508/59267/25716/246212/171297/60377/85327/81859/24805/64053/58948/116724/79146/25558/24410/24409/64353/83610/29546	26	Reactome	2.78642
59	Insulin signaling pathway	Neurotrophin signaling pathway	rno04910	40/1290	138/9971	4.19666e-07	5.31039e-06	2.82043e-06	373545/114858/25594/25520/50671/29414/25233/81504/26954/83764/64665/140671/24242/24244/60581/78968/84027/24679/114486/56718/25058/50658/116554/116590/50663/25521/25725/81745/117045/361377/24701/25739/58960/170851/60664/64363/25272/29741/24855/60445	40	KEGG	2.18937
60	Pyruvate metabolism	Citrate cycle (TCA cycle)	rno00620	20/1290	47/9971	4.53214e-07	5.5225e-06	2.93308e-06	78959/24551/100145871/298942/60581/29554/24439/64040/289950/24552/25014/81654/25630/24534/24368/81829/296259/311569/24533/25104	20	KEGG	3.5732
61	Class i mhc mediated antigen processing presentation	Hedgehog off state	Class i mhc mediated antigen processing presentation	104/1755	365/9694	4.64513e-07	1.4658e-05	1.15721e-05	155812/690516/81803/361765/300813/362277/366854/192351/85273/362900/683077/192256/303336/474147/296988/500532/309295/100360914/362081/311881/305424/313658/498697/290692/29425/29666/85492/310710/303088/360818/25617/362356/304271/314432/300968/300084/301674/362736/308669/362377/316575/361084/282845/361585/311567/287984/289924/307821/83499/295461/312504/500587/300849/315771/303963/294331/50558/36059…	104	Reactome	1.49093
62	Salmonella infection	Copi mediated anterograde transport	rno05132	64/1290	268/9971	5.19647e-07	6.10585e-06	3.24291e-06	314322/29414/25233/309159/309295/296159/498736/29448/316531/316333/294010/682507/29489/288064/361959/25309/246118/301252/64158/498234/500282/500929/679869/29431/29433/299121/311024/314906/363875/306991/298767/299331/81655/60627/116654/81531/24383/50658/116554/116590/362199/362504/308666/140734/116659/29564/58823/308961/24887/682937/114495/58960/170851/361251/287280/79249/64465/288669/362862/68931…	64	KEGG	1.87788
63	Morphine addiction	Circadian entrainment	rno05032	30/1290	91/9971	5.89815e-07	6.69135e-06	3.55387e-06	24681/24922/50664/83633/116560/25743/24626/81743/81636/25686/81529/685451/25387/29705/140675/25372/309962/25023/114117/80850/58979/81657/24400/83579/83612/24680/63885/29691/305509/302950	30	KEGG	2.54281
64	Aldosterone synthesis and secretion	Aldosterone synthesis and secretion	rno04925	31/1290	96/9971	6.42921e-07	7.0507e-06	3.74473e-06	24681/25031/24654/81743/29716/56827/25050/171503/81636/79240/25073/24242/24244/25262/29600/29599/29340/25023/24212/24211/50663/24214/25650/24680/25400/24245/171140/29598/24215/305509/302950	31	KEGG	2.37857
65	Hedgehog off state	Hedgehog off state	Hedgehog off state	42/1755	111/9694	6.6103e-07	2.02954e-05	1.60227e-05	113927/361765/498736/316531/29425/29666/85492/81636/246118/64158/362356/300084/84027/303968/29419/24679/311567/287984/289924/307821/83499/25521/25725/307724/29672/29674/29673/29676/312651/84392/311078/116475/287280/81827/117262/25581/305509/303353/365388/296554/29213/302950	42	Reactome	1.97002
66	Dag and ip3 signaling	G protein mediated events	Dag and ip3 signaling	21/1755	40/9694	8.82764e-07	2.639e-05	2.08342e-05	24681/83506/60341/25050/81636/24242/81529/25262/24679/29340/25521/25725/361948/362013/24680/25400/24245/171140/29691/305509/302950	21	Reactome	2.85692
67	Neurotrophin signaling pathway	Neurotrophin signaling pathway	rno04722	36/1290	122/9971	9.83719e-07	1.01139e-05	5.37162e-06	114858/29414/25233/29613/25054/29753/81504/25050/24242/24244/84027/84469/363875/114486/50658/116554/116590/50663/116478/83576/81745/117089/60450/24887/89817/29568/58960/170851/60664/25400/24245/171140/64465/689314/25272/29741	36	KEGG	2.26146
68	G protein mediated events	G protein mediated events	G protein mediated events	25/1755	53/9694	1.12787e-06	3.28528e-05	2.59364e-05	24681/83506/60341/25031/24654/25050/81636/25686/24242/81529/25262/24679/24611/116590/25521/25725/361948/362013/24680/25400/24245/171140/29691/305509/302950	25	Reactome	2.78286
69	Oocyte meiosis	Long-term potentiation	rno04114	35/1290	118/9971	1.21369e-06	1.21001e-05	6.42655e-06	25594/56010/25576/24674/361765/56011/117281/309510/29753/29486/81636/24672/362356/24242/24244/25262/300084/116590/50663/291689/54308/303024/170851/287280/25400/24245/171140/296558/29748/305509/689314/24675/305420/288671/302950	35	KEGG	2.12821
70	Rhobtb gtpase cycle	Rhobtb gtpase cycle	Rhobtb gtpase cycle	19/1755	35/9694	1.50591e-06	4.27677e-05	3.3764e-05	365407/81762/360915/114562/306004/140922/301252/81653/297406/361813/315843/117039/299331/299809/290046/313216/114612/117259/288620	19	Reactome	3.156
71	Norepinephrine neurotransmitter release cycle	Acetylcholine neurotransmitter release cycle	Norepinephrine neurotransmitter release cycle	13/1755	19/9694	1.96586e-06	5.21615e-05	4.11801e-05	287609/29253/140592/25531/25716/140591/362876/293645/84556/25558/25012/64832/24803	13	Reactome	3.96828
72	Serotonin neurotransmitter release cycle	Acetylcholine neurotransmitter release cycle	Serotonin neurotransmitter release cycle	13/1755	19/9694	1.96586e-06	5.21615e-05	4.11801e-05	287609/140592/25531/25716/140591/362876/293645/84556/29179/25558/25012/64832/24803	13	Reactome	3.69891
73	Beta catenin independent wnt signaling	Hedgehog off state	Beta catenin independent wnt signaling	50/1755	146/9694	1.97442e-06	5.21615e-05	4.11801e-05	690516/24681/24674/50664/303251/24654/29425/29666/85492/365901/84426/116563/24242/25262/685451/679869/363875/287984/289924/307821/83499/25023/114117/58979/83800/116561/54241/24400/83579/29672/29674/29673/29676/140670/311078/688297/81637/308578/83721/24680/25400/29748/81827/117262/25581/315259/59117/303353/365388/24675	50	Reactome	1.72149
74	Creb1 phosphorylation through nmda receptor mediated activation of ras signaling	Unblocking of nmda receptors glutamate binding and activation	Creb1 phosphorylation through nmda receptor mediated activation of ras signaling	16/1755	27/9694	2.15437e-06	5.56219e-05	4.3912e-05	29495/24408/83613/24242/64053/58948/116590/81745/114513/192213/291245/24410/25400/24245/171140/117284	16	Reactome	3.42933
75	Mitotic g2 g2 m phases	Hedgehog off state	Mitotic g2 g2 m phases	61/1755	191/9694	2.26381e-06	5.71485e-05	4.51172e-05	25594/56010/367153/361765/85252/117281/252879/498736/316531/294010/29753/29425/29666/85492/29489/309098/246118/301252/64158/24672/362356/304813/246294/300084/680991/287929/24679/84593/287984/289924/307821/83499/299331/361613/314787/362504/29672/29674/29673/29676/116659/246150/361643/64462/81740/311078/303024/361634/83572/117104/287280/305002/293844/81827/117262/25581/303353/365388/296554/29213/11…	61	Reactome	1.80909
76	Thyroid hormone signaling pathway	Choline metabolism in cancer	rno04919	36/1290	126/9971	2.28716e-06	2.21316e-05	1.17544e-05	24681/25124/29414/25233/619436/25031/24654/26954/84426/690752/24640/84027/140693/313929/25023/56718/24212/24211/361801/116590/81745/24214/25650/25741/65152/60416/58960/170851/60664/24680/84577/84578/297893/303539/29741/24855	36	KEGG	2.03884
77	Mhc class ii antigen presentation	Copi mediated anterograde transport	Mhc class ii antigen presentation	41/1755	112/9694	2.42563e-06	5.99026e-05	4.72915e-05	29211/309159/306332/498736/29448/316531/316333/294010/29489/246118/64158/29663/116563/298584/299121/314906/171494/295461/81655/83800/54241/259221/25599/362504/58817/140734/116659/29564/140670/84392/85248/296284/297522/289168/308961/81637/308578/140694/171574/296554/29213	41	Reactome	1.88271
78	Autophagy - animal	Choline metabolism in cancer	rno04140	46/1290	179/9971	2.54845e-06	2.39554e-05	1.27231e-05	303554/363278/312927/83506/29414/25233/364902/361946/296159/29448/26954/24672/246294/117043/117044/313876/25262/114859/84480/171415/306991/56718/300240/50658/116554/116590/362199/287607/113961/689161/81745/303630/288498/316640/58960/170851/60664/113894/306722/64670/362164/25272/29741/117103/24855/60445	46	KEGG	1.85055
79	Association of tric cct with target proteins during biosynthesis	Association of tric cct with target proteins during biosynthesis	Association of tric cct with target proteins during biosynthesis	20/1755	39/9694	2.60662e-06	6.27095e-05	4.95075e-05	291922/192351/303602/100360914/362081/311881/305424/684536/307644/288305/408217/297123/297406/295230/299809/362214/296380/24818/84578/288620	20	Reactome	2.91122
80	Ca dependent events	G protein mediated events	Ca dependent events	19/1755	36/9694	2.6497e-06	6.27095e-05	4.95075e-05	24681/83506/60341/25050/81636/24242/81529/24679/116590/25521/25725/361948/24680/25400/24245/171140/29691/305509/302950	19	Reactome	2.95103
81	Signaling by wnt	Hedgehog off state	Signaling by wnt	81/1755	277/9694	2.92647e-06	6.78464e-05	5.3563e-05	690516/113927/24681/24674/361765/85252/246768/290794/25233/50664/303251/117281/290829/300837/192218/24654/29425/29666/85492/365901/84426/24205/24672/116563/362356/24242/291209/25262/685451/300084/361846/84027/679869/304794/65027/363875/287984/289924/307821/83499/25023/81650/114117/58979/312781/83800/116561/54241/360990/24400/83579/29672/29674/29673/29676/304832/140670/65137/288471/311078/688297/8…	81	Reactome	1.73847
82	Transport of mature transcript to cytoplasm	Nucleocytoplasmic transport	Transport of mature transcript to cytoplasm	32/1755	80/9694	3.50176e-06	7.95599e-05	6.28105e-05	313308/366952/494445/29667/303057/291797/25281/315170/259170/289582/65274/361542/294429/362264/362687/287113/291874/313449/295284/361814/360972/59087/297522/117045/689116/687575/245922/360726/114612/89827/362098/362819	32	Reactome	2.28366
83	Chemical carcinogenesis - reactive oxygen species	Neurotrophin signaling pathway	rno05208	61/1290	265/9971	3.50718e-06	3.20518e-05	1.70232e-05	314322/114846/301427/681418/78959/499422/289197/29414/25233/25614/309295/83529/497902/689938/81504/81869/57298/24423/295923/289218/83785/25097/157074/298596/690848/362897/24248/301123/678759/252934/363875/114486/85333/24787/24786/83532/50658/116554/116590/293655/81745/25282/301458/24421/25488/117519/58960/170851/60664/64363/362344/361385/299954/293448/362440/296658/299643/689314/25272/29741/140925	61	KEGG	1.62354
84	Wnt5a dependent internalization of fzd4	Trafficking of glur2 containing ampa receptors	Wnt5a dependent internalization of fzd4	11/1755	15/9694	4.43291e-06	9.87408e-05	7.79533e-05	24681/303251/116563/25023/83800/116561/54241/140670/81637/308578/24680	11	Reactome	3.86209
85	GnRH signaling pathway	Long-term potentiation	rno04912	28/1290	90/9971	5.03678e-06	4.47865e-05	2.37868e-05	25031/24654/81504/29716/24330/50646/81636/25097/24242/24244/25262/25023/50658/116554/116590/50663/114495/58960/170851/24680/25400/24245/171140/64465/305509/689314/25272/302950	28	KEGG	2.1981
86	Rhobtb2 gtpase cycle	Rhobtb gtpase cycle	Rhobtb2 gtpase cycle	14/1755	23/9694	6.12489e-06	0.000133805	0.000105636	114562/306004/140922/301252/81653/297406/361813/315843/299331/299809/290046/114612/117259/288620	14	Reactome	3.11802
87	Glucagon signaling pathway	Long-term potentiation	rno04922	31/1290	106/9971	6.73239e-06	5.81734e-05	3.08968e-05	373545/25520/24674/29414/25233/25031/24654/81636/140671/24242/24244/25262/60581/29554/50663/289950/308579/25741/65152/60416/361377/24701/25739/25630/24534/25400/24245/171140/29748/24533/24675	31	KEGG	2.25577
88	Glioma	Neurotrophin signaling pathway	rno05214	25/1290	77/9971	6.89594e-06	5.81734e-05	3.08968e-05	114858/24681/29414/25233/81504/25050/171503/24242/24244/114486/25023/56718/116590/50663/24887/58960/170851/60664/64363/24680/25400/24245/171140/29741/25266	25	KEGG	2.66172
89	Signaling by hedgehog	Hedgehog off state	Signaling by hedgehog	49/1755	148/9694	7.32879e-06	0.000157085	0.000124014	690516/113927/361765/116643/498736/316531/29425/29666/85492/314352/81636/246118/64158/362356/300084/25387/84027/303968/29419/287643/24679/311567/287984/289924/307821/83499/364475/25521/25725/307724/29672/29674/29673/29676/312651/304832/84392/311078/116475/287280/81827/117262/25581/305509/303353/365388/296554/29213/302950	49	Reactome	1.87708
90	Acetylcholine neurotransmitter release cycle	Acetylcholine neurotransmitter release cycle	Acetylcholine neurotransmitter release cycle	12/1755	18/9694	7.52425e-06	0.000158288	0.000124964	287609/140592/25531/25716/140591/362876/293645/84556/25558/25012/64832/24803	12	Reactome	3.75596
91	Copi independent golgi to er retrograde traffic	Copi mediated anterograde transport	Copi independent golgi to er retrograde traffic	22/1755	48/9694	8.89029e-06	0.000183625	0.000144967	498736/316531/294010/29489/294324/246118/64158/363123/84379/289350/298584/299121/81655/362504/140734/116659/29564/308961/83572/362466/296554/29213	22	Reactome	2.47314
92	TCA cycle	Citrate cycle (TCA cycle)	WP347	13/465	21/2562	9.77752e-06	0.000368647	0.00030227	24551/298942/157074/298596/29554/360975/289950/361071/79250/24368/81829/26955/25104	13	WikiPathway	3.24663
93	Synaptic adhesion like molecules	Unblocking of nmda receptors glutamate binding and activation	Synaptic adhesion like molecules	13/1755	21/9694	1.02553e-05	0.000208036	0.000164239	29495/24408/83764/64665/58948/140945/50592/24410/24409/29628/313278/25529/29629	13	Reactome	3.37087
94	Host interactions of hiv factors	Hedgehog off state	Host interactions of hiv factors	43/1755	126/9694	1.11825e-05	0.000222866	0.000175947	361765/85252/25281/114087/306332/65274/29425/29666/85492/288064/360739/294429/29663/116563/300084/291874/363875/171494/287984/289924/307821/83499/85333/24932/29672/29674/29673/29676/140670/297522/311078/81637/308578/361251/287280/245922/297797/81827/117262/25581/362965/303353/365388	43	Reactome	1.91775
95	G protein signaling pathways	G protein mediated events	WP73	31/465	81/2562	1.16415e-05	0.000368647	0.00030227	24681/24674/498549/50664/361458/24626/116633/81636/25686/24242/81529/25262/685451/24679/309962/29340/25023/114117/58979/24611/25521/25725/24400/246150/114124/64553/171026/25740/24680/305509/302950	31	WikiPathway	2.15175
96	Selective autophagy	Copi mediated anterograde transport	Selective autophagy	30/1755	77/9694	1.30562e-05	0.000255722	0.000201886	303554/373545/25520/308416/116643/498736/192647/83529/316531/29489/246118/304037/64158/24468/299331/81650/81655/312703/117287/304017/304579/64476/140734/116659/29564/300075/113894/296554/29213/288731	30	Reactome	2.2666
97	Pyruvate metabolism	Citrate cycle (TCA cycle)	Pyruvate metabolism	10/1755	29/9694	0.0263339	0.125169	0.0988175	83529/298942/29554/24439/289950/24552/307852/81654/24534/24533	10	Reactome	1.81368

## Sheet: Cluster1_Plasma_pathway
	Description	aPEAR cluster	ID	GeneRatio	BgRatio	pvalue	p.adjust	qvalue	geneID	Count	label	OddsRatio
1	Complement and coagulation cascades	Complement and coagulation cascades	rno04610	39/1142	85/9971	1.42841e-15	4.72804e-13	2.76661e-13	312705/192262/24235/79224/113959/54243/304917/64023/85253/24236/289057/25692/117512/362119/24854/116669/313421/298288/362248/25048/288001/295703/24153/54249/79126/155012/24946/260320/29251/25407/64036/24617/83580/24237/24232/294257/24367/24366/361969	39	KEGG	3.62372
2	Complement and coagulation cascades	Complement and coagulation cascades	rno04610	39/1142	85/9971	1.42841e-15	4.72804e-13	2.76661e-13	312705/192262/24235/79224/113959/54243/304917/64023/85253/24236/289057/25692/117512/362119/24854/116669/313421/298288/362248/25048/288001/295703/24153/54249/79126/155012/24946/260320/29251/25407/64036/24617/83580/24237/24232/294257/24367/24366/361969	39	KEGG	3.62372
3	Salmonella infection	Toll-like receptor signaling pathway	rno05132	67/1142	268/9971	2.78912e-10	4.616e-08	2.70105e-08	308875/117273/314322/64373/312451/60371/309165/25537/24185/24494/171041/309159/84351/29448/301059/316333/294010/65081/682507/84353/501203/81824/54227/64158/287876/362491/60350/498234/500929/300218/116484/288779/299121/246240/306991/313667/312689/307351/50658/50689/308666/116659/25625/683687/79119/58823/298784/25493/83462/363448/309361/500906/116692/690743/170851/293621/363855/362271/306886/29355/…	67	KEGG	2.26194
4	Complement cascade	Complement and coagulation cascades	Complement cascade	26/1521	52/9694	7.69963e-09	4.53893e-06	3.96328e-06	312705/192262/24235/114091/113959/299606/64023/24236/289057/117512/362119/24854/313421/298288/295703/299314/54249/79126/155012/299928/29251/25407/64036/303861/24237/24232	26	Reactome	3.43319
5	Fluid shear stress and atherosclerosis	Lipid and atherosclerosis	rno05418	43/1142	153/9971	1.17494e-08	1.02127e-06	5.97592e-07	117273/314322/140590/24600/309165/295037/114856/79129/24185/25614/24494/29583/84351/24323/84353/287876/24451/25663/117022/116484/307100/81686/25692/24770/83619/50658/24314/50663/25260/25625/300850/117519/309361/499417/364018/114553/363855/25361/25464/25697/83580/81649/25266	43	KEGG	2.60846
6	Osteoclast differentiation	Osteoclast differentiation	rno04380	39/1142	132/9971	1.23416e-08	1.02127e-06	5.97592e-07	314322/25528/309165/295279/79129/24185/24494/366126/84351/116591/690906/81504/288264/29175/25262/25663/116465/289211/683463/89829/63839/24517/50658/50689/686326/81646/25625/25493/309361/170851/500904/364018/114553/363855/361537/292594/81649/171378/312937	39	KEGG	2.50759
7	Complement and coagulation cascades	Complement and coagulation cascades	WP547	27/443	57/2562	1.06861e-07	1.04723e-05	8.66133e-06	312705/192262/79224/54243/304917/64023/85253/25692/117512/116669/313421/25048/295703/24153/54249/79126/155012/24946/260320/29251/25407/64036/24617/83580/24237/294257/24366	27	WikiPathway	2.62663
8	Complement and coagulation cascades	Complement and coagulation cascades	WP547	27/443	57/2562	1.06861e-07	1.04723e-05	8.66133e-06	312705/192262/79224/54243/304917/64023/85253/25692/117512/116669/313421/25048/295703/24153/54249/79126/155012/24946/260320/29251/25407/64036/24617/83580/24237/294257/24366	27	WikiPathway	2.62663
9	Lysosome	Trans golgi network vesicle budding	rno04142	37/1142	135/9971	2.47253e-07	1.63681e-05	9.57779e-06	294673/290923/302671/360785/65161/24944/117106/84431/24434/24591/171575/293650/367166/684536/287435/29175/291969/312689/83800/116561/170667/25328/50654/361063/140667/310746/316033/282838/64468/252929/290257/361704/296370/25697/286898/25524/304344	37	KEGG	2.24287
10	Chemokine signaling pathway	Human cytomegalovirus infection	rno04062	45/1142	182/9971	3.44619e-07	1.72683e-05	1.01045e-05	117273/85385/25125/309165/171371/25537/298006/24185/25614/84351/54245/25031/24654/81504/29385/114119/25686/25643/81664/114120/50686/25126/25542/24770/80850/79218/245920/50689/25414/24400/81667/57301/25493/24772/309361/287942/64639/170851/293621/114553/497931/317371/287910/81918/360820	45	KEGG	2.0793
11	Prion disease	Alzheimer disease	rno05020	65/1142	305/9971	3.87128e-07	1.72683e-05	1.01045e-05	298762/79255/299310/79129/24494/171041/309159/303393/78963/29507/29425/24330/362837/289218/171335/300047/64158/298596/362897/25262/500929/300218/678759/29445/29669/117512/362119/83806/287670/289924/65138/81650/25176/83531/307351/291103/50658/50689/293655/313421/298288/29672/29673/29670/81646/64639/311078/25250/500904/364018/114553/297990/299954/307641/25496/289990/29677/117263/316226/294560/24237…	65	KEGG	1.96344
12	Tuberculosis	Leishmaniasis	rno05152	46/1142	189/9971	4.17361e-07	1.72683e-05	1.01045e-05	117273/25441/24944/309165/295279/24185/24494/64171/29469/29448/78963/116591/301059/54243/293650/502902/362491/60350/291969/499617/307100/288779/25337/29508/314764/116465/289211/294273/294274/50658/50689/50663/170667/25328/50654/81646/25625/64639/450223/64625/308589/83477/24232/24253/81649/171378	46	KEGG	2.24779
13	TNF signaling pathway	Osteoclast differentiation	rno04668	33/1142	118/9971	6.62948e-07	2.20713e-05	1.2915e-05	314322/79255/60371/309165/24185/24494/84351/24323/114111/24508/24770/246240/245920/89829/24517/50658/50689/81646/25625/192126/25493/309361/690743/170851/363855/680611/81707/25361/306886/25464/24253/81649/312937	33	KEGG	2.21385
14	NOD-like receptor signaling pathway	Toll-like receptor signaling pathway	rno04621	45/1142	186/9971	6.66807e-07	2.20713e-05	1.2915e-05	117273/290408/60371/309165/79129/24494/64171/192647/363984/84351/25031/24654/498659/301059/288264/58923/297508/171164/362491/25262/300732/116484/303090/364386/24770/286958/246240/83531/362245/64862/50658/50689/686326/305633/686323/298784/25493/286995/309361/359726/306886/29355/315084/294560/81649	45	KEGG	2.20446
15	AGE-RAGE signaling pathway in diabetic complications	Lipid and atherosclerosis	rno04933	30/1142	104/9971	1.0366e-06	2.85928e-05	1.6731e-05	306628/290905/25631/50554/24600/25125/24180/309165/24185/24494/25031/24654/24323/24330/114111/25661/307483/25126/81686/24770/50658/50689/24655/83571/293621/25361/24617/25464/83580/81649	30	KEGG	2.44446
16	Parkinson disease	Alzheimer disease	rno05012	63/1142	302/9971	1.27287e-06	3.24092e-05	1.89642e-05	361986/298762/79255/299310/29253/114856/171041/309159/362812/303393/192647/306009/78963/29507/29425/362837/289218/171335/300047/64158/298596/25686/25643/81664/362897/25262/500929/300218/116484/678759/29445/307100/29669/287069/83806/287670/289924/83619/25369/65138/25176/83531/307351/291103/50658/50663/293655/29672/29673/29670/117519/311078/25250/297961/297990/299954/289990/29677/117263/316226/2945…	63	KEGG	1.79228
17	Yersinia infection	Regulation of actin cytoskeleton	rno05135	36/1142	139/9971	1.58365e-06	3.52838e-05	2.06463e-05	308875/117273/314322/309165/25537/24185/25614/24494/84351/54245/301059/682507/25661/58923/81824/54227/287876/24770/117542/314641/50658/50689/25414/155183/298784/25493/309361/287942/170851/363855/362271/317371/29355/288669/81649/360820	36	KEGG	2.03954
18	Huntington disease	Alzheimer disease	rno05016	69/1142	343/9971	1.59896e-06	3.52838e-05	2.06463e-05	298762/299310/312195/171041/309159/303393/25031/24654/78963/316333/294010/29507/29425/362837/289218/171335/300047/64158/56083/298596/298376/64317/362897/25262/500929/300218/678759/29445/29669/299121/288588/100361574/117017/83806/287670/289924/65138/25176/83531/56718/307351/300240/192154/291103/50658/83800/116561/293655/363067/29672/29673/29670/303630/81646/311078/308578/25250/300078/363855/297990…	69	KEGG	1.92865
19	NF-kappa B signaling pathway	Toll-like receptor signaling pathway	rno04064	28/1142	97/9971	2.32416e-06	4.80811e-05	2.81346e-05	60371/309165/298006/24494/29469/84351/301059/361795/60350/25663/297604/171369/81650/100363332/25625/25493/24772/309361/307641/83477/299626/25112/291005/25361/306886/25464/494338/312937	28	KEGG	2.50786
20	Apelin signaling pathway	Human cytomegalovirus infection	rno04371	35/1142	136/9971	2.5814e-06	5.02613e-05	2.94103e-05	25520/25631/50554/24600/24180/312195/24185/25031/24654/24330/114119/25686/25643/81664/25262/114120/83502/307100/25692/80850/79218/56718/362245/64862/50689/50663/81633/24400/81667/291926/170851/293621/497931/308589/24617	35	KEGG	2.37663
21	Toll like receptor cascades	Toll like receptor tlr1 tlr2 cascade	Toll like receptor cascades	46/1521	150/9694	2.70405e-06	0.00106269	0.000927916	314322/315305/60371/309165/116663/300980/305451/117281/29469/54225/363984/84351/685174/301059/81920/24672/362491/29175/60350/361689/361565/246240/24773/289014/314764/50658/50689/50654/81646/116547/94195/361831/25493/309361/116725/287707/170851/314870/363855/306886/25697/315084/81649/24367/24366/361969	46	Reactome	1.92296
22	Antigen processing cross presentation	Clec7a dectin 1 signaling	Antigen processing cross presentation	34/1521	100/9694	4.46299e-06	0.00131547	0.00114863	81803/295279/79129/84351/301059/80843/29425/60350/29669/83806/287670/289924/257645/50654/29672/29673/29670/116547/94195/309361/311078/298068/500904/364018/114553/25697/289990/29677/117263/116722/287772/24367/24366/361969	34	Reactome	1.98768
23	Pertussis	Leishmaniasis	rno05133	23/1142	74/9971	4.67402e-06	7.77891e-05	4.55182e-05	117273/314322/312705/192262/24235/309165/24494/301059/25686/25643/81664/24508/60350/307100/24236/24773/362119/50658/50689/50663/295703/24232/81649	23	KEGG	2.77137
24	Acute myeloid leukemia	Chronic myeloid leukemia	rno05221	22/1142	69/9971	4.70025e-06	7.77891e-05	4.55182e-05	312451/24705/25125/309165/116663/295279/24185/366126/84351/81504/60350/25126/56718/50689/303413/309361/64639/170851/293621/25682/25410/24252	22	KEGG	3.04338
25	Focal adhesion	Regulation of actin cytoskeleton	rno04510	45/1142	202/9971	7.21054e-06	0.000113652	6.65033e-05	117273/85385/306628/290905/24669/60371/25537/24446/24185/25614/54245/24668/84353/81504/114111/501203/25661/360468/25314/287876/307483/57341/50557/25118/114636/314641/116669/50658/50689/25724/257645/25414/689069/54251/24553/287942/64639/291926/170851/293621/63881/25473/25266/299012/360820	45	KEGG	2.07156
26	Sphingolipid signaling pathway	Human cytomegalovirus infection	rno04071	33/1142	131/9971	8.1346e-06	0.000120897	7.07429e-05	117273/25441/24600/309165/25537/24185/84431/117281/25031/24654/25096/500651/24672/25686/25643/81664/50557/81536/50658/50689/309179/25625/288001/29733/170851/246255/64625/293621/310667/366984/308589/366065/81649	33	KEGG	2.20454
27	Alzheimer disease	Alzheimer disease	rno05010	80/1142	434/9971	8.41966e-06	0.000120897	7.07429e-05	361986/298762/79255/299310/309165/25700/24185/24494/171041/309159/362812/303393/84351/306009/25031/24654/78963/84353/29507/29425/362837/289218/171335/300047/64158/298596/362897/25262/500929/300218/678759/29445/307100/29669/83806/287670/289924/65138/81650/25176/83531/56718/307351/300240/291103/50658/50689/50663/293655/303586/140945/29672/29673/29670/303630/25625/58822/309361/64639/311078/170851/64…	80	KEGG	1.69743
28	Leukocyte transendothelial migration	Regulation of actin cytoskeleton	rno04670	31/1142	120/9971	8.76597e-06	0.000120897	7.07429e-05	117273/619374/25537/79129/25614/300519/29583/84353/501203/116479/24832/25686/25643/81664/287876/652929/81686/25414/24772/65131/65130/500904/364018/114553/25361/25464/307505/26955/81649/299012/360820	31	KEGG	2.03082
29	Lipid and atherosclerosis	Lipid and atherosclerosis	rno05417	48/1142	223/9971	9.71987e-06	0.000128691	7.53034e-05	117273/314322/79255/24600/25125/309165/25537/79129/24185/25614/24494/474147/29469/54225/363984/84351/25271/25031/24654/78963/301059/60350/25262/307100/25542/24770/171369/83619/361801/50658/50689/50663/85264/25625/25493/309361/64639/64625/293621/500904/364018/114553/363855/313210/25361/25464/81649/171378	48	KEGG	1.94655
30	Relaxin signaling pathway	Human cytomegalovirus infection	rno04926	32/1142	128/9971	1.31496e-05	0.000167405	9.79569e-05	314322/85385/306628/290905/79255/24600/309165/24185/25031/24654/24323/81504/114111/114119/25686/25643/81664/114120/81686/80850/79218/50658/50689/81633/24400/81667/81646/25493/170851/293621/363855/81649	32	KEGG	2.31032
31	Apoptosis	Small cell lung cancer	rno04210	34/1142	140/9971	1.39335e-05	0.000170815	9.99519e-05	314322/79255/60371/309165/24185/84351/78963/64158/287876/29175/25262/361046/500929/300218/492821/50658/50689/50654/25625/192126/25493/288753/309361/64639/170851/64625/293621/299626/25112/291005/306886/252929/361704/25697	34	KEGG	1.91592
32	Chagas disease	Human cytomegalovirus infection	rno05142	28/1142	106/9971	1.50589e-05	0.000178018	0.000104167	314322/24310/309165/24185/24494/117281/84351/25031/24654/301059/24672/25686/25643/81664/25542/24770/116465/50658/50689/81662/25625/25493/309361/288001/246255/24617/24232/81649	28	KEGG	2.13771
33	Formation of fibrin clot clotting cascade	Formation of fibrin clot clotting cascade	Formation of fibrin clot clotting cascade	17/1521	38/9694	2.05069e-05	0.00483552	0.00422225	293118/79224/304917/116669/362248/25048/288001/295703/24153/24946/260320/29251/83580/314615/24367/24366/361969	17	Reactome	3.06396
34	Adherens junction	Regulation of actin cytoskeleton	rno04520	26/1142	97/9971	2.27934e-05	0.000260159	0.000152232	117273/312451/25631/50554/25537/292912/79114/301737/682507/84353/501203/287876/83502/24884/117542/689710/29616/81650/50689/24553/317371/307641/307505/314843/26955/81918	26	KEGG	2.30683
35	Phagosome	Ros and rns production in phagocytes	rno04145	42/1142	193/9971	2.62436e-05	0.000289555	0.000169432	312705/298103/24944/295279/79129/29448/116591/80843/293650/297566/502902/64158/65033/287876/60350/291969/500929/300218/288779/24773/314764/312689/289211/307351/294273/294274/257645/170667/25328/50654/116659/303413/298068/366588/500904/364018/114553/116664/117596/25697/24232/685232	42	KEGG	1.89332
36	Chemical carcinogenesis - reactive oxygen species	Alzheimer disease	rno05208	53/1142	265/9971	3.05693e-05	0.000326401	0.000190993	314322/298762/299310/309165/295037/24446/79129/24185/25614/303393/84351/81504/29507/362837/289218/171335/25096/300047/291283/298596/362897/24451/50557/678759/29445/83619/25176/83531/291103/50658/50689/24314/293655/24553/25426/25260/300850/117519/25493/309361/25242/64639/170851/25250/293621/364018/114553/363855/297990/299954/313834/691001/81649	53	KEGG	1.89616
37	Chronic myeloid leukemia	Chronic myeloid leukemia	rno05220	22/1142	81/9971	7.68589e-05	0.000770918	0.000451102	85385/25631/50554/309165/24185/84351/54245/81717/81504/25126/50689/83571/114851/25493/309361/287942/64639/170851/293621/299626/25112/291005	22	KEGG	2.42564
38	Thyroid cancer	Small cell lung cancer	rno05216	14/1142	40/9971	8.05809e-05	0.000784479	0.000459037	312451/304862/25271/84353/83502/361801/50689/114851/170851/293621/360709/299626/25112/291005	14	KEGG	3.20246
39	Interleukin 1 signaling	Clec7a dectin 1 signaling	Interleukin 1 signaling	31/1521	100/9694	8.85794e-05	0.0149193	0.0130272	309165/24494/305451/84351/301059/29425/361677/362491/60582/25663/117022/29669/83806/287670/289924/29672/29673/29670/25493/309361/116725/303604/311078/287707/170851/314870/289990/29677/117263/116722/287772	31	Reactome	2.05672
40	Toll like receptor tlr1 tlr2 cascade	Toll like receptor tlr1 tlr2 cascade	Toll like receptor tlr1 tlr2 cascade	31/1521	100/9694	8.85794e-05	0.0149193	0.0130272	314322/315305/309165/116663/300980/305451/117281/84351/301059/24672/362491/60350/361565/24773/289014/50658/50689/81646/116547/94195/25493/309361/116725/287707/170851/314870/363855/81649/24367/24366/361969	31	Reactome	2.16831
41	Human cytomegalovirus infection	Human cytomegalovirus infection	rno05163	50/1142	257/9971	0.000106045	0.00100288	0.000586835	117273/79255/25125/309165/25537/24185/25614/24494/84351/54245/25031/24654/84353/81504/29385/114119/25686/25643/81664/25262/114120/25663/307100/25542/24770/80850/79218/56718/50689/50663/114851/25414/24400/81667/57301/81646/81662/25625/25493/24772/309361/287942/170851/64625/293621/306886/24929/81649/171378/360820	50	KEGG	1.57296
42	Signaling by interleukins	Signaling by interleukins	Signaling by interleukins	97/1521	434/9694	0.000119451	0.0176041	0.0153714	170496/314322/85385/25205/81803/81802/315305/25631/25125/362896/298518/29253/309165/24446/116663/300980/25506/24185/24494/362076/305451/117281/29469/84351/54245/301059/299206/81504/29425/25661/81680/29525/85489/361677/24672/246781/362491/83688/81818/116510/24451/65038/60582/25663/117022/24884/25126/361565/81686/29669/25542/312679/83806/287670/289924/289014/245920/89829/500616/24517/50658/50689/11…	97	Reactome	1.37973
43	Growth hormone synthesis, secretion and action	Chronic myeloid leukemia	rno04935	28/1142	118/9971	0.000120402	0.00110703	0.000647778	314322/85385/79255/25125/24185/25614/54245/25031/24654/81504/25686/25643/81664/25262/25126/56718/89829/24517/50658/50689/25414/81646/81662/287942/170851/293621/24484/81649	28	KEGG	2.26282
44	Cellular response to chemical stress	Clec7a dectin 1 signaling	Cellular response to chemical stress	43/1521	158/9694	0.000135023	0.017688	0.0154447	298762/25125/25506/79129/246760/303393/25271/29425/171335/298376/64317/24451/116484/29445/311545/29669/83806/287670/289924/83619/81650/25352/50551/58819/363067/29672/29673/29670/113898/117519/311078/681219/500904/364018/114553/307641/289990/29677/117263/116722/287772/116686/683381	43	Reactome	1.67717
45	Bacterial invasion of epithelial cells	Regulation of actin cytoskeleton	rno05100	21/1142	79/9971	0.000155137	0.00138785	0.000812096	308875/117273/85385/25614/54245/682507/84353/25661/81824/54227/287876/83502/83800/116561/25414/24553/287942/362271/307505/288669/360820	21	KEGG	2.24719
46	Myd88 independent tlr4 cascade	Toll like receptor tlr1 tlr2 cascade	Myd88 independent tlr4 cascade	29/1521	94/9694	0.000162409	0.019148	0.0167196	314322/315305/60371/309165/116663/300980/305451/117281/363984/84351/81920/24672/362491/60350/361565/246240/289014/50658/50689/81646/361831/25493/309361/116725/287707/170851/363855/306886/81649	29	Reactome	1.90466
47	cGMP-PKG signaling pathway	cGMP-PKG signaling pathway	rno04022	36/1142	170/9971	0.000173163	0.00150834	0.000882603	117273/24669/79255/24600/24180/25537/24185/84583/25031/24654/24668/353256/29639/25686/25643/81664/25262/307100/54254/25176/83531/24213/501099/50689/50663/24603/25390/81646/81662/288001/64639/291926/170851/497931/29598/171378	36	KEGG	1.87597
48	Toll-like receptor signaling pathway	Toll-like receptor signaling pathway	rno04620	25/1142	103/9971	0.0001873	0.00158965	0.000930179	314322/309165/24185/24494/29469/363984/84351/301059/288264/361677/296953/29175/60350/25542/171369/245920/50658/50689/686326/25493/309361/170851/363855/306886/81649	25	KEGG	2.04896
49	Rheumatoid arthritis	Ros and rns production in phagocytes	rno05323	22/1142	86/9971	0.000200224	0.00165685	0.000969504	314322/298103/24494/89804/293650/297566/361795/29175/291969/25542/24770/287437/294273/294274/170667/54251/24772/116664/25464/117596/25697/685232	22	KEGG	2.34283
50	Class i mhc mediated antigen processing presentation	Clec7a dectin 1 signaling	Class i mhc mediated antigen processing presentation	83/1521	365/9694	0.000201924	0.0216426	0.0188978	81803/307271/306505/192351/362900/295279/79129/303336/474147/500532/362081/311881/84351/305424/301059/290692/80843/81920/29425/360818/305792/313115/299602/117553/652955/316005/300948/304271/60350/300968/282845/364681/29669/83806/287670/289924/292188/89829/362814/257645/50558/50654/29672/29673/29670/140941/291689/313806/619577/116547/94195/361831/297522/297592/117519/309361/116725/360491/311078/29…	83	Reactome	1.57291
51	Hepatocyte growth factor receptor signaling	Met receptor recycling	WP94	15/443	34/2562	0.000219591	0.00800974	0.0066246	314322/25125/24446/25614/54245/81504/50557/25118/50689/24553/287942/170851/293621/63881/360820	15	WikiPathway	2.76063
52	Kaposi sarcoma-associated herpesvirus infection	Osteoclast differentiation	rno05167	44/1142	225/9971	0.000239649	0.00193473	0.0011321	314322/312451/25205/25125/309165/24185/363984/84351/84353/288264/114119/25262/114120/307100/171415/289014/116465/80850/79218/56718/362245/64862/50658/50689/50663/114851/686326/24400/81667/79426/57301/81646/25625/25493/309361/170851/64625/293621/363855/497931/25464/24232/81649/171378	44	KEGG	1.78075
53	Central carbon metabolism in cancer	Central carbon metabolism in cancer	rno05230	19/1142	71/9971	0.000286793	0.0022602	0.00132255	24185/79114/25022/50557/84489/56718/293615/25058/50689/289950/24553/25741/24377/170851/293621/25630/24398/24533/24642	19	KEGG	2.55283
54	Sphingolipid metabolism	Sphingolipid metabolism	rno00600	16/1142	55/9971	0.000304956	0.00234745	0.00137361	294673/246115/64369/84431/24591/83626/684536/81536/316033/310667/366984/308589/366065/282838/25524/192270	16	KEGG	2.57775
55	Sphingolipid metabolism	Sphingolipid metabolism	rno00600	16/1142	55/9971	0.000304956	0.00234745	0.00137361	294673/246115/64369/84431/24591/83626/684536/81536/316033/310667/366984/308589/366065/282838/25524/192270	16	KEGG	2.57775
56	Dopaminergic synapse	Human cytomegalovirus infection	rno04728	29/1142	131/9971	0.000330314	0.00248486	0.00145401	314322/24669/79255/29253/24185/117281/25031/24654/24668/114119/24672/25686/25643/81664/25262/114120/50686/307100/80850/79218/50658/50663/24400/81667/309179/81646/246255/81649/171378	29	KEGG	2.10358
57	Regulation of tlr by endogenous ligand	P130cas linkage to mapk signaling for integrins	Regulation of tlr by endogenous ligand	10/1521	20/9694	0.000356521	0.0350282	0.0305858	29469/54225/60350/24773/116547/94195/315084/24367/24366/361969	10	Reactome	3.16224
58	C-type lectin receptor signaling pathway	Osteoclast differentiation	rno04625	26/1142	114/9971	0.000405108	0.00297979	0.00174362	117273/25441/309165/24185/24494/64171/363984/84351/502902/24508/25262/307100/289014/50658/50689/50663/25493/309361/362432/450223/293621/680611/83477/81649/171378/312937	26	KEGG	1.95406
59	Interleukin 1 family signaling	Clec7a dectin 1 signaling	Interleukin 1 family signaling	37/1521	137/9694	0.000453112	0.0410938	0.0358821	25631/25125/309165/24494/362076/305451/84351/301059/29425/361677/246781/362491/60582/25663/117022/29669/83806/287670/289924/29672/29673/29670/25493/309361/116725/303604/311078/287707/170851/314870/290257/289990/29677/117263/315084/116722/287772	37	Reactome	1.61233
60	Cellular senescence	cGMP-PKG signaling pathway	rno04218	37/1142	185/9971	0.000465525	0.00329979	0.00193087	24669/25631/309165/24185/83617/24668/100361529/85482/25262/50557/307100/313048/54254/289014/25176/83531/56718/309757/50689/50663/114851/362763/305171/170851/293621/24484/298765/29344/299626/25112/291005/24617/100360427/292787/294560/81649/171378	37	KEGG	1.70218
61	Alcoholic liver disease	Toll-like receptor signaling pathway	rno04936	30/1142	140/9971	0.000473521	0.00329979	0.00193087	312451/25520/309165/83506/24185/100145871/24494/113959/50681/29469/363984/84351/301059/84353/25757/60350/65183/312670/312679/362119/309757/50658/25625/25493/309361/363855/306886/24232/29539/81649	30	KEGG	2.05192
62	Th17 cell differentiation	Osteoclast differentiation	rno04659	24/1142	103/9971	0.00047852	0.00329979	0.00193087	314322/25205/24705/25631/50554/25125/362896/309165/24494/84351/25271/25663/25126/116465/56718/361801/294273/294274/50658/50689/25493/309361/81649/171378	24	KEGG	2.09037
63	Sphingolipid metabolism	Sphingolipid metabolism	Sphingolipid metabolism	26/1521	86/9694	0.000493657	0.041573	0.0363005	294673/29579/365410/246115/64369/84431/24591/83626/684536/500651/65183/360800/81536/309147/58857/299488/316033/310667/366984/308589/366065/282838/313834/296370/25524/192270	26	Reactome	1.74215
64	Sphingolipid metabolism	Sphingolipid metabolism	Sphingolipid metabolism	26/1521	86/9694	0.000493657	0.041573	0.0363005	294673/29579/365410/246115/64369/84431/24591/83626/684536/500651/65183/360800/81536/309147/58857/299488/316033/310667/366984/308589/366065/282838/313834/296370/25524/192270	26	Reactome	1.74215
65	Leishmaniasis	Leishmaniasis	rno05140	19/1142	74/9971	0.000507341	0.00342714	0.00200539	314322/309165/295279/79129/24494/116591/301059/54243/116465/81520/294273/294274/50689/25493/500904/364018/114553/24232/81649	19	KEGG	2.1196
66	mTOR signaling pathway	Central carbon metabolism in cancer	rno04150	33/1142	160/9971	0.000524162	0.00346995	0.00203044	117273/298103/363138/363275/24185/314621/84351/298514/81504/297566/301574/50557/50567/360776/295234/308869/56718/50689/303586/360497/140942/25625/297522/300253/309361/170851/293621/116664/117596/65201/293649/685232/502988	33	KEGG	1.71178
67	Fceri mediated nf kb activation	Clec7a dectin 1 signaling	Fceri mediated nf kb activation	25/1521	82/9694	0.000546827	0.0422069	0.036854	25441/309165/84351/29425/299602/29669/83806/287670/289924/170668/100363332/29672/29673/29670/361831/25493/309361/116725/311078/83477/289990/29677/117263/116722/287772	25	Reactome	1.88549
68	Regulation of hmox1 expression and activity	Clec7a dectin 1 signaling	Regulation of hmox1 expression and activity	21/1521	65/9694	0.000637566	0.0422069	0.036854	246760/29425/24451/311545/29669/83806/287670/289924/83619/81650/29672/29673/29670/117519/311078/307641/289990/29677/117263/116722/287772	21	Reactome	2.17791
69	Programmed cell death	Clec7a dectin 1 signaling	Programmed cell death	49/1521	199/9694	0.000640473	0.0422069	0.036854	25318/60371/25125/24185/25614/24494/299606/78963/84353/29425/367786/64391/83764/64665/24508/60350/81818/83502/492821/29669/246240/83806/287670/289924/311299/679886/50689/307562/29672/29673/29670/288753/690743/64639/311078/64625/24437/287873/282834/306886/306722/289990/29677/117263/315084/64204/116722/287772/171378	49	Reactome	1.65314
70	Ros and rns production in phagocytes	Ros and rns production in phagocytes	Ros and rns production in phagocytes	14/1521	36/9694	0.00064438	0.0422069	0.036854	298103/24600/79129/293650/297566/291969/170667/303413/500904/364018/114553/116664/117596/685232	14	Reactome	2.56255
71	IL 3 signaling pathway	Chronic myeloid leukemia	WP319	27/443	85/2562	0.000667564	0.0163553	0.013527	85385/24705/25125/25261/24185/25614/366126/25271/54245/81504/367786/24672/50686/25126/81686/25159/289014/89829/50658/50689/287942/64639/170851/293621/63881/81649/360820	27	WikiPathway	1.72868
72	Prostate cancer	Chronic myeloid leukemia	rno05215	23/1142	100/9971	0.000755129	0.00480669	0.00281263	312451/79255/309165/24185/84351/79114/25022/84353/81504/117022/50557/25692/56718/50689/83571/114851/81646/25493/309361/64639/170851/293621/25266	23	KEGG	1.90052
73	P130cas linkage to mapk signaling for integrins	P130cas linkage to mapk signaling for integrins	P130cas linkage to mapk signaling for integrins	8/1521	15/9694	0.000822845	0.0510597	0.0445841	25614/54245/25661/116669/25414/24367/24366/361969	8	Reactome	3.4566
74	Amyotrophic lateral sclerosis	Alzheimer disease	rno05014	68/1142	408/9971	0.000836251	0.00517519	0.00302825	298762/79255/299310/171041/309159/304862/303393/362152/78963/316333/294010/29507/29425/362837/289218/171335/300047/64158/298596/298376/64317/287876/362897/500929/300218/678759/29445/29669/299121/83806/287670/289924/65138/56718/307351/300240/291103/362245/64862/293655/29672/29673/29670/303630/25625/299706/59087/297522/64639/311078/64625/25250/300078/297990/299954/245922/290527/289990/29677/117263/…	68	KEGG	1.35929
75	Non-alcoholic fatty liver disease	Alzheimer disease	rno04932	36/1142	184/9971	0.00084429	0.00517519	0.00302825	314322/298762/25520/79255/299310/309165/24185/24494/303393/84351/25271/29507/362837/289218/171335/300047/298596/362897/678759/50686/29445/312670/89829/291103/50658/293655/25625/64625/25250/297990/299954/304479/309168/24252/691001/81649	36	KEGG	1.78811
76	Proteasome	Clec7a dectin 1 signaling	rno03050	14/1142	49/9971	0.000872917	0.00519956	0.00304251	29425/29669/83806/287670/289924/65138/29672/29673/29670/311078/289990/29677/117263/287772	14	KEGG	2.71141
77	Nucleotide metabolism	Metabolism of nucleotides	rno01232	20/1142	83/9971	0.000879683	0.00519956	0.00304251	497811/54410/301005/25095/303179/289801/360629/292072/83585/297389/29223/619580/290029/58964/301622/64519/361063/311422/24465/291824	20	KEGG	1.99106
78	Regulation of actin cytoskeleton	Regulation of actin cytoskeleton	rno04810	44/1142	239/9971	0.000916321	0.00532109	0.00311363	117273/24669/25537/24185/25614/54245/317189/79114/25022/682507/24668/501203/25661/81824/54227/287876/307483/114120/84489/117542/25118/117512/362119/314641/50689/25724/257645/25414/313421/298288/308666/83709/58823/24772/287942/288001/291926/170851/293621/29251/288669/24237/25266/360820	44	KEGG	1.74517
79	Metabolism of nucleotides	Metabolism of nucleotides	Metabolism of nucleotides	27/1521	94/9694	0.000938125	0.0553025	0.0482887	305149/497811/301005/25095/303179/289801/140946/116484/292072/83585/297389/58819/29223/288051/171047/619580/290029/64045/301622/81643/64519/361063/311422/24465/287406/291824/116686	27	Reactome	1.94155
80	Diseases of immune system	P130cas linkage to mapk signaling for integrins	Diseases of immune system	12/1521	30/9694	0.00116349	0.0603167	0.0526671	309165/84351/301059/60350/361689/116547/94195/25493/309361/24367/24366/361969	12	Reactome	2.44452
81	Clec7a dectin 1 signaling	Clec7a dectin 1 signaling	Clec7a dectin 1 signaling	28/1521	100/9694	0.00117666	0.0603167	0.0526671	309165/24494/64171/84351/29425/299602/502902/117553/25262/29669/83806/287670/289924/100363332/29672/29673/29670/361831/25493/309361/116725/311078/83477/289990/29677/117263/116722/287772	28	Reactome	1.84177
82	Neurotrophin signaling pathway	Chronic myeloid leukemia	rno04722	26/1142	122/9971	0.00119572	0.00673738	0.00394237	117273/85385/79255/309165/24185/84351/54245/81504/114203/362491/307100/289014/50658/50689/50663/25493/287942/303604/64639/360678/170851/293621/314870/63881/363855/81649	26	KEGG	1.77543
83	Pancreatic cancer	Chronic myeloid leukemia	rno05212	19/1142	79/9971	0.00120092	0.00673738	0.00394237	25631/50554/25125/309165/24185/84351/25096/116546/56718/50658/50689/114851/309361/64639/170851/299626/25112/291005/84014	19	KEGG	2.11699
84	Adipocytokine signaling pathway	Osteoclast differentiation	rno04920	18/1142	74/9971	0.00139296	0.00768452	0.00449659	25520/25125/309165/83506/24185/314621/84351/25271/25757/312670/56718/361801/89829/50658/25625/94340/25493/309361	18	KEGG	2.28607
85	Intrinsic pathway of fibrin clot formation	Formation of fibrin clot clotting cascade	Intrinsic pathway of fibrin clot formation	10/1521	23/9694	0.00140631	0.0666491	0.0581964	293118/79224/304917/116669/25048/288001/295703/24153/24946/29251	10	Reactome	2.51735
86	Rip mediated nfkb activation via zbp1	Toll-like receptor signaling pathway	Rip mediated nfkb activation via zbp1	8/1521	16/9694	0.00142053	0.0666491	0.0581964	309165/84351/301059/246240/25493/309361/287707/306886	8	Reactome	2.87404
87	Integrin signaling	P130cas linkage to mapk signaling for integrins	Integrin signaling	11/1521	27/9694	0.00155729	0.0666491	0.0581964	85385/24185/25614/54245/81504/25661/116669/25414/24367/24366/361969	11	Reactome	2.75137
88	Staphylococcus aureus infection	Complement and coagulation cascades	rno05150	22/1142	99/9971	0.00157354	0.00853837	0.00499621	312705/192262/295279/113959/498659/116591/64023/85253/286958/362119/289211/294273/294274/286995/287701/54249/79126/155012/25464/24232/294257/24367	22	KEGG	2.05306
89	C type lectin receptors clrs	Clec7a dectin 1 signaling	C type lectin receptors clrs	34/1521	131/9694	0.00160162	0.0666491	0.0581964	25441/309165/24494/64171/84351/297584/64195/29425/299602/502902/117553/25262/29669/83806/287670/289924/100363332/29672/29673/29670/361831/25493/309361/116725/362432/450223/311078/293621/83477/289990/29677/117263/116722/287772	34	Reactome	1.61667
90	Mapk targets nuclear events mediated by map kinases	Toll like receptor tlr1 tlr2 cascade	Mapk targets nuclear events mediated by map kinases	12/1521	31/9694	0.00163067	0.0666491	0.0581964	314322/315305/116663/300980/117281/24672/361565/289014/50658/50689/81646/81649	12	Reactome	2.61627
91	Trans golgi network vesicle budding	Trans golgi network vesicle budding	Trans golgi network vesicle budding	22/1521	74/9694	0.00165652	0.0666491	0.0581964	302671/360785/81803/171575/81659/312689/89816/83800/116561/683687/291464/310746/641528/360515/252929/192152/304344/25306/24803/364183/680476/294900	22	Reactome	1.95325
92	TNF alpha NF kB signaling pathway	Signaling by interleukins	WP457	39/443	144/2562	0.00165842	0.0271735	0.0224743	309165/287367/24185/25614/363599/305451/363984/84351/29425/299602/353256/24672/362491/361810/64322/289831/266764/60328/246240/287670/289924/304005/81650/314417/25625/293960/25493/309361/303604/287707/680611/307641/306886/29355/29677/117263/287772/312937/362247	39	WikiPathway	1.55878
93	IL 2 signaling pathway	Chronic myeloid leukemia	WP569	21/443	64/2562	0.00166368	0.0271735	0.0224743	85385/25125/309165/24185/54245/24654/81504/25126/289014/304063/56718/89829/50658/50689/500538/311030/498798/309361/287942/170851/81649	21	WikiPathway	1.82492
94	Insulin signaling pathway	Chronic myeloid leukemia	rno04910	28/1142	138/9971	0.00174016	0.00929021	0.00543615	85385/24669/25520/363275/24185/84351/54245/29699/24668/81504/114203/83764/64665/65038/307100/56718/89829/25058/50658/50689/50663/116717/25725/287942/64639/170851/293621/63881	28	KEGG	1.8207
95	Met activates ras signaling	Met receptor recycling	Met activates ras signaling	6/1521	10/9694	0.00175244	0.0666491	0.0581964	85385/364686/24446/81504/24553/293621	6	Reactome	3.92603
96	Met receptor recycling	Met receptor recycling	Met receptor recycling	6/1521	10/9694	0.00175244	0.0666491	0.0581964	25532/24446/54245/81504/24553/287942	6	Reactome	3.95954
97	Small cell lung cancer	Small cell lung cancer	rno05222	22/1142	100/9971	0.00180437	0.0094801	0.00554727	306628/290905/24706/60371/309165/24185/25614/84351/25271/78963/25661/50557/361801/83571/114851/25493/309361/299626/25112/291005/25473/498709	22	KEGG	2.08005
98	Apoptosis	Small cell lung cancer	Apoptosis	39/1521	172/9694	0.00964057	0.139553	0.121854	25318/60371/25125/24185/25614/78963/84353/29425/367786/64391/60350/81818/83502/492821/29669/83806/287670/289924/311299/50689/307562/29672/29673/29670/288753/64639/311078/64625/24437/306886/306722/289990/29677/117263/315084/64204/116722/287772/171378	39	Reactome	1.38393
99	Cellular senescence	cGMP-PKG signaling pathway	Cellular senescence	30/1521	140/9694	0.042959	0.270964	0.236599	314322/25125/309165/25261/85482/307151/116484/313048/303259/293104/289014/498183/304063/50658/50689/83571/114851/291689/307861/361831/313038/363855/24437/100360936/313593/24253/81649/117062/288671/117056	30	Reactome	1.23607
100	Nucleotide metabolism	Metabolism of nucleotides	WP146	5/443	14/2562	0.0781541	0.294581	0.243638	302642/84596/29240/85472/24465	5	WikiPathway	2.06551
101	Apoptosis	Small cell lung cancer	WP1290	12/443	58/2562	0.293521	0.671935	0.555736	309165/24185/84351/296953/24508/492821/25625/25493/309361/64639/64625/306886	12	WikiPathway	1.10588
102	Focal adhesion	Regulation of actin cytoskeleton	WP188	30/443	157/2562	0.298863	0.671935	0.555736	85385/306628/290905/25537/24446/24185/25614/54245/81504/114111/287876/307483/50557/114636/314641/116669/50658/257645/25414/54251/24553/64639/170851/293621/63881/497931/81649/25266/299012/360820	30	WikiPathway	1.17188
103	Regulation of actin cytoskeleton	Regulation of actin cytoskeleton	WP351	22/443	125/2562	0.501437	0.785618	0.649759	25537/25614/54245/79114/25022/287876/60350/170630/114120/84489/117542/25118/314641/50689/25414/83709/58823/170851/497931/29251/25266/360820	22	WikiPathway	1.05831

## Sheet: Cluster2_Plasma_pathway
	Description	aPEAR cluster	ID	GeneRatio	BgRatio	pvalue	p.adjust	qvalue	geneID	Count	label	OddsRatio
1	Protein processing in endoplasmic reticulum	Antigen presentation folding assembly and peptide loading of class i mhc	rno04141	73/1434	183/9971	1.16547e-17	3.91598e-15	3.1529e-15	192275/29468/116598/286906/93646/288444/287276/361842/304962/54318/309858/100360412/290994/116643/362040/293721/246146/499157/192235/296304/89842/314352/362859/25617/361384/301252/360734/294513/156117/116502/24472/298012/24468/406169/300084/29435/295235/25420/116967/311483/85430/100362805/83809/499317/289085/295461/310843/299331/312903/63880/294331/686092/287155/317396/114590/58817/361367/29467/6…	73	KEGG	2.70294
2	Chemical carcinogenesis - DNA adducts	Drug metabolism - cytochrome P450	rno05204	38/1434	87/9971	3.17444e-11	5.33305e-09	4.29384e-09	114846/29298/25116/29527/252931/499422/289197/83808/29623/83790/81869/64352/57298/24424/24423/25315/24297/293656/286954/171518/29224/24861/574523/113992/499689/293989/29487/24422/494499/25086/29277/305264/171341/266682/171352/83783/24912/171521	38	KEGG	3.31078
3	Peroxisome	Peroxisomal protein import	rno04146	38/1434	89/9971	7.26599e-11	8.1379e-09	6.55213e-09	65192/29725/290645/308518/313220/117254/25541/252898/361413/361596/24479/29533/83519/24248/114027/114209/85239/24786/311446/84029/117265/29534/84470/311203/64460/289233/303272/25284/171142/113956/83842/85255/170588/25270/113976/25288/64526/291076	38	KEGG	3.11557
4	The citric acid tca cycle and respiratory electron transport	Respiratory electron transport	The citric acid tca cycle and respiratory electron transport	68/1784	177/9694	2.36495e-10	1.38586e-07	1.15509e-07	289522/116551/54315/301427/681418/289278/362810/25027/171087/83529/497902/296190/56769/298942/296086/689938/293130/361596/293652/362588/499529/295923/361894/300447/363061/690848/681913/29554/299739/301123/64539/25246/94194/300726/294320/296849/366448/89813/54322/24439/301011/81728/315167/362474/25282/361071/293453/301458/54705/307852/291660/25488/310378/24534/24368/361385/288088/293991/81829/2992…	68	Reactome	2.04455
5	Biosynthesis of cofactors	Ascorbate and aldarate metabolism	rno01240	53/1434	160/9971	1.30305e-09	8.89549e-08	7.1621e-08	289276/81716/309004/78959/362757/25331/25283/29739/59113/83808/29623/298942/171347/751787/116682/26956/498332/29309/25106/286954/25748/65155/64203/29421/64533/299857/24183/24861/574523/113992/313560/365699/25374/29531/25458/83782/84594/499328/64300/25709/191575/85269/286964/313689/29498/293504/83472/315085/305264/298653/60671/298490/304542	53	KEGG	2.17796
6	Parkinson disease	Respiratory electron transport	rno05012	83/1434	302/9971	1.32373e-09	8.89549e-08	7.1621e-08	304962/301427/681418/54318/294281/314275/295455/83529/497902/689938/293130/94198/58854/29666/85492/293652/362588/499529/295923/654441/25617/64156/363061/690848/192255/24244/25679/81678/29675/79462/299739/301123/64539/94194/58918/25636/287984/307821/161475/85333/24786/366448/688386/83532/54322/301011/81728/294331/691455/117287/315167/64476/29671/29674/29668/29676/50522/25282/25278/29467/25738/2957…	83	KEGG	1.96098
7	Respiratory electron transport	Respiratory electron transport	Respiratory electron transport	45/1784	103/9694	2.43182e-09	9.50032e-07	7.91836e-07	289522/301427/681418/289278/362810/497902/296190/56769/296086/689938/293130/293652/362588/499529/295923/361894/300447/363061/690848/299739/301123/64539/94194/300726/366448/54322/301011/81728/315167/25282/293453/301458/291660/25488/361385/288088/293991/293448/293114/362440/296658/363441/681024/100302447/103693419	45	Reactome	2.43438
8	Prion disease	Respiratory electron transport	rno05020	82/1434	305/9971	5.13598e-09	2.87615e-07	2.3157e-07	301427/681418/54318/25404/24493/298566/362634/83529/497902/689938/293130/94198/58854/29666/85492/293652/362588/499529/295923/654441/25617/363061/690848/156117/314638/362339/25679/81678/24472/24468/406169/29675/299739/301123/64539/94194/58918/25636/117036/287984/307821/161475/85333/24786/366448/688386/83532/54322/301011/81728/315167/29671/29674/29668/29676/25282/25278/29467/293453/301458/291660/25…	82	KEGG	1.84385
9	Protein localization	Peroxisomal protein import	Protein localization	61/1784	164/9694	8.57043e-09	2.51114e-06	2.09299e-06	79463/65134/65192/29725/64001/291922/291671/361824/308518/25541/100363376/252898/499335/83529/361413/288584/24479/685620/84383/64156/54226/498332/54311/192255/29533/83519/24248/114027/114209/85239/85333/64372/63868/311446/84029/117265/29534/84470/311203/64460/289233/303272/25284/171142/113956/50522/81715/83842/293067/85255/170588/641452/300111/25270/307210/25611/293991/687295/64526/24686/84384	61	Reactome	2.20929
10	Hsf1 activation	Attenuation phase	Hsf1 activation	19/1784	28/9694	1.24651e-08	2.92182e-06	2.43529e-06	288444/296883/59102/116643/29753/260321/361384/301252/192255/24472/171361/299331/292244/362809/29345/362293/286899/79245/24471	19	Reactome	3.57204
11	Huntington disease	Respiratory electron transport	rno05016	88/1434	343/9971	1.62924e-08	7.82037e-07	6.29647e-07	689688/301427/681418/29483/114558/83529/497902/83474/689938/293130/94198/58854/29666/85492/293652/362588/499529/295923/654441/363061/294744/24404/690848/116563/314638/362339/117526/29675/299739/301123/303968/64539/94194/502374/364834/690966/83503/84576/58918/287984/307821/161475/85333/24786/366448/688386/83532/54322/301011/54241/81728/315167/362504/299850/29671/29674/29668/29676/25282/25278/29345…	88	KEGG	1.73074
12	Amyotrophic lateral sclerosis	Respiratory electron transport	rno05014	100/1434	408/9971	2.17088e-08	9.11771e-07	7.34101e-07	315352/296219/689688/304962/301427/681418/54318/116643/361824/25281/299827/114558/83529/497902/689938/293130/94198/58854/29666/85492/293652/362588/499529/295923/654441/363720/25617/294429/363061/294744/24404/690848/156117/246294/25679/24248/29675/299739/301123/64539/94194/58918/287984/307821/161475/361814/24786/366448/688386/54322/29150/301011/81728/60431/315167/24688/362504/299850/29671/29674/29…	100	KEGG	1.81359
13	Complex i biogenesis	Respiratory electron transport	Complex i biogenesis	29/1784	57/9694	2.73236e-08	5.3372e-06	4.44847e-06	301427/681418/296190/56769/296086/689938/293130/293652/362588/499529/295923/361894/300447/299739/301123/64539/81728/315167/293453/301458/291660/25488/361385/288088/293991/293114/362440/296658/363441	29	Reactome	2.66601
14	Retinol metabolism	Ascorbate and aldarate metabolism	rno00830	35/1434	96/9971	5.63117e-08	2.1023e-06	1.69264e-06	29298/266603/252931/362757/353252/83808/29623/83790/24297/24895/24894/286954/171518/170635/286953/493909/299511/24861/574523/113992/64047/293989/116676/54349/360420/29277/286964/313689/24172/305264/266682/171352/50549/24306/171521	35	KEGG	2.30308
15	Metabolism of xenobiotics by cytochrome P450	Drug metabolism - cytochrome P450	rno00980	32/1434	84/9971	6.29213e-08	2.11416e-06	1.70219e-06	114846/25116/499422/289197/83808/29623/171445/81869/64352/57298/24424/24423/25315/24297/293656/307092/286954/25375/29224/24861/574523/113992/499689/29487/24422/494499/25086/691002/24172/305264/171341/24912	32	KEGG	2.49125
16	Peroxisomal protein import	Peroxisomal protein import	Peroxisomal protein import	31/1784	65/9694	6.35662e-08	1.06428e-05	8.87059e-06	65192/29725/291922/308518/25541/252898/361413/24479/64156/192255/24248/114027/114209/85239/311446/84029/117265/29534/84470/64460/303272/25284/171142/113956/50522/83842/293067/85255/170588/641452/64526	31	Reactome	2.42855
17	Plasma lipoprotein assembly remodeling and clearance	Plasma lipoprotein remodeling	Plasma lipoprotein assembly remodeling and clearance	31/1784	66/9694	9.89174e-08	1.44914e-05	1.20783e-05	25055/24538/100361444/362850/502970/287276/25728/25292/24207/292697/680551/89842/116563/314638/64474/58851/25507/25649/25081/25080/25636/54241/24530/54281/140670/64355/81637/24539/83470/24186/306825	31	Reactome	2.34147
18	Valine, leucine and isoleucine degradation	Valine, leucine and isoleucine degradation	rno00280	24/1434	56/9971	2.12806e-07	6.50027e-06	5.23361e-06	29711/498962/298942/24624/81708/81632/65984/690163/64203/493909/291450/63864/64040/171142/63938/25014/24158/54349/170670/64304/367196/293829/170465/24450	24	KEGG	3.17683
19	Chemical carcinogenesis - reactive oxygen species	Respiratory electron transport	rno05208	69/1434	265/9971	3.24832e-07	8.9031e-06	7.16823e-06	114846/301427/681418/78959/499422/289197/83529/497902/689938/293130/24516/81869/64352/57298/24424/24423/293652/362588/499529/295923/654441/25315/24297/307092/363061/690848/24248/299739/301123/64539/94194/29224/85333/24786/366448/688386/83532/54322/301011/81728/315167/294515/499689/25282/25278/29487/293453/301458/24422/494499/291660/25488/24329/25086/287398/316632/64363/361385/288088/293991/171341…	69	KEGG	1.75909
20	Drug metabolism - other enzymes	Drug metabolism - cytochrome P450	rno00983	34/1434	98/9971	3.44465e-07	8.9031e-06	7.16823e-06	114846/499422/289197/83808/29623/690050/299976/81869/64352/57298/24424/24423/293656/286954/295088/24861/574523/113992/499689/65135/29487/83782/24422/494499/25086/191575/85269/100125372/113902/24346/362329/305264/171341/116593	34	KEGG	2.42859
21	Glycine, serine and threonine metabolism	Glycine, serine and threonine metabolism	rno00260	19/1434	40/9971	5.66714e-07	1.36011e-05	1.09508e-05	25257/680021/298942/114123/24250/25748/65155/296973/114027/24962/81660/24959/291450/299857/81508/303272/171133/684314/29473	19	KEGG	3.45179
22	Sars cov infections	Budding and maturation of hiv virion	Sars cov infections	54/1784	155/9694	7.15297e-07	9.31475e-05	7.76369e-05	362825/192275/79214/362834/361916/171091/360819/303692/116643/297498/293721/299827/114558/315760/25639/60421/296304/63848/260321/363720/365191/301252/64156/498002/362844/116563/58971/116831/192255/301555/300084/303100/116967/83712/299331/24211/362809/308846/25650/50522/54281/140670/25596/362990/301442/81637/24267/364419/25573/25197/362329/84577/297893/29144	54	Reactome	1.71687
23	Cholesterol metabolism	Plasma lipoprotein remodeling	rno04979	22/1434	52/9971	8.91418e-07	1.99678e-05	1.60768e-05	25055/24538/100361444/362850/502970/301517/83529/287774/25728/25292/24207/292697/361686/25649/25081/25080/83532/364388/60431/24530/24539/306825	22	KEGG	2.97578
24	Metabolism of fat soluble vitamins	Metabolism of fat soluble vitamins	Metabolism of fat soluble vitamins	24/1784	49/9694	1.06142e-06	0.000124399	0.000103684	305880/309004/362757/25680/25236/25728/24207/292697/307092/55939/24771/25216/116673/25703/25649/25081/25080/25615/25056/64047/24856/191574/24539/286921	24	Reactome	2.46745
25	Non-alcoholic fatty liver disease	Respiratory electron transport	rno04932	51/1434	184/9971	1.56455e-06	3.15732e-05	2.54208e-05	301427/681418/54318/24493/497902/689938/293130/24516/293652/362588/499529/295923/654441/25467/363061/690848/246253/299739/301123/64539/94194/366448/688386/54322/301011/81728/315167/24651/25282/25278/29467/293453/301458/291660/25488/24887/25086/316632/361385/288088/293991/83803/289754/64465/293448/362440/296658/363441/299643/681024/60352	51	KEGG	1.82019
26	Steroid hormone biosynthesis	Ascorbate and aldarate metabolism	rno00140	32/1434	95/9971	1.59746e-06	3.15732e-05	2.54208e-05	29298/25116/252931/79243/192242/286963/24303/25053/83808/29623/360583/83790/24297/307092/286954/171518/286953/84013/24470/24861/574523/113992/293989/24950/25086/29277/286964/24267/305264/266682/171352/171521	32	KEGG	2.11954
27	Respiratory electron transport atp synthesis by chemiosmotic coupling and heat production by uncoupling proteins	Respiratory electron transport	Respiratory electron transport atp synthesis by chemiosmotic coupling and heat production by uncoupling proteins	46/1784	128/9694	1.76569e-06	0.000188126	0.0001568	289522/54315/301427/681418/289278/362810/497902/296190/56769/296086/689938/293130/293652/362588/499529/295923/361894/300447/363061/690848/299739/301123/64539/94194/300726/366448/54322/301011/81728/315167/25282/293453/301458/291660/25488/361385/288088/293991/293448/293114/362440/296658/363441/681024/100302447/103693419	46	Reactome	1.96486
28	Cysteine and methionine metabolism	Sulfur amino acid metabolism	rno00270	22/1434	55/9971	2.77779e-06	5.1852e-05	4.1748e-05	25274/25331/192172/25283/29739/171347/298934/288912/24250/64203/24962/81508/29443/25458/24813/24534/362013/81829/541589/311844/84350/81718	22	KEGG	2.77774
29	Biological oxidations	Drug metabolism - cytochrome P450	Biological oxidations	59/1784	182/9694	3.32697e-06	0.00030574	0.000254829	80773/114846/290401/56266/29298/78959/252931/301517/25331/361638/289197/25283/29739/83808/690050/171347/171445/81869/64352/25315/24297/301252/64305/29441/286954/293779/681913/25375/310201/301264/361239/306866/25035/291084/362809/290947/499689/29443/25458/29487/24422/494499/300981/25086/29277/24267/24346/24172/83472/29189/25527/171341/266682/171352/50549/94199/83783/140925/288617	59	Reactome	1.90579
30	Drug metabolism - cytochrome P450	Drug metabolism - cytochrome P450	rno00982	27/1434	77/9971	4.34536e-06	7.68443e-05	6.18703e-05	114846/499422/289197/83808/29623/81869/64352/57298/24424/24423/24297/293656/286954/25375/493909/24861/574523/113992/499689/29487/24422/494499/54349/25086/24172/305264/171341	27	KEGG	2.38546
31	Fatty acid metabolism	Peroxisomal protein import	Fatty acid metabolism	56/1784	172/9694	5.06225e-06	0.000423783	0.000353216	56266/498962/84024/312086/29298/29527/65192/361993/308518/296851/25541/252898/24624/361413/24297/291135/25045/29328/24404/114209/289736/191576/85239/29510/84029/25363/84013/362809/25284/171142/113956/299194/192227/83842/293453/85255/170588/113976/25288/25526/24158/102551408/170670/25287/64304/293829/117543/25527/83512/84575/50549/94199/170465/24159/79242/25357	56	Reactome	1.65683
32	Plasma lipoprotein remodeling	Plasma lipoprotein remodeling	Plasma lipoprotein remodeling	17/1784	31/9694	5.67094e-06	0.000443089	0.000369307	24538/100361444/362850/502970/25728/24207/292697/89842/314638/25507/25649/25081/25080/24530/54281/24539/24186	17	Reactome	2.76064
33	Attenuation phase	Attenuation phase	Attenuation phase	15/1784	26/9694	8.8377e-06	0.000647362	0.000539565	288444/260321/361384/301252/192255/24472/24468/299331/292244/362809/29345/362293/286899/79245/24471	15	Reactome	3.07816
34	Metabolism of vitamins and cofactors	Metabolism of fat soluble vitamins	Metabolism of vitamins and cofactors	58/1784	184/9694	1.05804e-05	0.000729426	0.000607964	498909/114846/29527/64001/305880/309004/362757/25680/25236/25728/24207/315760/24624/292697/24479/751787/498332/29309/307092/55939/24771/25216/116673/25703/64365/25649/25081/25080/299331/64533/299857/25615/25056/25035/365699/64047/64392/365592/290947/246046/24856/191574/84594/499328/64300/54349/29498/293504/315085/24539/170551/25527/298653/298490/304542/286921/84050/25104	58	Reactome	1.716
35	Tryptophan metabolism	Valine, leucine and isoleucine degradation	rno00380	20/1434	51/9971	1.11797e-05	0.00018782	0.000151221	364975/59113/298942/24297/116682/368066/171385/24248/493909/29416/291450/685750/64040/171142/25014/54349/170670/299201/541589/311844	20	KEGG	2.6637
36	Phase ii conjugation of compounds	Drug metabolism - cytochrome P450	Phase ii conjugation of compounds	32/1784	83/9694	1.24893e-05	0.000813193	0.000677783	114846/290401/78959/25331/361638/289197/25283/29739/83808/690050/171347/81869/64352/24297/64305/286954/293779/681913/306866/290947/499689/29443/25458/29487/24422/494499/24267/83472/171341/83783/140925/288617	32	Reactome	2.26521
37	Auf1 hnrnp d0 binds and destabilizes mrna	Negative regulation of notch4 signaling	Auf1 hnrnp d0 binds and destabilizes mrna	24/1784	55/9694	1.33539e-05	0.000823722	0.000686558	689852/29630/29614/94198/58854/29666/85492/64156/192255/24472/24468/29675/287984/307821/161475/29671/29674/29668/29676/50522/292766/117262/25581/24471	24	Reactome	2.32975
38	Thermogenesis	Respiratory electron transport	rno04714	64/1434	266/9971	1.46941e-05	0.000235105	0.000189292	289522/292887/303518/301427/681418/289278/497902/296190/56769/296086/689938/293130/293652/362588/499529/295923/654441/26954/361894/363061/690848/314638/362339/299739/301123/83833/296732/64539/94194/25636/366448/688386/54322/361745/301011/81728/315167/50545/25282/25278/29254/293453/301458/291660/25488/113976/25288/24896/316632/301020/685179/361385/288088/293991/83803/293448/362440/296658/363441/29…	64	KEGG	1.50943
39	Unfolded protein response upr	Ire1alpha activates chaperones	Unfolded protein response upr	34/1784	91/9694	1.4912e-05	0.000873845	0.000728335	360722/286906/294975/93646/304962/54318/315548/300965/300045/192235/315131/89842/24170/25617/360734/314638/362339/501282/60374/85430/296302/114499/63880/25363/171441/29467/313666/29167/25685/289754/362862/83534/83783/64202	34	Reactome	1.9432
40	Hsf1 dependent transactivation	Attenuation phase	Hsf1 dependent transactivation	18/1784	36/9694	1.65573e-05	0.000902616	0.000752315	292887/288444/260321/361384/301252/192255/24472/24468/25420/299331/292244/362809/29345/362293/113906/286899/79245/24471	18	Reactome	2.48088
41	Cellular response to chemical stress	Negative regulation of notch4 signaling	Cellular response to chemical stress	51/1784	158/9694	1.72581e-05	0.000902616	0.000752315	289522/316663/289278/297998/689852/29630/29614/117254/29338/64371/24360/94198/58854/29666/85492/64156/294744/24404/192255/301555/24248/300084/29675/79462/296732/117514/94194/287984/307821/161475/292737/24786/302711/54322/29671/29674/29668/29676/50522/25282/94167/292766/287280/84578/117262/25581/24186/681024/100302447/103693419/79239	51	Reactome	1.92714
42	Glyoxylate and dicarboxylate metabolism	Glycine, serine and threonine metabolism	rno00630	15/1434	33/9971	1.7388e-05	0.000265563	0.000213815	680021/298942/24624/500536/24248/299857/311446/84029/25014/293829/50655/171133/24957/684314/81829	15	KEGG	2.90541
43	Asparagine n linked glycosylation	Er to golgi anterograde transport	Asparagine n linked glycosylation	84/1784	298/9694	1.77135e-05	0.000902616	0.000752315	192275/29468/54350/93646/304290/65134/287276/360611/303692/407765/140673/290994/116643/84599/305614/293721/29403/315131/296304/298541/310710/314352/29489/64528/116696/25547/64156/301742/192255/304023/287983/361577/298012/303100/297428/116967/299075/246117/289085/295461/310843/367073/315059/24375/56082/315345/81655/300674/362504/299850/58817/58945/140734/361367/361207/65165/50522/498486/294410/791…	84	Reactome	1.43586
44	Oxidative phosphorylation	Respiratory electron transport	rno00190	46/1434	174/9971	1.93919e-05	0.000283291	0.000228088	301427/681418/497902/689938/293130/29757/293652/362588/499529/295923/654441/363061/690848/83615/299739/301123/64539/94194/94170/299971/366448/688386/54322/301011/81728/315167/25282/25278/293453/294504/301458/291660/25488/436582/316632/361385/288088/293991/299159/293448/362440/296658/363441/299643/681024/103693419	46	KEGG	2.00213
45	Glutathione metabolism	Drug metabolism - cytochrome P450	rno00480	25/1434	74/9971	2.04494e-05	0.000286291	0.000230504	114846/499422/289197/25283/29739/299976/81641/81869/64352/57298/24424/24423/361596/24479/293656/294744/29328/24404/499689/25458/29487/94167/24422/494499/171341	25	KEGG	2.54882
46	Pyruvate metabolism and citric acid tca cycle	Pyruvate metabolism	Pyruvate metabolism and citric acid tca cycle	23/1784	53/9694	2.24661e-05	0.00107093	0.000892601	116551/25027/171087/83529/298942/361596/363061/681913/29554/25246/294320/296849/89813/24439/362474/361071/54705/307852/310378/24534/24368/81829/299201	23	Reactome	2.19818
47	Transport to the golgi and subsequent modification	Er to golgi anterograde transport	Transport to the golgi and subsequent modification	56/1784	180/9694	2.2844e-05	0.00107093	0.000892601	54350/93646/304290/65134/287276/360611/140673/290994/84599/305614/315131/310710/29489/64528/25547/301742/361577/303100/297428/299075/246117/295461/310843/367073/315059/24375/56082/315345/81655/300674/362504/299850/58817/58945/140734/361207/65165/294410/79120/64310/64462/308961/84428/29167/363136/306570/64159/25197/25423/303923/362275/81754/296554/100360302/29582/24648	56	Reactome	1.81966
48	Alzheimer disease	Respiratory electron transport	rno05010	93/1434	434/9971	3.17352e-05	0.000426522	0.000343409	140908/29527/689688/304962/301427/681418/54318/29192/24493/294281/314275/295455/114558/83529/25728/497902/361967/689938/293130/29693/94198/58854/29666/85492/293652/362588/499529/295923/654441/25467/54226/363061/690848/156117/24244/64558/25679/81678/29650/29675/299739/301123/64539/94194/365872/58918/287984/307821/161475/85333/366448/688386/83532/63864/54322/312781/301011/81728/691455/315167/29671/…	93	KEGG	1.59004
49	Negative regulation of notch4 signaling	Negative regulation of notch4 signaling	Negative regulation of notch4 signaling	23/1784	54/9694	3.23821e-05	0.00145969	0.00121662	689852/29630/29614/94198/58854/29666/85492/64156/192255/300084/29675/287984/307821/161475/29671/29674/29668/29676/50522/292766/287280/117262/25581	23	Reactome	2.481
50	Er to golgi anterograde transport	Er to golgi anterograde transport	Er to golgi anterograde transport	48/1784	150/9694	3.88049e-05	0.00168442	0.00140394	54350/93646/304290/65134/287276/360611/140673/290994/84599/305614/315131/310710/29489/64528/301742/361577/297428/299075/246117/295461/310843/367073/315059/56082/315345/81655/300674/362504/299850/58817/58945/140734/361207/65165/79120/64310/64462/308961/84428/29167/363136/306570/64159/25423/81754/296554/100360302/24648	48	Reactome	1.90798
51	Degradation of axin	Negative regulation of notch4 signaling	Degradation of axin	23/1784	55/9694	4.60587e-05	0.00192788	0.00160686	689852/29630/29614/94198/58854/29666/85492/64156/192255/29675/287984/307821/161475/29671/29674/29668/29676/50522/29134/309512/292766/117262/25581	23	Reactome	2.14782
52	Cytoprotection by hmox1	Negative regulation of notch4 signaling	Cytoprotection by hmox1	41/1784	123/9694	4.94052e-05	0.00195326	0.00162801	289522/316663/289278/689852/29630/29614/24360/94198/58854/29666/85492/64156/192255/301555/300084/29675/296732/117514/94194/287984/307821/161475/292737/302711/54322/29671/29674/29668/29676/50522/25282/292766/287280/84578/117262/25581/24186/681024/100302447/103693419/79239	41	Reactome	1.97086
53	Pyruvate metabolism	Pyruvate metabolism	Pyruvate metabolism	15/1784	29/9694	5.07906e-05	0.00195326	0.00162801	116551/25027/171087/83529/298942/681913/29554/25246/294320/296849/89813/24439/54705/307852/24534	15	Reactome	2.7102
54	Pyruvate metabolism	Pyruvate metabolism	Pyruvate metabolism	15/1784	29/9694	5.07906e-05	0.00195326	0.00162801	116551/25027/171087/83529/298942/681913/29554/25246/294320/296849/89813/24439/54705/307852/24534	15	Reactome	2.7102
55	Hiv infection	Negative regulation of notch4 signaling	Hiv infection	65/1784	223/9694	5.16648e-05	0.00195326	0.00162801	292640/81513/81674/361916/500715/689852/25281/29630/29614/84509/362479/290775/94198/58854/29666/85492/246772/363720/365191/360739/294429/64156/116563/192255/117526/363247/300084/29675/84490/287571/309638/29432/364834/690966/83503/308472/287984/307821/161475/85333/300052/293345/303918/306516/29671/29674/29668/29676/50522/54281/140670/362281/689116/25518/64310/292766/81637/294693/297995/364419/2872…	65	Reactome	1.6079
56	Primary bile acid biosynthesis	Primary bile acid biosynthesis	rno00120	10/1434	18/9971	5.32065e-05	0.000687591	0.000553606	29725/301517/192242/313220/25541/252898/301264/246211/25284/170588	10	KEGG	4.24426
57	Degradation of gli1 by the proteasome	Negative regulation of notch4 signaling	Degradation of gli1 by the proteasome	24/1784	59/9694	5.4356e-05	0.00199079	0.00165929	689852/29630/29614/94198/58854/29666/85492/64156/192255/300084/29675/25636/287984/307821/161475/29671/29674/29668/29676/50522/292766/287280/117262/25581	24	Reactome	2.39822
58	Signaling by notch4	Negative regulation of notch4 signaling	Signaling by notch4	30/1784	81/9694	5.64929e-05	0.00200635	0.00167226	29577/29192/689852/29630/29614/94198/58854/29666/85492/64156/192255/29650/300084/29675/365872/287984/307821/161475/29671/29674/29668/29676/50522/301164/292766/287280/29492/303539/117262/25581	30	Reactome	2.18335
59	Pentose and glucuronate interconversions	Ascorbate and aldarate metabolism	rno00040	15/1434	36/9971	6.1032e-05	0.00075951	0.00061151	78959/83808/29623/286954/24861/574523/113992/298250/24788/171408/24192/691002/83472/305264/286921	15	KEGG	2.85711
60	Cellular response to heat stress	Attenuation phase	Cellular response to heat stress	34/1784	97/9694	6.87228e-05	0.00236831	0.00197395	292887/288444/296883/59102/303536/81800/291671/116643/25281/29753/260321/25617/294429/361384/306007/301252/192255/24472/171361/24468/25420/299331/292244/362809/29345/293103/362281/362293/113906/286899/293524/297994/79245/24471	34	Reactome	1.81117
61	Plasma lipoprotein assembly	Plasma lipoprotein remodeling	Plasma lipoprotein assembly	11/1784	18/9694	7.0726e-05	0.00236831	0.00197395	287276/25728/25292/24207/292697/680551/25649/25081/25080/25636/83470	11	Reactome	3.07336
62	Diabetic cardiomyopathy	Respiratory electron transport	rno05415	59/1434	252/9971	7.24864e-05	0.000869837	0.000700338	24179/301427/681418/81810/171087/83529/497902/689938/293130/29693/29248/293652/362588/499529/295923/654441/25467/363061/690848/29554/84352/299739/301123/64539/94194/296849/25522/85333/366448/688386/83532/89813/54322/301011/25627/81728/315167/25282/25278/293453/84032/301458/291660/25488/25717/100360872/316632/361385/288088/293991/171293/293448/362440/296658/363441/299643/681024/60352/29322	59	KEGG	1.52243
63	Scf skp2 mediated degradation of p27 p21	Negative regulation of notch4 signaling	Scf skp2 mediated degradation of p27 p21	24/1784	60/9694	7.49611e-05	0.0024404	0.00203403	689852/29630/29614/94198/58854/29666/85492/64156/192255/29675/499655/287984/307821/161475/94201/29671/29674/29668/29676/50522/292766/287280/117262/25581	24	Reactome	2.30479
64	Mapk6 mapk4 signaling	Negative regulation of notch4 signaling	Mapk6 mapk4 signaling	32/1784	90/9694	8.13645e-05	0.00257728	0.00214812	689852/29630/29614/309175/24516/94198/58854/29666/85492/361384/64156/192255/29675/310806/29431/29432/25636/287984/307821/161475/294515/29671/29674/29668/29676/50522/292766/64465/117262/25581/313594/24471	32	Reactome	1.89358
65	Apc c cdh1 mediated degradation of cdc20 and other apc c cdh1 targeted proteins in late mitosis early g1	Negative regulation of notch4 signaling	Apc c cdh1 mediated degradation of cdc20 and other apc c cdh1 targeted proteins in late mitosis early g1	28/1784	75/9694	8.40343e-05	0.00259071	0.00215932	366381/290875/64193/689852/29630/29614/94198/58854/29666/85492/64156/100366017/192255/29675/287984/307821/161475/29671/29674/29668/29676/50522/360643/292766/117262/25581/292588/304490	28	Reactome	2.08686
66	Proteasome	Negative regulation of notch4 signaling	rno03050	18/1434	49/9971	8.45645e-05	0.000979782	0.00078886	689852/29630/29614/94198/58854/29666/85492/29675/287984/307821/161475/29671/29674/29668/29676/292766/117262/25581	18	KEGG	2.80847
67	Budding and maturation of hiv virion	Budding and maturation of hiv virion	Budding and maturation of hiv virion	14/1784	27/9694	8.75935e-05	0.00259071	0.00215932	292640/361916/290775/246772/363720/365191/64156/192255/300052/50522/25518/297995/364419/501083	14	Reactome	2.84418
68	Degradation of dvl	Negative regulation of notch4 signaling	Degradation of dvl	23/1784	57/9694	8.97665e-05	0.00259071	0.00215932	689852/29630/29614/94198/58854/29666/85492/64156/192255/301555/300084/29675/287984/307821/161475/29671/29674/29668/29676/50522/292766/117262/25581	23	Reactome	2.33062
69	Ire1alpha activates chaperones	Ire1alpha activates chaperones	Ire1alpha activates chaperones	21/1784	50/9694	9.06308e-05	0.00259071	0.00215932	360722/286906/93646/315548/300965/192235/315131/24170/25617/360734/501282/60374/114499/63880/25363/171441/313666/29167/289754/83534/83783	21	Reactome	2.11945
70	Defective cftr causes cystic fibrosis	Negative regulation of notch4 signaling	Defective cftr causes cystic fibrosis	24/1784	61/9694	0.000102271	0.00285384	0.00237862	689852/116643/29630/29614/94198/58854/29666/85492/314352/64156/192255/29675/287984/307821/161475/29671/29674/29668/29676/50522/360967/292766/117262/25581	24	Reactome	2.2357
71	Regulation of hmox1 expression and activity	Negative regulation of notch4 signaling	Regulation of hmox1 expression and activity	25/1784	65/9694	0.000113987	0.00310682	0.00258948	316663/689852/29630/29614/94198/58854/29666/85492/64156/192255/301555/300084/29675/287984/307821/161475/29671/29674/29668/29676/50522/292766/287280/117262/25581	25	Reactome	1.93055
72	Regulation of pten stability and activity	Negative regulation of notch4 signaling	Regulation of pten stability and activity	26/1784	69/9694	0.00012474	0.00327766	0.00273187	689852/29630/29614/500572/94198/58854/29666/85492/64156/192255/29675/287984/307821/161475/291999/287155/29671/29674/29668/29676/50522/309512/292766/117262/25581/25489	26	Reactome	2.11115
73	Phenylalanine and tyrosine metabolism	Phenylalanine and tyrosine metabolism	Phenylalanine and tyrosine metabolism	8/1784	11/9694	0.000125849	0.00327766	0.00273187	29383/681913/29531/24813/29700/246307/311844/64192	8	Reactome	3.90075
74	Golgi to er retrograde transport	Er to golgi anterograde transport	Golgi to er retrograde transport	41/1784	128/9694	0.00013537	0.0033872	0.00282318	79214/290627/304290/293502/360611/140673/84599/315131/310710/29489/360953/301742/361577/297428/140932/296750/315345/81655/619346/300674/362504/299850/58945/140734/361207/65165/84392/113886/79120/64310/289168/363059/308961/84428/29167/64189/114113/306809/117548/81754/296554	41	Reactome	1.59191
75	Glutathione conjugation	Drug metabolism - cytochrome P450	Glutathione conjugation	15/1784	31/9694	0.000135835	0.0033872	0.00282318	114846/290401/78959/289197/25283/29739/81869/64352/681913/499689/25458/29487/24422/494499/171341	15	Reactome	2.76622
76	Assembly of active lpl and lipc lipase complexes	Plasma lipoprotein remodeling	Assembly of active lpl and lipc lipase complexes	11/1784	19/9694	0.000140063	0.00341988	0.00285041	24538/100361444/362850/502970/292697/89842/314638/25507/25080/54281/24539	11	Reactome	3.41706
77	Sulfur amino acid metabolism	Sulfur amino acid metabolism	Sulfur amino acid metabolism	14/1784	28/9694	0.000145663	0.00348403	0.00290388	25274/25331/192172/60356/298934/288912/24250/79462/100359478/24962/81508/290947/29443/81718	14	Reactome	2.45218
78	Cytoskeleton in muscle cells	Cytoskeleton in muscle cells	rno04820	54/1434	231/9971	0.000150756	0.001634	0.00131559	79433/25566/295261/292879/362867/24837/114489/305614/500450/24851/287925/24265/361821/498440/25494/296369/29248/171409/366669/363925/56781/432360/60374/84352/294337/362242/24771/25216/116673/25713/25615/24211/306871/362401/302248/29437/304816/85250/85490/25650/84032/89789/29556/64159/27064/315776/64353/24915/29557/29275/29317/308572/360773/25181	54	KEGG	1.52068
79	Apc c mediated degradation of cell cycle proteins	Negative regulation of notch4 signaling	Apc c mediated degradation of cell cycle proteins	31/1784	89/9694	0.000161502	0.00377263	0.00314442	366381/290875/64193/689852/29630/29614/361662/94198/58854/29666/85492/64156/100366017/192255/29675/310806/287984/307821/161475/29671/29674/29668/29676/50522/360643/292766/287280/117262/25581/292588/304490	31	Reactome	2.05281
80	Sars cov 2 infection	Budding and maturation of hiv virion	Sars cov 2 infection	26/1784	70/9694	0.000164167	0.00377263	0.00314442	192275/79214/361916/303692/116643/293721/114558/315760/60421/296304/363720/365191/64156/192255/303100/116967/308846/50522/54281/25596/362990/301442/364419/25573/25197/29144	26	Reactome	2.12676
81	Pyruvate metabolism	Pyruvate metabolism	rno00620	17/1434	47/9971	0.00016509	0.00173345	0.00139566	299203/78959/680021/298942/29554/294320/362282/291450/24439/64040/24651/25014/24534/24368/24172/81829/25104	17	KEGG	2.40792
82	Pyruvate metabolism	Pyruvate metabolism	rno00620	17/1434	47/9971	0.00016509	0.00173345	0.00139566	299203/78959/680021/298942/29554/294320/362282/291450/24439/64040/24651/25014/24534/24368/24172/81829/25104	17	KEGG	2.40792
83	Ascorbate and aldarate metabolism	Ascorbate and aldarate metabolism	rno00053	13/1434	31/9971	0.00017469	0.00177866	0.00143207	78959/83808/29623/25106/286954/291450/64040/24861/574523/113992/83472/305264/60671	13	KEGG	2.77551
84	Methylation	Sulfur amino acid metabolism	Methylation	9/1784	14/9694	0.000194349	0.00438032	0.00365092	114846/25331/690050/171347/24297/290947/29443/24267/140925	9	Reactome	3.19236
85	Ubiquinone and other terpenoid-quinone biosynthesis	Phenylalanine and tyrosine metabolism	rno00130	7/1434	11/9971	0.000243205	0.00240343	0.00193509	81716/309004/498332/29309/29531/24813/304542	7	KEGG	4.02565
86	Citrate cycle (TCA cycle)	Pyruvate metabolism	rno00020	13/1434	32/9971	0.000255808	0.00245576	0.00197722	298942/361596/24479/363061/29554/362282/361071/50655/24368/81829/24159/299201/25104	13	KEGG	2.64076
87	Antigen presentation folding assembly and peptide loading of class i mhc	Antigen presentation folding assembly and peptide loading of class i mhc	Antigen presentation folding assembly and peptide loading of class i mhc	11/1784	20/9694	0.000259618	0.00558408	0.00465424	29468/93646/287276/80897/25617/295461/310843/58817/25217/64202/29144	11	Reactome	2.82171
88	Striated muscle contraction	Cytoskeleton in muscle cells	Striated muscle contraction	16/1784	36/9694	0.000283033	0.00592347	0.00493711	25566/295261/292879/362867/24837/500450/24851/296369/29248/171409/363925/56781/29437/29556/24907/29275	16	Reactome	2.59267
89	Regulation of runx3 expression and activity	Negative regulation of notch4 signaling	Regulation of runx3 expression and activity	21/1784	54/9694	0.000330113	0.00678758	0.00565733	689852/29630/29614/94198/58854/29666/85492/64156/192255/29675/287984/307821/161475/29671/29674/29668/29676/50522/292766/117262/25581	21	Reactome	2.11757
90	Peroxisomal lipid metabolism	Peroxisomal protein import	Peroxisomal lipid metabolism	14/1784	30/9694	0.000365312	0.00714639	0.00595639	65192/308518/25541/252898/361413/114209/85239/84029/25284/171142/113956/83842/85255/170588	14	Reactome	2.28716
91	Endosomal sorting complex required for transport escrt	Budding and maturation of hiv virion	Endosomal sorting complex required for transport escrt	14/1784	30/9694	0.000365312	0.00714639	0.00595639	292640/361916/290775/246772/363720/365191/64156/192255/300052/290851/50522/297995/364419/287645	14	Reactome	2.52569
92	Synthesis of dna	Negative regulation of notch4 signaling	Synthesis of dna	38/1784	121/9694	0.000365856	0.00714639	0.00595639	81513/288414/304528/366381/290875/296883/59102/689852/293144/289758/29630/29614/94198/58854/29666/85492/64156/100366017/192255/300084/29675/84490/287984/307821/161475/362385/29671/29674/29668/29676/50522/360643/292766/287280/117262/25581/292588/304490	38	Reactome	1.60611
93	Fatty acid degradation	Valine, leucine and isoleucine degradation	rno00071	17/1434	50/9971	0.000387469	0.00361637	0.00291168	364975/291450/25363/64040/171142/25014/113976/25288/24158/170670/25287/64304/24172/50549/24306/170465/291076	17	KEGG	2.16207
94	Hexoses metabolism in proximal tubules	Pyruvate metabolism	WP3916	21/513	51/2562	0.000391376	0.0375721	0.0346059	116551/292804/24362/171087/298942/25659/29554/24959/362282/296849/89813/24651/24190/24788/54705/24192/24534/81829/24159/25351/25104	21	WikiPathway	2.08992
95	Dectin 1 mediated noncanonical nf kb signaling	Negative regulation of notch4 signaling	Dectin 1 mediated noncanonical nf kb signaling	23/1784	62/9694	0.000392719	0.00746663	0.00622331	689852/29630/29614/94198/58854/29666/85492/64156/192255/29675/287984/307821/161475/29671/29674/29668/29676/50522/292766/361509/287280/117262/25581	23	Reactome	1.93845
96	Copi mediated anterograde transport	Er to golgi anterograde transport	Copi mediated anterograde transport	32/1784	97/9694	0.000394992	0.00746663	0.00622331	304290/65134/360611/140673/84599/305614/315131/29489/64528/301742/361577/297428/56082/315345/81655/300674/362504/299850/58945/140734/361207/65165/79120/64310/308961/84428/29167/363136/306570/64159/81754/296554	32	Reactome	1.68114
97	Synthesis of bile acids and bile salts via 24 hydroxycholesterol	Primary bile acid biosynthesis	Synthesis of bile acids and bile salts via 24 hydroxycholesterol	9/1784	15/9694	0.00040654	0.00756294	0.00630358	65192/301517/192242/307092/301264/246211/25284/191574/25527	9	Reactome	3.07751
98	Fatty acid metabolism	Peroxisomal protein import	rno01212	18/1434	62/9971	0.0021366	0.0152744	0.012298	498962/25541/191576/25363/84013/171142/25014/113976/25288/24158/102551408/170670/25287/64304/246074/83512/84575/170465	18	KEGG	1.82048
99	Oxidative phosphorylation	Respiratory electron transport	WP1283	18/513	50/2562	0.00586937	0.187666	0.17285	681418/689938/293130/293652/362588/499529/295923/64539/293453/291660/25488/316632/361385/293991/362440/296658/299643/681024	18	WikiPathway	1.66541
100	Striated muscle contraction	Cytoskeleton in muscle cells	WP316	12/513	30/2562	0.00919476	0.187666	0.17285	25566/292879/24837/500450/296369/29248/171409/363925/29437/63836/29556/29275	12	WikiPathway	1.85656
101	Tryptophan metabolism	Valine, leucine and isoleucine degradation	WP270	15/513	41/2562	0.00977428	0.187666	0.17285	56266/364975/25053/60421/24895/24894/116682/368066/171385/24248/29416/63864/64040/25086/298298	15	WikiPathway	1.86307
102	Glutathione metabolism	Drug metabolism - cytochrome P450	WP469	6/513	16/2562	0.0814281	0.390855	0.359998	29739/81641/57298/24424/25458/29487	6	WikiPathway	1.98276
103	Retinol metabolism	Ascorbate and aldarate metabolism	WP1297	9/513	33/2562	0.199701	0.731158	0.673435	266603/353252/25703/64047/25086/313689/24172/24539/83783	9	WikiPathway	1.35487
104	Cholesterol metabolism	Plasma lipoprotein remodeling	WP632	5/513	18/2562	0.284088	0.974015	0.897119	25728/83791/25292/292697/24539	5	WikiPathway	1.36059

[truncated: 1 more sheets: Cluster3_Plasma_pathway]
