# Supplementary material for: Molecular Encoding of Ischemic Stroke and its Resolution after Human Neural Stem Cell Therapy by Extracellular Vesicles
Source: MedComm (2020). 2025 Oct 28;6(11):e70400. doi: 10.1002/mco2.70400 (PMC12559856; doi:10.1002/mco2.70400)
Supplement: Supplementary file 3 — mco270400‐sup‐0003‐TableS2.xlsx. [file MCO2-6-e70400-s004.xlsx]

## Sheet: top100.cluster.markers
gene	p_val	avg_log2FC	pct.1	pct.2	p_val_adj	Cell.Type
Bcas1	0	5.62273	0.63	0.049	0	OLIGO
Plp1	0	4.92701	0.547	0.115	0	OLIGO
Rnf220	0	5.25529	0.471	0.067	0	OLIGO
Mbp	0	4.94746	0.568	0.167	0	OLIGO
Usp54	0	3.59405	0.651	0.259	0	OLIGO
Qk	0	3.10256	0.861	0.484	0	OLIGO
Dock10	0	2.78612	0.637	0.278	0	OLIGO
Zfp536	0	2.81127	0.532	0.187	0	OLIGO
Dock1	0	2.68429	0.486	0.148	0	OLIGO
Chd7	0	2.93656	0.443	0.113	0	OLIGO
ENSRNOG00000067530	0	3.07066	0.491	0.17	0	OLIGO
Abca8a	0	4.67366	0.379	0.069	0	OLIGO
Mobp	0	5.7279	0.33	0.025	0	OLIGO
Tf	0	4.76519	0.397	0.093	0	OLIGO
Tspan2	0	4.26462	0.385	0.092	0	OLIGO
Mog	0	5.83579	0.308	0.021	0	OLIGO
Plekhh1	0	4.45555	0.349	0.069	0	OLIGO
Mag	0	5.79771	0.297	0.02	0	OLIGO
Vcan	0	3.63474	0.344	0.067	0	OLIGO
Apod	0	5.76704	0.3	0.026	0	OLIGO
Slc44a1	0	3.01298	0.62	0.35	0	OLIGO
Erbin	0	2.84747	0.477	0.21	0	OLIGO
Cldn11	0	5.59436	0.289	0.022	0	OLIGO
Enpp2	0	3.58129	0.382	0.118	0	OLIGO
Pde8a	0	4.21192	0.296	0.033	0	OLIGO
Creb5	0	3.57204	0.357	0.099	0	OLIGO
Rnf43	0	4.3348	0.309	0.051	0	OLIGO
Tns3	0	2.72007	0.354	0.097	0	OLIGO
Ppp1r16b	0	3.43254	0.454	0.198	0	OLIGO
Ugt8	0	5.01269	0.285	0.03	0	OLIGO
Fgfr2	0	3.79587	0.328	0.077	0	OLIGO
Sh3d19	0	3.32987	0.374	0.128	0	OLIGO
AABR07044900.1	0	3.86827	0.436	0.192	0	OLIGO
Gab1	0	3.08181	0.314	0.073	0	OLIGO
Cfap20dc	0	3.53874	0.386	0.148	0	OLIGO
ENSRNOG00000027542	0	5.23245	0.263	0.027	0	OLIGO
Opalin	0	6.08844	0.25	0.014	0	OLIGO
Phldb1	0	3.71749	0.322	0.087	0	OLIGO
Clic4	0	3.44936	0.281	0.047	0	OLIGO
Eya4	0	3.17527	0.3	0.067	0	OLIGO
Slc25a13	0	3.02854	0.313	0.081	0	OLIGO
Frmd4b	0	2.08213	0.412	0.19	0	OLIGO
Septin7	0	2.91366	0.593	0.371	0	OLIGO
Arhgap42	0	3.73127	0.27	0.049	0	OLIGO
Septin4	0	3.43815	0.402	0.183	0	OLIGO
Map7	0	3.22648	0.549	0.331	0	OLIGO
Stard13	0	2.11719	0.382	0.172	0	OLIGO
Arhgap31	0	2.89874	0.27	0.061	0	OLIGO
Prtfdc1	0	2.49611	0.357	0.148	0	OLIGO
Kndc1	0	3.90492	0.358	0.152	0	OLIGO
Kank1	0	3.11558	0.251	0.046	0	OLIGO
Wipf1	0	2.7045	0.269	0.064	0	OLIGO
Ankrd44	0	2.23694	0.418	0.214	0	OLIGO
Slain1	0	3.39791	0.385	0.194	0	OLIGO
Fnbp1	0	2.90755	0.538	0.348	0	OLIGO
Glul	0	2.88724	0.255	0.066	0	OLIGO
St6galnac3	0	2.59569	0.524	0.342	0	OLIGO
Rtn4	0	2.53038	0.478	0.301	0	OLIGO
Ano4	0	2.73712	0.668	0.494	0	OLIGO
Plekhg3	0	3.33683	0.267	0.093	0	OLIGO
Ankrd28	0	2.51373	0.702	0.534	0	OLIGO
Phlpp1	0	2.42839	0.628	0.484	0	OLIGO
Agap1	0	2.18899	0.657	0.515	0	OLIGO
Picalm	0	2.24373	0.585	0.465	0	OLIGO
Plcl1	0	2.18167	0.692	0.593	0	OLIGO
Pde4b	0	2.20712	0.812	0.724	0	OLIGO
Syne2	9.11963e-306	2.57317	0.274	0.098	1.87272e-301	OLIGO
ENSRNOG00000066582	3.16654e-304	2.40785	0.423	0.239	6.5025e-300	OLIGO
Dpy19l1	3.16161e-301	2.91499	0.331	0.147	6.49236e-297	OLIGO
Otud7b	2.46103e-298	2.77815	0.376	0.193	5.05373e-294	OLIGO
Mast4	3.3213e-293	2.29192	0.627	0.592	6.8203e-289	OLIGO
Sytl2	2.22378e-283	3.50715	0.328	0.156	4.56652e-279	OLIGO
Kif13a	1.03036e-273	2.35807	0.383	0.206	2.11584e-269	OLIGO
Ttll5	5.34389e-268	2.63916	0.515	0.41	1.09737e-263	OLIGO
Il1rap	2.57365e-262	2.74111	0.348	0.178	5.28498e-258	OLIGO
Serinc5	3.33825e-246	2.84389	0.277	0.119	6.85511e-242	OLIGO
Pacs2	3.77663e-207	2.91803	0.266	0.123	7.75531e-203	OLIGO
Rad51d	7.85833e-195	2.69691	0.267	0.128	1.61371e-190	OLIGO
Plekha1	4.22516e-177	2.45274	0.378	0.255	8.67637e-173	OLIGO
Gng12	5.16011e-175	2.34498	0.275	0.139	1.05963e-170	OLIGO
Samd4a	3.40989e-172	2.00131	0.33	0.191	7.0022e-168	OLIGO
Tmem117	3.71842e-172	2.438	0.445	0.35	7.63578e-168	OLIGO
Zfp608	3.84276e-172	2.18116	0.324	0.189	7.89111e-168	OLIGO
Eml1	1.03831e-164	2.65981	0.342	0.222	2.13217e-160	OLIGO
St3gal4	1.02402e-162	2.38872	0.263	0.134	2.10283e-158	OLIGO
Slc12a2	3.99444e-158	2.6989	0.311	0.189	8.20257e-154	OLIGO
Rap1a	1.71858e-156	2.16923	0.386	0.275	3.5291e-152	OLIGO
ENSRNOG00000066703	2.23751e-141	2.465	0.519	0.481	4.59473e-137	OLIGO
Ptn	1.77102e-138	2.03945	0.316	0.199	3.63679e-134	OLIGO
Arhgap23	4.07512e-125	2.49247	0.319	0.218	8.36825e-121	OLIGO
Kif13b	2.17001e-117	2.06515	0.337	0.241	4.45613e-113	OLIGO
Arap2	5.32446e-113	2.30672	0.377	0.304	1.09338e-108	OLIGO
Inpp5f	3.78673e-112	2.15467	0.312	0.213	7.77605e-108	OLIGO
RGD1310951	9.23011e-104	1.98874	0.294	0.198	1.8954e-99	OLIGO
Ywhaq	2.906e-101	2.20043	0.307	0.218	5.96748e-97	OLIGO
Grm3	4.04749e-97	2.21799	0.461	0.455	8.31153e-93	OLIGO
Myo6	1.4026e-93	2.07514	0.255	0.162	2.88024e-89	OLIGO
Pak1	2.80517e-81	2.26605	0.303	0.232	5.76042e-77	OLIGO
Dip2a	6.95208e-75	2.28903	0.279	0.209	1.42761e-70	OLIGO
ENSRNOG00000006030	2.73849e-44	2.13556	0.298	0.258	5.6235e-40	OLIGO
Slc1a2	0	5.7807	0.889	0.176	0	AC
Gfap	0	7.78911	0.734	0.023	0	AC
Slc1a3	0	4.33254	0.791	0.081	0	AC
Nckap5	0	4.41967	0.828	0.145	0	AC
Rorb	0	4.03064	0.756	0.12	0	AC
Gpc5	0	4.26464	0.934	0.303	0	AC
ENSRNOG00000006030	0	3.07686	0.871	0.241	0	AC
Prex2	0	4.03377	0.711	0.118	0	AC
Gli3	0	4.66687	0.649	0.058	0	AC
Cyp7b1	0	5.11803	0.645	0.082	0	AC
Glis3	0	3.93241	0.64	0.093	0	AC
ENSRNOG00000062419	0	5.07613	0.593	0.064	0	AC
Nhsl1	0	4.47582	0.575	0.057	0	AC
Pdlim5	0	4.0876	0.573	0.056	0	AC
Pard3b	0	2.97098	0.648	0.151	0	AC
Aqp4	0	6.29284	0.505	0.013	0	AC
Zbtb20	0	2.9421	0.966	0.476	0	AC
Msi2	0	3.00995	0.905	0.421	0	AC
Gramd2b	0	4.10883	0.5	0.033	0	AC
Plpp3	0	4.00005	0.525	0.059	0	AC
Ston2	0	4.16235	0.538	0.073	0	AC
Bmpr1b	0	4.07247	0.515	0.072	0	AC
Acss1	0	4.90383	0.461	0.027	0	AC
Rgs20	0	4.44208	0.469	0.037	0	AC
Prdm16	0	5.06159	0.452	0.021	0	AC
Atp1a2	0	4.62858	0.458	0.031	0	AC
Tnfrsf19	0	4.32836	0.472	0.046	0	AC
Slc4a4	0	2.88501	0.761	0.336	0	AC
Arhgef26	0	5.55047	0.434	0.016	0	AC
Rfx4	0	5.88657	0.423	0.012	0	AC
Gldc	0	5.54385	0.427	0.017	0	AC
Vcl	0	3.62238	0.553	0.151	0	AC
Sntb1	0	4.009	0.433	0.042	0	AC
Plce1	0	3.45493	0.439	0.051	0	AC
Arhgef4	0	3.70659	0.504	0.118	0	AC
Wwtr1	0	4.57533	0.406	0.023	0	AC
Bcan	0	4.26488	0.429	0.049	0	AC
Sfxn5	0	3.43382	0.509	0.136	0	AC
Mlc1	0	6.03237	0.378	0.008	0	AC
Gja1	0	5.0238	0.384	0.018	0	AC
Prrx1	0	3.46426	0.405	0.042	0	AC
Slc39a12	0	6.65641	0.366	0.008	0	AC
Lgi4	0	6.79739	0.359	0.005	0	AC
Megf10	0	3.72172	0.388	0.034	0	AC
Cd44	0	4.06004	0.383	0.034	0	AC
Slc14a1	0	6.89024	0.35	0.004	0	AC
Itih3	0	7.86755	0.348	0.005	0	AC
Clu	0	4.13993	0.412	0.077	0	AC
Cachd1	0	3.00913	0.423	0.09	0	AC
Egfr	0	3.05753	0.385	0.053	0	AC
Nwd1	0	6.0303	0.338	0.01	0	AC
Ccdc141	0	4.38446	0.348	0.022	0	AC
Grin2c	0	6.89248	0.328	0.006	0	AC
Atp1b2	0	4.83352	0.338	0.023	0	AC
Pnp	0	3.4698	0.351	0.036	0	AC
Maob	0	5.17491	0.327	0.017	0	AC
Tnc	0	4.32054	0.331	0.022	0	AC
Folh1	0	4.59203	0.325	0.019	0	AC
Bcar3	0	2.95015	0.372	0.066	0	AC
S100b	0	3.85794	0.341	0.036	0	AC
Frmpd1	0	4.25397	0.338	0.035	0	AC
Rgma	0	4.13771	0.326	0.042	0	AC
Cnn3	0	4.00923	0.313	0.033	0	AC
Hepacam	0	3.79104	0.3	0.022	0	AC
Vim	0	3.24682	0.328	0.051	0	AC
Tcf7l1	0	3.52857	0.293	0.023	0	AC
Gli2	0	5.02212	0.275	0.008	0	AC
Acsbg1	0	5.9643	0.267	0.005	0	AC
Eya1	0	3.94129	0.29	0.029	0	AC
Fgd6	0	3.16983	0.307	0.048	0	AC
Efemp1	0	4.88767	0.27	0.012	0	AC
Pamr1	0	4.24444	0.293	0.037	0	AC
Daam2	0	3.29244	0.282	0.027	0	AC
Lrig1	0	3.77513	0.291	0.037	0	AC
Notch1	0	3.26382	0.279	0.028	0	AC
Gcnt2	0	4.17831	0.279	0.03	0	AC
F3	0	4.8249	0.26	0.013	0	AC
Rftn2	0	3.42701	0.27	0.026	0	AC
Fgf2	0	5.03628	0.254	0.013	0	AC
Adamts9	0	2.92246	0.269	0.029	0	AC
Ncan	0	4.49873	0.274	0.034	0	AC
ENSRNOG00000065957	0	4.92718	0.252	0.013	0	AC
Nxn	6.52324753517115e-319	3.05854	0.338	0.059	1.33954888134739e-314	AC
Adgrv1	2.84827e-299	3.35446	0.436	0.107	5.84892e-295	AC
Cpq	8.70766e-294	2.97865	0.419	0.1	1.78812e-289	AC
Slc20a1	1.15863e-289	3.53796	0.444	0.119	2.37925e-285	AC
Paqr8	7.09801e-282	3.14407	0.362	0.077	1.45758e-277	AC
Pdgfc	7.7266e-280	3.23352	0.466	0.135	1.58666e-275	AC
Gpam	6.07213e-276	3.61082	0.289	0.05	1.24691e-271	AC
Pld2	4.9578e-271	3.2942	0.267	0.043	1.01808e-266	AC
Psd2	2.38998e-269	3.50629	0.321	0.064	4.90783e-265	AC
Nim1k	6.45784e-262	3.5413	0.285	0.052	1.32612e-257	AC
Usp53	9.82757e-254	3.08941	0.409	0.108	2.01809e-249	AC
Sparcl1	2.16998e-221	3.17368	0.479	0.172	4.45605e-217	AC
Plch1	4.11239e-186	2.85223	0.288	0.069	8.4448e-182	AC
Shroom3	1.04645e-184	3.35032	0.264	0.059	2.14889e-180	AC
Rfxank	1.72021e-184	2.88944	0.421	0.148	3.53244e-180	AC
Mtss2	1.25087e-179	2.92428	0.279	0.067	2.56867e-175	AC
Bmpr1a	4.79283e-175	2.87735	0.263	0.061	9.84208e-171	AC
Tlcd4	9.27037e-162	2.83012	0.31	0.089	1.90367e-157	AC
Ccdc162	0	10.5427	0.966	0.009	0	EPC
Dnah12	0	8.55502	0.971	0.029	0	EPC
ENSRNOG00000054475	0	8.24782	0.971	0.033	0	EPC
Rp1	0	10.9752	0.926	0.004	0	EPC
Cfap299	0	7.99648	0.931	0.034	0	EPC
Hydin	0	7.12559	0.937	0.045	0	EPC
RGD1562029	0	8.61804	0.897	0.009	0	EPC
Cdhr4	0	10.7934	0.886	0.002	0	EPC
Spef2	0	7.23099	0.92	0.042	0	EPC
Dnah11	0	7.3323	0.903	0.026	0	EPC
Dnah6	0	9.36417	0.874	0.007	0	EPC
Tmem212	0	12.9957	0.857	0.001	0	EPC
Dnah3	0	10.5639	0.846	0.003	0	EPC
Ak9	0	7.73078	0.857	0.022	0	EPC
Wdr49	0	9.92962	0.84	0.006	0	EPC
Cfap44	0	9.98052	0.794	0.003	0	EPC
Dcdc5	0	9.67957	0.794	0.004	0	EPC
Cfap99	0	7.09786	0.817	0.033	0	EPC
Cfap43	0	8.6786	0.766	0.007	0	EPC
Dnah7	0	8.21601	0.766	0.009	0	EPC
Spag17	0	10.9863	0.737	0.002	0	EPC
Lrrc36	0	7.99618	0.743	0.008	0	EPC
Ccdc146	0	6.71534	0.766	0.039	0	EPC
Ccdc170	0	7.21035	0.726	0.014	0	EPC
Odad2	0	7.96734	0.709	0.007	0	EPC
AABR07005985.1	0	7.48201	0.703	0.01	0	EPC
Fhad1	0	7.97549	0.68	0.012	0	EPC
T2	0	8.34519	0.674	0.007	0	EPC
Spag6l	0	7.09265	0.686	0.023	0	EPC
Dnai3	0	7.48355	0.629	0.013	0	EPC
Crocc2	0	10.2672	0.606	0.001	0	EPC
AABR07024637.1	0	8.59209	0.611	0.006	0	EPC
Dynlrb2	0	8.6618	0.6	0.004	0	EPC
Lrrc74b	0	8.5129	0.6	0.006	0	EPC
Lrrc34	0	8.03953	0.6	0.008	0	EPC
Efhb	0	8.39122	0.594	0.003	0	EPC
Mlf1	0	8.76097	0.583	0.003	0	EPC
Ak7	0	9.46055	0.577	0.002	0	EPC
Bbox1	0	10.473	0.56	0.001	0	EPC
Lrrc71	0	7.8131	0.554	0.004	0	EPC
Stpg4	0	7.263	0.549	0.01	0	EPC
Cfap65	0	8.8178	0.543	0.004	0	EPC
Ccdc40	0	6.90567	0.549	0.013	0	EPC
Dnah1	0	8.25569	0.526	0.003	0	EPC
Cfap100	0	9.42344	0.52	0.002	0	EPC
Myb	0	8.15356	0.503	0.004	0	EPC
Spata18	0	9.25875	0.491	0.003	0	EPC
P2rx6	0	7.78914	0.491	0.006	0	EPC
Vwa3b	0	6.74614	0.491	0.01	0	EPC
Mr1	0	6.90542	0.486	0.007	0	EPC
Flacc1	0	7.15037	0.48	0.007	0	EPC
ENSRNOG00000064622	0	6.82217	0.48	0.013	0	EPC
Dlec1	0	8.16519	0.457	0.005	0	EPC
Ttc29	0	9.29373	0.451	0.002	0	EPC
Iqch	0	6.95209	0.446	0.01	0	EPC
Ccdc153	0	9.0519	0.434	0.003	0	EPC
AC097129.1	0	6.89468	0.423	0.005	0	EPC
Wdr93	0	6.95287	0.423	0.008	0	EPC
Iqcg	0	8.0654	0.411	0.004	0	EPC
Pde6h	0	10.1922	0.4	0.001	0	EPC
Dpy19l2	0	10.2553	0.4	0.001	0	EPC
ENSRNOG00000070534	0	6.88672	0.411	0.012	0	EPC
Cfap57	0	7.22376	0.4	0.008	0	EPC
RGD1560242	0	9.19082	0.389	0.001	0	EPC
Cfap206	0	9.23732	0.389	0.001	0	EPC
AABR07020879.1	0	7.85423	0.389	0.002	0	EPC
Capsl	0	8.60015	0.383	0.001	0	EPC
Fam47e	0	8.18247	0.383	0.003	0	EPC
Efhc1	0	6.92994	0.383	0.006	0	EPC
Pik3c2g	0	9.05689	0.377	0.005	0	EPC
RGD1560146	0	12.1211	0.366	0	0	EPC
Saxo2	0	7.3028	0.371	0.006	0	EPC
Spink4	0	6.99833	0.371	0.01	0	EPC
ENSRNOG00000017878	0	10.8223	0.36	0	0	EPC
Unc93a	0	11.7682	0.36	0	0	EPC
Zfp474	0	10.5835	0.36	0	0	EPC
ENSRNOG00000062722	0	10.1818	0.36	0.001	0	EPC
Ccdc190	0	8.82459	0.36	0.001	0	EPC
Gapdh-ps1	0	7.84374	0.36	0.006	0	EPC
Cfap77	0	6.9573	0.36	0.007	0	EPC
Armc3	0	7.54213	0.354	0.004	0	EPC
ENSRNOG00000069735	0	9.39769	0.349	0.001	0	EPC
Ttc21a	0	7.16244	0.343	0.005	0	EPC
Lca5l	0	7.68114	0.337	0.005	0	EPC
ENSRNOG00000067913	0	10.5506	0.331	0	0	EPC
Morn3	0	7.11329	0.32	0.005	0	EPC
Lmntd1	0	6.57624	0.32	0.008	0	EPC
Prr29	0	9.54365	0.309	0.001	0	EPC
Dnaaf3	0	7.07648	0.309	0.006	0	EPC
Marchf10	0	6.64593	0.309	0.009	0	EPC
Rsph4a	0	8.62767	0.297	0.001	0	EPC
Ccdc60	0	8.41358	0.291	0.002	0	EPC
ENSRNOG00000026600	0	6.66588	0.291	0.007	0	EPC
ENSRNOG00000064699	0	7.61855	0.28	0.004	0	EPC
Ankrd66	0	6.92691	0.274	0.003	0	EPC
Ttc23l	0	6.97452	0.269	0.006	0	EPC
Hoatz	0	10.1791	0.263	0.001	0	EPC
Itgb6	0	8.27669	0.257	0.002	0	EPC
AABR07071198.1	0	8.39846	0.251	0.001	0	EPC
Hrct1	0	7.44115	0.251	0.003	0	EPC
Adgrl4	0	8.70162	0.864	0.008	0	VASC
ENSRNOG00000000940	0	8.2772	0.847	0.011	0	VASC
Mecom	0	8.9522	0.833	0.007	0	VASC
Ebf1	0	5.57473	0.862	0.055	0	VASC
Cyyr1	0	9.23123	0.758	0.006	0	VASC
Ptprb	0	7.20064	0.779	0.031	0	VASC
Vwf	0	8.81747	0.714	0.007	0	VASC
Lef1	0	6.75636	0.674	0.017	0	VASC
Slco1a4	0	8.24604	0.636	0.008	0	VASC
Epas1	0	6.38174	0.641	0.02	0	VASC
Igfbp7	0	5.74806	0.669	0.052	0	VASC
Abcb1b	0	6.29033	0.606	0.022	0	VASC
Adgrf5	0	8.775	0.585	0.003	0	VASC
Arhgap31	0	3.88663	0.664	0.083	0	VASC
Slc2a1	0	6.23641	0.596	0.029	0	VASC
Tek	0	6.39366	0.57	0.016	0	VASC
Sparc	0	6.57547	0.582	0.034	0	VASC
Heg1	0	4.59797	0.631	0.099	0	VASC
Eng	0	5.58284	0.549	0.02	0	VASC
Col4a1	0	5.33751	0.615	0.089	0	VASC
Adamts9	0	5.52396	0.549	0.031	0	VASC
Egfl7	0	8.29798	0.512	0.006	0	VASC
Ets1	0	5.25237	0.519	0.029	0	VASC
Cdc45.1	0	8.71487	0.486	0.003	0	VASC
Erg	0	8.10931	0.488	0.007	0	VASC
Fli1	0	3.80506	0.516	0.048	0	VASC
Fn1	0	4.76025	0.484	0.024	0	VASC
Pltp	0	4.27973	0.495	0.04	0	VASC
Ahnak	0	4.61982	0.469	0.028	0	VASC
Podxl	0	5.98661	0.462	0.023	0	VASC
Plat	0	6.33864	0.453	0.017	0	VASC
Esam	0	7.54364	0.441	0.006	0	VASC
B2m	0	5.21542	0.458	0.033	0	VASC
Rbpms	0	5.5247	0.437	0.012	0	VASC
Selenop	0	4.76906	0.446	0.029	0	VASC
Il1r1	0	6.85099	0.444	0.033	0	VASC
Acer2	0	6.44825	0.425	0.017	0	VASC
Id1	0	7.17663	0.411	0.006	0	VASC
Rhoj	0	5.20806	0.42	0.021	0	VASC
Pecam1	0	5.75913	0.408	0.013	0	VASC
Cgnl1	0	5.72467	0.399	0.013	0	VASC
Itm2a	0	7.85364	0.39	0.007	0	VASC
Slco1c1	0	6.67877	0.385	0.01	0	VASC
Jam2	0	4.68849	0.406	0.033	0	VASC
Cxcl12	0	7.41943	0.383	0.013	0	VASC
Prom1	0	7.40508	0.371	0.005	0	VASC
Wwtr1	0	4.08539	0.394	0.032	0	VASC
Nos3	0	7.69805	0.366	0.004	0	VASC
AABR07073181.1	0	6.56862	0.354	0.008	0	VASC
Klf2	0	8.01631	0.347	0.004	0	VASC
Srgn	0	6.51998	0.347	0.007	0	VASC
Ccdc141	0	4.44963	0.369	0.03	0	VASC
Itga1	0	4.46715	0.366	0.028	0	VASC
Hmcn1	0	4.5315	0.359	0.023	0	VASC
Tie1	0	6.3604	0.34	0.005	0	VASC
Tpm4	0	5.05782	0.354	0.022	0	VASC
Cd93	0	7.02912	0.336	0.005	0	VASC
Kdr	0	7.14674	0.333	0.005	0	VASC
ENSRNOG00000018951	0	4.05231	0.338	0.022	0	VASC
Emcn	0	8.29336	0.317	0.002	0	VASC
Rasip1	0	6.08334	0.326	0.014	0	VASC
Upp1	0	6.93895	0.315	0.004	0	VASC
Vwa1	0	7.09402	0.31	0.004	0	VASC
Nfkbia	0	5.22448	0.319	0.014	0	VASC
Fgd5	0	6.82174	0.305	0.007	0	VASC
Rgs5	0	8.35132	0.298	0.003	0	VASC
Cdh5	0	6.35629	0.3	0.005	0	VASC
Pawr	0	5.74294	0.3	0.01	0	VASC
Fzd6	0	6.23234	0.298	0.008	0	VASC
ENSRNOG00000064824	0	4.80844	0.303	0.02	0	VASC
Csrp2	0	6.55319	0.286	0.009	0	VASC
Apcdd1	0	6.28991	0.282	0.009	0	VASC
Akr1c15	0	8.87379	0.261	0.001	0	VASC
S1pr1	0	5.68031	0.261	0.008	0	VASC
Lamb2	0	5.25244	0.261	0.009	0	VASC
Abcg2	0	6.1787	0.256	0.006	0	VASC
Cmtm8	0	6.74619	0.251	0.004	0	VASC
Adamts1	0	5.00203	0.254	0.013	0	VASC
ENSRNOG00000030118	6.76335e-278	3.84276	0.376	0.036	1.38885e-273	VASC
Prkch	6.63127e-263	4.07268	0.432	0.052	1.36173e-258	VASC
Arhgap29	6.38561e-259	4.21793	0.519	0.08	1.31129e-254	VASC
Lama4	5.06218e-257	3.86917	0.516	0.078	1.03952e-252	VASC
Tns1	1.59594e-255	4.40068	0.284	0.023	3.27726e-251	VASC
Uaca	1.78606e-253	4.11241	0.338	0.033	3.66768e-249	VASC
Sik1	8.17658e-253	4.48097	0.261	0.019	1.67906e-248	VASC
Bsg	8.41625e-251	5.28052	0.512	0.082	1.72828e-246	VASC
Rgs3	1.2537e-247	4.22869	0.3	0.026	2.57448e-243	VASC
Atp10a	2.56868e-242	4.09632	0.385	0.044	5.27478e-238	VASC
Ctsl	4.74391e-241	4.20917	0.394	0.047	9.74163e-237	VASC
Entpd1	2.3968e-237	4.18691	0.437	0.059	4.92183e-233	VASC
ENSRNOG00000047931	3.86308e-217	4.1492	0.547	0.105	7.93283e-213	VASC
Parvb	4.01272e-217	4.02621	0.359	0.043	8.24013e-213	VASC
Tfpi	4.99763e-190	4.62795	0.347	0.046	1.02626e-185	VASC
Jcad	8.18212e-188	3.9681	0.383	0.056	1.6802e-183	VASC
Myo10	4.27771e-184	3.84023	0.427	0.071	8.78428e-180	VASC
Filip1l	2.88632e-176	4.14557	0.308	0.038	5.92706e-172	VASC
Maoa	6.63014e-175	4.02396	0.427	0.076	1.3615e-170	VASC
Col4a2	2.04701e-151	3.97503	0.531	0.14	4.20354e-147	VASC
Vps25	3.6013e-150	4.38392	0.366	0.064	7.39526e-146	VASC
B3gnt2	5.28e-144	3.93398	0.293	0.042	1.08425e-139	VASC
Lyn	0	5.64148	0.766	0.053	0	MC
Lrmda	0	4.74533	0.81	0.13	0	MC
Arhgap24	0	4.99722	0.765	0.092	0	MC
Dock8	0	5.97997	0.71	0.037	0	MC
Ptprc	0	6.22255	0.668	0.028	0	MC
Cfh	0	5.65844	0.654	0.039	0	MC
Arhgap15	0	4.78963	0.769	0.155	0	MC
Tgfbr1	0	4.98762	0.732	0.121	0	MC
AABR07029272.1	0	6.13102	0.637	0.028	0	MC
Inpp5d	0	5.73871	0.599	0.033	0	MC
Lgmn	0	4.41079	0.639	0.149	0	MC
Tmcc3	0	3.78195	0.664	0.175	0	MC
Ifngr1	0	4.76044	0.53	0.074	0	MC
Bmp2k	0	3.64985	0.579	0.134	0	MC
Fyb1	0	5.98294	0.465	0.024	0	MC
Blnk	0	5.74651	0.458	0.025	0	MC
Mertk	0	4.50576	0.481	0.048	0	MC
Otulinl	0	5.87195	0.46	0.033	0	MC
Myo1f	0	5.91866	0.446	0.021	0	MC
Cux1	0	3.26472	0.806	0.391	0	MC
Abca1	0	4.16572	0.509	0.099	0	MC
Apobec1	0	6.22227	0.429	0.019	0	MC
Tbxas1	0	5.74462	0.424	0.025	0	MC
Apbb1ip	0	5.00445	0.43	0.033	0	MC
Gpnmb	0	5.8135	0.421	0.028	0	MC
Ikzf1	0	5.93478	0.407	0.018	0	MC
Csf1r	0	5.8645	0.405	0.019	0	MC
Skap2	0	4.46808	0.463	0.078	0	MC
Arhgap22	0	4.38167	0.47	0.085	0	MC
Pla2g4a	0	4.92406	0.411	0.036	0	MC
Ctss	0	5.33282	0.395	0.03	0	MC
Fli1	0	4.71971	0.389	0.028	0	MC
Nckap1l	0	5.97496	0.367	0.016	0	MC
Ctsb	0	4.1024	0.453	0.103	0	MC
Lcp2	0	6.10532	0.361	0.014	0	MC
Pld1	0	3.67065	0.404	0.058	0	MC
Pitpnc1	0	3.44864	0.669	0.323	0	MC
Rad51b	0	3.56064	0.423	0.079	0	MC
Runx1	0	4.91874	0.378	0.036	0	MC
Atm	0	3.3493	0.553	0.214	0	MC
Arhgap45	0	6.31539	0.348	0.013	0	MC
Lcp1	0	5.86114	0.353	0.018	0	MC
Cp	0	3.76308	0.38	0.046	0	MC
Rbpj	0	3.80475	0.547	0.217	0	MC
Lhfpl2	0	3.79393	0.395	0.069	0	MC
Myo1e	0	2.88773	0.416	0.092	0	MC
Anxa3	0	5.00966	0.348	0.026	0	MC
Dab2	0	3.78506	0.391	0.072	0	MC
Tgfbr2	0	3.70382	0.365	0.046	0	MC
Rreb1	0	3.74267	0.406	0.088	0	MC
Abr	0	3.20256	0.705	0.389	0	MC
Gab2	0	2.84999	0.729	0.414	0	MC
Cyth4	0	6.33144	0.325	0.012	0	MC
Il18	0	5.23159	0.337	0.025	0	MC
Clec2g	0	4.39995	0.339	0.028	0	MC
Sp100	0	5.09575	0.33	0.021	0	MC
Zfhx3	0	3.27999	0.431	0.135	0	MC
ENSRNOG00000002191	0	4.22091	0.347	0.053	0	MC
Itgam	0	6.39451	0.302	0.011	0	MC
Oplah	0	5.14517	0.317	0.028	0	MC
Card11	0	6.44785	0.3	0.011	0	MC
Cx3cr1	0	5.65782	0.295	0.016	0	MC
Arhgap25	0	3.96407	0.365	0.089	0	MC
P2ry12	0	5.54176	0.294	0.019	0	MC
Kcnk13	0	4.23974	0.325	0.055	0	MC
Ly86	0	6.08001	0.28	0.011	0	MC
Mboat1	0	5.40433	0.288	0.02	0	MC
Slco2b1	0	4.9659	0.289	0.022	0	MC
Hck	0	6.24185	0.276	0.011	0	MC
Wdfy4	0	6.01614	0.273	0.015	0	MC
Wasf2	0	3.20945	0.374	0.117	0	MC
Npc2	0	4.17535	0.302	0.051	0	MC
Npl	0	3.62945	0.353	0.102	0	MC
Apoe	0	3.33208	0.317	0.067	0	MC
Lilrb4	0	7.01134	0.255	0.007	0	MC
Spp1	0	5.51075	0.269	0.023	0	MC
Clec12a	0	6.4191	0.254	0.008	0	MC
Trim5	0	4.88004	0.266	0.021	0	MC
Disc1	0	3.8104	0.292	0.047	0	MC
Lrrk1	0	4.78671	0.262	0.019	0	MC
Il6r	0	3.7526	0.336	0.093	0	MC
Dapp1	0	5.69789	0.255	0.013	0	MC
Elf1	0	3.14124	0.316	0.075	0	MC
Fmnl3	0	4.12523	0.269	0.036	0	MC
Ehd4	0	3.78436	0.292	0.06	0	MC
Ugt1a3	0	4.19502	0.286	0.054	0	MC
Rgs10	0	3.90802	0.29	0.062	0	MC
Stk10	0	4.33698	0.26	0.042	0	MC
Ctsd	0	3.93974	0.252	0.052	0	MC
RGD1359108	1.61458e-283	3.42165	0.321	0.1	3.31553e-279	MC
AABR07002969.1	2.23796e-282	3.67972	0.3	0.089	4.59565e-278	MC
Fam111a	2.01834e-275	3.61065	0.257	0.065	4.14466e-271	MC
Man1c1	2.14941e-251	2.99196	0.404	0.178	4.41381e-247	MC
Psap	1.11417e-237	2.99021	0.409	0.186	2.28794e-233	MC
St8sia4	6.20387e-228	3.69971	0.267	0.082	1.27397e-223	MC
Snx5	5.08401e-221	3.25467	0.276	0.09	1.044e-216	MC
Itga6	4.01813e-215	3.07335	0.283	0.095	8.25124e-211	MC
Cdk6	2.09771e-197	3.00914	0.267	0.09	4.30764e-193	MC
Atg7	4.18768e-197	2.88315	0.355	0.159	8.5994e-193	MC
Cst3	9.46621e-177	2.84656	0.251	0.085	1.94389e-172	MC
Sv2b	0	2.93947	0.755	0.11	0	GLU
Car10	0	2.41869	0.811	0.189	0	GLU
Arpp21	0	2.27505	0.986	0.373	0	GLU
Gabbr2	0	2.0169	0.841	0.241	0	GLU
Khdrbs3	0	2.66094	0.772	0.177	0	GLU
Clstn2	0	2.05764	0.905	0.312	0	GLU
Kcnj6	0	2.34271	0.731	0.143	0	GLU
Rgs6	0	2.00694	0.801	0.226	0	GLU
Mlip	0	2.59959	0.689	0.121	0	GLU
Kcnj3	0	1.40839	0.855	0.288	0	GLU
Nell2	0	1.72128	0.867	0.303	0	GLU
Satb2	0	3.98576	0.578	0.031	0	GLU
Kcnh7	0	1.86376	0.98	0.438	0	GLU
Tmem132d	0	1.83283	0.819	0.278	0	GLU
Slit3	0	1.51777	0.846	0.311	0	GLU
Pde1a	0	1.74466	0.815	0.288	0	GLU
Chrm3	0	1.46582	0.794	0.279	0	GLU
Lhfpl6	0	1.78345	0.724	0.21	0	GLU
Nos1ap	0	1.68677	0.831	0.319	0	GLU
Sox5	0	1.39653	0.771	0.262	0	GLU
Cntnap5b	0	2.06493	0.731	0.222	0	GLU
Aff3	0	1.49	0.889	0.381	0	GLU
Ak5	0	1.70606	0.755	0.248	0	GLU
Khdrbs2	0	1.5618	0.859	0.363	0	GLU
Mical2	0	1.87333	0.647	0.157	0	GLU
Ryr2	0	1.64422	0.98	0.49	0	GLU
Cdh18	0	1.52062	0.832	0.343	0	GLU
Fhod3	0	1.93186	0.685	0.2	0	GLU
Rimbp2	0	1.67918	0.717	0.234	0	GLU
Camk2a	0	1.55816	0.727	0.25	0	GLU
Cdh12	0	1.9436	0.864	0.391	0	GLU
Grm8	0	1.51584	0.695	0.235	0	GLU
ENSRNOG00000011132	0	1.42188	0.752	0.296	0	GLU
Sphkap	0	1.97662	0.578	0.124	0	GLU
Rap1gap2	0	1.51983	0.649	0.2	0	GLU
Kcnh1	0	1.59999	0.66	0.212	0	GLU
Slc17a7	0	3.44218	0.472	0.024	0	GLU
Snca	0	1.6255	0.615	0.167	0	GLU
ENSRNOG00000065902	0	1.62792	0.583	0.14	0	GLU
Tafa1	0	2.8985	0.586	0.154	0	GLU
Pdzrn3	0	1.52506	0.581	0.15	0	GLU
Kcnma1	0	1.53112	0.987	0.561	0	GLU
Nwd2	0	1.93777	0.541	0.119	0	GLU
RGD1306271	0	1.46421	0.619	0.197	0	GLU
Hs3st2	0	3.35684	0.461	0.045	0	GLU
Unc13b	0	2.0547	0.51	0.1	0	GLU
Garnl3	0	1.60979	0.607	0.208	0	GLU
AABR07052327.1	0	3.42627	0.429	0.031	0	GLU
Slit1	0	2.13968	0.492	0.099	0	GLU
Fam155a	0	1.59444	0.998	0.607	0	GLU
St6gal2	0	2.1088	0.483	0.104	0	GLU
Bmper	0	2.4613	0.435	0.059	0	GLU
Nck2	0	1.56001	0.507	0.137	0	GLU
Sorl1	0	1.65327	0.496	0.129	0	GLU
Igsf21	0	2.43331	0.418	0.056	0	GLU
Lingo1	0	2.06303	0.44	0.086	0	GLU
Hs3st4	0	2.18063	0.623	0.278	0	GLU
Tmem178a	0	1.85443	0.427	0.086	0	GLU
Cadps2	0	1.47108	0.461	0.122	0	GLU
Olfm1	0	1.98616	0.414	0.077	0	GLU
ENSRNOG00000047605	0	1.64299	0.427	0.091	0	GLU
Phf24	0	1.46775	0.455	0.125	0	GLU
Sidt1	0	2.01728	0.402	0.077	0	GLU
Sel1l3	0	1.6671	0.411	0.089	0	GLU
Pcsk5	0	1.50126	0.432	0.123	0	GLU
Kcnh5	0	1.56936	0.46	0.158	0	GLU
Ptpn3	0	2.66883	0.339	0.038	0	GLU
Dpp10	0	2.76669	0.991	0.692	0	GLU
Schip1	0	1.47156	0.833	0.541	0	GLU
AABR07027925.1	0	1.72661	0.374	0.086	0	GLU
Kcnip4	0	1.43458	0.995	0.711	0	GLU
Zfpm2	0	1.59326	0.476	0.197	0	GLU
Tshz3	0	1.80731	0.341	0.069	0	GLU
Nav3	0	1.45088	0.999	0.727	0	GLU
Baalc	0	1.61358	0.347	0.081	0	GLU
Anxa11	0	1.94552	0.31	0.049	0	GLU
Cabp1	0	1.8289	0.332	0.075	0	GLU
Galnt14	0	1.60967	0.359	0.103	0	GLU
Csmd1	0	1.42431	1	0.744	0	GLU
Tmem200a	0	1.80899	0.315	0.064	0	GLU
Nrg3	0	1.51995	1	0.749	0	GLU
Syt7	0	1.49858	0.345	0.095	0	GLU
Ndst3	0	1.72642	0.343	0.095	0	GLU
Nsun7	0	1.58977	0.316	0.071	0	GLU
Mfsd4a	0	2.12014	0.294	0.052	0	GLU
Dkk3	0	2.59788	0.269	0.028	0	GLU
RGD1560034	0	1.72435	0.307	0.066	0	GLU
AABR07026032.1	0	2.43642	0.279	0.039	0	GLU
Ankrd33b	0	1.71254	0.3	0.06	0	GLU
Antxr1	0	1.63219	0.293	0.057	0	GLU
Stx1a	0	2.21415	0.27	0.035	0	GLU
ENSRNOG00000037476	0	2.29429	0.269	0.045	0	GLU
Mapk11	0	1.45372	0.3	0.079	0	GLU
Kcnip3	0	1.70539	0.269	0.052	0	GLU
Fam81a	0	1.77016	0.27	0.057	0	GLU
Plekhg5	0	1.81567	0.251	0.038	0	GLU
Jph1	0	1.66962	0.261	0.055	0	GLU
Tub	0	1.68867	0.261	0.059	0	GLU
Palldl1	0	1.53483	0.281	0.105	0	GLU
Ptprd	0	2.19338	1	0.825	0	GLU
Chat	0	7.80541	0.876	0.005	0	CHO
Slc5a7	0	7.67034	0.774	0.005	0	CHO
Prima1	0	4.9102	0.774	0.023	0	CHO
Lhx8	0	7.04138	0.65	0.006	0	CHO
Slc17a8	0	7.53276	0.438	0.002	0	CHO
Rxfp2	0	5.59229	0.445	0.016	0	CHO
Insrr	0	7.87167	0.401	0.001	0	CHO
Pgm5	0	4.79951	0.35	0.009	0	CHO
Ntrk1	0	9.17456	0.321	0	0	CHO
Ecel1	0	6.05773	0.299	0.004	0	CHO
Slc10a4	0	6.5052	0.27	0.002	0	CHO
Tacr1	8.70000195761851e-320	4.63646	0.723	0.044	1.78654540199696e-315	CHO
Dysf	9.85135514595618e-310	4.81094	0.416	0.014	2.02298e-305	CHO
Elfn1	6.62933e-205	3.71969	0.511	0.032	1.36133e-200	CHO
Acly	6.52608e-174	3.52509	0.854	0.117	1.34013e-169	CHO
Plpp4	3.00253e-170	3.7098	0.642	0.063	6.1657e-166	CHO
Serpine2	1.5338e-144	3.38245	0.599	0.063	3.14967e-140	CHO
Lrrc3b	2.42689e-137	3.41597	0.781	0.119	4.98362e-133	CHO
Pde3a	1.09352e-127	3.5124	0.599	0.073	2.24554e-123	CHO
Megf10	1.71676e-125	2.78827	0.482	0.045	3.52536e-121	CHO
Elavl2	7.28453e-125	3.51395	0.956	0.236	1.49588e-120	CHO
Trpc3	1.5005e-122	4.12756	0.642	0.089	3.08128e-118	CHO
Inpp4b	7.49416e-120	3.35595	0.949	0.238	1.53893e-115	CHO
Chrm2	1.81163e-115	3.23934	0.818	0.159	3.72017e-111	CHO
Zfp521	9.85097e-115	2.58042	0.737	0.114	2.0229e-110	CHO
ENSRNOG00000070383	1.51651e-114	3.18044	0.949	0.247	3.11415e-110	CHO
Abcg3l2	2.10046e-114	3.18859	0.292	0.019	4.3133e-110	CHO
Slc44a5	4.87897e-111	2.43072	0.73	0.112	1.0019e-106	CHO
ENSRNOG00000060879	2.42294e-110	3.42371	0.336	0.026	4.97551e-106	CHO
Tnfaip8l3	1.79222e-109	3.21112	0.365	0.03	3.68032e-105	CHO
Glra2	1.01895e-106	2.9974	0.65	0.097	2.09241e-102	CHO
Sv2c	1.8023e-100	2.53438	0.788	0.148	3.70103e-96	CHO
Fgf1	1.39238e-96	3.13972	0.263	0.018	2.85925e-92	CHO
Alk	1.95697e-95	2.97313	0.745	0.144	4.01864e-91	CHO
Trpc7	3.56463e-90	3.02405	0.533	0.076	7.31997e-86	CHO
Agbl1	2.64257e-87	3.28246	0.365	0.038	5.42652e-83	CHO
Slc7a14	6.44986e-86	2.82274	0.927	0.305	1.32448e-81	CHO
Rab3b	7.9158e-85	2.88927	0.358	0.037	1.62551e-80	CHO
Cacna2d2	2.26136e-80	2.55154	0.569	0.093	4.6437e-76	CHO
Hpcal1	6.52121e-79	2.49643	0.409	0.05	1.33913e-74	CHO
Galntl6	5.3655e-78	2.99363	0.985	0.56	1.10181e-73	CHO
Grin3a	9.98674e-78	2.20541	0.664	0.126	2.05078e-73	CHO
Ptchd4	3.84274e-73	2.33452	0.781	0.19	7.89107e-69	CHO
Plcb4	9.49324e-73	2.4993	0.92	0.37	1.94944e-68	CHO
Asic2	3.38082e-68	2.54651	0.993	0.721	6.94252e-64	CHO
Kcnk9	1.94025e-67	3.26547	0.314	0.036	3.9843e-63	CHO
Rgs11	2.49291e-66	2.44651	0.401	0.056	5.11919e-62	CHO
Ntn1	9.42903e-66	2.26205	0.504	0.085	1.93625e-61	CHO
Tmtc2	6.69119e-64	2.53515	0.839	0.312	1.37404e-59	CHO
Ebf4	5.95841e-63	2.81907	0.489	0.088	1.22356e-58	CHO
Grk5	1.12428e-62	2.48386	0.679	0.17	2.30872e-58	CHO
Abcg3l4	2.44011e-62	1.98301	0.255	0.025	5.01077e-58	CHO
Rbms3	3.17667e-62	1.84706	0.964	0.378	6.5233e-58	CHO
Runx1t1	3.29927e-62	2.04962	0.942	0.431	6.77505e-58	CHO
Pld5	3.87962e-62	3.06712	0.664	0.164	7.9668e-58	CHO
Rbms1	3.3539e-61	2.06215	0.898	0.36	6.88723e-57	CHO
Scn9a	3.66781e-61	2.37823	0.577	0.121	7.53184e-57	CHO
Cdh13	7.66021e-59	2.14651	0.934	0.411	1.57302e-54	CHO
Kcnh8	2.69515e-58	2.47112	0.321	0.041	5.5345e-54	CHO
Eml6	3.69899e-58	1.9114	0.942	0.372	7.59589e-54	CHO
Dpysl5	1.2563e-57	1.83423	0.73	0.189	2.57982e-53	CHO
Mest	2.97904e-55	2.35947	0.511	0.104	6.11745e-51	CHO
Carmil1	7.57662e-55	2.12074	0.905	0.379	1.55586e-50	CHO
Sntb1	2.52718e-54	2.35469	0.365	0.055	5.18957e-50	CHO
Drd2	1.19853e-53	2.08767	0.394	0.063	2.46118e-49	CHO
Prkca	4.12573e-51	2.37248	0.905	0.425	8.47219e-47	CHO
Sugct	2.85461e-50	1.77404	0.642	0.163	5.86195e-46	CHO
Dner	3.60606e-50	1.87386	0.796	0.265	7.40505e-46	CHO
Rab3c	2.55132e-49	1.82414	0.847	0.312	5.23915e-45	CHO
Kcnt2	2.45869e-48	2.30867	0.891	0.432	5.04892e-44	CHO
Ptprf	1.70697e-47	2.19187	0.489	0.107	3.50526e-43	CHO
Galnt18	4.03424e-47	2.33879	0.825	0.4	8.2843e-43	CHO
Parp8	4.2429e-46	1.78559	0.774	0.27	8.71279e-42	CHO
Clstn2	9.31887e-46	1.7404	0.956	0.548	1.91363e-41	CHO
Marchf4	4.09038e-45	1.91532	0.701	0.218	8.39959e-41	CHO
Ptprs	1.1239e-44	1.85895	0.861	0.38	2.30793e-40	CHO
Lig4	6.36646e-39	1.83778	0.445	0.102	1.30735e-34	CHO
Cdh4	2.21004e-37	2.11871	0.686	0.251	4.53831e-33	CHO
Slc25a27	9.99465e-37	1.8777	0.613	0.202	2.0524e-32	CHO
Tmem196	3.33051e-36	1.88552	0.431	0.101	6.8392e-32	CHO
Akap12	4.2243e-36	1.9004	0.314	0.058	8.6746e-32	CHO
ENSRNOG00000018260	2.10921e-35	2.17361	0.321	0.062	4.33126e-31	CHO
Unc13c	8.11942e-35	2.15682	0.504	0.142	1.66732e-30	CHO
Sphkap	1.54353e-34	1.77718	0.737	0.305	3.16964e-30	CHO
Mdga1	9.90767e-34	1.94286	0.255	0.042	2.03454e-29	CHO
Atp1b3	1.33548e-33	2.20315	0.555	0.184	2.7424e-29	CHO
Sfmbt2	9.51545e-33	2.37496	0.409	0.105	1.954e-28	CHO
Cpne4	1.07107e-32	3.00424	0.613	0.271	2.19944e-28	CHO
Wipf3	1.53126e-31	2.05481	0.474	0.141	3.14443e-27	CHO
Shisal1	4.03547e-31	1.86853	0.314	0.065	8.28684e-27	CHO
B3glct	1.9907e-30	2.04374	0.38	0.094	4.08791e-26	CHO
Ddah1	2.16259e-30	2.04776	0.328	0.072	4.44088e-26	CHO
Pbx3	2.93829e-30	2.03178	0.686	0.319	6.03378e-26	CHO
Zfp704	7.95335e-29	1.74388	0.569	0.208	1.63322e-24	CHO
Kif26b	1.17428e-28	1.7937	0.504	0.159	2.41137e-24	CHO
Zmat4	4.01975e-28	1.94107	0.723	0.352	8.25457e-24	CHO
Il1rapl2	4.28052e-18	2.16361	0.518	0.244	8.79004e-14	CHO
Gpc6	1.63538e-16	1.76592	0.759	0.511	3.35825e-12	CHO
Oprd1	5.97446e-15	1.92777	0.27	0.087	1.22686e-10	CHO
Klhl1	4.80023e-14	1.87336	0.299	0.106	9.85727e-10	CHO
ENSRNOG00000012428	0	4.64184	0.872	0.122	0	GABA_IN
Kcnip1	0	3.50492	0.752	0.109	0	GABA_IN
Nxph1	0	3.07295	0.851	0.245	0	GABA_IN
Kcnc2	0	3.43804	0.909	0.308	0	GABA_IN
Grik1	0	3.63474	0.689	0.141	0	GABA_IN
Rbms3	0	1.92139	0.882	0.335	0	GABA_IN
Zfp536	0	1.98573	0.73	0.191	0	GABA_IN
Sox6	0	2.04684	0.662	0.153	0	GABA_IN
ENSRNOG00000030759	0	2.0765	0.684	0.194	0	GABA_IN
Alk	0	2.80336	0.586	0.107	0	GABA_IN
Erbb4	0	3.19659	0.904	0.437	0	GABA_IN
ENSRNOG00000066633	0	2.80199	0.665	0.212	0	GABA_IN
Zfp385d	0	1.88221	0.679	0.24	0	GABA_IN
Gad1	0	2.27861	0.568	0.136	0	GABA_IN
Ptchd4	0	2.71679	0.589	0.157	0	GABA_IN
Ptprm	0	1.97602	0.82	0.402	0	GABA_IN
Galntl6	0	2.38858	0.929	0.529	0	GABA_IN
Vwc2	0	3.37539	0.447	0.06	0	GABA_IN
Gad2	0	1.87769	0.541	0.155	0	GABA_IN
Elavl2	0	2.1726	0.59	0.208	0	GABA_IN
Slc44a5	0	3.20374	0.463	0.084	0	GABA_IN
AABR07007642.1	0	2.38701	0.567	0.188	0	GABA_IN
Btbd11	0	3.41694	0.434	0.058	0	GABA_IN
Myo16	0	1.71482	0.589	0.23	0	GABA_IN
Samd5	0	1.35684	0.865	0.523	0	GABA_IN
Dner	0	1.56075	0.574	0.239	0	GABA_IN
Col19a1	0	2.61103	0.506	0.174	0	GABA_IN
Pde5a	0	3.75355	0.358	0.029	0	GABA_IN
Eya4	0	2.29038	0.397	0.073	0	GABA_IN
Cntnap4	0	1.90502	0.568	0.246	0	GABA_IN
Kcnc1	0	2.29202	0.485	0.17	0	GABA_IN
Synpr	0	2.43517	0.59	0.278	0	GABA_IN
Fgf13	0	2.48301	0.551	0.241	0	GABA_IN
Npas3	0	1.58794	0.739	0.431	0	GABA_IN
Cdh13	0	1.56952	0.689	0.388	0	GABA_IN
Astn2	0	1.28153	0.805	0.505	0	GABA_IN
Grip1	0	2.58737	0.996	0.7	0	GABA_IN
Tcf4	0	1.56571	0.982	0.689	0	GABA_IN
Cadps	0	1.24073	0.961	0.676	0	GABA_IN
Etl4	0	1.57816	0.858	0.581	0	GABA_IN
Reln	0	3.04196	0.404	0.128	0	GABA_IN
Gria4	0	1.57057	0.961	0.687	0	GABA_IN
Ank1	0	1.93063	0.422	0.149	0	GABA_IN
ENSRNOG00000065736	0	2.65883	0.358	0.089	0	GABA_IN
Dlgap1	0	1.34934	0.967	0.701	0	GABA_IN
Klf12	0	1.1969	0.811	0.556	0	GABA_IN
Adcy8	0	2.18876	0.376	0.122	0	GABA_IN
Xkr4	0	1.40315	0.975	0.736	0	GABA_IN
Egfr	0	3.00114	0.27	0.046	0	GABA_IN
Lypd6b	0	3.79917	0.25	0.026	0	GABA_IN
Cacna2d2	0	2.19335	0.298	0.077	0	GABA_IN
Cntnap2	0	2.0243	0.993	0.773	0	GABA_IN
Mkx	2.85453e-305	2.54911	0.288	0.079	5.86178e-301	GABA_IN
Rab3c	8.45151e-292	1.56528	0.587	0.29	1.73552e-287	GABA_IN
Dgkg	5.34692e-279	1.66382	0.471	0.202	1.09799e-274	GABA_IN
Osbpl3	1.23557e-277	2.03735	0.36	0.125	2.53724e-273	GABA_IN
Trhde	8.44408e-277	2.23546	0.501	0.242	1.73399e-272	GABA_IN
ENSRNOG00000003585	2.63196e-269	2.2286	0.274	0.077	5.40472e-265	GABA_IN
Trpc4	1.11788e-243	1.69231	0.387	0.153	2.29557e-239	GABA_IN
Gpr176	5.59414e-243	2.02991	0.32	0.111	1.14876e-238	GABA_IN
Pip5k1b	8.67089e-243	1.74515	0.43	0.186	1.78057e-238	GABA_IN
Klhl32	1.22119e-241	1.37426	0.543	0.28	2.50771e-237	GABA_IN
Tafa2	1.82584e-232	1.25844	0.669	0.408	3.74936e-228	GABA_IN
Epb41l3	5.53843e-228	1.40163	0.535	0.285	1.13732e-223	GABA_IN
Satb1	3.10847e-225	1.92114	0.391	0.169	6.38323e-221	GABA_IN
AABR07026805.1	2.26211e-223	1.928	0.366	0.149	4.64524e-219	GABA_IN
Sh3rf3	3.29018e-221	1.22786	0.666	0.438	6.75638e-217	GABA_IN
Cemip	2.11333e-214	1.79559	0.325	0.123	4.33973e-210	GABA_IN
Ccdc136	1.26507e-207	1.68885	0.367	0.154	2.59782e-203	GABA_IN
Thsd7a	1.27346e-207	1.93878	0.518	0.294	2.61505e-203	GABA_IN
Fstl5	1.67356e-205	1.46713	0.564	0.336	3.43666e-201	GABA_IN
Cux2	2.34624e-201	1.29149	0.389	0.16	4.818e-197	GABA_IN
Tox3	7.58547e-198	1.67047	0.313	0.117	1.55768e-193	GABA_IN
Cntn6	8.008e-191	1.59425	0.423	0.203	1.64444e-186	GABA_IN
Neto1	6.81209e-190	1.28286	0.737	0.54	1.39886e-185	GABA_IN
Vsnl1	2.12178e-188	1.32289	0.503	0.278	4.35707e-184	GABA_IN
Dennd2b	5.1667e-184	1.25955	0.399	0.183	1.06098e-179	GABA_IN
Ppip5k2	1.90467e-177	1.26004	0.514	0.294	3.91123e-173	GABA_IN
AABR07049060.1	9.6044e-177	1.44508	0.404	0.198	1.97226e-172	GABA_IN
Abat	1.05252e-175	1.42197	0.371	0.167	2.16136e-171	GABA_IN
Grin3a	9.53308e-172	2.23383	0.287	0.114	1.95762e-167	GABA_IN
Srrm4	3.46826e-168	1.20271	0.539	0.327	7.12208e-164	GABA_IN
Cdh7	2.04061e-157	1.8038	0.308	0.133	4.1904e-153	GABA_IN
Slc2a13	7.02505e-154	1.28788	0.572	0.372	1.44259e-149	GABA_IN
Cntnap5c	6.19755e-149	1.48417	0.598	0.419	1.27267e-144	GABA_IN
Shisa6	2.63598e-145	1.86444	0.307	0.14	5.41298e-141	GABA_IN
ENSRNOG00000009522	1.2052e-141	1.47288	0.35	0.17	2.47488e-137	GABA_IN
Myo5b	5.97302e-130	1.60892	0.253	0.105	1.22656e-125	GABA_IN
Nell1	1.16493e-126	1.26302	0.507	0.324	2.39219e-122	GABA_IN
Zbtb16	1.34218e-122	1.64236	0.341	0.179	2.75616e-118	GABA_IN
Adamts17	1.31003e-113	1.45565	0.294	0.142	2.69014e-109	GABA_IN
Spats2l	2.39927e-105	1.31629	0.334	0.18	4.92691e-101	GABA_IN
Il1rapl2	7.06749e-99	1.78025	0.383	0.232	1.45131e-94	GABA_IN
Galnt14	1.07722e-97	1.26798	0.346	0.194	2.21208e-93	GABA_IN
Cdh9	5.48351e-85	1.38758	0.368	0.226	1.12604e-80	GABA_IN
ENSRNOG00000007445	6.2377e-84	1.20539	0.483	0.341	1.28091e-79	GABA_IN
Vstm2a	1.00744e-81	1.26587	0.332	0.2	2.06877e-77	GABA_IN
Nkain3	4.3132e-81	1.36061	0.379	0.243	8.85715e-77	GABA_IN
Cnr1	9.26386e-42	1.54803	0.268	0.184	1.90233e-37	GABA_IN
Adarb2	0.000136192	2.2237	0.363	0.412	1	GABA_IN
Rarb	0	4.94836	0.856	0.1	0	GABA_MSN
Rgs9	0	4.4053	0.637	0.085	0	GABA_MSN
Gnal	0	3.17331	0.709	0.178	0	GABA_MSN
Pde7b	0	2.35579	0.788	0.319	0	GABA_MSN
Meis2	0	2.28927	0.841	0.374	0	GABA_MSN
Kcnab1	0	1.9372	0.846	0.391	0	GABA_MSN
Adcy5	0	2.78733	0.68	0.227	0	GABA_MSN
Pard3	0	2.02474	0.757	0.307	0	GABA_MSN
Foxp2	0	2.11932	0.697	0.258	0	GABA_MSN
Sv2c	0	2.9949	0.515	0.079	0	GABA_MSN
Pbx3	0	2.0208	0.683	0.25	0	GABA_MSN
Plppr1	0	2.1958	0.646	0.223	0	GABA_MSN
Spock3	0	1.96966	0.815	0.405	0	GABA_MSN
Dach1	0	3.21663	0.486	0.096	0	GABA_MSN
Zfp385d	0	1.70051	0.602	0.213	0	GABA_MSN
Slc4a4	0	1.66984	0.675	0.288	0	GABA_MSN
ENSRNOG00000019857	0	3.41259	0.449	0.067	0	GABA_MSN
Gad2	0	2.20493	0.498	0.126	0	GABA_MSN
Dcc	0	1.30611	0.96	0.593	0	GABA_MSN
Vav3	0	1.64555	0.554	0.196	0	GABA_MSN
ENSRNOG00000067970	0	1.93638	0.686	0.34	0	GABA_MSN
Cacna2d3	0	1.53602	0.923	0.588	0	GABA_MSN
ENSRNOG00000006645	0	1.85675	0.645	0.313	0	GABA_MSN
Dgkb	0	2.23617	0.931	0.613	0	GABA_MSN
Caln1	0	1.49017	0.795	0.478	0	GABA_MSN
Cdh8	0	1.65157	0.708	0.391	0	GABA_MSN
Galnt13	0	1.63208	0.879	0.569	0	GABA_MSN
Alcam	0	1.22868	0.804	0.498	0	GABA_MSN
Hs6st2	0	1.9438	0.537	0.232	0	GABA_MSN
Htr2c	0	1.96559	0.444	0.139	0	GABA_MSN
Cacnb2	0	2.52385	0.898	0.594	0	GABA_MSN
Mctp1	0	1.92011	0.797	0.495	0	GABA_MSN
Prkd1	0	1.91412	0.468	0.167	0	GABA_MSN
Pde8b	0	1.69392	0.606	0.307	0	GABA_MSN
Adamts3	0	2.00185	0.463	0.165	0	GABA_MSN
Neto1	0	1.48389	0.804	0.508	0	GABA_MSN
Gad1	0	1.74735	0.413	0.124	0	GABA_MSN
Slc35f3	0	1.33069	0.715	0.43	0	GABA_MSN
Gabrg3	0	1.39079	0.885	0.606	0	GABA_MSN
ENSRNOG00000064120	0	1.42709	0.539	0.26	0	GABA_MSN
Pde1c	0	2.1318	0.366	0.095	0	GABA_MSN
Dpp6	0	1.23337	0.938	0.667	0	GABA_MSN
Gucy1a1	0	2.63221	0.402	0.137	0	GABA_MSN
Lrrk2	0	1.84274	0.499	0.236	0	GABA_MSN
Olfm3	0	1.56646	0.585	0.322	0	GABA_MSN
Syndig1	0	1.71793	0.541	0.282	0	GABA_MSN
Kctd8	0	1.45113	0.558	0.3	0	GABA_MSN
Rcan2	0	1.32815	0.657	0.403	0	GABA_MSN
Pde10a	0	1.73715	0.853	0.6	0	GABA_MSN
Unc13c	0	1.53504	0.354	0.102	0	GABA_MSN
Gprin3	0	2.85747	0.332	0.081	0	GABA_MSN
Arl15	0	1.2147	0.76	0.511	0	GABA_MSN
Slc2a13	0	1.36335	0.596	0.348	0	GABA_MSN
Pdzd2	0	1.59188	0.552	0.306	0	GABA_MSN
Shisa9	0	1.22389	0.724	0.478	0	GABA_MSN
Ssbp2	0	1.24456	0.771	0.527	0	GABA_MSN
Ca12	0	2.79839	0.309	0.067	0	GABA_MSN
Strn	0	1.48611	0.544	0.304	0	GABA_MSN
Rnf150	0	1.28295	0.719	0.48	0	GABA_MSN
ENSRNOG00000066325	0	1.41303	0.517	0.284	0	GABA_MSN
Ngef	0	1.69063	0.495	0.262	0	GABA_MSN
Mpp7	0	2.03936	0.398	0.167	0	GABA_MSN
Gabra4	0	1.37626	0.592	0.362	0	GABA_MSN
Gpr149	0	3.16684	0.278	0.049	0	GABA_MSN
Kcnd2	0	1.67792	0.984	0.757	0	GABA_MSN
Baiap2	0	1.22804	0.628	0.404	0	GABA_MSN
Kcnip2	0	2.45421	0.31	0.089	0	GABA_MSN
Htr4	0	2.55236	0.321	0.103	0	GABA_MSN
Lmo7	0	1.61731	0.435	0.22	0	GABA_MSN
Strip2	0	2.55499	0.272	0.06	0	GABA_MSN
Camk4	0	1.42973	0.559	0.349	0	GABA_MSN
Grm5	0	1.21481	0.953	0.747	0	GABA_MSN
Ppp1r2	0	1.75913	0.327	0.124	0	GABA_MSN
Ntn1	0	2.08777	0.255	0.054	0	GABA_MSN
Tpd52l1	0	1.96217	0.308	0.116	0	GABA_MSN
Foxp1	0	1.21956	0.762	0.571	0	GABA_MSN
Cpne5	0	2.36142	0.262	0.08	0	GABA_MSN
Phactr1	0	1.84537	0.978	0.812	0	GABA_MSN
Pde2a	0	1.50185	0.478	0.274	3.47735e-304	GABA_MSN
Cracdl	6.35237e-301	1.45586	0.484	0.277	1.30446e-296	GABA_MSN
Smpd3	7.70539e-300	1.66139	0.415	0.215	1.5823e-295	GABA_MSN
Bcl11b	2.47283e-299	1.55206	0.389	0.186	5.07795e-295	GABA_MSN
Foxo1	1.50872e-260	1.29558	0.263	0.096	3.09815e-256	GABA_MSN
Greb1l	1.3238e-238	1.52744	0.358	0.179	2.71843e-234	GABA_MSN
Wdr17	9.30561e-225	1.40778	0.409	0.238	1.91091e-220	GABA_MSN
Kcnk2	9.65393e-218	1.33512	0.364	0.193	1.98243e-213	GABA_MSN
Bcr	3.75049e-215	1.48444	0.378	0.212	7.70163e-211	GABA_MSN
Prkar2b	8.81356e-205	1.49757	0.35	0.189	1.80987e-200	GABA_MSN
Rap1gap	6.54004e-200	1.68195	0.257	0.114	1.343e-195	GABA_MSN
Ca11	4.61792e-198	1.4631	0.353	0.195	9.48289e-194	GABA_MSN
Slc24a4	2.03662e-191	1.55495	0.312	0.16	4.18219e-187	GABA_MSN
Adamts6	3.82376e-189	1.27685	0.343	0.184	7.85209e-185	GABA_MSN
Rasgrp1	4.22569e-184	1.3714	0.365	0.211	8.67745e-180	GABA_MSN
Necab1.1	2.40002e-169	1.32188	0.372	0.221	4.92843e-165	GABA_MSN
Kcnn3	3.64308e-168	1.48102	0.27	0.132	7.48106e-164	GABA_MSN
Hfm1	4.95933e-158	1.35773	0.31	0.172	1.0184e-153	GABA_MSN
Prp2l1	5.58493e-148	1.30552	0.346	0.21	1.14686e-143	GABA_MSN
ENSRNOG00000068180	1.57182e-142	1.38823	0.258	0.132	3.22773e-138	GABA_MSN
Gucy1b1	1.20309e-121	1.28576	0.296	0.177	2.47055e-117	GABA_MSN
Scn3b	1.52674e-105	1.2681	0.269	0.162	3.13516e-101	GABA_MSN
ENSRNOG00000030759	0	2.19332	0.682	0.192	0	GABA_Amb
Usp29	0	1.8741	0.887	0.446	0	GABA_Amb
Unc5d	0	1.80374	0.792	0.386	0	GABA_Amb
ENSRNOG00000066325	0	1.93733	0.665	0.29	0	GABA_Amb
Dscam	0	1.1619	0.918	0.556	0	GABA_Amb
Rbms3	0	1.30194	0.711	0.35	0	GABA_Amb
Nkain3	0	2.21773	0.579	0.224	0	GABA_Amb
Eml6	0	1.60237	0.697	0.344	0	GABA_Amb
Slc24a3	0	1.38672	0.733	0.381	0	GABA_Amb
Cntnap5c	0	1.46837	0.745	0.405	0	GABA_Amb
Cntnap5a	0	1.66383	0.797	0.468	0	GABA_Amb
Galntl6	0	1.45249	0.862	0.534	0	GABA_Amb
Tenm3	0	1.90748	0.913	0.586	0	GABA_Amb
Zfp385d	0	1.49579	0.572	0.249	0	GABA_Amb
Dner	0	1.44264	0.561	0.239	0	GABA_Amb
Peg3	0	1.32333	0.742	0.431	0	GABA_Amb
Grb10	0	1.61014	0.516	0.208	0	GABA_Amb
Fstl5	0	1.75268	0.62	0.33	0	GABA_Amb
Alk	0	1.87767	0.41	0.122	0	GABA_Amb
Cacna2d2	0	2.55153	0.358	0.07	0	GABA_Amb
Glra3	0	3.03037	0.34	0.057	0	GABA_Amb
ENSRNOG00000069588	0	1.27748	0.985	0.708	0	GABA_Amb
Ahi1	0	1.04975	0.919	0.663	0	GABA_Amb
Ralyl	0	1.23132	0.953	0.699	0	GABA_Amb
Htr7	0	2.80999	0.305	0.052	0	GABA_Amb
Scn9a	0	2.3212	0.343	0.102	0	GABA_Amb
ENSRNOG00000062316	0	2.74768	0.302	0.068	0	GABA_Amb
Ankrd55	5.32454546523111e-320	1.68739	0.269	0.063	1.09339541128521e-315	GABA_Amb
Ccdc85a	1.1813850690533e-318	1.31903	0.686	0.369	2.42597423930094e-314	GABA_Amb
Pcdh15	6.76241e-302	1.22467	0.788	0.516	1.38866e-297	GABA_Amb
Kcnip1	1.00016e-294	1.09724	0.415	0.138	2.05383e-290	GABA_Amb
Ankfn1	9.58661e-293	1.97218	0.292	0.081	1.96861e-288	GABA_Amb
Ndst4	6.4436e-284	2.74847	0.255	0.066	1.32319e-279	GABA_Amb
Trpc4	3.94774e-271	2.37206	0.386	0.153	8.10668e-267	GABA_Amb
Htr2c	8.34135e-270	2.10074	0.414	0.168	1.7129e-265	GABA_Amb
Klhl1	7.77549e-269	2.39322	0.293	0.089	1.5967e-264	GABA_Amb
Vat1l	1.36211e-266	1.59574	0.378	0.136	2.79709e-262	GABA_Amb
Slc8a3	5.69901e-263	1.25495	0.587	0.294	1.17029e-258	GABA_Amb
Htr4	1.32292e-262	1.21088	0.356	0.118	2.71661e-258	GABA_Amb
Nova1	1.96984e-262	1.28112	0.624	0.347	4.04506e-258	GABA_Amb
Nalcn	3.46267e-260	1.04568	0.755	0.491	7.11059e-256	GABA_Amb
Cdh8	9.14976e-258	1.21169	0.697	0.419	1.8789e-253	GABA_Amb
Grik1	1.27386e-257	1.12282	0.427	0.163	2.61587e-253	GABA_Amb
Cep112	2.27951e-254	1.36152	0.558	0.282	4.68098e-250	GABA_Amb
Vsnl1	1.24143e-247	1.42128	0.538	0.274	2.54927e-243	GABA_Amb
Gabrg1	1.44835e-246	1.27083	0.317	0.102	2.97419e-242	GABA_Amb
Cdh4	5.77893e-232	1.48865	0.482	0.231	1.1867e-227	GABA_Amb
Nell1	3.00496e-230	1.52265	0.574	0.317	6.17069e-226	GABA_Amb
Epb41l3	1.81199e-227	1.36914	0.541	0.283	3.72093e-223	GABA_Amb
Cntn6	7.73379e-227	1.28811	0.452	0.199	1.58813e-222	GABA_Amb
Zfp521	1.31505e-225	1.56366	0.3	0.1	2.70046e-221	GABA_Amb
Mest	2.02105e-220	1.80445	0.277	0.09	4.15023e-216	GABA_Amb
ENSRNOG00000064120	1.87011e-218	1.28786	0.541	0.283	3.84027e-214	GABA_Amb
Grin3a	1.00054e-216	1.33075	0.317	0.111	2.05461e-212	GABA_Amb
Rab3c	6.65028e-216	1.19318	0.551	0.292	1.36564e-211	GABA_Amb
Gad2	1.64853e-213	1.15931	0.413	0.166	3.38526e-209	GABA_Amb
Cracd	5.72399e-204	1.15667	0.541	0.291	1.17542e-199	GABA_Amb
Zfp804b	4.96114e-202	1.61749	0.515	0.272	1.01877e-197	GABA_Amb
Parp8	2.94444e-197	1.11431	0.498	0.252	6.04641e-193	GABA_Amb
Col25a1	1.95391e-190	1.79257	0.477	0.26	4.01236e-186	GABA_Amb
Zfp618	2.65578e-188	1.52138	0.274	0.095	5.45365e-184	GABA_Amb
N4bp2	3.76237e-188	1.29688	0.275	0.094	7.72604e-184	GABA_Amb
Ank1	1.96502e-187	1.36994	0.363	0.153	4.03516e-183	GABA_Amb
Tmem130	2.88105e-185	1.33834	0.427	0.206	5.91624e-181	GABA_Amb
Gprasp1	6.42334e-180	1.06962	0.574	0.34	1.31903e-175	GABA_Amb
Gnas	4.12951e-166	1.26921	0.3	0.118	8.47995e-162	GABA_Amb
ENSRNOG00000037658	3.49329e-165	1.49675	0.318	0.134	7.17347e-161	GABA_Amb
Nrp2	5.3606e-162	1.17216	0.312	0.127	1.1008e-157	GABA_Amb
Pard3b	1.35275e-160	1.03952	0.353	0.152	2.77788e-156	GABA_Amb
ENSRNOG00000070383	1.52408e-153	1.37241	0.433	0.233	3.12969e-149	GABA_Amb
Elavl2	1.97098e-153	1.32957	0.421	0.222	4.0474e-149	GABA_Amb
Gap43	5.80314e-153	1.16336	0.463	0.256	1.19167e-148	GABA_Amb
Zfp483	1.06327e-149	1.18115	0.434	0.229	2.18342e-145	GABA_Amb
ENSRNOG00000068180	2.62256e-145	1.32243	0.315	0.138	5.38542e-141	GABA_Amb
Frmd3	3.21805e-143	1.17078	0.455	0.253	6.60826e-139	GABA_Amb
Plcxd3	2.17423e-141	1.14062	0.41	0.212	4.46478e-137	GABA_Amb
Kif26b	2.5561e-141	1.25237	0.321	0.146	5.24896e-137	GABA_Amb
ENSRNOG00000064891	1.06121e-139	1.51877	0.251	0.099	2.17918e-135	GABA_Amb
Zdbf2	2.71596e-137	1.43705	0.262	0.106	5.57723e-133	GABA_Amb
Pld5	2.90655e-131	1.55993	0.32	0.152	5.96861e-127	GABA_Amb
Zfp804a	1.76549e-130	1.13594	0.567	0.379	3.62544e-126	GABA_Amb
AABR07066700.1	7.3377e-129	1.56575	0.261	0.111	1.5068e-124	GABA_Amb
Eda	7.14451e-125	1.27065	0.293	0.134	1.46712e-120	GABA_Amb
Dcx	1.0349e-124	1.16614	0.361	0.185	2.12516e-120	GABA_Amb
Adcy8	2.75144e-122	1.25426	0.287	0.13	5.65008e-118	GABA_Amb
Ttc21b	7.20214e-117	1.06861	0.344	0.174	1.47896e-112	GABA_Amb
Dpysl5	1.59257e-114	1.04275	0.348	0.176	3.27035e-110	GABA_Amb
ENSRNOG00000069652	9.74289e-102	1.30607	0.266	0.127	2.0007e-97	GABA_Amb
MAST1	4.84879e-100	1.15585	0.326	0.172	9.95699e-96	GABA_Amb
Disp2	8.79415e-99	1.05744	0.373	0.213	1.80588e-94	GABA_Amb
Ablim3	5.87644e-94	1.33047	0.26	0.128	1.20673e-89	GABA_Amb
Hfm1	3.23188e-92	1.07999	0.331	0.181	6.63667e-88	GABA_Amb
Cdh7	1.27605e-91	1.1704	0.273	0.136	2.62036e-87	GABA_Amb
Sgcd	2.80942e-89	1.12611	0.342	0.193	5.76915e-85	GABA_Amb
Inpp4b	7.54632e-88	1.04922	0.382	0.228	1.54964e-83	GABA_Amb
Iqsec3	5.78293e-87	1.19416	0.278	0.145	1.18752e-82	GABA_Amb
Ntng1	7.2049e-83	1.04534	0.361	0.218	1.47953e-78	GABA_Amb
Sntg2	4.04399e-80	1.29706	0.259	0.135	8.30433e-76	GABA_Amb
Shisa6	1.27585e-73	1.06744	0.269	0.143	2.61996e-69	GABA_Amb
Chrm2	5.01467e-69	1.27319	0.27	0.152	1.02976e-64	GABA_Amb
