# Supplementary material for: Molecular Encoding of Ischemic Stroke and its Resolution after Human Neural Stem Cell Therapy by Extracellular Vesicles
Source: MedComm (2020). 2025 Oct 28;6(11):e70400. doi: 10.1002/mco2.70400 (PMC12559856; doi:10.1002/mco2.70400)
Supplement: Supplementary file 4 — mco270400‐sup‐0004‐TableS3.xlsm. [file MCO2-6-e70400-s002.xlsm]

## Sheet: Brain_Plasma RNA correlation
name	Correlation	p.value	miRNA/mRNA	Brain Expression (FPKM, Median)	Plasma Expression (FPKM, Median)
rno-miR-34a-5p	0.620244	0.0027034	miRNA	2278.25	145.176
rno-miR-144-5p	0.562789	0.00790602	miRNA	9.83018	812.039
rno-miR-24-3p	0.542905	0.0109861	miRNA	789.188	1316.51
rno-miR-542-3p	0.533296	0.0127912	miRNA	98.9698	161.765
rno-miR-184	0.528041	0.013876	miRNA	6.02677	11.1591
rno-miR-381-3p	0.519273	0.0158507	miRNA	51.9857	1.80832
rno-miR-181c-3p	0.509921	0.0182007	miRNA	46.6326	26.5103
rno-miR-672-3p	0.501979	0.0204091	miRNA	30.8477	1.71678
rno-miR-450a-3p	0.496338	0.0221043	miRNA	2.66158	3.25446
rno-miR-139-5p	0.494491	0.022683	miRNA	147.019	34.2087
rno-miR-1843b-5p	0.491223	0.0237363	miRNA	95.0187	29.2901
rno-miR-23a-3p	0.489014	0.0244705	miRNA	5099.39	4064.47
rno-miR-1843a-5p	0.483834	0.0262624	miRNA	95.0187	30.1757
rno-miR-7a-1-3p	0.481642	0.0270512	miRNA	28.3148	4.31831
rno-miR-130a-3p	0.47755	0.0285743	miRNA	147.682	148.282
rno-miR-338-3p	0.476969	0.0287959	miRNA	3550.15	23.6566
rno-miR-21-5p	0.4757	0.0292845	miRNA	2436.37	26243
rno-miR-3473	0.465715	0.0333627	miRNA	94.4861	86.7992
rno-miR-23b-3p	0.460552	0.0356394	miRNA	5116.43	4050.27
Golga2	0.775512	3.62517e-05	mRNA	4.36055	8.80936
Manf	0.743466	0.000112309	mRNA	1.31201	9.2362
Hsph1	0.730083	0.000171844	mRNA	2.42663	7.4247
Grn	0.728125	0.000182505	mRNA	1.29428	4.75595
Sik3	0.709435	0.000316414	mRNA	1.52186	4.34775
Dnaja1	0.706924	0.000339616	mRNA	2.67786	34.4143
Ddt	0.682025	0.000660423	mRNA	2.26203	42.0008
Rhob	0.679978	0.000695612	mRNA	5.50128	9.29181
Hba2	0.674099	0.000805634	mRNA	9.76869	19484.7
Hspa8	0.659384	0.00114777	mRNA	4.15053	108.627
Ube2r2	0.658134	0.0011818	mRNA	1.96095	26.6295
Hba1	0.650131	0.00142047	mRNA	10.083	16939.2
Col4a1	0.650029	0.00142377	mRNA	2.14474	2.98672
Nr2f2	0.648441	0.00147574	mRNA	2.96775	2.49431
Csnk1d	0.646567	0.00153919	mRNA	1.09365	5.49529
Stxbp1	0.640133	0.0017747	mRNA	5.53538	3.27335
Atp5o	0.636183	0.00193382	mRNA	1.12167	17.9419
Cald1	0.635021	0.00198287	mRNA	2.85375	24.223
Top1	0.633602	0.00204416	mRNA	1.11631	14.7593
Hsp90aa1	0.63187	0.00212112	mRNA	7.54659	38.4003
Chchd10	0.629705	0.0022207	mRNA	2.19151	9.28591
Nsrp1	0.621077	0.00265762	mRNA	1.71488	13.3365
Atp6v0a1	0.620304	0.00270008	mRNA	1.9943	3.42764
Col4a2	0.619493	0.00274517	mRNA	2.1619	1.63865
St13	0.617993	0.00283029	mRNA	2.86374	23.1322
Nisch	0.617893	0.00283605	mRNA	5.90363	4.23011
Amfr	0.613457	0.0031013	mRNA	1.17537	9.44729
C1qc	0.611586	0.00321921	mRNA	2.39827	3.50808
Ptges3	0.606255	0.00357595	mRNA	1.19185	33.3496
Optn	0.599508	0.00407411	mRNA	1.31098	7.80654
Axin2	0.598575	0.00414731	mRNA	1.40661	1.94886
Bsg	0.595726	0.00437773	mRNA	3.48015	21.6179
Eif3k	0.592694	0.00463448	mRNA	2.30221	45.2054
Vps4a	0.591694	0.00472187	mRNA	1.85464	7.5558
Jun	0.591477	0.00474106	mRNA	1.61667	5.03208
Sparc	0.591127	0.00477204	mRNA	10.7781	42.0304
Gigyf1	0.590973	0.00478572	mRNA	2.66618	1.43347
Nsfl1c	0.584121	0.0054291	mRNA	3.94783	10.0208
Carm1	0.581024	0.0057425	mRNA	1.02097	3.50834
Rbbp7	0.580684	0.00577775	mRNA	2.09552	21.7187
Psmd7	0.574217	0.00648413	mRNA	1.68672	18.8286
Oxct1	0.564161	0.00772293	mRNA	1.29167	6.15528
Uqcrq	0.561255	0.00811509	mRNA	1.5433	55.9269
Cyb5a	0.559634	0.00834074	mRNA	1.042	27.7827
Npdc1	0.558704	0.00847257	mRNA	3.94243	2.88721
Calr	0.558031	0.00856903	mRNA	4.35697	74.7156
Snrnp27	0.556901	0.00873298	mRNA	1.86501	16.1625
Ttr	0.552656	0.00937215	mRNA	4.74186	163.681
Iqsec1	0.552592	0.00938209	mRNA	3.03254	5.08379
Ylpm1	0.547206	0.0102485	mRNA	2.40228	3.12381
Hip1	0.546058	0.0104412	mRNA	1.25043	3.44013
C1qb	0.545582	0.0105221	mRNA	2.69413	2.94477
Hnrnph1	0.545346	0.0105623	mRNA	2.18086	18.5188
Ubc	0.537197	0.0120314	mRNA	15.2196	85.5907
Ubqln1	0.536947	0.0120789	mRNA	1.32322	15.8462
Klhdc2	0.536657	0.0121343	mRNA	1.12575	11.7826
Grina	0.533699	0.0127109	mRNA	1.46873	19.3824
Rab5c	0.533601	0.0127305	mRNA	1.88389	22.3955
Ankzf1	0.53112	0.0132316	mRNA	1.17855	1.72211
Col3a1	0.530475	0.0133646	mRNA	3.29071	35.6202
Myo10	0.529952	0.0134733	mRNA	1.81583	1.28341
Hbb	0.529942	0.0134754	mRNA	1.23429	3328.87
Ssbp3	0.52943	0.0135822	mRNA	1.87637	7.83587
Pdap1	0.528632	0.0137503	mRNA	8.18683	53.4588
Ranbp3	0.520951	0.0154562	mRNA	1.57293	4.14126
Chmp2a	0.520912	0.0154653	mRNA	2.05542	29.9702
Max	0.519119	0.0158874	mRNA	1.14413	27.0044
Park7	0.518897	0.0159401	mRNA	1.78602	22.11
Clpb	0.51463	0.0169847	mRNA	1.11092	1.54873
Brd2	0.513113	0.017369	mRNA	1.3569	4.55107
Tpm1	0.512446	0.0175403	mRNA	11.1662	55.1
Bicd2	0.511316	0.0178334	mRNA	1.12128	4.20789
Ubb	0.511159	0.0178744	mRNA	28.9916	1386.48
Snx3	0.506779	0.0190501	mRNA	3.32417	75.6295
Zrsr1	0.502672	0.0202083	mRNA	2.05627	2.34457
Tshz2	0.502154	0.0203583	mRNA	1.11781	4.5126
Sfpq	0.501652	0.0205044	mRNA	6.37859	22.1122
Dnajc8	0.49986	0.0210333	mRNA	2.17701	32.1691
Homer3	0.499737	0.0210699	mRNA	1.50247	1.6792
Bloc1s1	0.499525	0.0211333	mRNA	3.42248	34.2367
Ski	0.499062	0.0212721	mRNA	3.80365	3.9395
Mrfap1	0.497314	0.0218032	mRNA	16.5028	71.0827
Arf4	0.494825	0.0225774	mRNA	1.47394	23.6285
Vamp2	0.493492	0.0230009	mRNA	5.42371	7.04708
Gpx4	0.491958	0.0234963	mRNA	2.21881	45.1833
Gsto1	0.491945	0.0235004	mRNA	1.63797	12.7819
Stip1	0.491443	0.0236642	mRNA	1.50866	10.9531
Smyd2	0.490359	0.0240213	mRNA	1.57505	4.83277
Ywhae	0.489915	0.024169	mRNA	14.6018	90.4067
Bex3	0.488054	0.024795	mRNA	2.71962	19.2982
Nucb2	0.486116	0.0254607	mRNA	1.09308	45.3087
Zfp609	0.48592	0.0255288	mRNA	1.08428	2.19211
Prpf4b	0.485089	0.0258191	mRNA	2.79662	5.85785
Usp33	0.484992	0.0258532	mRNA	1.8199	2.0373
Otub1	0.482256	0.0268285	mRNA	1.16218	9.88176
Otud5	0.481863	0.0269709	mRNA	1.34312	9.67036
Aamp	0.479575	0.0278122	mRNA	2.02019	16.0424
Dctn1	0.478091	0.0283691	mRNA	13.3239	8.97216
Cdc37	0.477689	0.0285214	mRNA	5.09049	37.3757
Lgmn	0.477636	0.0285415	mRNA	2.12498	3.06244
Fam107a	0.476906	0.0288201	mRNA	6.61058	1.39277
Sf3a3	0.475729	0.0292733	mRNA	1.80372	8.03379
Sap18	0.474936	0.029582	mRNA	1.05583	10.2457
Iscu	0.472714	0.0304604	mRNA	3.00948	55.1496
Igfbp2	0.472607	0.0305032	mRNA	2.79465	2.13231
Dab2	0.472135	0.030693	mRNA	1.26394	5.7614
Atp5b	0.470604	0.0313139	mRNA	5.75273	62.3952
Vapa	0.469951	0.0315816	mRNA	2.32034	19.8987
SEP15	0.469796	0.0316453	mRNA	1.18257	9.46478
Prkcdbp	0.4695	0.0317677	mRNA	1.52516	23.7005
Hirip3	0.468529	0.0321709	mRNA	1.95047	5.92703
Mras	0.467672	0.0325305	mRNA	1.36498	3.12493
Sbds	0.466921	0.032848	mRNA	2.07309	10.7578
Sqstm1	0.466286	0.0331183	mRNA	5.59621	22.9653
Fxyd1	0.463536	0.0343094	mRNA	2.24752	1.76892
Prdx6	0.463519	0.0343169	mRNA	2.35046	27.5808
Kank1	0.462253	0.0348765	mRNA	1.0338	4.95058
Sugt1	0.462067	0.0349592	mRNA	1.17943	9.53819
Itm2c	0.461528	0.0352001	mRNA	3.4241	4.47933
Spag9	0.461092	0.035396	mRNA	3.32779	2.95357
Cd2ap	0.45999	0.0358948	mRNA	2.15158	23.2095
Fgfr1	0.459343	0.0361899	mRNA	1.56212	1.82348
Pa2g4	0.458919	0.0363843	mRNA	1.50868	19.9111
Gtf3c1	0.458739	0.0364673	mRNA	1.55692	1.0187
Bgn	0.458132	0.0367477	mRNA	1.02951	54.6869
Agap1	0.456936	0.0373051	mRNA	1.56914	1.76826
Ak1	0.455117	0.0381659	mRNA	1.18701	1.10008
Atp5g3	0.454145	0.0386321	mRNA	1.50161	19.8681
Kif1c	0.453808	0.0387948	mRNA	4.97901	33.7374
Tjap1	0.45327	0.0390555	mRNA	1.7529	1.94238
Xbp1	0.452697	0.0393346	mRNA	2.49441	12.5292
Rbm39	0.452106	0.0396242	mRNA	2.47889	14.8104
Amotl2	0.450242	0.0405486	mRNA	1.93403	3.6002
Aup1	0.448997	0.0411756	mRNA	1.07229	15.544
Ezr	0.448538	0.0414086	mRNA	2.59398	47.6016
Zc3h11a	0.448164	0.0415991	mRNA	5.61338	7.32806
Tmed2	0.447717	0.0418275	mRNA	1.12461	18.391
Anxa5	0.445954	0.0427392	mRNA	1.279	27.8377
Tanc1	0.44545	0.0430023	mRNA	1.46171	1.15233
Gps2	0.444381	0.0435648	mRNA	2.35796	22.2
Fcho1	0.443689	0.0439324	mRNA	2.70828	1.07455
Nedd4	0.443293	0.0441438	mRNA	3.63528	28.9318
RGD1306954	0.442056	0.0448088	mRNA	1.63471	7.79243
Sod1	0.441334	0.0452005	mRNA	2.29148	64.5605
Hdlbp	0.441074	0.0453422	mRNA	2.48411	11.338
Larp7	0.440771	0.0455074	mRNA	1.04452	6.60764
Sirt2	0.440101	0.0458752	mRNA	2.80827	16.8091
Rexo4	0.440076	0.0458892	mRNA	1.32892	6.46333
Cct4	0.439423	0.0462498	mRNA	1.06747	27.4242
Eif5b	0.439413	0.0462555	mRNA	2.02061	10.0226
Gstm1	0.4386	0.0467077	mRNA	1.77937	27.7369
Aebp1	0.438564	0.046728	mRNA	3.96189	4.25666
Stk39	0.437911	0.0470939	mRNA	1.73311	2.16361
Id4	0.437383	0.047391	mRNA	1.34069	1.2573
Rab2a	0.434986	0.0487593	mRNA	1.99849	15.5738
Pdcd5-2	0.434525	0.0490264	mRNA	1.34746	20.8188
Vim	0.434052	0.0493007	mRNA	13.7115	279.536
Nbl1	0.43393	0.0493718	mRNA	2.38073	6.06874
Slc4a4	0.433874	0.0494045	mRNA	1.79806	1.36592
Akap12	0.43346	0.0496465	mRNA	3.93281	7.67217
Cox6a1	0.432964	0.0499373	mRNA	4.48614	47.8465
