# Supplementary material for: Molecular Encoding of Ischemic Stroke and its Resolution after Human Neural Stem Cell Therapy by Extracellular Vesicles
Source: MedComm (2020). 2025 Oct 28;6(11):e70400. doi: 10.1002/mco2.70400 (PMC12559856; doi:10.1002/mco2.70400)
Supplement: Supplementary file 5 — mco270400‐sup‐0005‐TableS4.xlsx. [file MCO2-6-e70400-s003.xlsx]

## Sheet: Summary
	Work files	Explanation
1	mRNA count	count data of human neural stem cell EV mRNA expression
2	mRNA GO	gene ontology enrichment result of EV mRNAs
3	mRNA Pathway	pathway enrichment result of EV mRNAs

## Sheet: mRNA count
	hNSC.exo1	hNSC.exo2	hNSC.exo3	sum	homologue
EEF1A1	267414	248983	285796	802193	Eef1a1
TUBA1A	131448	137613	139044	408105	NA
YBX1	114050	113137	132096	359283	Ybx1
ACTB	108800	121156	126491	356447	Actb
VIM	115616	110125	106196	331937	Vim
ACTG1	101446	112005	100802	314253	Actg1
TUBA1B	83351	99348	102944	285643	NA
FTH1	108203	84633	91722	284558	NA
GAPDH	84725	88597	82589	255911	NA
MAP1B	65628	86754	101211	253593	Map1b
HNRNPA1	68882	71992	88163	229037	Hnrnpa1
ZEB1	72961	46909	77574	197444	Zeb1
DBI	54742	57103	72046	183891	Dbi
EEF2	50748	56080	63929	170757	Eef2
TPT1	57252	40612	58419	156283	Tpt1
VCAN	42933	39879	57952	140764	Vcan
PMP2	42618	29328	48060	120006	Pmp2
RACK1	37853	41051	40687	119591	Rack1
FABP7	33308	38623	43877	115808	Fabp7
EEF1G	37860	7720	64401	109981	NA
UBC	38463	33784	37006	109253	Ubc
TUBB2B	34380	39673	33742	107795	NA
CCND2	31302	40220	35867	107389	Ccnd2
HSP90AA1	35092	23970	46365	105427	NA
GNAS	32151	31688	37037	100876	Gnas
RAB13	38725	31394	30449	100568	Rab13
NACA	30256	24411	43910	98577	Naca
NCL	36872	25981	28389	91242	Ncl
NAP1L1	31395	21372	37847	90614	Nap1l1
H1-4	27801	30822	31087	89710	NA
HNRNPA2B1	23551	29725	35564	88840	Hnrnpa2b1
TUBB	23456	34767	30483	88706	NA
FTL	32957	25011	28670	86638	NA
PTN	26018	21250	35890	83158	Ptn
PLEKHA4	26630	28135	27886	82651	Plekha4
ANP32B	25194	29174	27972	82340	Anp32b
H3C2	28146	31038	21966	81150	NA
TMSB4X	29749	27557	22620	79926	NA
QKI	23717	25439	29650	78806	NA
TPI1	30947	20763	26083	77793	Tpi1
HSP90AB1	23607	23584	28665	75856	Hsp90ab1
H1-5	20663	27461	27392	75516	NA
TUBB2A	25425	28085	21288	74798	Tubb2a
SET	23066	21573	30100	74739	NA
GPX4	23127	22981	23652	69760	Gpx4
PCBP2	23746	20578	24449	68773	Pcbp2
MAP4K4	19052	24631	23699	67382	Map4k4
TPM4	19222	21986	26111	67319	Tpm4
LDHB	22875	19596	24752	67223	Ldhb
ENO1	27257	17605	22034	66896	NA
SPECC1	22936	16904	26622	66462	Specc1
HSPA8	18160	22132	25789	66081	Hspa8
H1-2	17518	22341	26164	66023	NA
PABPC1	21172	20097	23534	64803	Pabpc1
YWHAE	18206	23331	22830	64367	Ywhae
NPM1	16472	19636	26430	62538	NA
MYL6	20941	20422	20759	62122	Myl6
EIF4G2	18253	20695	22897	61845	Eif4g2
UBB	20356	19358	22041	61755	Ubb
CALM1	20990	15167	23629	59786	Calm1
H2AC11	18598	21011	18362	57971	NA
PTMA	16758	20445	20613	57816	NA
EIF4B	17549	14592	25571	57712	NA
EIF3A	20618	13618	23324	57560	Eif3a
PEG10	18235	18167	21117	57519	Peg10
SEPTIN7	22835	11813	22860	57508	Septin7
GFAP	17559	20824	18073	56456	Gfap
HNRNPH3	18526	16530	20547	55603	Hnrnph3
PKM	16567	16220	22615	55402	Pkmyt1
HMGCS1	17457	16248	21656	55361	Hmgcs1
SOX9	14031	18167	22928	55126	Sox9
BAALC	18670	13571	22773	55014	Baalc
HNRNPA3	14714	20871	19266	54851	Hnrnpa3
GNB1	15208	19958	19484	54650	Gnb1
EEF1D	18985	19381	15858	54224	Eef1d
SEPTIN9	19581	16655	17402	53638	Septin9
EIF4A1	16271	17953	19293	53517	Eif4a1
HNRNPU	15640	17768	19528	52936	Hnrnpu
CNN3	20905	12963	18644	52512	Cnn3
EPB41L3	11357	16703	24249	52309	Epb41l3
RHOBTB3	15773	17866	17703	51342	Rhobtb3
NES	11087	19917	20220	51224	Nes
CSDE1	14496	18340	17073	49909	Csde1
PTPRZ1	15829	8529	24337	48695	NA
MRFAP1	14786	17011	16525	48322	NA
DDX5	12962	13870	20949	47781	Ddx5
HMGB1	14584	14888	17894	47366	Hmgb1
PTPN11	13059	17473	16811	47343	Ptpn11
CFL1	15069	17669	14093	46831	Cfl1
TMSB10	17717	14257	14720	46694	NA
PTMS	14243	16048	16396	46687	Ptms
MAP2	13688	15955	16975	46618	Map2
PPIA	15443	18421	12751	46615	NA
SCD	14020	17140	15295	46455	NA
H2AC8	19252	13654	13338	46244	NA
EEF1B2	17884	11110	16223	45217	NA
H2BC4	13423	15646	16023	45092	NA
HDLBP	15512	15000	14241	44753	Hdlbp
MACF1	11101	15213	17863	44177	Macf1
SFPQ	9140	17301	17012	43453	Sfpq
RTN4	15347	7938	19980	43265	Rtn4
METRN	16921	12289	13977	43187	Metrn
H3C3	13935	15310	13474	42719	NA
NUCKS1	12488	10866	19179	42533	Nucks1
ALDOA	21473	7806	13133	42412	Aldoa
A2M	14660	9617	18120	42397	A2m
SLC25A6	15155	11595	15413	42163	NA
PEA15	12122	17357	12464	41943	Pea15
H2AC14	11935	17117	12598	41650	NA
H3C11	13184	15234	13181	41599	NA
H3C8	13310	13981	14225	41516	NA
CALD1	13198	10744	17568	41510	Cald1
NEFL	17154	12334	12016	41504	Nefl
CKB	13021	15044	13357	41422	Ckb
TRIB2	10339	13917	17115	41371	Trib2
CBX5	10392	15675	15113	41180	Cbx5
PJA2	16038	9781	15169	40988	Pja2
H2AC16	11934	15432	13460	40826	NA
CTNNA1	12829	12097	15801	40727	Ctnna1
MARCKS	11901	13855	14823	40579	Marcks
ENAH	11700	10818	17816	40334	Enah
HNRNPK	9985	14877	15433	40295	Hnrnpk
FAU	12168	12958	15004	40130	Fau
ZC3H13	14563	7598	17489	39650	Zc3h13
SERBP1	11063	11567	16934	39564	Serbp1
SPTBN1	11442	9054	18904	39400	Sptbn1
PPP1CB	10667	12428	16292	39387	Ppp1cb
H2AC20	15111	11411	12714	39236	NA
NONO	12731	10567	15933	39231	NA
CCNI	13540	10700	14531	38771	Ccni
CTNNB1	12099	11075	15531	38705	Ctnnb1
GAP43	12344	14475	11814	38633	Gap43
H2BC12	8413	17296	12716	38425	NA
SEPTIN2	15606	8392	14175	38173	Septin2
DPYSL2	10114	12831	15122	38067	Dpysl2
HNRNPM	9513	14622	13661	37796	Hnrnpm
EIF3L	12791	10896	13849	37536	NA
KIF5B	14964	6347	16147	37458	Kif5b
GDI2	11035	10210	16033	37278	Gdi2
FSCN1	13416	12237	11354	37007	Fscn1
HIPK2	9429	12420	15032	36881	NA
KIF1C	9485	16611	10650	36746	NA
RHOA	12350	12097	12234	36681	Rhoa
TCF12	12514	8639	15117	36270	Tcf12
H2AC19	11965	12111	11739	35815	NA
MARCKSL1	9989	13939	11078	35006	NA
YWHAZ	11723	9679	13213	34615	Ywhaz
H2AC18	11668	11721	11156	34545	NA
IDH1	11574	9642	13259	34475	Idh1
RDX	12789	5647	15925	34361	Rdx
NEFM	11208	9273	13847	34328	Nefm
HNRNPC	12095	11468	10674	34237	Hnrnpc
CAPRIN1	10496	10927	12738	34161	Caprin1
MATR3	8510	9171	16240	33921	Matr3
ATP5F1A	13568	10690	9335	33593	Atp5f1a
NUDT3	11348	9932	12164	33444	Nudt3
B2M	10285	8941	14204	33430	B2m
EIF3C	9831	10795	12777	33403	Eif3c
MAN1A2	10817	9260	13186	33263	Man1a2
SF3B2	8645	12045	12514	33204	Sf3b2
BEX3	9264	11806	12060	33130	NA
NEK6	12597	8255	12170	33022	Nek6
H3-3B	11479	8491	13052	33022	NA
SMARCC1	14133	6831	12051	33015	Smarcc1
BNIP3	12869	8490	11364	32723	Bnip3
CDK2AP1	12373	8189	12116	32678	NA
COX7C	9964	10299	12246	32509	NA
FARP1	11042	9755	11685	32482	Farp1
CLTC	10689	8706	12698	32093	Cltc
RAC1	10559	9138	12270	31967	Rac1
DDX3X	9058	9337	13551	31946	NA
DPYSL3	10172	9743	11973	31888	Dpysl3
KIF1B	9264	9857	12761	31882	Pgd
MTURN	10516	10384	10838	31738	Mturn
DST	10533	5780	15382	31695	Dst
SEPTIN11	11018	8814	11797	31629	Septin11
FLNA	11387	9924	9757	31068	Flna
IGFBP2	12026	6333	12528	30887	Igfbp2
NT5DC2	8083	8664	14094	30841	Nt5dc2
PHLDA1	8479	12461	9860	30800	Phlda1
ANK2	9718	8756	11922	30396	Ank2
HNRNPD	9292	8876	12131	30299	Hnrnpd
TTC3	9381	7734	12811	29926	Ttc3
YWHAQ	10383	9811	9634	29828	Ywhaq
DYNC1H1	6221	9095	14505	29821	Dync1h1
NOP53	8889	9007	11924	29820	Nop53
APC	9262	6860	13490	29612	Apc
HSPD1	8491	10323	10786	29600	NA
ST13	11517	8389	9630	29536	NA
WWTR1	6941	11838	10712	29491	Wwtr1
STMN1	9198	7756	12481	29435	Stmn1
ARHGAP5	10214	5854	13049	29117	NA
RAD21	8812	5911	14366	29089	Rad21
BPTF	10920	7612	10534	29066	Bptf
AP1S2	8186	8353	12287	28826	NA
LDHA	12059	6537	10165	28761	NA
CALM2	10721	5225	12619	28565	Calm2
NASP	6131	7113	15298	28542	Nasp
HNRNPH1	9362	8877	10297	28536	Hnrnph1
MAZ	9466	10980	8001	28447	Maz
CAPN5	8783	9588	10067	28438	Capn5
H4C11	11173	9531	7604	28308	NA
HUWE1	8542	10148	9462	28152	NA
MSN	7885	9108	11136	28129	NA
SYNCRIP	7716	9201	11129	28046	NA
H2AC17	12980	6939	8055	27974	NA
COX4I1	8819	6975	12159	27953	Cox4i1
PREX1	7504	11088	9123	27715	Prex1
XRCC5	9099	9541	9062	27702	Xrcc5
NSD2	8814	7797	11083	27694	Nsd2
DEK	9633	4623	13396	27652	Dek
H4C12	10474	8978	8192	27644	NA
OAZ1	10226	7154	10228	27608	Oaz1
NME2	9276	9200	9113	27589	Nme2
MYO10	6407	4340	16778	27525	Myo10
CALR	7798	9118	10328	27244	Calr
HMGB2	9328	7477	10390	27195	Hmgb2
MIF	12045	7419	7722	27186	Mif
CLU	9669	6175	11219	27063	Clu
IPO5	9083	8562	9175	26820	Ipo5
SSRP1	6680	11261	8759	26700	Ssrp1
EIF3CL	3916	11556	11215	26687	Eif3c
GLUL	10897	8399	7383	26679	Glul
KIF5C	7342	6395	12858	26595	Kif5c
WNK1	5910	10043	10482	26435	Wnk1
HNRNPDL	9046	7972	9143	26161	Hnrnpdl
PPDPF	9483	11174	5498	26155	Ppdpf
H3-3A	9726	7125	9266	26117	NA
FEZ1	7496	7311	11298	26105	Fez1
SCRN1	7411	7952	10735	26098	Scrn1
UBA52	7282	9619	9129	26030	Kxd1
ITPRID2	7349	6017	12519	25885	Itprid2
MTSS2	8330	7495	10047	25872	Mtss2
HOPX	9727	9133	6862	25722	Hopx
SKP1	6527	8369	10811	25707	Skp1
TALDO1	8185	6530	10903	25618	Taldo1
CRMP1	7992	9010	8455	25457	Crmp1
PARD3	9001	5815	10580	25396	Pard3
FAT3	11280	4932	9115	25327	Fat3
TRIR	8766	6900	9640	25306	Trir
YBX3	9438	7285	8575	25298	Ybx3
KLHDC8A	5148	7650	12315	25113	Klhdc8a
PANK3	7780	7121	10196	25097	Pank3
FASN	6703	10245	8111	25059	Fasn
KPNB1	6130	10010	8862	25002	Kpnb1
ANKRD17	8562	6514	9860	24936	Ankrd17
AP2M1	8144	7298	9401	24843	Ap2m1
HIP1	6500	8246	10027	24773	Hip1
S100B	8521	6552	9602	24675	S100b
LMNB1	8382	7021	9267	24670	Lmnb1
TAF15	6585	9249	8726	24560	Taf15
ACLY	5645	11751	7153	24549	Acly
BAZ1B	5618	8883	9998	24499	Baz1b
MYO5B	6385	9085	9013	24483	Myo5b
H2BC18	9523	7733	7140	24396	NA
AFF4	7454	6794	10093	24341	Aff4
CALM3	7247	7845	9199	24291	Calm3
ANP32A	8357	7470	8427	24254	Anp32a
MYO5A	7181	10153	6747	24081	Myo5a
RANBP1	5814	11661	6430	23905	Ranbp1
H4C3	9353	6499	7986	23838	NA
PSD3	6889	5757	11055	23701	Psd3
PTK2	7171	6863	9641	23675	Ptk2
PRKAR1A	6704	7446	9440	23590	Prkar1a
AIF1L	5130	11201	7146	23477	Aif1l
CNBP	9247	6107	8110	23464	Cnbp
ARHGEF12	7268	8080	8000	23348	Arhgef12
SMARCA4	5448	8211	9656	23315	Smarca4
CANX	7528	6203	9531	23262	Canx
HMGN2	3151	8656	11436	23243	NA
EIF4H	6588	6649	9893	23130	Eif4h
H4C5	6699	8480	7912	23091	NA
ARHGAP12	8558	5261	9203	23022	Arhgap12
DYNC1LI2	8006	7228	7775	23009	Dync1li2
HNRNPR	7353	6052	9573	22978	Hnrnpr
ARPP19	7474	5889	9613	22976	Arpp19
COX6C	8729	5893	8297	22919	NA
RAN	8347	8150	6377	22874	Ran
MIB1	8821	6770	7213	22804	Mib1
MAP4	6969	8899	6903	22771	NA
TRIM24	7430	4860	10452	22742	Trim24
ABI2	9177	6536	6986	22699	Abi2
EIF5B	8765	2968	10936	22669	Eif5b
CSNK1A1	6096	6889	9631	22616	Csnk1a1
TJP1	8200	6878	7495	22573	Tjp1
NME4	7328	9008	6219	22555	NA
DBN1	5884	9249	7376	22509	Dbn1
PPP2R1A	9762	4725	7859	22346	Ppp2r1a
FMN2	5679	6697	9857	22233	Fmn2
PCM1	4955	5413	11843	22211	Pcm1
TRAK2	4764	8573	8830	22167	Trak2
TUBB3	6632	6875	8593	22100	Tubb3
DNAJA1	6738	5856	9480	22074	NA
CENPF	5477	7307	9201	21985	Cenpf
NFIB	8407	5456	8119	21982	Nfib
GNAI2	6300	7597	8054	21951	Gnai2
TRIO	6628	6355	8908	21891	Trio
RBMX	7298	5410	9167	21875	Rbmxl1
TAOK1	8488	5076	8204	21768	Taok1
EIF1	5792	7316	8652	21760	NA
ACAT2	7097	8385	6262	21744	Acat2
DDX17	7038	6543	8150	21731	NA
GAB1	3894	8429	9338	21661	Gab1
ID4	6060	7503	8091	21654	Id4
PTPRA	7969	6359	7304	21632	Ptpra
RBM25	7505	5748	8338	21591	Rbm25
SF3B1	6304	6788	8483	21575	Sf3b1
HDGF	7869	7311	6388	21568	Hdgf
PARP1	6518	6082	8881	21481	Parp1
EIF4EBP2	5849	8054	7575	21478	Eif4ebp2
RASSF2	5470	7520	8466	21456	Rassf2
SOX2	6152	7045	8226	21423	Sox2
CKAP5	7411	6761	7195	21367	Ckap5
C11orf58	7245	5407	8682	21334	NA
SLC1A3	6544	6620	8140	21304	Slc1a3
IPO7	5383	5708	10208	21299	Ipo7
BTF3	7475	7361	6408	21244	Btf3
TPM3	7149	6095	7879	21123	Tpm3
CRTAP	5332	6783	8955	21070	NA
TRIP12	6069	6271	8709	21049	Trip12
APLP2	6018	5461	9498	20977	Aplp2
LGALS3	10151	5889	4831	20871	Lgals3
H2AC4	5527	6829	8450	20806	NA
IFI16	7069	6180	7524	20773	NA
CORO1C	6212	6248	8269	20729	Coro1c
TLE1	6149	6463	8082	20694	Tle1
ANXA5	5368	6727	8513	20608	Anxa5
DDX6	5522	7384	7670	20576	Ddx6
ARHGAP11A	8564	5646	6334	20544	Arhgap11a
BDP1	8024	3279	9128	20431	NA
PCDHGC3	7711	5760	6815	20286	NA
NGRN	5112	5878	9227	20217	Ngrn
SRSF1	6263	5763	8178	20204	Srsf1
RAB6A	6783	5797	7618	20198	Rab6a
UBXN1	7362	7550	5277	20189	Ubxn1
HDAC2	7677	4875	7614	20166	Hdac2
ATRX	7100	3936	9121	20157	Atrx
H2BC5	7763	5959	6431	20153	NA
KHDRBS1	6588	6411	7126	20125	Khdrbs1
SELENOW	6459	7216	6447	20122	NA
FLOT2	3835	8077	8163	20075	Flot2
MGA	7681	5312	7078	20071	Mga
TNC	8171	3820	8039	20030	Tnc
FYN	7275	5574	7175	20024	Fyn
CCT5	4061	7098	8810	19969	Cct5
UBXN7	6143	5646	8142	19931	NA
JUND	5251	7026	7634	19911	Jund
ZNF436	7332	6547	5992	19871	NA
EWSR1	4329	8134	7401	19864	Ewsr1
SRP14	6209	5027	8608	19844	Srp14
PSIP1	7440	4261	8124	19825	Psip1
SPTAN1	6739	4886	8196	19821	Sptan1
FAT1	5640	6100	8001	19741	Fat1
PPP1R14B	6165	6400	7174	19739	Ppp1r14b
PFN1	5675	9583	4476	19734	Pfn1
CORO2B	5442	5309	8964	19715	Coro2b
HNRNPF	4565	9111	6026	19702	Hnrnpf
COTL1	5047	6671	7960	19678	Cotl1
CCT3	5165	8685	5755	19605	Cct3
PRRC2B	5604	5900	7966	19470	Prrc2b
ILF3	7933	4322	7177	19432	Ilf3
FKBP8	8263	5487	5579	19329	Fkbp8
ELOB	5154	9603	4554	19311	NA
CDYL	7250	4293	7767	19310	Cdyl
GUK1	6051	5525	7701	19277	Guk1
H2AC13	5935	6870	6464	19269	NA
PGK1	7010	5100	7153	19263	NA
PRKDC	5587	8315	5287	19189	Prkdc
RALY	6648	6149	6378	19175	Raly
SQSTM1	8471	5533	5167	19171	Sqstm1
RBBP4	8357	4919	5855	19131	NA
PRRC2C	7446	4580	7090	19116	Prrc2c
SMARCA5	5934	4839	8319	19092	Smarca5
RUFY3	5243	4649	9131	19023	Rufy3
KHSRP	5117	6637	7230	18984	Khsrp
EID1	4139	7289	7479	18907	Eid1
PFDN5	6848	4764	7293	18905	Pfdn5
METTL9	6136	5471	7235	18842	Mettl9
H2AC6	7408	4868	6556	18832	NA
DLG5	5096	4916	8762	18774	Dlg5
S100A10	6739	6115	5884	18738	S100a10
BZW1	5917	5023	7769	18709	Bzw1
RAD23B	5438	5209	8040	18687	Rad23b
CAMK2D	6286	5476	6925	18687	NA
NFIA	4525	5923	8231	18679	Nfia
FAM210B	4507	7185	6983	18675	Fam210b
CHD2	5648	5041	7978	18667	Chd2
EIF3E	7243	4175	7210	18628	NA
TOP2A	4876	6199	7450	18525	Top2a
H2AX	7285	5297	5882	18464	H2ax
SMS	5887	6113	6442	18442	Sms
SMC1A	4825	4585	9026	18436	Smc1a
RAB7A	5491	6838	6062	18391	Rab7a
IFITM3	7123	5426	5829	18378	NA
COL4A2	4520	2295	11549	18364	Col4a2
SRRM2	4999	6177	7185	18361	Srrm2
RABEP1	5385	4820	8117	18322	Rabep1
SYNJ2BP	5595	6647	6077	18319	Synj2bp
PAFAH1B2	7182	5452	5666	18300	Pafah1b2
LUC7L2	7431	4663	6167	18261	Luc7l2
SOX6	6612	4152	7365	18129	Sox6
ATF4	6814	5781	5523	18118	Atf4
CFDP1	7016	3451	7622	18089	Cfdp1
FAM168A	3736	7138	7211	18085	Fam168a
TKT	6124	5094	6853	18071	Tkt
GABARAP	7800	4225	5964	17989	NA
FXYD6	4964	6765	6211	17940	Fxyd6
CHMP4B	4236	5611	8091	17938	Chmp4b
WSCD1	4109	6616	7196	17921	Wscd1
HIPK3	4822	4311	8768	17901	Hipk3
FXR1	5853	3337	8683	17873	Fxr1
ADD1	5266	5939	6663	17868	Add1
VCP	4313	6465	7086	17864	Vcp
HMGN1	5321	4661	7873	17855	NA
SOX11	8204	4274	5370	17848	Sox11
PGAM1	6216	7311	4271	17798	Pgam1
XRCC6	4765	6721	6172	17658	Xrcc6
TLE5	5174	6308	6158	17640	Tle5
FDFT1	5495	4679	7405	17579	Fdft1
PSRC1	6349	5047	6145	17541	Psrc1
HNRNPUL1	7505	4660	5372	17537	Hnrnpul1
ACTR2	6010	4749	6681	17440	Actr2
PNMA2	6534	2400	8506	17440	Pnma2
IGF2BP2	5155	4396	7888	17439	Igf2bp2
ZEB2	4702	6695	6040	17437	Zeb2
KDM1A	4415	5915	7078	17408	Kdm1a
H2AC21	7939	4821	4614	17374	NA
MCM4	4722	5108	7521	17351	Mcm4
ARL4C	4957	4335	8040	17332	Arl4c
GSTP1	5921	6200	5209	17330	Gstp1
TRA2B	6105	4949	6275	17329	NA
SIPA1L2	4000	4031	9249	17280	Sipa1l2
DSTN	4709	5352	7129	17190	Dstn
PTP4A2	4908	6004	6260	17172	Ptp4a2
FDPS	4519	6934	5671	17124	NA
ARHGAP21	3625	3908	9579	17112	Arhgap21
CYFIP1	5796	5788	5480	17064	Cyfip1
CBX1	4757	5488	6811	17056	Cbx1
SKA2	5010	5769	6272	17051	Ska2
ARHGDIA	5692	5439	5879	17010	Arhgdia
H2AZ2	2858	7250	6844	16952	H2az2
ZYX	4927	7846	4139	16912	Zyx
TNIK	3829	5379	7695	16903	Tnik
WSB2	5233	5753	5889	16875	Wsb2
MYL12B	6782	4443	5582	16807	Myl12a
EIF5	5632	3942	7220	16794	NA
ACSL3	6967	3902	5906	16775	Acsl3
WDR1	6644	4798	5330	16772	Wdr1
SRSF3	5367	5348	6048	16763	Srsf3
ACSS3	6335	5481	4940	16756	Acss3
ATP5F1B	3147	6477	7128	16752	Atp5f1b
RBM39	4735	4082	7922	16739	Rbm39
SNRNP200	4220	5974	6513	16707	Snrnp200
DCLK1	6052	4955	5696	16703	NA
GRB10	4841	6124	5734	16699	Grb10
SARS1	5942	3978	6736	16656	Sars1
CHD7	4776	4611	7267	16654	Chd7
NAMPT	5828	4763	6052	16643	Nampt
SETD5	6141	3870	6632	16643	Setd5
VEGFB	5138	5324	6160	16622	Vegfb
PGD	5138	6561	4863	16562	NA
SON	5186	4146	7225	16557	Son
NCKAP1	5794	4447	6266	16507	Nckap1
SLC25A5	4979	5150	6370	16499	Slc25a5
SNX3	5796	5017	5685	16498	Snx3
ZNF664	5818	4204	6401	16423	NA
FNDC3B	5670	5208	5525	16403	Fndc3b
MKI67	6849	4366	5173	16388	Mki67
ERBIN	4362	4349	7677	16388	Erbin
VASH1	5215	6017	5124	16356	Vash1
SMARCC2	3803	5680	6833	16316	Smarcc2
NAP1L4	6793	4156	5366	16315	Nap1l4
EIF4G3	4845	4778	6684	16307	Eif4g3
GADD45GIP1	4963	7043	4291	16297	Gadd45gip1
TCF3	4871	5781	5608	16260	Tcf3
MORF4L1	5139	4911	6203	16253	Morf4l1
USP22	4036	6491	5652	16179	Usp22
KIF1A	4424	6630	5111	16165	Kif1a
ASH1L	3427	3555	9181	16163	Ash1l
TPR	5992	2748	7418	16158	Tpr
ZKSCAN1	5559	4513	6073	16145	Zkscan1
ARID1A	6125	4490	5516	16131	Arid1a
ZNF532	3668	4661	7751	16080	NA
AKT1	4110	5863	6034	16007	Akt1
BRD7	3855	6443	5707	16005	Brd7
EIF5A	4765	5655	5576	15996	Eif5a2
PAK2	4170	5972	5829	15971	Pak2
ANP32E	5020	5385	5562	15967	Anp32e
SRP9	5206	2495	8260	15961	Srp9
IPO9	2153	7697	6098	15948	Ipo9
AP2B1	5977	5187	4777	15941	Ap2b1
SHC3	5470	4346	6104	15920	Shc3
PAICS	5221	5829	4852	15902	Paics
AZIN1	3957	4123	7819	15899	Azin1
MAP3K1	5293	4300	6301	15894	Map3k1
CENPB	4572	7293	4010	15875	Cenpb
H2AZ1	4379	5959	5470	15808	H2az1
SIPA1L1	6818	3987	4992	15797	Sipa1l1
HSPA4	3803	5347	6577	15727	Hspa4
DYNLL1	5466	3948	6255	15669	Dynll1
TPGS2	3687	6999	4925	15611	Tpgs2
HMGB3	4343	5309	5954	15606	Hmgb3
AKAP12	2559	5802	7213	15574	Akap12
CASC3	4707	4507	6350	15564	Casc3
MDM2	4102	5756	5699	15557	Mdm2
XPO1	5373	2850	7312	15535	Xpo1
VAT1	4625	5911	4990	15526	Vat1
BCAT1	4612	4271	6591	15474	Bcat1
CLNS1A	3787	6737	4944	15468	Clns1a
PAPOLA	5803	3593	6045	15441	Papola
MYO9B	5802	4690	4931	15423	Myo9b
GNB2	5505	4735	5179	15419	Gnb2
HIF1A	4969	3374	7057	15400	Hif1a
PDAP1	4930	5575	4880	15385	Pdap1
SPATA13	4102	4067	7215	15384	Spata13
HSBP1	4693	4248	6415	15356	Hsbp1
PALLD	3396	5064	6872	15332	Palld
FLOT1	5782	3512	6033	15327	Flot1
GSPT1	4167	6143	5013	15323	Gspt1
BRD4	5083	4181	6057	15321	Brd4
HSPB1	4931	4345	6036	15312	Hspb1
PNRC1	4491	5400	5420	15311	Pnrc1
H3C7	6607	5793	2840	15240	NA
CHMP3	3595	5966	5659	15220	Chmp3
GTF2I	6301	3814	5090	15205	Gtf2i
CTBP1	5547	5041	4614	15202	Ctbp1
EIF3H	5149	3303	6739	15191	Eif3h
IK	3635	3184	8337	15156	NA
KLC1	3931	4270	6950	15151	NA
KTN1	7086	1747	6304	15137	Ktn1
PNN	6971	1985	6166	15122	Pnn
SAFB	3637	4468	6989	15094	Safb
TEAD1	3581	5762	5732	15075	Tead1
CLTA	5120	4367	5586	15073	Clta
ZIC1	3935	4780	6341	15056	Zic1
DHX9	5278	3899	5877	15054	Dhx9
NUDC	5694	4805	4548	15047	Nudc
TTL	4036	5452	5536	15024	Ttl
C1QL1	5210	3824	5983	15017	C1ql1
DPYSL5	5361	4660	4985	15006	Dpysl5
EHBP1	4275	4212	6508	14995	Ehbp1
FMNL2	3311	4981	6700	14992	Fmnl2
TRIM28	3188	6045	5758	14991	Trim28
NCOR2	7260	5131	2520	14911	Ncor2
GAS7	5052	4719	5132	14903	Gas7
CAMSAP1	4470	4818	5614	14902	Camsap1
SOD1	4208	4099	6591	14898	Sod1
TOP2B	5506	4065	5275	14846	Top2b
NCOR1	4784	4553	5473	14810	Ncor1
H2BC14	6664	3654	4489	14807	NA
PTGES3	3680	4440	6672	14792	Ptges3
KDM5B	3324	3000	8455	14779	Kdm5b
SELENOH	5537	3971	5264	14772	NA
YWHAG	4336	4622	5796	14754	Ywhag
NOP56	4131	4161	6437	14729	Nop56
CHCHD2	4892	4939	4849	14680	Chchd2
RAB31	4602	4057	6002	14661	Rab31
CDV3	5709	4327	4606	14642	Cdv3
GPM6B	5423	3816	5401	14640	Gpm6b
HP1BP3	4322	4924	5326	14572	Hp1bp3
CD63	4299	5747	4517	14563	Cd63
HSP90B1	4937	3780	5835	14552	Hsp90b1
SUPT16H	4847	4800	4904	14551	Supt16h
CCT7	3981	5714	4823	14518	Cct7
SYNE2	5028	2370	7112	14510	Syne2
STAT3	2511	5754	6239	14504	Stat3
HSPA9	3275	5232	5993	14500	Hspa9
H3C6	6641	5207	2633	14481	NA
AP3D1	3545	3429	7501	14475	Ap3d1
EIF3F	5222	3896	5355	14473	Eif3f
STARD7	3173	4729	6566	14468	Stard7
SUMO2	3774	4629	6053	14456	NA
SETD2	5014	4412	5021	14447	Setd2
UBA2	4216	4999	5183	14398	Uba2
DENND5A	4357	4951	5025	14333	Dennd5a
MAPK1	4130	5734	4456	14320	Mapk1
ARF1	4226	5098	4987	14311	Arf1
ENC1	5956	3681	4672	14309	Enc1
IGF2	3984	6076	4237	14297	Igf2
YLPM1	3889	5274	5121	14284	Ylpm1
MYBL2	4070	5925	4287	14282	Mybl2
GNB4	2862	4516	6887	14265	Gnb4
UBAP2L	4168	6939	3131	14238	Ubap2l
FADS2	4957	3972	5301	14230	Fads2
POU3F2	5096	3759	5371	14226	Pou3f2
ACTR3	6656	3108	4428	14192	Actr3
VTI1B	6880	2824	4467	14171	Vti1b
YTHDC1	5402	4517	4250	14169	Ythdc1
EIF2S3	3499	3171	7492	14162	NA
ANXA6	4104	4014	6031	14149	Anxa6
ETV1	4777	4097	5273	14147	Etv1
EIF4G1	5344	3925	4871	14140	Eif4g1
AHCY	3003	7063	4043	14109	NA
ETV5	3470	4894	5735	14099	Etv5
GIGYF2	2940	5830	5329	14099	Gigyf2
QARS1	3164	4569	6359	14092	Qars1
CDC42	3816	4203	6071	14090	Cdc42
SCAF8	5600	3003	5455	14058	Scaf8
LIMA1	5824	4150	4083	14057	Lima1
H4C13	4282	3684	6042	14008	NA
SNRPD1	4555	4652	4784	13991	Snrpd1
PHGDH	4117	4179	5675	13971	Phgdh
CDH2	3973	4129	5861	13963	Cdh2
HK1	4980	5128	3844	13952	Hk1
SUB1	4943	4052	4913	13908	Sub1
TOP1	5004	3301	5603	13908	Top1
SPRY4	3757	4805	5346	13908	Spry4
G3BP2	3778	5229	4890	13897	G3bp2
JUN	2461	6166	5244	13871	Jun
ZBTB20	4928	4454	4478	13860	Zbtb20
EPB41L2	6716	2390	4739	13845	Epb41l2
PUF60	3104	5726	5002	13832	Puf60
TCEAL4	5391	3134	5304	13829	NA
KIAA1191	5327	4332	4166	13825	NA
STK17A	4158	2337	7324	13819	NA
SF3B3	4724	4667	4400	13791	Sf3b3
CAPZB	3411	4807	5555	13773	Capzb
RNPS1	3550	4131	6061	13742	Rnps1
LGALS1	3423	6597	3714	13734	Lgals1
MCM3	4118	4469	5140	13727	Mcm3
VAPA	4619	4699	4387	13705	Vapa
ODC1	4529	4986	4182	13697	Odc1
ZFR	4136	4825	4736	13697	Zfr
CHD9	4040	3408	6246	13694	Chd9
DDB1	3270	3939	6475	13684	Ddb1
USP34	4082	4125	5468	13675	Usp34
TET1	5026	3845	4775	13646	Tet1
H1-10	5284	2780	5562	13626	NA
HMGA1	5173	5381	3067	13621	Hmga1
ASAP1	4444	3476	5685	13605	Asap1
MACROH2A1	5034	5875	2692	13601	Macroh2a1
GDI1	4596	2290	6698	13584	Gdi1
ZFP36L1	5660	2246	5669	13575	Zfp36l1
PSMD2	3170	3921	6483	13574	Psmd2
MAGED1	3428	6179	3916	13523	Maged1
TUBA1C	3808	5619	4053	13480	Tuba1c
NUDT21	5541	3695	4225	13461	Nudt21
FUS	3354	4257	5846	13457	Fus
TMPO	5242	3420	4790	13452	NA
ALDH7A1	4847	4001	4603	13451	Aldh7a1
ZFAND6	4942	3007	5497	13446	Zfand6
BAG6	4064	5117	4254	13435	Bag6
RHOC	2690	5504	5241	13435	NA
MYEF2	5502	4069	3847	13418	Myef2
BNIP3L	3991	3823	5601	13415	Bnip3l
DYNC1I2	3996	5684	3703	13383	Dync1i2
ATP5F1E	3961	4511	4903	13375	NA
NEDD4L	3626	3456	6290	13372	Nedd4l
RSF1	7165	2352	3847	13364	Rsf1
SOX4	2882	3708	6761	13351	Sox4
FOS	5037	4023	4281	13341	Fos
CCT2	4076	3733	5524	13333	Cct2
COPB2	4733	4948	3651	13332	Copb2
WAC	3600	3511	6211	13322	Wac
PRXL2A	4172	3456	5681	13309	Prxl2a
PSMD4	3520	5105	4674	13299	Psmd4
DDX39B	4137	4963	4194	13294	Ddx39b
GNG12	3042	4907	5340	13289	Gng12
ALMS1	5200	3808	4269	13277	Alms1
COPE	5543	5311	2404	13258	Cope
JPT1	3376	4780	5055	13211	Jpt1
H2BC7	4052	4728	4390	13170	NA
CCT6A	4022	4548	4590	13160	Cct6a
DCTN1	3715	5349	4094	13158	Dctn1
EIF3B	3994	3998	5162	13154	Eif3b
AFDN	3056	5912	4180	13148	Afdn
H2BC17	2889	6680	3575	13144	NA
COL4A1	3240	1106	8789	13135	Col4a1
KCTD20	4454	4198	4482	13134	Kctd20
PAIP2	4423	2673	6028	13124	Paip2b
H2AC12	5512	3674	3923	13109	NA
NDUFS5	4488	3027	5586	13101	Ndufs5
PSMA7	3819	4960	4321	13100	Psma7
CBX3	3959	3643	5441	13043	Cbx3
AKT3	4107	3802	5134	13043	Akt3
TUFM	5270	3735	4037	13042	Tufm
SALL1	2924	6194	3920	13038	Sall1
HNRNPAB	1743	7543	3743	13029	Hnrnpab
NREP	3021	4189	5813	13023	Nrep
SERF2	3715	4798	4481	12994	NA
H3C4	3677	5077	4234	12988	NA
CCDC88A	3008	3941	5969	12918	Ccdc88a
CACNG4	3701	5531	3654	12886	Cacng4
NET1	3231	6429	3225	12885	Net1
CDK16	3551	4299	5018	12868	Cdk16
NFATC3	4496	4674	3695	12865	Nfatc3
ZMYM4	4058	3940	4851	12849	Zmym4
NUDT16	3513	4798	4530	12841	Nudt16
THRAP3	3128	4141	5538	12807	Thrap3
IMPDH2	4124	3743	4932	12799	Impdh2
PSAP	4825	2277	5696	12798	Psap
SELENON	4668	4650	3452	12770	Selenon
KPNA2	4185	4986	3593	12764	Kpna2
H2BC3	5082	3254	4423	12759	NA
PSMD7	3693	4070	4988	12751	Psmd7
CTDSP2	2805	5174	4770	12749	Ctdsp2
ARNT2	3899	4841	4002	12742	Arnt2
PUM1	5098	2862	4780	12740	Pum1
SRGAP2B	4429	3526	4759	12714	Srgap2
CNOT1	4150	4432	4089	12671	Cnot1
MAML2	3261	3782	5593	12636	Maml2
AKIRIN1	2278	2921	7434	12633	Akirin1
CACNG8	4840	3744	4036	12620	Cacng8
EXOC5	5246	2450	4911	12607	Exoc5
SAMD4A	2483	4073	6033	12589	Samd4a
BUD31	2716	3708	6157	12581	Bud31
SSU72	3994	4602	3964	12560	Ssu72
EIF3D	3247	3342	5970	12559	Eif3d
GPM6A	3692	1112	7725	12529	Gpm6a
METAP2	4221	3261	5034	12516	NA
ADAM9	2905	3593	5987	12485	Adam9
KMT2E	4178	2921	5378	12477	Kmt2e
MTCL1	3434	5392	3607	12433	Mtcl1
PTOV1	3218	4373	4834	12425	Ptov1
ENO2	3312	3260	5847	12419	Eno2
YES1	4898	3705	3812	12415	Yes1
BLOC1S6	4729	3250	4433	12412	NA
GNL1	3016	4486	4868	12370	Gnl1
CSNK2B	3981	4766	3615	12362	NA
MAPK4	4301	4324	3729	12354	Mapk4
H2BC9	3994	4014	4340	12348	NA
WDR82	3625	2495	6227	12347	Wdr82
GMFB	4126	2735	5461	12322	Gmfb
SH3BP4	4228	2979	5111	12318	Sh3bp4
MARK1	5401	2036	4871	12308	Mark1
YWHAB	4538	2706	5057	12301	Ywhab
QSER1	5025	3027	4243	12295	Qser1
SMARCE1	4679	2847	4756	12282	NA
TP53BP1	3418	1821	7037	12276	Tp53bp1
SMARCB1	2908	3570	5791	12269	Smarcb1
LUC7L3	4231	1175	6804	12210	Luc7l3
PLCE1	2404	2802	6974	12180	Plce1
GPI	5312	3441	3426	12179	Gpi
C7orf50	3735	3565	4877	12177	NA
H2BC11	3093	4500	4557	12150	NA
CCDC50	3994	2783	5363	12140	Ccdc50
HDGFL3	4202	2704	5224	12130	Hdgfl3
H3C10	3728	3850	4545	12123	NA
SARNP	4023	2974	5087	12084	Sarnp
SAP18	2641	3459	5963	12063	Sap18
PFN2	2538	3732	5788	12058	Pfn2
EIF4A2	4051	3657	4329	12037	NA
KMT2C	3311	3126	5585	12022	Kmt2c
SASH1	4579	3310	4133	12022	Sash1
ZMAT3	3658	2734	5622	12014	Zmat3
CELF1	3701	4909	3382	11992	Celf1
KIF21A	4593	1236	6148	11977	Kif21a
SMG1	4805	3773	3395	11973	Smg1
GNA12	4104	3095	4774	11973	Gna12
G3BP1	2597	3539	5810	11946	G3bp1
ITGB1	3046	3603	5296	11945	Itgb1
LZTS1	3429	3947	4557	11933	Lzts1
UACA	5160	2315	4452	11927	Uaca
PDGFRA	4886	2680	4357	11923	Pdgfra
ZNF24	4793	3471	3653	11917	NA
H2AC7	3447	5837	2625	11909	NA
SF1	2937	3157	5815	11909	Sf1
DCAF7	3723	3619	4567	11909	Dcaf7
DCLK2	2724	5413	3756	11893	Dclk2
RNF10	3308	4780	3802	11890	Rnf10
CASK	2711	3046	6103	11860	Cask
CPSF6	3783	4389	3682	11854	Cpsf6
BMERB1	2098	5426	4321	11845	Bmerb1
EPN1	2883	3865	5079	11827	Epn1
SRGAP2	3278	3060	5477	11815	NA
ILF2	4098	3163	4548	11809	Ilf2
OLA1	4021	2844	4942	11807	Ola1
PHB2	1895	5044	4859	11798	Phb2
TRIOBP	4059	4120	3609	11788	Triobp
SLTM	4144	2125	5517	11786	Sltm
YWHAH	4493	3412	3850	11755	Ywhah
GLI3	5442	2489	3824	11755	Gli3
GTF3A	4713	2850	4166	11729	Gtf3a
RUVBL2	3376	3424	4929	11729	Ruvbl2
RERE	3489	3762	4452	11703	Rere
LMNB2	3268	4093	4341	11702	Lmnb2
GRIN2B	3324	4043	4327	11694	Grin2b
SZRD1	3827	3002	4860	11689	Szrd1
UQCRB	4180	3091	4414	11685	Uqcrb
VDAC1	3955	4384	3346	11685	NA
UBE3A	3418	4163	4085	11666	Ube3a
ARL6IP4	4708	3284	3656	11648	Arl6ip4
BSG	4454	3501	3692	11647	Bsg
ARCN1	2740	3522	5384	11646	Arcn1
PTPN13	3374	2638	5632	11644	Ptpn13
PPM1G	3395	3926	4320	11641	Ppm1g
PPP2R5C	3902	3508	4230	11640	Ppp2r5c
KIAA1958	4042	2491	5096	11629	NA
RAB2A	2863	4978	3787	11628	Rab2a
STUB1	4147	3121	4354	11622	Stub1
CHD1	4243	3104	4252	11599	Chd1
H3C14	4108	4462	3026	11596	NA
HADHA	2869	4154	4558	11581	Hadha
EPS15	3232	3769	4576	11577	Eps15
MAPRE1	3125	3040	5409	11574	Mapre1
ARRDC3	3483	3830	4259	11572	Arrdc3
PRMT1	3419	4872	3277	11568	NA
BRD2	2665	3727	5145	11537	Brd2
PGPEP1	4981	3774	2780	11535	Pgpep1
FAM168B	3885	2844	4800	11529	Fam168b
GATAD2A	3145	4057	4308	11510	Gatad2a
SLC25A3	3896	4491	3100	11487	Slc25a3
EGR1	2672	4439	4375	11486	Egr1
EPN2	5150	2672	3652	11474	Epn2
NRN1	4741	3794	2939	11474	Nrn1
CTXN1	2908	5593	2961	11462	NA
GABRQ	3312	3935	4207	11454	Gabrq
ADH5	3557	3812	4080	11449	Adh5
C1orf61	3857	3578	4004	11439	NA
RAB8A	3025	4642	3765	11432	Rab8a
TBL1XR1	4238	3219	3970	11427	Tbl1xr1
UBE2D3	3507	3295	4620	11422	NA
EZR	2817	3860	4737	11414	Ezr
ATP5MG	2648	4022	4734	11404	Atp5mg
DENND5B	2681	3455	5268	11404	Dennd5b
SRSF9	5389	3128	2883	11400	Srsf9
SPAG9	3729	3017	4634	11380	Spag9
HLA-A	3574	3552	4250	11376	NA
MPRIP	4480	2431	4460	11371	Mprip
LIFR	3136	2724	5508	11368	Lifr
U2AF2	2258	3823	5285	11366	U2af2
NAV1	4626	2896	3836	11358	Nav1
DCTN2	3582	3441	4310	11333	Dctn2
APP	4146	1365	5820	11331	App
GDF11	2261	3852	5193	11306	Gdf11
MTSS1	2894	2743	5645	11282	Mtss1
ZNF638	3472	3348	4461	11281	NA
RABL6	4321	3994	2960	11275	Rabl6
EDF1	3079	4371	3824	11274	Edf1
CIRBP	3035	3639	4586	11260	NA
PLEC	4318	1271	5668	11257	Plec
SH3PXD2B	4740	3106	3400	11246	Sh3pxd2b
ADAR	3269	3450	4526	11245	Adar
CDCA7L	4405	3559	3261	11225	Cdca7l
IDI1	2550	1915	6751	11216	Idi1
PRPF40A	3768	2450	4997	11215	Prpf40a
MCL1	3251	1852	6110	11213	Mcl1
TRIM37	3941	2705	4557	11203	Trim37
MYH10	3321	2598	5282	11201	Myh10
H3C15	3938	4411	2850	11199	NA
APEX1	3799	4116	3283	11198	Apex1
UTRN	4138	2771	4280	11189	Utrn
IGBP1	5819	2293	3075	11187	NA
SEPTIN3	3472	3227	4482	11181	Septin3
LMO4	3666	4298	3199	11163	Lmo4
EFTUD2	2067	4848	4243	11158	Eftud2
NF1	4852	2233	4055	11140	Nf1
PRELID1	3576	4653	2906	11135	NA
SRSF6	3341	4636	3142	11119	Srsf6
TUBB4B	2892	4183	4041	11116	Tubb4b
P4HB	4097	3456	3560	11113	P4hb
SYNM	4620	3534	2956	11110	Synm
IDH2	3360	5275	2471	11106	Idh2
MSI2	3080	3833	4172	11085	Msi2
PEBP1	4558	4234	2287	11079	NA
RAB3GAP2	3188	3972	3914	11074	Rab3gap2
CDC42BPB	3670	3334	4057	11061	Cdc42bpb
NARS1	3116	4111	3832	11059	Nars1
H4C2	4331	4117	2607	11055	NA
BCLAF1	3627	3214	4207	11048	Bclaf1
CDK4	2386	3722	4936	11044	Cdk4
TLN1	2791	4651	3600	11042	Tln1
UBQLN1	4971	2305	3761	11037	Ubqln1
FUBP1	2510	3387	5109	11006	Fubp1
IGLON5	3966	5149	1884	10999	Iglon5
LONRF1	3406	3432	4148	10986	Lonrf1
SNRPN	4425	3603	2947	10975	Snrpn
PLCG1	6135	2196	2632	10963	Plcg1
JPT2	2942	3734	4278	10954	Jpt2
MRC2	3701	2200	5043	10944	Mrc2
NKAIN3	4220	2346	4369	10935	Nkain3
TFDP1	5510	2356	3068	10934	Tfdp1
GNAI3	2687	3354	4890	10931	Gnai3
DNAJC8	3463	1186	6273	10922	Dnajc8
PKN1	4231	3160	3507	10898	Pkn1
PAIP1	3202	3680	3993	10875	Paip1
DDX46	4430	3068	3376	10874	Ddx46
PROX1	3134	3394	4346	10874	Prox1
CCNG1	4152	2600	4105	10857	Ccng1
ARHGAP35	4386	3086	3385	10857	Arhgap35
AKAP13	3886	2428	4530	10844	Akap13
FBL	3983	4027	2831	10841	Fbl
HTATSF1	2168	4011	4657	10836	Htatsf1
SHMT2	3022	4146	3661	10829	Shmt2
DDAH1	4749	2145	3932	10826	Ddah1
CNP	3766	3312	3738	10816	Cnp
CPNE2	4250	3347	3214	10811	Cpne2
TNKS	2783	2115	5909	10807	Tnks
STAG2	3288	3031	4485	10804	Stag2
LRPPRC	2866	3819	4109	10794	Lrpprc
RO60	3267	2030	5477	10774	Ro60
RNF157	3127	4766	2877	10770	Rnf157
TMED10	3734	1737	5296	10767	Tmed10
PRPF8	1675	4457	4626	10758	Prpf8
TTYH3	3390	3619	3741	10750	Ttyh3
ZFP91	3036	2887	4772	10695	Zfp91
SPRY2	4199	2707	3776	10682	Spry2
COPS6	3550	3882	3247	10679	Cops6
TCP1	2045	4626	3990	10661	Tcp1
DVL3	3616	3625	3415	10656	Dvl3
VEGFA	3641	684	6289	10614	Vegfa
CDC37	2033	5163	3397	10593	Cdc37
KAT6B	2178	2630	5773	10581	Kat6b
SH3D19	3016	3697	3860	10573	Sh3d19
TULP4	1933	2662	5976	10571	Tulp4
NIPBL	2581	2994	4992	10567	Nipbl
IL6ST	4193	2121	4251	10565	Il6st
MYH9	1553	4960	4020	10533	Myh9
FOXM1	3568	3492	3470	10530	Foxm1
CAND1	2250	3713	4560	10523	Cand1
PCBP1	2571	3570	4376	10517	Pcbp1
SDCBP	3139	2990	4375	10504	Sdcbp
OSBPL8	4425	2792	3285	10502	Osbpl8
PHC2	3854	2473	4173	10500	Phc2
USP48	4495	2830	3172	10497	Usp48
CLSPN	2632	3475	4374	10481	Clspn
ENOPH1	3264	3002	4213	10479	Enoph1
H1-3	1497	4627	4354	10478	NA
KIF3B	3050	3231	4190	10471	Kif3b
ANKRD12	4367	969	5135	10471	Ankrd12
MAPK1IP1L	2640	3470	4356	10466	Mapk1ip1l
SORBS1	3697	2469	4290	10456	Sorbs1
NDUFB10	2569	4224	3631	10424	Ndufb10
USP9X	2503	3901	4020	10424	Usp9x
SEMA5A	2951	2736	4736	10423	Sema5a
ACTR1A	3401	3426	3593	10420	Actr1a
PABPN1	2334	3715	4370	10419	NA
CD44	3079	2672	4657	10408	Cd44
ZNF609	2326	3720	4356	10402	NA
CD24	4459	2780	3155	10394	Cd24
LRRC58	5245	2299	2850	10394	Lrrc58
EIF3G	3465	3274	3653	10392	Eif3g
SUPT6H	3170	3350	3866	10386	Supt6h
CNN2	2247	4214	3921	10382	Cnn2
PPP4R1	3716	2923	3741	10380	Ppp4r1
RRM2	2232	3706	4426	10364	Rrm2
ZMYND11	2981	2628	4755	10364	Zmynd11
CRKL	3352	3380	3616	10348	Crkl
DTD1	3850	4319	2166	10335	Dtd1
TTYH1	2854	3741	3740	10335	Ttyh1
STK24	3853	2986	3488	10327	Stk24
KAT6A	2381	4258	3675	10314	Kat6a
PTEN	3535	1917	4852	10304	NA
UBR5	1755	2553	5990	10298	Ubr5
CHD8	3660	2754	3882	10296	Chd8
TSR3	3754	2361	4173	10288	Tsr3
RBM3	3019	3789	3474	10282	NA
CLIC1	2899	3503	3879	10281	Clic1
SDC3	3808	1949	4522	10279	Sdc3
ARPC3	4299	2327	3617	10243	Arpc3
RC3H2	3404	2481	4351	10236	Rc3h2
CELF2	3748	2385	4103	10236	Celf2
CAP1	3865	2191	4176	10232	Cap1
TUBB6	3307	4863	2057	10227	Tubb6
SACS	2464	2904	4858	10226	Sacs
RELL1	3856	3132	3238	10226	Rell1
PABPC4	2544	2630	5045	10219	Pabpc4
NHP2	2970	3051	4178	10199	Nhp2
LSM14A	3540	3352	3303	10195	Lsm14a
PHF14	2641	2402	5123	10166	Phf14
RAP2A	2891	3543	3728	10162	Rap2a
DDX42	4365	2996	2800	10161	Ddx42
LAPTM4B	3102	3790	3248	10140	Laptm4b
NRIP1	2316	3128	4689	10133	Nrip1
TMOD2	3222	3407	3503	10132	Tmod2
MFN2	3797	3215	3116	10128	Mfn2
NDFIP1	3139	3060	3928	10127	Ndfip1
GNG2	2103	2349	5670	10122	NA
TNIP1	3130	3486	3505	10121	Tnip1
GOLGB1	2421	3275	4413	10109	Golgb1
LONP1	5583	1798	2703	10084	Lonp1
ERC1	2592	3326	4151	10069	Erc1
LIMK1	2398	3570	4099	10067	Limk1
PRKCA	3238	3193	3629	10060	Prkca
PRMT2	3547	3622	2890	10059	Prmt2
PUM2	2145	3042	4872	10059	Pum2
TRIM44	4228	2235	3583	10046	Trim44
DIP2B	2621	3051	4368	10040	Dip2b
ARF3	1811	4212	4011	10034	Arf3
RAB3IP	3641	2756	3630	10027	Rab3ip
ABCF1	4137	1756	4120	10013	Abcf1
MOXD1	3304	3259	3445	10008	Moxd1
EIF3I	1729	3994	4255	9978	Eif3i
MAGI1	2895	3086	3995	9976	Magi1
NRAS	2511	2561	4903	9975	Nras
PRDX5	3996	2872	3103	9971	Prdx5
MORF4L2	1656	3690	4624	9970	Morf4l2
ACACA	2516	2657	4781	9954	Acaca
OBSL1	5015	2338	2599	9952	Obsl1
CEP170	2399	2615	4935	9949	Cep170
TCF4	2627	2512	4803	9942	Tcf4
FABP5	4305	2249	3384	9938	NA
RCAN1	4277	1975	3672	9924	Rcan1
UBAP2	3896	3167	2860	9923	Ubap2
C16orf72	3328	2840	3751	9919	NA
CRIP2	3412	3390	3108	9910	Crip2
XRN2	3412	2018	4480	9910	Xrn2
TPX2	2599	3321	3972	9892	Tpx2
SP1	2282	4221	3388	9891	Sp1
RB1	3582	2883	3425	9890	Rb1
SRRM1	4229	2406	3253	9888	Srrm1
EXOC7	4374	3598	1909	9881	Exoc7
PEG3	2282	4234	3362	9878	Peg3
TXNRD1	2108	2730	5040	9878	Txnrd1
STRAP	3088	2554	4207	9849	Strap
PA2G4	4788	1719	3336	9843	Pa2g4
TSC22D1	3216	3268	3359	9843	Tsc22d1
GLUD1	2934	2184	4716	9834	Glud1
PPIB	3722	2457	3645	9824	Ppib
MCM7	2512	4781	2528	9821	Mcm7
TRIM9	2698	3160	3962	9820	Trim9
NHSL1	4735	2952	2122	9809	Nhsl1
SRSF10	2410	2448	4950	9808	Srsf10
WAPL	4012	3234	2560	9806	Wapl
MDH2	2025	4590	3184	9799	Mdh2
HNRNPUL2	3709	3478	2611	9798	NA
SRSF4	3094	3074	3629	9797	Srsf4
RAB5B	4470	2560	2755	9785	Rab5b
CIZ1	2459	3237	4080	9776	Ciz1
ATXN1	4565	2932	2275	9772	Atxn1
PSMD8	3547	4628	1592	9767	Psmd8
SLAIN1	2819	2507	4439	9765	Slain1
PAM	2874	1898	4991	9763	Pam
NRDC	2816	2095	4847	9758	Nrdc
ANXA2	3863	2629	3263	9755	NA
RAB8B	2278	2886	4576	9740	Rab8b
SPIRE1	3029	3343	3336	9708	Spire1
NRBP1	3578	2258	3865	9701	Nrbp1
RBM8A	1154	3041	5505	9700	Rbm8a
TAF10	3290	3946	2459	9695	Taf10
NBPF14	2843	2684	4167	9694	NA
TCEAL9	2947	2740	4007	9694	NA
RND3	3982	2962	2748	9692	Rnd3
ARHGEF6	1910	4820	2943	9673	NA
RAB10	3266	1906	4494	9666	Rab10
PIP4K2B	3436	3821	2407	9664	Pip4k2b
FBXW7	4138	1850	3669	9657	Fbxw7
PAFAH1B3	2422	3334	3874	9630	Pafah1b3
LDLRAD3	4216	2367	3041	9624	Ldlrad3
PRRC2A	2108	3613	3902	9623	Prrc2a
CEBPD	3167	3415	3039	9621	Cebpd
RNF20	2722	2414	4485	9621	Rnf20
EIF2AK1	5147	1921	2552	9620	Eif2ak1
ZCCHC24	3078	1617	4921	9616	Zcchc24
CHD6	2509	2935	4160	9604	Chd6
STIP1	3268	3137	3198	9603	Stip1
TET2	2085	2863	4626	9574	Tet2
SPATA6	3535	2053	3963	9551	Spata6
SF3A1	1960	4286	3293	9539	Sf3a1
KIAA0100	3433	3395	2706	9534	Rskr
TMEM132B	2888	2806	3837	9531	Tmem132b
SLK	4269	1571	3684	9524	Slk
RTL8C	3992	3919	1610	9521	Rtl8a
AARS1	2919	3281	3313	9513	Aars1
TYMS	1411	4250	3833	9494	Tyms
AGO1	2478	4066	2945	9489	Ago1
LRIG1	3857	1995	3632	9484	Lrig1
H4C4	3250	3933	2296	9479	NA
COPA	4068	3332	2076	9476	Copa
SUPT5H	3438	3386	2636	9460	Supt5h
PTPRS	1144	4311	3994	9449	Ptprs
MLF2	1722	3514	4210	9446	Mlf2
TBCB	3276	2788	3377	9441	Tbcb
UBE2R2	3775	2126	3525	9426	Ube2r2
CDK5RAP2	3283	1575	4564	9422	Cdk5rap2
PPP1R12A	2028	1836	5549	9413	Ppp1r12a
TANC1	2572	2790	4045	9407	Tanc1
ATP5PD	3796	2650	2949	9395	Atp5pd
PCNA	3090	2305	3994	9389	Pcna
SOX12	4193	2651	2540	9384	Sox12
RAB11A	2656	3873	2853	9382	NA
MTHFD1	2071	3856	3446	9373	Mthfd1
SEC14L1	3259	2393	3719	9371	Sec14l1
MAP2K2	3914	2678	2777	9369	Map2k2
ASPH	2199	3827	3341	9367	NA
COL9A3	2744	1512	5108	9364	NA
SORT1	2999	2531	3830	9360	Sort1
FNBP1L	3089	2336	3934	9359	Fnbp1l
MTPN	2682	2281	4392	9355	Mtpn
TARS1	4324	1511	3510	9345	Tars1
CSNK1E	3427	2010	3907	9344	Csnk1e
SPARC	3598	2763	2981	9342	Sparc
SRI	2460	2173	4695	9328	Sri
EPB41L5	4125	2232	2967	9324	Epb41l5
TLK1	3301	2615	3402	9318	Tlk1
PSAT1	2217	2307	4782	9306	NA
RSRC2	2144	1916	5238	9298	Rsrc2
MTR	2668	3125	3495	9288	Mtr
SFRP1	3697	2785	2805	9287	Sfrp1
MAD2L2	2847	2443	3994	9284	Mad2l2
NSMF	4019	2672	2593	9284	Nsmf
TCEA1	1941	2239	5103	9283	Tcea1
NUTF2	2708	2707	3866	9281	Nutf2
POU3F3	4475	2349	2457	9281	Pou3f3
MEA1	2193	3292	3793	9278	Mea1
RGS6	3938	1612	3728	9278	Rgs6
USF2	3431	2463	3377	9271	Usf2
PSME3	1955	3719	3595	9269	Psme3ip1
PSMC3	2526	3048	3682	9256	Psmc3
RBM23	3321	1528	4406	9255	NA
C1orf43	3148	3581	2515	9244	NA
STAT1	2952	1366	4918	9236	Stat1
DIAPH1	3101	3242	2865	9208	Diaph1
RAP1B	2661	2830	3706	9197	Rap1b
SPATS2L	3318	2681	3171	9170	Spats2l
ARGLU1	2169	3609	3391	9169	Arglu1
ITGB5	2730	2835	3592	9157	Itgb5
DHTKD1	3146	2400	3589	9135	Dhtkd1
ATP5IF1	4130	2048	2953	9131	Atp5if1
NME1	1621	3809	3690	9120	Nme1
MAP1LC3B	3310	2881	2908	9099	NA
HINT1	3821	3080	2192	9093	Hint1
MRFAP1L1	2800	2330	3962	9092	NA
GPT2	3668	3950	1473	9091	Gpt2
UBE2Q2	3426	1769	3883	9078	Ube2q2
SMC3	3136	1624	4317	9077	Smc3
NDUFS1	2756	2377	3939	9072	Ndufs1
CTTN	3566	2639	2860	9065	Cttn
HNRNPL	1888	2046	5127	9061	Hnrnpl
PEPD	2417	4171	2470	9058	Pepd
PPP2CA	3914	2631	2508	9053	Ppp2ca
TMEFF1	2414	3354	3276	9044	Tmeff1
ITPK1	1614	4358	3069	9041	Itpk1
PFKL	5032	2007	1988	9027	Pfkl
ARPC2	1675	4254	3094	9023	Arpc2
CDK13	3110	2706	3207	9023	Cdk13
CUX1	3913	1694	3416	9023	Cux1
CREBBP	3188	3753	2072	9013	Crebbp
PPP4R3B	3743	1434	3833	9010	Ppp4r3b
NFIX	2276	2580	4147	9003	Nfix
ETF1	2548	2667	3783	8998	Etf1
SESN3	2023	2341	4628	8992	Sesn3
SMCHD1	2957	2618	3416	8991	Smchd1
ZNF106	3132	2877	2977	8986	NA
BOD1L1	1965	1833	5178	8976	Bod1l1
PBX1	3435	1696	3837	8968	Pbx1
ZNF462	1837	4074	3054	8965	NA
CLIP3	4115	2463	2384	8962	Clip3
BBX	2332	2148	4481	8961	Bbx
RYR3	3768	2246	2945	8959	NA
PPP2R2B	1150	4409	3391	8950	Ppp2r2b
GTF2F1	2569	3836	2541	8946	Gtf2f1
LARS1	2247	2852	3843	8942	Lars1
AMD1	2704	3392	2844	8940	Amd1
NUFIP2	2985	2817	3136	8938	Nufip2
H4C9	2598	3582	2755	8935	NA
MPDZ	2856	2618	3437	8911	Mpdz
KCNQ2	3814	1746	3347	8907	Kcnq2
RNF130	3626	2239	3038	8903	Rnf130
STAU1	3385	3352	2162	8899	Stau1
ACTN1	1602	2748	4549	8899	Actn1
CUL3	4255	1081	3558	8894	Cul3
C12orf75	3993	2919	1978	8890	NA
TBC1D9B	3140	2135	3595	8870	Tbc1d9b
PTTG1IP	3617	1532	3717	8866	NA
DOCK1	3163	2391	3311	8865	NA
H4C14	2453	3108	3271	8832	NA
ZMIZ1	2487	3427	2902	8816	Zmiz1
BIRC5	2728	3816	2264	8808	Birc5
BCAN	3079	1517	4210	8806	Bcan
H4C15	2456	3105	3232	8793	H4c3
KXD1	3167	2913	2707	8787	NA
HCFC1	2061	3464	3260	8785	Hcfc1r1
NUDT4	819	3093	4873	8785	Nudt4
CNKSR3	3012	2020	3751	8783	Cnksr3
H2BC10	2970	2881	2929	8780	NA
TMBIM6	3749	2029	2998	8776	Tmbim6
RBM33	3018	1843	3913	8774	Rbm33
ACIN1	2297	3045	3428	8770	Acin1
B3GAT1	2805	4061	1899	8765	B3gat1
CHMP2A	3160	2307	3281	8748	Chmp2a
FBXO11	2702	3123	2923	8748	Fbxo11
SMC4	2953	1002	4789	8744	Smc4
ZNF146	3382	2704	2658	8744	NA
NAB1	3635	3112	1995	8742	Nab1
AHNAK	1478	2899	4362	8739	Ahnak
TRAF7	2362	3886	2479	8727	Traf7
MARK3	3056	2221	3448	8725	Mark3
RBM15B	2494	4132	2080	8706	Rbm15b
STK39	3019	2375	3311	8705	Stk39
FAM50A	1816	3281	3607	8704	Fam50a
ATF7IP	1960	2605	4136	8701	Atf7ip
IRS2	2220	2205	4274	8699	Irs2
NACC2	2208	3023	3462	8693	Nacc2
PSMB6	2900	1902	3889	8691	Psmb6
PRPF38A	2360	2035	4288	8683	Prpf38a
HLA-B	3711	2116	2853	8680	NA
XPOT	1549	3570	3558	8677	Xpot
SNU13	3359	3846	1472	8677	Snu13
KDM5A	2614	2964	3093	8671	Kdm5a
GPC1	3167	2803	2687	8657	Gpc1
GCSH	2936	3253	2467	8656	Gcsh
RTRAF	3528	2884	2244	8656	Rtraf
PRDX1	1536	2598	4519	8653	Prdx1
NCAPD2	2542	3567	2541	8650	Ncapd2
UBA1	1937	4027	2684	8648	Uba1
TCF25	2161	3068	3419	8648	Tcf25
DHFR	2434	2906	3303	8643	Dhfr
AURKAIP1	3248	2711	2682	8641	NA
SLF2	2965	2302	3370	8637	Slf2
C1QBP	4063	2733	1839	8635	C1qbp
ATXN2	2390	2715	3517	8622	Atxn2
MAP7D1	1722	3765	3129	8616	Map7d1
UQCRC1	1804	3154	3657	8615	Uqcrc1
SEC11A	2804	3028	2783	8615	Sec11a
BACH1	2878	2349	3384	8611	Bach1
USP7	2244	3015	3346	8605	Usp7
CLIC4	2549	3687	2364	8600	Clic4
PDP1	2443	2448	3709	8600	Pdp1
CCT4	2618	1487	4494	8599	Cct4
ENSA	2560	3738	2297	8595	Ensa
CYCS	2876	2654	3055	8585	Cycs
ADIPOR1	3142	3220	2218	8580	Adipor1
PEAK1	3027	2768	2782	8577	Peak1
ATP1B2	2615	2888	3068	8571	Atp1b2
EIF4EBP1	1313	1910	5347	8570	Eif4ebp1
UBASH3B	2077	3068	3424	8569	Ubash3b
SRSF5	2413	2289	3854	8556	Srsf5
CCAR2	2708	2587	3256	8551	Ccar2
LRP1	4168	1005	3376	8549	Lrp1
FOXK2	3210	2143	3195	8548	Foxk2
SRGAP2C	3247	2681	2607	8535	Srgap2
PAF1	3013	3398	2118	8529	Paf1
ARHGEF7	3107	1317	4104	8528	Arhgef7
TBC1D14	1929	2070	4526	8525	Tbc1d14
PHF3	3820	1869	2828	8517	Phf3
CACYBP	2313	1290	4909	8512	Cacybp
WASF3	2301	2490	3707	8498	Wasf3
NBR1	3973	2259	2259	8491	Nbr1
SREBF2	1948	2215	4318	8481	Srebf2
FRMD4A	2930	2898	2651	8479	Frmd4a
USP32	2020	2308	4149	8477	Usp32
C19orf53	1896	3655	2921	8472	NA
GET3	880	2354	5233	8467	Get3
BAP1	2954	2685	2826	8465	Bap1
TERF2IP	2300	1893	4263	8456	Terf2ip
CD99	1641	3069	3743	8453	NA
CSRP2	2188	4265	1998	8451	Csrp2
PIN1	3127	1661	3658	8446	NA
WDFY3	4186	2351	1902	8439	Wdfy3
H2BC8	2033	2846	3559	8438	NA
EFCAB14	2430	2729	3275	8434	Efcab14
PRKD3	2222	2944	3260	8426	Prkd3
PPP6R3	2053	3330	3042	8425	Ppp6r3
ATXN10	2563	2898	2951	8412	Atxn10
RBM12	2141	2181	4084	8406	Rbm12
LLGL1	3739	2314	2352	8405	Llgl1
CAPNS1	2143	2889	3371	8403	Capns1
RNF40	1674	1710	5010	8394	Rnf40
UBXN2A	2782	2975	2636	8393	Ubxn2a
FADS1	852	3883	3653	8388	Fads1
NOB1	1606	3925	2857	8388	Nob1
RGMA	2862	2875	2647	8384	Rgma
CTNND1	2593	4565	1212	8370	Ctnnd1
SIN3A	2316	3277	2774	8367	Sin3a
SCARB2	2336	2109	3920	8365	Scarb2
RNF168	3090	2619	2650	8359	NA
SNX5	2180	1998	4180	8358	Snx5
CST3	4303	1773	2282	8358	Cst3
TAGLN2	3432	2743	2178	8353	Tagln2
NCAN	2340	1999	4005	8344	Ncan
PICALM	1961	2640	3743	8344	Picalm
SMARCA1	1688	1906	4749	8343	Smarca1
SH3BGRL	2250	2061	4029	8340	Sh3bgrl
NCOA1	3253	1792	3286	8331	Ncoa1
PPIG	3024	816	4489	8329	Ppig
ZNF148	2583	1605	4140	8328	NA
GOLM2	2491	1775	4058	8324	Golm2
SETD3	2239	2438	3645	8322	Setd3
EP300	3315	2568	2436	8319	Ep300
ATP6V0C	2222	3475	2613	8310	Atp6v0c
PDZRN3	1256	2416	4629	8301	Pdzrn3
NOVA1	827	3593	3868	8288	Nova1
CTNNBIP1	3668	2297	2320	8285	Ctnnbip1
ANKRD11	1701	2320	4258	8279	Ankrd11
MAF1	1384	3738	3153	8275	Maf1
NSA2	3507	1851	2917	8275	Nsa2
HSPH1	3044	2844	2381	8269	Hsph1
YEATS2	943	3502	3824	8269	Yeats2
SYF2	3641	1456	3159	8256	Syf2
UBXN4	1963	1251	5037	8251	Ubxn4
RAD23A	2294	3637	2320	8251	Rad23a
SRM	2758	2170	3320	8248	Srm
CDK6	2846	2468	2930	8244	Cdk6
ZC3H15	3048	2492	2697	8237	Zc3h15
RAB11B	1950	3620	2664	8234	NA
RTF2	1092	2869	4259	8220	NA
GOLGA4	3573	472	4165	8210	NA
UBE2S	2763	3772	1673	8208	Ube2s
PRPF4B	1603	2984	3618	8205	Prpf4b
CDC42BPA	2509	1077	4617	8203	Cdc42bpa
SRSF11	2445	1317	4435	8197	Srsf11
SMARCD3	2882	2872	2441	8195	Smarcd3
PRPF31	1395	1577	5218	8190	Prpf31
DLG1	3131	1988	3061	8180	Dlg1
USP47	2868	2563	2735	8166	Usp47
CCAR1	3169	1420	3577	8166	Ccar1
DUSP6	2443	2194	3521	8158	Dusp6
SRSF7	3133	2219	2793	8145	Srsf7
HRAS	2591	2648	2902	8141	Hras
SRSF2	3374	2071	2695	8140	Srsf2
APBB2	2524	2271	3343	8138	Apbb2
PDIA6	1674	3144	3313	8131	Pdia6
SLC25A23	1451	4385	2293	8129	Slc25a23
SP3	2508	1478	4132	8118	Sp3
MBD3	3148	2135	2831	8114	Mbd3
DENR	2350	2512	3249	8111	Denr
DHX15	1409	2492	4207	8108	Dhx15
ELAVL1	1842	3824	2439	8105	Elavl1
POLR2E	3783	1943	2379	8105	Polr2e
NDUFAF8	1766	3101	3234	8101	NA
ARPC1A	672	3737	3683	8092	Arpc1a
RAB5C	1173	3744	3174	8091	Rab5c
PTPN9	3033	1493	3561	8087	Ptpn9
PPP4R3A	3127	2114	2844	8085	Ppp4r3a
UBXN6	2830	2819	2434	8083	Ubxn6
SLC35F1	2068	2838	3161	8067	Slc35f1
TBCA	2893	2198	2975	8066	Tbca
CLIP1	2587	2616	2863	8066	Clip1
EIF4A3	2598	2948	2518	8064	Eif4a3
IQGAP1	2049	3130	2883	8062	Iqgap1
CHAF1A	3057	1680	3324	8061	Chaf1a
CNDP2	2442	3027	2584	8053	Cndp2
DAZAP2	2912	2316	2824	8052	Dazap2
TIMM13	2482	2507	3059	8048	NA
ADRM1	2495	2778	2774	8047	Adrm1
CUEDC2	2331	2203	3508	8042	Cuedc2
MLST8	2910	2203	2928	8041	Mlst8
SKI	3534	1259	3247	8040	Ski
RNASEH2C	2213	2295	3530	8038	NA
SENP6	3884	1152	2994	8030	Senp6
PHLDB1	1094	4446	2489	8029	Phldb1
H2BC21	2427	3419	2183	8029	NA
ADNP	1766	1565	4697	8028	Adnp
EHMT2	955	2861	4201	8017	Ehmt2
FYTTD1	1954	2852	3210	8016	Fyttd1
MARCHF7	2349	971	4693	8013	Marchf7
SGCB	3580	1810	2621	8011	Sgcb
RRM1	2092	2974	2945	8011	Rrm1
DLGAP4	1416	2943	3651	8010	Dlgap4
GMPS	3709	2116	2183	8008	Gmps
LHX2	1571	3649	2772	7992	Lhx2
NSD3	4206	2118	1666	7990	Nsd3
SPRED1	2866	2159	2963	7988	Spred1
SEPHS1	3006	1742	3237	7985	Sephs1
CLIP2	2411	1791	3778	7980	Clip2
PRPF19	2012	3236	2726	7974	Prpf19
KIF2A	2786	1804	3383	7973	Kif2a
ROCK1	2641	1019	4313	7973	Rock1
EHMT1	1437	3048	3486	7971	Ehmt1
SETBP1	2631	2909	2427	7967	Setbp1
KANK1	1861	2962	3140	7963	Kank1
RNF180	3001	2517	2441	7959	Rnf180
BIRC6	3340	2972	1646	7958	Birc6
RABGAP1	2285	1298	4372	7955	Rabgap1
POLR2J	3126	2424	2404	7954	Polr2j
LRATD2	2515	1491	3942	7948	Lratd2
CSNK2A1	3900	2082	1964	7946	Csnk2a1
SEPTIN10	2428	2782	2732	7942	Septin10
H2BC15	2571	2327	3044	7942	NA
UQCRQ	3537	2058	2342	7937	Uqcrq
ZRANB2	1384	1455	5097	7936	Zranb2
RASA3	3222	2051	2663	7936	Rasa3
CDC34	1895	2350	3682	7927	Cdc34
ATP1A1	1364	3077	3472	7913	Atp1a1
UBE2D2	2682	2382	2847	7911	NA
AGO2	3382	2220	2309	7911	Ago2
WDR45B	2224	3869	1818	7911	Wdr45b
ACTN4	1478	3854	2572	7904	Actn4
ADGRG1	1847	2112	3941	7900	Adgrg1
HERC2	2858	1504	3537	7899	Herc2
TAB2	2420	2122	3356	7898	Tab2
ECHS1	2334	3350	2213	7897	Echs1
PRKCSH	2275	2217	3403	7895	Prkcsh
NUSAP1	2786	1600	3508	7894	Nusap1
FTSJ3	1581	2949	3359	7889	Ftsj3
SNX6	2538	2439	2904	7881	Snx6
PTBP1	2028	1477	4369	7874	NA
CERT1	2133	1094	4642	7869	Cert1
RNF187	1801	3767	2295	7863	NA
PNRC2	2302	2175	3381	7858	Pnrc2
SCAF11	2201	1876	3778	7855	Scaf11
MCM2	2183	2083	3588	7854	Mcm2
NRP2	3322	1555	2974	7851	Nrp2
HMG20B	3633	1167	3050	7850	Hmg20b
FERMT2	2955	1608	3284	7847	Fermt2
PPP2R2D	2752	1923	3168	7843	Ppp2r2d
CYFIP2	3172	2105	2566	7843	Cyfip2
DDR1	2941	2170	2726	7837	Ddr1
ITCH	2463	1468	3906	7837	Itch
SF3A3	2455	2525	2851	7831	Sf3a3
BARD1	3210	1562	3056	7828	Bard1
PHACTR4	2591	2300	2935	7826	Phactr4
URI1	2977	2267	2580	7824	Uri1
GNG5	2697	3113	2013	7823	NA
MCUR1	2117	2179	3524	7820	Mcur1
SNRPF	1475	2984	3359	7818	Snrpf
CDK14	2126	1956	3732	7814	Cdk14
PBRM1	3199	2314	2301	7814	Pbrm1
EXTL3	3170	1415	3227	7812	Extl3
FLII	2513	3026	2269	7808	Flii
RSL1D1	2997	1109	3702	7808	Rsl1d1
MYO1B	1360	2560	3881	7801	Myo1b
ATCAY	1958	2640	3201	7799	Atcay
CDKN1A	3459	2306	2028	7793	Cdkn1a
PTPRG	3084	2440	2261	7785	Ptprg
SART1	2120	995	4667	7782	Sart1
TARDBP	3215	2376	2168	7759	Tardbp
CARS1	2183	2098	3476	7757	NA
BEX1	1398	1964	4391	7753	NA
ZMAT2	2567	2227	2959	7753	NA
CARHSP1	2238	3212	2303	7753	Carhsp1
OGA	2883	2234	2635	7752	Oga
PPP2R3B	1750	3714	2288	7752	NA
NUP50	2031	2540	3173	7744	Nup50
ARF6	2693	2002	3048	7743	Arf6
AMOTL1	1501	2045	4195	7741	Amotl1
CS	2334	3091	2313	7738	Cs
FZD3	2644	2324	2764	7732	Fzd3
GPX1	1991	3006	2732	7729	Gpx1
CLASP2	1078	1973	4676	7727	Clasp2
TNKS2	3055	2270	2401	7726	Tnks2
KAT7	1460	2429	3836	7725	Kat7
PTPN12	2962	1999	2762	7723	Ptpn12
APPL1	2703	2492	2525	7720	Appl1
USP24	1691	2616	3406	7713	Usp24
TWF1	2314	2582	2817	7713	Twf1
SETX	3161	2073	2477	7711	Setx
AHSA1	3209	1882	2616	7707	Ahsa1
DEAF1	2547	3362	1793	7702	Deaf1
SALL2	2099	3047	2555	7701	Sall2
IER5	1575	2418	3697	7690	Ier5
CHL1	3302	756	3626	7684	Chl1
ZNF644	4714	837	2131	7682	NA
KATNAL1	2947	2410	2324	7681	Katnal1
CAMK2N1	1266	4535	1875	7676	Camk2n1
HNRNPA0	1069	2699	3907	7675	NA
EVL	3385	2192	2095	7672	Evl
EGLN1	2457	2529	2683	7669	NA
CYB5R3	2332	2224	3106	7662	Cyb5r3
TANC2	1370	1652	4638	7660	Tanc2
ZNF326	2180	1759	3718	7657	NA
CSNK2A2	3194	1874	2584	7652	Csnk2a2
IARS1	2241	2281	3125	7647	Iars1
SNRPD3	2498	1521	3628	7647	Snrpd3
GARS1	2259	1447	3938	7644	NA
HECTD1	1688	2854	3101	7643	Hectd1
NDUFS2	2200	2390	3051	7641	Ndufs2
LARP1	3283	1931	2426	7640	Larp1
ERGIC3	1250	2400	3990	7640	Ergic3
MED13	2145	1541	3951	7637	Med13
ERH	2701	1192	3743	7636	Erh
SUMO1	1819	3122	2695	7636	Sumo1
EIF2S2	3300	2061	2262	7623	Eif2s2
VPS35	3467	1637	2514	7618	Vps35
YY1	1509	3371	2729	7609	Yy1
LSM4	1712	2707	3189	7608	Lsm4
CALU	2136	2094	3374	7604	Calu
C5orf24	2645	2401	2554	7600	NA
KDM3B	2229	2227	3144	7600	Kdm3b
ATN1	2189	3135	2271	7595	Atn1
DZIP1	2384	2494	2713	7591	Dzip1
RFX7	1768	3694	2125	7587	Rfx7
CYP51A1	2271	1766	3548	7585	NA
CREB1	1997	2794	2785	7576	Creb1
RPRD1A	2416	3293	1866	7575	Rprd1a
ARHGAP31	1490	2236	3846	7572	Arhgap31
FAM32A	1383	3784	2401	7568	NA
SOD2	2323	1980	3263	7566	Sod2
ATP6V1G1	2445	2282	2837	7564	Atp6v1g1
NBAS	2831	1708	3022	7561	Nbas
HIGD1A	2036	2329	3194	7559	Higd1a
TNPO1	2057	1926	3575	7558	Tnpo1
POGK	1279	3465	2811	7555	Pogk
RBM5	2529	2396	2629	7554	Rbm5
LASP1	2664	1555	3334	7553	Lasp1
OXCT1	3348	2232	1970	7550	Oxct1
ATP5PO	1961	2928	2660	7549	Atp5po
ABCC4	4020	1191	2337	7548	Abcc4
TADA3	2186	2878	2481	7545	Tada3
CEP192	2108	2553	2880	7541	Cep192
ACBD3	1647	2626	3258	7531	Acbd3
MTCH1	3553	2229	1746	7528	Mtch1
AP2A1	2545	2576	2404	7525	Ap2a1
SPRY1	3277	1586	2658	7521	Spry1
SBNO1	1982	1922	3617	7521	Sbno1
KDM3A	2691	2101	2729	7521	Kdm3a
PAFAH1B1	2467	1975	3071	7513	Pafah1b1
MFAP1	1875	2848	2786	7509	NA
FOXO3	2201	2749	2549	7499	Foxo3
SNF8	3500	1795	2203	7498	Snf8
SLC30A9	3479	1042	2976	7497	Slc30a9
CLINT1	1451	1673	4367	7491	Clint1
ISCU	1416	2138	3935	7489	Iscu
RTN3	2596	2522	2368	7486	Rtn3
SMARCA2	2037	2391	3054	7482	Smarca2
FNBP1	2712	2964	1804	7480	Fnbp1
CAPZA2	2508	2454	2510	7472	Capza2
NDUFA13	1575	2977	2919	7471	Ndufa13
ZNF460	1705	1101	4665	7471	NA
RBM17	1943	2440	3087	7470	Rbm17
TMED2	1931	2881	2657	7469	Tmed2
DUSP4	2506	2296	2659	7461	Dusp4
PSMD13	2361	2167	2927	7455	Psmd13
RANGAP1	1752	3144	2556	7452	Rangap1
PYGB	2638	2008	2806	7452	Pygb
PCNP	2423	1881	3140	7444	NA
ZNF219	2270	2794	2376	7440	NA
TMOD3	2993	2350	2088	7431	Tmod3
REV3L	1301	1963	4167	7431	Rev3l
CTCF	1766	2344	3319	7429	Ctcf
TRAF4	2951	1214	3264	7429	Traf4
SH3BGRL3	2762	2823	1835	7420	NA
SREK1	2989	675	3755	7419	Srek1ip1
PSMD3	918	2344	4139	7401	Psmd3
MAGED2	1473	1680	4236	7389	Maged2
DNAJC21	1912	1889	3584	7385	Dnajc21
ITM2C	1931	1684	3766	7381	Itm2c
GSK3B	2955	1858	2568	7381	Gsk3b
ARID1B	3007	2224	2149	7380	Arid1b
DNAJA2	1872	2696	2811	7379	Dnaja2
ATXN2L	3051	2126	2196	7373	Atxn2l
EIF2AK2	2020	2338	3013	7371	Eif2ak2
MTA1	2006	1892	3472	7370	Mta1
NPAS3	2948	1605	2811	7364	Npas3
MGAT5	1373	1242	4745	7360	Mgat5
ELF2	3250	1368	2742	7360	Elf2
SRP72	1646	2806	2895	7347	Srp72
IWS1	2553	2026	2766	7345	Iws1
MSH6	1422	1575	4347	7344	Msh6
TMEM158	1622	2589	3133	7344	Tmem158
MMP2	2198	1818	3327	7343	Mmp2
FKBP1A	2820	1674	2848	7342	Fkbp1a
UBTF	2550	2537	2250	7337	Ubtf
RBBP8	2203	2159	2975	7337	Rbbp8
USP11	1917	1975	3440	7332	Usp11
WDR41	2590	2287	2447	7324	Wdr41
GTF2A1	2727	1774	2817	7318	Gtf2a1
N4BP2L2	2867	1228	3221	7316	N4bp2l2
DAP	2617	2839	1858	7314	NA
BTBD2	1568	3179	2553	7300	Btbd2
RPN1	2557	1437	3304	7298	Rpn1
VDAC2	644	2829	3813	7286	Vdac2
PPP2CB	2082	2228	2975	7285	Ppp2cb
CD276	2066	3155	2064	7285	Cd276
GRSF1	2443	2814	2025	7282	Grsf1
ALYREF	3183	2709	1389	7281	Alyref
PSMD11	1334	3175	2771	7280	Psmd11
SNN	2856	1825	2599	7280	Snn
EIF3K	2906	3039	1334	7279	Eif3k
LMO2	1866	2412	2993	7271	Lmo2
ARL6IP1	2259	1726	3284	7269	Arl6ip1
RCC2	1794	2777	2698	7269	Rcc2
TBC1D16	2869	1803	2591	7263	Tbc1d16
GNAQ	1530	2154	3571	7255	NA
PRDX2	2597	2905	1748	7250	Prdx2
NCOA4	1446	2418	3384	7248	Ncoa4
NT5C3B	2693	2755	1794	7242	Nt5c3b
VPS4A	1966	1355	3919	7240	Vps4a
ROCK2	2221	1719	3297	7237	Rock2
CDC25B	2305	1781	3151	7237	Cdc25b
RNASEH2A	3462	2550	1223	7235	Rnaseh2a
SOX5	1385	1913	3925	7223	Sox5
PSMC5	2542	2025	2652	7219	Psmc5
ARMH4	2729	1544	2946	7219	Armh4
SLC4A4	2581	2740	1897	7218	Slc4a4
NDUFV1	3039	1540	2632	7211	Ndufv1
DARS1	3067	930	3210	7207	Dars1
MTA2	1416	2624	3164	7204	Mta2
SEC61B	3107	1280	2817	7204	Sec61b
LSS	1745	2388	3069	7202	Lss
MYL6B	941	3292	2961	7194	NA
RND2	1659	2763	2769	7191	Rnd2
BICD1	3450	1670	2069	7189	Bicd1
SNX8	2652	1985	2547	7184	Snx8
SNRNP70	2306	2264	2609	7179	NA
FHL1	2292	2152	2732	7176	NA
CEBPG	2002	2721	2450	7173	NA
CLSTN1	2722	895	3555	7172	Clstn1
EZH2	1060	2795	3311	7166	Ezh2
MMP16	1204	2419	3543	7166	Mmp16
TP53	2830	2120	2213	7163	Tp53
IFNGR2	2420	1450	3291	7161	Ifngr2
U2AF1	1833	1584	3740	7157	U2af1
GLG1	2767	866	3521	7154	Glg1
TSPAN14	1436	1960	3754	7150	Tspan14
PARK7	1854	2521	2773	7148	Park7
RBBP7	3316	1212	2620	7148	NA
PRDX6	2409	3018	1718	7145	Prdx6
SELENOK	1209	3688	2247	7144	Selenok
DOK5	2871	2108	2164	7143	Dok5
RAB14	1905	1965	3269	7139	Rab14
DDX23	1728	1118	4288	7134	Ddx23
NFIC	2337	2734	2061	7132	Nfic
UBE2H	1906	1984	3241	7131	Ube2h
SMAD2	3314	954	2862	7130	Smad2
MEIS3	2036	2553	2541	7130	Meis3
FAM193B	3620	1802	1704	7126	Fam193b
SMARCD1	1284	1422	4420	7126	Smarcd1
FOXJ3	1824	1771	3526	7121	Foxj3
NIPSNAP2	2212	2252	2652	7116	Nipsnap2
EIF6	2869	2221	2024	7114	Eif6
ZMYM2	1306	1961	3847	7114	Zmym2
ARID5B	2061	2093	2956	7110	Arid5b
DCTN5	1442	2962	2705	7109	Dctn5
GAPVD1	3483	2052	1572	7107	Gapvd1
PHF21A	2446	1437	3223	7106	Phf21a
TTC37	3191	2085	1826	7102	Ttc37
PLEKHO1	2166	1723	3209	7098	Plekho1
SH3GLB1	1653	2644	2799	7096	Sh3glb1
GRIK3	1635	1976	3481	7092	Grik3
SNRPB	1603	1672	3814	7089	Snrpb
CPNE8	2259	1969	2856	7084	Cpne8
EIF3M	1295	3069	2717	7081	Eif3m
CHN1	2488	2382	2207	7077	Chn1
RTL6	2064	2452	2560	7076	Rtl6
SEC61G	2897	1354	2824	7075	NA
H3C13	1787	2979	2302	7068	NA
CCT8	1497	2396	3174	7067	Cct8
UBE2L3	1398	2689	2973	7060	Ube2l3
NCBP2	2656	1849	2548	7053	Ncbp2
DKK3	1722	1894	3432	7048	Dkk3
CETN2	3030	1759	2257	7046	NA
DACT2	2275	2710	2058	7043	Dact2
GHITM	1813	2251	2977	7041	Ghitm
RTF1	2254	1739	3047	7040	Rtf1
SNAP29	2537	2873	1629	7039	Snap29
ARPC5	1962	2713	2364	7039	Arpc5
COPG1	2655	2336	2040	7031	Copg1
KARS1	1380	2877	2769	7026	NA
BTBD10	1852	1447	3722	7021	Btbd10
CHMP5	2393	2456	2171	7020	Chmp5
GTPBP4	2339	2572	2106	7017	Gtpbp4
KCMF1	3148	838	3022	7008	Kcmf1
EPS8	2944	1942	2119	7005	Eps8
PRPF6	1271	3588	2140	6999	Prpf6
PCCB	2780	1906	2313	6999	Pccb
HOOK3	2654	1260	3081	6995	Hook3
FAM120A	2724	3084	1182	6990	Fam120a
PSMF1	2331	2597	2037	6965	Psmf1
GPS1	1964	3634	1365	6963	Gps1
BRWD3	1170	2816	2968	6954	NA
UBL3	1300	3264	2388	6952	NA
UROS	1663	2873	2415	6951	Uros
NIN	1347	2263	3332	6942	Nin
LHFPL6	2193	2299	2450	6942	Lhfpl6
PHKB	1710	2523	2706	6939	Phkb
ARID4B	3102	1704	2131	6937	Arid4b
PAPSS1	2239	2139	2555	6933	Papss1
PDS5B	2330	1644	2957	6931	Pds5b
RAB22A	1464	1069	4388	6921	Rab22a
CMPK1	2012	2197	2710	6919	Cmpk1
DDX41	1681	4293	943	6917	Ddx41
RPA1	1575	2740	2601	6916	Rpa1
FBXW11	2297	2979	1633	6909	Fbxw11
MOB3B	2549	2081	2277	6907	Mob3b
SAE1	2019	2958	1921	6898	Sae1
ERP29	2278	2458	2161	6897	Erp29
PSME3IP1	2100	1582	3213	6895	Psme3ip1
AGAP1	2808	1580	2492	6880	Agap1
GOLM1	2309	1462	3108	6879	Golm1
SUGT1	1261	1583	4026	6870	Sugt1
MOB1B	1261	1931	3670	6862	Mob1b
CHD3	1803	2290	2768	6861	Chd3
KMT2A	1473	2447	2939	6859	Kmt2a
H4C8	1695	2021	3137	6853	NA
PPP1CA	1810	2515	2526	6851	Ppp1ca
ATP5ME	2273	2566	2009	6848	NA
CIC	1890	3164	1792	6846	Cic
STX6	1881	2106	2846	6833	Stx6
HTT	1465	2629	2739	6833	Htt
NOTCH3	1831	348	4652	6831	Notch3
HSF1	2909	2488	1431	6828	Hsf1
COX5B	1550	2001	3267	6818	Cox5b
AP2A2	1221	2619	2975	6815	Ap2a2
DDX21	1609	1711	3492	6812	Ddx21
NCAPG	1053	2134	3624	6811	Ncapg
LMNA	2149	2538	2121	6808	Lmna
FBXL5	2848	1872	2086	6806	Fbxl5
SORBS3	2179	2929	1698	6806	Sorbs3
PSMA4	2816	1416	2572	6804	Psma4
VEZF1	1009	1367	4415	6791	Vezf1
FKBP4	1771	1332	3688	6791	Fkbp4
CDKN1B	2510	1532	2743	6785	Cdkn1b
PARP4	2055	2684	2043	6782	Parp4
LAMTOR1	2538	2951	1285	6774	Lamtor1
H3C12	2097	2616	2061	6774	NA
FAM204A	1740	2512	2521	6773	Fam204a
CCNB1	1074	2152	3545	6771	Ccnb1
AGTPBP1	3515	1819	1434	6768	Agtpbp1
ZCCHC17	2264	2791	1713	6768	Zcchc17
ARHGEF9	1998	2793	1971	6762	Arhgef9
RCN1	3032	1247	2481	6760	Rcn1
WASHC2C	2084	2546	2125	6755	Washc2c
HSD17B4	1636	2814	2299	6749	Hsd17b4
DPY19L1	1198	1494	4057	6749	Dpy19l1
UPF3A	1768	1441	3538	6747	Upf3a
RALBP1	3696	1810	1232	6738	Ralbp1
ATAD2	3388	1141	2209	6738	Atad2b
WDFY1	2355	2413	1967	6735	Wdfy1
CLASP1	1379	2314	3041	6734	Clasp1
NOLC1	2126	2501	2104	6731	Nolc1
CD9	1687	1625	3418	6730	Cd9
MORC3	2990	934	2798	6722	Morc3
GNA13	2198	2069	2455	6722	Gna13
SOS1	3505	1045	2170	6720	Sos1
TOMM20	2259	2082	2373	6714	Tomm20
MEX3A	832	2597	3281	6710	Mex3a
KIF11	2754	2396	1558	6708	Kif11
ECPAS	2976	2271	1460	6707	Ecpas
NDUFA6	1865	2487	2353	6705	Ndufa6
FANCI	2509	2451	1736	6696	Fanci
POLDIP3	2494	1690	2512	6696	Poldip3
DUSP16	1495	2345	2855	6695	Dusp16
PHC1	891	3086	2718	6695	Phc1
CSE1L	2048	2132	2512	6692	Cse1l
ANKIB1	1454	1455	3783	6692	Ankib1
KANSL1	2631	1421	2639	6691	Kansl1
SCRIB	1538	2161	2990	6689	Scrib
AHCYL1	1547	2053	3089	6689	Ahcyl1
TMEM170B	1682	1243	3761	6686	Tmem170b
PACS2	1895	2406	2384	6685	Pacs2
TGFB1I1	2957	1982	1746	6685	Tgfb1i1
WDR26	1964	2480	2239	6683	Wdr26
SUMO3	1515	2783	2378	6676	NA
DDX1	1525	1775	3372	6672	Ddx1
SSBP1	2427	1188	3052	6667	Ssbp1
BAZ2B	2171	1041	3455	6667	Baz2b
SCHIP1	1724	3272	1663	6659	Schip1
PHF12	2023	2540	2091	6654	Phf12
ATG3	2173	2233	2247	6653	Atg3
OSBPL9	1821	1828	3003	6652	Osbpl9
BABAM1	2415	1844	2390	6649	Babam1
SEC13	2315	2361	1969	6645	Sec13
SOCS3	1437	2597	2609	6643	Socs3
SIK3	2896	1558	2183	6637	Sik3
DLX2	1307	2713	2615	6635	Dlx2
EDNRB	2347	1091	3196	6634	Ednrb
WBP2	3021	2038	1568	6627	Wbp2
UHRF1	2225	2562	1839	6626	Uhrf1
FBXO7	1613	1811	3201	6625	Fbxo7
CENPV	1539	2225	2860	6624	Cenpv
WDR60	3645	1201	1776	6622	NA
DDX27	1293	1289	4039	6621	Ddx27
STK25	2004	2618	1988	6610	Stk25
GATAD2B	1073	2350	3186	6609	Gatad2b
RAI14	1463	1599	3546	6608	Rai14
GPRC5B	3600	1524	1479	6603	Gprc5b
POLR2A	2302	1724	2571	6597	Polr2a
ASAP3	1427	1599	3560	6586	Asap3
LHFPL3	2774	1289	2522	6585	NA
CEP350	2617	767	3198	6582	Cep350
RAB5A	2051	2435	2094	6580	Rab5a
SWAP70	1490	2795	2294	6579	Swap70
ACOX1	2695	2247	1630	6572	Acox1
SNRNP27	1324	1263	3984	6571	Snrnp27
CGGBP1	2632	2204	1732	6568	Cggbp1
MDH1	1796	3260	1509	6565	Mdh1
SATB2	1492	2748	2324	6564	Satb2
REPS1	1460	2234	2858	6552	Reps1
TSR2	2256	1834	2460	6550	Tsr2
SERPINB6	2364	2432	1754	6550	NA
PNISR	1329	437	4782	6548	Pnisr
KCND3	1992	2293	2261	6546	Kcnd3
RSL24D1	2053	1545	2948	6546	Rsl24d1
C1orf21	2234	2114	2196	6544	NA
RANBP2	2621	1168	2750	6539	Ranbp2
RAF1	2532	1971	2032	6535	Raf1
SARAF	2241	2627	1666	6534	Saraf
USP3	2062	1772	2700	6534	Usp3
HNRNPH2	2884	1259	2391	6534	NA
PSMA6	2070	2069	2395	6534	Psma6
ATP5MPL	2753	2195	1584	6532	NA
TTC1	2653	1456	2423	6532	Ttc1
IMMT	1803	2009	2712	6524	Immt
STMN3	2502	2217	1797	6516	Stmn3
GRHPR	2624	1838	2052	6514	Grhpr
SUZ12	2431	2614	1466	6511	Suz12
SSR3	2610	1028	2870	6508	Ssr3
GRINA	2096	3623	782	6501	Grina
DNMT1	2450	1341	2710	6501	Dnmt1
NPEPPS	1813	2012	2672	6497	Npepps
MEX3D	3102	2016	1373	6491	Mex3d
MBD2	1629	1736	3126	6491	Mbd2
FKBP3	1752	2718	2013	6483	Fkbp3
SAFB2	1011	2149	3323	6483	Safb2
UBE2E1	1754	2263	2458	6475	Ube2e1
HES1	2341	1625	2505	6471	Hes1
ZFHX4	2391	1191	2888	6470	Zfhx4
CTDNEP1	3636	1356	1469	6461	Ctdnep1
SOX21	3158	1981	1319	6458	Sox21
XPO5	1768	2909	1779	6456	Xpo5
HS3ST4	2680	1404	2371	6455	Hs3st4
DNM2	2374	2084	1997	6455	Dnm2
TET3	1580	1486	3372	6438	Tet3
MCM6	1790	1501	3142	6433	Mcm6
ARMCX3	2834	1460	2134	6428	NA
HERC1	1769	2154	2505	6428	Herc1
PALM	1762	2236	2427	6425	Palm
JAKMIP2	1877	1665	2872	6414	Jakmip2
SECISBP2L	2376	1722	2312	6410	Secisbp2l
PDIA4	1997	1664	2747	6408	Pdia4
KIAA1841	2488	2157	1761	6406	NA
HNRNPA1P48	2769	1185	2451	6405	NA
IGF2BP3	1583	2798	2024	6405	Igf2bp3
ARPIN	3675	1994	736	6405	Arpin
C16orf87	2865	682	2856	6403	NA
HOMER1	2571	1438	2391	6400	Homer1
ATP5F1D	2409	2127	1861	6397	Atp5f1d
GART	2398	1764	2233	6395	Gart
AGGF1	3072	625	2695	6392	Aggf1
UBE2N	1485	2460	2445	6390	NA
FEZ2	1315	2335	2738	6388	Fez2
FIP1L1	2125	2284	1976	6385	NA
CDC73	1431	2367	2584	6382	Cdc73
SEC23A	915	3088	2379	6382	Sec23a
HTRA1	2763	1918	1701	6382	Htra1
CACNG5	3363	1030	1976	6369	Cacng5
MAP6	1755	1632	2981	6368	Map6
GON4L	1759	1387	3217	6363	Gon4l
FBXW5	2654	2040	1669	6363	Fbxw5
RSRC1	1770	2699	1893	6362	Rsrc1
KIF15	2417	907	3037	6361	Kif15
PNMA1	2142	1103	3116	6361	Pnma1
CTNND2	3259	1923	1168	6350	Ctnnd2
BIRC2	2665	1560	2124	6349	Birc2
PHC3	1704	3151	1491	6346	Phc3
H3C1	1842	2044	2459	6345	NA
KCTD3	1663	1548	3134	6345	Kctd3
ESF1	2941	512	2888	6341	Esf1
HELZ	1727	1290	3323	6340	Helz
KPNA4	2175	2066	2097	6338	Kpna4
BLOC1S1	2353	955	3029	6337	NA
UBP1	2763	1761	1812	6336	Ubp1
KLHL7	2101	2577	1653	6331	Klhl7
CD81	1911	2006	2410	6327	Cd81
SMAD4	2865	1207	2250	6322	Smad4
ZNF428	2650	1189	2479	6318	NA
CNOT7	2417	1763	2137	6317	Cnot7
PES1	950	2723	2644	6317	Pes1
NDE1	3358	1430	1527	6315	Nde1
TMEM183A	1669	1772	2871	6312	Tmem183a
TNRC6B	1516	1690	3103	6309	Tnrc6b
INPPL1	1108	2751	2450	6309	Inppl1
SAT2	3270	1819	1218	6307	Sat2
MRTFB	3131	1026	2150	6307	Mrtfb
ZNF521	2512	1145	2645	6302	NA
JAK1	1739	1860	2703	6302	Jak1
SBF2	1646	1228	3426	6300	Sbf2
FGFR1	2401	1597	2298	6296	Fgfr1
PCCA	2576	1955	1761	6292	Pcca
ATP5F1C	1708	2999	1585	6292	NA
SRPK2	1439	2013	2837	6289	Srpk2
BCR	2565	2588	1135	6288	Bcr
CHP1	1011	2943	2333	6287	Chp1
YARS1	1922	2251	2112	6285	Yars1
TAF7	2152	1393	2736	6281	Taf7
YTHDF3	2069	1986	2223	6278	Ythdf3
TNPO2	2879	1439	1958	6276	Tnpo2
FAM120B	2474	1666	2136	6276	Fam120b
CMSS1	1214	3427	1629	6270	Cmss1
PPP2R5E	2397	1576	2295	6268	Ppp2r5e
STRN4	1735	1297	3236	6268	Strn4
PSMB8	2344	1281	2642	6267	Psmb8
ABL1	1170	2217	2878	6265	Abl1
PGM1	2380	1518	2363	6261	Pgm1
ARHGEF40	692	2963	2604	6259	Arhgef40
CCSER2	2029	1607	2619	6255	Ccser2
BRWD1	2636	1082	2537	6255	Brwd1
KLHDC3	1500	2851	1902	6253	Klhdc3
ELOVL5	1828	2314	2109	6251	Elovl5
ZNF445	1772	1333	3142	6247	NA
PHIP	1678	1909	2658	6245	Phip
TCEAL8	1383	2140	2721	6244	NA
PRDM2	1202	1620	3421	6243	Prdm2
SLC1A2	2759	857	2624	6240	Slc1a2
RIMS2	2159	622	3459	6240	Rims2
FREM2	2558	799	2883	6240	Frem2
DOCK7	2530	1253	2457	6240	Dock7
ITGB8	3059	1455	1719	6233	Itgb8
RAD54L2	1551	2473	2208	6232	Rad54l2
CHD4	3565	242	2422	6229	Chd4
NMT1	1808	1681	2739	6228	Nmt1
MSL1	1756	1826	2645	6227	Msl1
PLOD2	2301	1567	2358	6226	Plod2
CGNL1	2054	1861	2310	6225	Cgnl1
PTAR1	1028	1374	3820	6222	Ptar1
C12orf45	2760	2037	1424	6221	NA
ZBTB1	2470	1055	2695	6220	Zbtb1
ALS2	2089	1887	2239	6215	Als2
MTDH	1316	2292	2602	6210	Mtdh
B4GALNT4	1217	1786	3204	6207	B4galnt4
CSTF2T	2336	1035	2830	6201	Cstf2t
HSPA1A	1860	1973	2364	6197	Hspa1b
RFFL	2047	1392	2758	6197	Rad51d
PLEKHA2	2303	2195	1685	6183	Plekha2
NKIRAS2	1087	2454	2641	6182	Nkiras2
NAA50	2558	1888	1735	6181	Naa50
MAPK6	1952	1667	2561	6180	Mapk6
HYPK	2138	1372	2669	6179	Hypk
DHX40	1771	2525	1880	6176	Dhx40
HLA-C	1426	2530	2209	6165	NA
HAT1	2700	1166	2296	6162	Hat1
MIER1	1839	1564	2758	6161	Mier1
CUTA	1501	1633	3020	6154	Cuta
ASXL1	2461	1684	2007	6152	Asxl1
SNRPC	1137	2595	2410	6142	NA
RNF38	1021	2155	2966	6142	Rnf38
TSPAN3	2630	1875	1636	6141	Tspan3
ANKHD1-EIF4EBP3	2317	79	3744	6140	Ankhd1
GPBP1	1714	1621	2802	6137	Gpbp1
PRR11	1275	2573	2281	6129	Prr11
COPRS	862	1801	3461	6124	Coprs
PSMD1	993	2597	2533	6123	Psmd1
RALGAPA2	1591	2013	2515	6119	Ralgapa2
SPART	2153	1850	2116	6119	Spart
VIRMA	2371	2100	1647	6118	Virma
BMPR2	2046	1902	2169	6117	Bmpr2
PRKD1	2909	444	2762	6115	Prkd1
AGRN	2076	305	3734	6115	Agrn
PLCD3	2056	1564	2495	6115	Plcd3
UBR4	1444	1546	3122	6112	Ubr4
DRAP1	1075	2309	2720	6104	Drap1
ABAT	3163	1411	1525	6099	Abat
FUT8	2226	1449	2423	6098	Fut8
MACROH2A2	1043	3173	1877	6093	Macroh2a2
WASF2	1963	2893	1235	6091	Wasf2
DNM1L	2138	1307	2640	6085	Dnm1l
RBM10	2270	1873	1940	6083	Rbm10
C12orf57	1908	2326	1846	6080	NA
FTO	1545	2217	2318	6080	Fto
SEC24B	2228	1564	2287	6079	Sec24b
FGD4	1873	1338	2867	6078	Fgd4
ITM2B	1484	993	3586	6063	Itm2b
SBF1	2072	2273	1712	6057	Sbf1
SPIN1	2716	1942	1398	6056	Spin1
PSMD6	3108	1480	1466	6054	Psmd6
LRRFIP1	1959	1732	2363	6054	Lrrfip1
WBP11	1734	2612	1706	6052	NA
YAP1	2493	1685	1869	6047	Yap1
VMA21	2541	1522	1984	6047	NA
FBXO21	1916	1064	3065	6045	Fbxo21
BRD3	496	1956	3591	6043	Brd3
OPTN	1600	2015	2426	6041	Optn
PHPT1	2702	2080	1255	6037	NA
TSC22D4	1868	1620	2549	6037	Tsc22d4
PFKM	3112	1275	1647	6034	Pfkm
SLAIN2	1669	1904	2460	6033	Slain2
PPP1R18	1334	3577	1116	6027	Ppp1r18
DTX3L	1574	1312	3134	6020	Dtx3l
PELP1	1638	1921	2458	6017	Pelp1
MXI1	1356	2518	2138	6012	Mxi1
RBSN	2111	2623	1278	6012	Rbsn
ABHD17A	1966	2215	1828	6009	Abhd17a
CRY1	1126	1352	3531	6009	Cry1
NOL7	1730	990	3288	6008	Nol7
MDN1	1593	2851	1563	6007	Mdn1
RNF19A	1423	1339	3241	6003	Rnf19a
MLEC	1624	997	3371	5992	Mlec
ATP5PB	3172	970	1849	5991	Atp5pb
CEP250	1183	1907	2900	5990	Cep250
PLIN3	2339	2292	1358	5989	NA
REST	2724	1154	2111	5989	Rest
MTMR2	2091	1694	2203	5988	Mtmr2
RNF216	2217	1287	2477	5981	Rnf216
HDAC5	2171	2080	1730	5981	Hdac5
ALKBH5	1745	2134	2102	5981	Alkbh5
RBM6	831	1603	3543	5977	Rbm6
CKAP2	1934	2174	1868	5976	Ckap2
RIF1	1291	1311	3369	5971	Rif1
CDK2	1610	3054	1294	5958	Cdk2
HIRA	561	2517	2879	5957	Hira
MZT2B	3138	1036	1776	5950	Mzt2b
NDUFA10	2061	1541	2332	5934	Ndufa10
BMS1	1366	1431	3134	5931	Bms1
UQCRFS1	2123	1550	2258	5931	Uqcrfs1
TPST1	1166	1876	2885	5927	Tpst1
TBC1D1	2785	1855	1283	5923	Tbc1d1
CASP3	2047	2620	1253	5920	Casp3
CXXC5	2997	1483	1440	5920	Cxxc5
PIK3C2A	1615	1459	2846	5920	Pik3c2a
ABCD3	2083	1313	2519	5915	Abcd3
SDF4	2669	1306	1937	5912	Sdf4
CAMSAP2	2128	1714	2068	5910	Camsap2
SLC2A3	2165	1756	1989	5910	NA
DCTN4	1176	1236	3497	5909	Dctn4
MSANTD3	1811	2641	1454	5906	Msantd3
ABLIM1	1411	1345	3149	5905	Ablim1
PRC1	3062	1171	1668	5901	Prc1
TPP2	2473	1239	2189	5901	Tpp2
IL17RD	1803	1549	2547	5899	Il17rd
ECI1	1582	1481	2830	5893	Eci1
RAB21	1900	972	3018	5890	Rab21
STK40	2112	1133	2645	5890	Stk40
SGSM2	1299	3885	705	5889	Sgsm2
COPB1	2048	1340	2499	5887	Copb1
CASP8AP2	2390	1333	2161	5884	Casp8ap2
KDELR2	2189	1890	1805	5884	Kdelr2
TCEAL3	1883	1787	2211	5881	Tceal5
[truncated: 10,814 more rows]

## Sheet: mRNA GO
Description	aPEAR cluster	ID	GeneRatio	BgRatio	pvalue	p.adjust	qvalue	geneID	Count	label	OddsRatio
mRNA processing	RNA splicing, via transesterification reactions with bulged adenosine as nucleophile	GO:0006397	225/2854	500/18800	1.39473e-58	8.31959e-55	6.09719e-55	YBX1/HNRNPA1/NCL/HNRNPA2B1/QKI/HSPA8/PABPC1/HNRNPH3/HNRNPA3/HNRNPU/DDX5/SFPQ/HNRNPK/ZC3H13/NONO/HNRNPM/HNRNPC/SF3B2/HNRNPH1/SYNCRIP/HNRNPR/RBMX/DDX17/RBM25/SF3B1/LGALS3/SRSF1/KHDRBS1/PSIP1/HNRNPF/RALY/KHSRP/SRRM2/LUC7L2/FXR1/KDM1A/TRA2B/SRSF3/RBM39/SNRNP200/SON/CASC3/CLNS1A/PAPOLA/IK/PNN/SAFB/DHX9/YTHDC1/SCAF8/SNRPD1/PUF60/SF3B3/RNPS1/ZFP36L1/NUDT21/DDX39B/THRAP3/BUD31/SSU72/LUC7L3/SAP18/CELF1/SF…	225	Biological Process	3.23543
RNA splicing	RNA splicing, via transesterification reactions with bulged adenosine as nucleophile	GO:0008380	197/2854	438/18800	3.04764e-51	9.08958e-48	6.66149e-48	YBX1/HNRNPA1/NCL/HNRNPA2B1/QKI/HSPA8/PABPC1/HNRNPH3/HNRNPA3/HNRNPU/DDX5/SFPQ/HNRNPK/ZC3H13/NONO/HNRNPM/HNRNPC/SF3B2/HNRNPH1/SYNCRIP/TAF15/HNRNPR/PPP2R1A/RBMX/DDX17/RBM25/SF3B1/LGALS3/SRSF1/KHDRBS1/PSIP1/HNRNPF/RALY/KHSRP/SRRM2/LUC7L2/FXR1/KDM1A/TRA2B/SRSF3/RBM39/SNRNP200/SON/CASC3/CLNS1A/IK/PNN/DHX9/YTHDC1/SNRPD1/PUF60/SF3B3/RNPS1/FUS/DDX39B/THRAP3/BUD31/LUC7L3/SAP18/CELF1/SF1/ARL6IP4/PRMT1/SRSF9…	197	Biological Process	2.85961
chromatin remodeling	nucleosome assembly	GO:0006338	142/2854	266/18800	3.2133e-48	6.38911e-45	4.68239e-45	ACTB/NAP1L1/H1-4/ANP32B/H3C2/H1-5/SET/H1-2/NPM1/SOX9/H2BC4/H3C3/H3C11/H3C8/H2BC12/HNRNPC/H3-3B/SMARCC1/BPTF/NASP/H4C11/H4C12/HMGB2/SSRP1/H3-3A/BAZ1B/H2BC18/H4C3/SMARCA4/H4C5/HDAC2/ATRX/H2BC5/RBBP4/SMARCA5/CHD2/H2AX/CFDP1/CHD7/SMARCC2/NAP1L4/ARID1A/ANP32E/BRD4/H3C7/H2BC14/KDM5B/HP1BP3/SUPT16H/H3C6/SETD2/H4C13/TOP1/H1-10/HMGA1/MACROH2A1/RSF1/H2BC7/H2BC17/CBX3/H3C4/H2BC3/H2BC9/SMARCE1/SMARCB1/H2BC11…	142	Biological Process	3.75684
regulation of mRNA metabolic process	RNA splicing, via transesterification reactions with bulged adenosine as nucleophile	GO:1903311	150/2854	294/18800	1.2774e-47	1.90492e-44	1.39606e-44	YBX1/VIM/HNRNPA1/NCL/HNRNPA2B1/QKI/HSPA8/PABPC1/NPM1/HNRNPU/CSDE1/DDX5/HNRNPK/SERBP1/HNRNPM/HNRNPC/HNRNPD/SYNCRIP/YBX3/TAF15/RBMX/DDX17/RBM25/KHDRBS1/KHSRP/FXR1/TRA2B/SRSF3/RBM39/SON/AKT1/CASC3/PAPOLA/SAFB/DHX9/YTHDC1/GIGYF2/PUF60/RNPS1/ZFP36L1/NUDT21/FUS/MYEF2/HNRNPAB/THRAP3/PUM1/CNOT1/SAMD4A/SAP18/CELF1/SF1/CPSF6/SLTM/SRSF9/U2AF2/CIRBP/APEX1/SRSF6/PAIP1/SUPT6H/RBM3/RC3H2/CELF2/PABPC4/PRKCA/PUM2…	150	Biological Process	3.15737
chromosomal region	condensed chromosome, centromeric region	GO:0098687	165/2917	366/19594	3.02457e-44	2.21701e-41	1.16844e-41	HNRNPA2B1/SEPTIN7/HNRNPU/H2AC8/CBX5/PPP1CB/SEPTIN2/H3-3B/APC/RAD21/H4C11/XRCC5/H4C12/H3-3A/H4C3/H4C5/DYNC1LI2/CSNK1A1/PPP2R1A/CENPF/PARP1/RASSF2/CKAP5/H2AC4/HDAC2/ATRX/PRKDC/RBBP4/TOP2A/H2AX/SMC1A/CFDP1/CHMP4B/XRCC6/KDM1A/MCM4/CBX1/SKA2/TPR/CENPB/DYNLL1/XPO1/CHMP3/PTGES3/H4C13/MCM3/DDB1/MACROH2A1/DCTN1/CBX3/H2BC3/WDR82/TP53BP1/H2BC11/PPP2R5C/DCTN2/APEX1/H4C2/TNKS/STAG2/NHP2/MCM7/WAPL/H4C4/PPP1R12…	165	Cellular Component	3.28251
regulation of mRNA processing	RNA splicing, via transesterification reactions with bulged adenosine as nucleophile	GO:0050684	93/2854	139/18800	2.11166e-43	2.51921e-40	1.84626e-40	HNRNPA1/NCL/HNRNPA2B1/QKI/HSPA8/HNRNPU/DDX5/HNRNPK/RBMX/DDX17/RBM25/KHDRBS1/FXR1/TRA2B/SRSF3/RBM39/SON/PAPOLA/SAFB/DHX9/YTHDC1/PUF60/RNPS1/ZFP36L1/NUDT21/THRAP3/SAP18/CELF1/SF1/CPSF6/SLTM/SRSF9/U2AF2/CIRBP/SRSF6/SUPT6H/RBM3/CELF2/SRRM1/SRSF10/SRSF4/RBM8A/RNF20/SUPT5H/RBM23/HNRNPL/RBM15B/C1QBP/PAF1/RNF40/NOVA1/SRSF7/SRSF2/PRPF19/PTBP1/BARD1/RBM5/IWS1/SNRNP70/PRDX6/NCBP2/HSF1/AHCYL1/SAFB2/CDC73/SRP…	93	Biological Process	4.78645
nuclear speck	RNA splicing, via transesterification reactions with bulged adenosine as nucleophile	GO:0016607	176/2917	411/19594	2.34605e-43	8.59827e-41	4.53158e-41	HNRNPU/SFPQ/ZC3H13/NONO/TCF12/SF3B2/NEK6/CSNK1A1/DDX17/RBM25/SF3B1/TRIP12/IFI16/SRSF1/CDYL/H2AX/SRRM2/LUC7L2/ATF4/SRSF3/RBM39/NAMPT/SON/ERBIN/MORF4L1/CASC3/HIF1A/IK/PNN/HP1BP3/YLPM1/YTHDC1/STK17A/RNPS1/BNIP3L/WAC/DDX39B/AFDN/THRAP3/MAML2/KMT2E/LUC7L3/SARNP/SAP18/CPSF6/GLI3/ARL6IP4/BRD2/GATAD2A/SRSF9/U2AF2/ZNF638/PRPF40A/APEX1/EFTUD2/SRSF6/BCLAF1/DDX46/PRPF8/PCBP1/PABPN1/KAT6A/DDX42/NRIP1/LIMK1/SR…	176	Cellular Component	2.94759
RNA splicing, via transesterification reactions with bulged adenosine as nucleophile	RNA splicing, via transesterification reactions with bulged adenosine as nucleophile	GO:0000377	150/2854	321/18800	1.27826e-41	1.08926e-38	7.98288e-39	HNRNPA1/NCL/HNRNPA2B1/QKI/HSPA8/PABPC1/HNRNPH3/HNRNPA3/HNRNPU/DDX5/SFPQ/HNRNPK/HNRNPM/HNRNPC/SF3B2/HNRNPH1/SYNCRIP/HNRNPR/RBMX/DDX17/RBM25/SF3B1/SRSF1/KHDRBS1/PSIP1/HNRNPF/RALY/SRRM2/LUC7L2/FXR1/KDM1A/TRA2B/SRSF3/RBM39/SNRNP200/SON/CASC3/CLNS1A/IK/PNN/DHX9/YTHDC1/SNRPD1/PUF60/SF3B3/RNPS1/DDX39B/THRAP3/BUD31/LUC7L3/SAP18/CELF1/SF1/SRSF9/U2AF2/CIRBP/PRPF40A/EFTUD2/SRSF6/SNRPN/DDX46/HTATSF1/PRPF8/RB…	150	Biological Process	3.22398
mRNA splicing, via spliceosome	RNA splicing, via transesterification reactions with bulged adenosine as nucleophile	GO:0000398	150/2854	321/18800	1.27826e-41	1.08926e-38	7.98288e-39	HNRNPA1/NCL/HNRNPA2B1/QKI/HSPA8/PABPC1/HNRNPH3/HNRNPA3/HNRNPU/DDX5/SFPQ/HNRNPK/HNRNPM/HNRNPC/SF3B2/HNRNPH1/SYNCRIP/HNRNPR/RBMX/DDX17/RBM25/SF3B1/SRSF1/KHDRBS1/PSIP1/HNRNPF/RALY/SRRM2/LUC7L2/FXR1/KDM1A/TRA2B/SRSF3/RBM39/SNRNP200/SON/CASC3/CLNS1A/IK/PNN/DHX9/YTHDC1/SNRPD1/PUF60/SF3B3/RNPS1/DDX39B/THRAP3/BUD31/LUC7L3/SAP18/CELF1/SF1/SRSF9/U2AF2/CIRBP/PRPF40A/EFTUD2/SRSF6/SNRPN/DDX46/HTATSF1/PRPF8/RB…	150	Biological Process	3.11303
RNA splicing, via transesterification reactions	RNA splicing, via transesterification reactions with bulged adenosine as nucleophile	GO:0000375	151/2854	325/18800	1.63447e-41	1.2187e-38	8.93152e-39	HNRNPA1/NCL/HNRNPA2B1/QKI/HSPA8/PABPC1/HNRNPH3/HNRNPA3/HNRNPU/DDX5/SFPQ/HNRNPK/HNRNPM/HNRNPC/SF3B2/HNRNPH1/SYNCRIP/HNRNPR/RBMX/DDX17/RBM25/SF3B1/SRSF1/KHDRBS1/PSIP1/HNRNPF/RALY/KHSRP/SRRM2/LUC7L2/FXR1/KDM1A/TRA2B/SRSF3/RBM39/SNRNP200/SON/CASC3/CLNS1A/IK/PNN/DHX9/YTHDC1/SNRPD1/PUF60/SF3B3/RNPS1/DDX39B/THRAP3/BUD31/LUC7L3/SAP18/CELF1/SF1/SRSF9/U2AF2/CIRBP/PRPF40A/EFTUD2/SRSF6/SNRPN/DDX46/HTATSF1/PR…	151	Biological Process	3.09951
DNA packaging complex	nucleosome assembly	GO:0044815	107/2917	198/19594	5.45343e-38	1.33245e-35	7.02249e-36	ACTB/H1-4/H3C2/H1-5/H1-2/H2AC11/H2AC8/H2BC4/H3C3/H3C11/H3C8/H2AC16/H2AC20/H2BC12/H2AC19/H2AC18/H3-3B/SMARCC1/RAD21/H4C11/H2AC17/XRCC5/H4C12/H3-3A/H2BC18/H4C3/SMARCA4/H4C5/H2AC4/H2BC5/H2AC13/H2AC6/H2AX/SMC1A/XRCC6/H2AC21/H2AZ2/SMARCC2/MORF4L1/ARID1A/H2AZ1/H3C7/H2BC14/HP1BP3/H3C6/H4C13/H1-10/MACROH2A1/H2BC7/H2BC17/H2AC12/H3C4/H2BC3/H2BC9/SMARCE1/SMARCB1/H2BC11/H3C10/H2AC7/RUVBL2/H3C14/H3C15/H4C2/ST…	107	Cellular Component	3.73043
nucleosome organization	nucleosome assembly	GO:0034728	93/2854	159/18800	2.76713e-36	1.83399e-33	1.34408e-33	NAP1L1/H1-4/ANP32B/H3C2/H1-5/SET/H1-2/NPM1/SOX9/H2BC4/H3C3/H3C11/H3C8/H2BC12/H3-3B/SMARCC1/NASP/H4C11/H4C12/HMGB2/SSRP1/H3-3A/H2BC18/H4C3/SMARCA4/H4C5/ATRX/H2BC5/SMARCA5/CHD2/H2AX/SMARCC2/NAP1L4/ARID1A/ANP32E/H3C7/H2BC14/HP1BP3/SUPT16H/H3C6/SETD2/H4C13/H1-10/HMGA1/MACROH2A1/RSF1/H2BC7/H2BC17/H3C4/H2BC3/H2BC9/SMARCE1/SMARCB1/H2BC11/H3C10/CHD1/H3C14/BRD2/H3C15/H4C2/KAT6B/H1-3/SUPT6H/KAT6A/H4C4/H4C9…	93	Biological Process	3.66537
chromatin assembly	nucleosome assembly	GO:0031497	107/2854	205/18800	2.07762e-35	1.2393e-32	9.0825e-33	NAP1L1/H1-4/ANP32B/H3C2/H1-5/SET/H1-2/NPM1/SOX9/H2BC4/H3C3/H3C11/H3C8/H2BC12/H3-3B/NASP/H4C11/H4C12/HMGB2/H3-3A/H2BC18/H4C3/H4C5/ATRX/H2BC5/RBBP4/SMARCA5/H2AX/KDM1A/NAP1L4/TPR/H3C7/CTBP1/TRIM28/H2BC14/HP1BP3/H3C6/H4C13/TET1/H1-10/MACROH2A1/RSF1/H2BC7/H2BC17/CBX3/H3C4/H2BC3/H2BC9/H2BC11/H3C10/H3C14/BRD2/H3C15/H4C2/KAT6B/H1-3/KAT6A/RB1/H4C4/SMCHD1/H4C9/H4C14/H4C15/H2BC10/ATF7IP/H2BC8/SIN3A/MBD3/CHA…	107	Biological Process	3.49238
chromosome, centromeric region	condensed chromosome, centromeric region	GO:0000775	112/2917	227/19594	7.8918e-35	1.15694e-32	6.09746e-33	SEPTIN7/HNRNPU/H2AC8/CBX5/SEPTIN2/APC/RAD21/H4C11/H4C12/H4C3/H4C5/DYNC1LI2/CSNK1A1/PPP2R1A/CENPF/RASSF2/CKAP5/H2AC4/ATRX/TOP2A/SMC1A/CFDP1/CHMP4B/CBX1/SKA2/TPR/CENPB/DYNLL1/XPO1/CHMP3/H4C13/MACROH2A1/DCTN1/CBX3/TP53BP1/H2BC11/PPP2R5C/DCTN2/H4C2/STAG2/WAPL/H4C4/PPP1R12A/SMC3/PPP2CA/BOD1L1/H4C9/H4C14/BIRC5/H4C15/CHMP2A/SMC4/NCAPD2/SIN3A/CLIP1/CLASP2/KAT7/PAFAH1B1/RANGAP1/CTCF/PPP2CB/RCC2/EZH2/DCTN5…	112	Cellular Component	3.28568
protein-DNA complex subunit organization	nucleosome assembly	GO:0071824	115/2854	237/18800	4.59041e-34	2.48925e-31	1.8243e-31	NAP1L1/H1-4/ANP32B/H3C2/H1-5/SET/H1-2/NPM1/SOX9/HMGB1/H2BC4/H3C3/H3C11/H3C8/H2BC12/H3-3B/SMARCC1/NASP/H4C11/H4C12/HMGB2/SSRP1/H3-3A/H2BC18/H4C3/SMARCA4/H4C5/CENPF/BDP1/ATRX/H2BC5/SMARCA5/CHD2/H2AX/SMARCC2/NAP1L4/ARID1A/ANP32E/H3C7/H2BC14/HP1BP3/SUPT16H/H3C6/SETD2/H4C13/H1-10/HMGA1/MACROH2A1/RSF1/H2BC7/H2BC17/H3C4/H2BC3/H2BC9/SMARCE1/SMARCB1/H2BC11/H3C10/CHD1/H3C14/BRD2/H3C15/H4C2/KAT6B/CAND1/H1-3…	115	Biological Process	3.2721
focal adhesion	focal adhesion	GO:0005925	163/2917	419/19594	4.88659e-34	5.96979e-32	3.14628e-32	ACTB/VIM/ACTG1/PCBP2/MAP4K4/TPM4/HSPA8/PABPC1/YWHAE/NPM1/CNN3/CFL1/PPIA/CTNNA1/MARCKS/ENAH/HNRNPK/PPP1CB/CTNNB1/GDI2/RHOA/YWHAZ/RDX/B2M/CLTC/RAC1/DST/FLNA/YWHAQ/CAPN5/MSN/CALR/PTK2/AIF1L/PTPRA/CORO1C/ANXA5/FLOT2/TNC/FAT1/PFN1/CORO2B/ADD1/ACTR2/CYFIP1/ZYX/NCKAP1/AKAP12/GNB2/PALLD/FLOT1/HSPB1/YWHAG/HSP90B1/SYNE2/HSPA9/MAPK1/ARF1/ACTR3/ANXA6/CDC42/LIMA1/CDH2/SPRY4/EPB41L2/HMGA1/ADAM9/YES1/YWHAB/GNA1…	163	Cellular Component	2.36925
protein-DNA complex	nucleosome assembly	GO:0032993	108/2917	220/19594	2.23801e-33	2.34351e-31	1.23511e-31	ACTB/H1-4/H3C2/H1-5/H1-2/NPM1/H2AC11/H2AC8/H2BC4/H3C3/H3C11/H3C8/H2AC16/H2AC20/CTNNB1/H2BC12/H2AC19/H2AC18/H3-3B/H4C11/H2AC17/XRCC5/H4C12/H3-3A/H2BC18/H4C3/H4C5/PARP1/H2AC4/H2BC5/JUND/H2AC13/PRKDC/H2AC6/H2AX/XRCC6/H2AC21/MCM4/H2AZ2/MORF4L1/H2AZ1/H3C7/H2BC14/HP1BP3/H3C6/H4C13/TOP1/MCM3/H1-10/MACROH2A1/FOS/H2BC7/H2BC17/H2AC12/H3C4/H2BC3/H2BC9/H2BC11/H3C10/H2AC7/RUVBL2/H3C14/H3C15/H4C2/KAT6B/H1-3/KA…	108	Cellular Component	3.47065
cell-substrate junction	focal adhesion	GO:0030055	164/2917	428/19594	2.60933e-33	2.3908e-31	1.26003e-31	ACTB/VIM/ACTG1/PCBP2/MAP4K4/TPM4/HSPA8/PABPC1/YWHAE/NPM1/CNN3/CFL1/PPIA/CTNNA1/MARCKS/ENAH/HNRNPK/PPP1CB/CTNNB1/GDI2/RHOA/YWHAZ/RDX/B2M/CLTC/RAC1/DST/FLNA/YWHAQ/CAPN5/MSN/CALR/PTK2/AIF1L/PTPRA/CORO1C/ANXA5/FLOT2/TNC/FAT1/PFN1/CORO2B/ADD1/ACTR2/CYFIP1/ZYX/NCKAP1/ERBIN/AKAP12/GNB2/PALLD/FLOT1/HSPB1/YWHAG/HSP90B1/SYNE2/HSPA9/MAPK1/ARF1/ACTR3/ANXA6/CDC42/LIMA1/CDH2/SPRY4/EPB41L2/HMGA1/ADAM9/YES1/YWHA…	164	Cellular Component	2.78615
nucleosome	nucleosome assembly	GO:0000786	78/2917	129/19594	1.29069e-32	1.0512e-30	5.54017e-31	ACTB/H1-4/H3C2/H1-5/H1-2/H2AC11/H2AC8/H2BC4/H3C3/H3C11/H3C8/H2AC16/H2AC20/H2BC12/H2AC19/H2AC18/H3-3B/H4C11/H2AC17/H4C12/H3-3A/H2BC18/H4C3/H4C5/H2AC4/H2BC5/H2AC13/H2AC6/H2AX/H2AC21/H2AZ2/MORF4L1/H2AZ1/H3C7/H2BC14/HP1BP3/H3C6/H4C13/H1-10/MACROH2A1/H2BC7/H2BC17/H2AC12/H3C4/H2BC3/H2BC9/H2BC11/H3C10/H2AC7/RUVBL2/H3C14/H3C15/H4C2/KAT6B/H1-3/KAT6A/MORF4L2/H4C4/H4C9/H4C14/H4C15/H2BC10/H2BC8/H2BC21/H2BC15…	78	Cellular Component	3.80568
regulation of RNA splicing	RNA splicing, via transesterification reactions with bulged adenosine as nucleophile	GO:0043484	86/2854	154/18800	1.42067e-31	7.0619e-29	5.17546e-29	HNRNPA1/NCL/HNRNPA2B1/QKI/HSPA8/HNRNPH3/HNRNPU/DDX5/HNRNPK/HNRNPH1/RBMX/DDX17/RBM25/SRSF1/KHDRBS1/HNRNPF/FXR1/TRA2B/SRSF3/RBM39/SON/YTHDC1/PUF60/RNPS1/FUS/THRAP3/SAP18/CELF1/SF1/SRSF9/U2AF2/CIRBP/SRSF6/RBM3/CELF2/SRRM1/SRSF10/SRSF4/RBM8A/RBM23/HNRNPL/TMBIM6/AHNAK/RBM15B/FAM50A/C1QBP/SRSF5/RBM12/NOVA1/SRSF7/SRSF2/PRPF19/PTBP1/SETX/ZNF326/RBM5/GRSF1/SNRNP70/PRDX6/POLR2A/HNRNPH2/SRPK2/HSPA1A/RBM10/R…	86	Biological Process	3.76209
RNA localization	RNA transport	GO:0006403	97/2854	196/18800	8.64688e-30	3.96759e-27	2.90773e-27	YBX1/HNRNPA1/HNRNPA2B1/QKI/NPM1/PEG10/HNRNPA3/HNRNPU/KIF5C/KPNB1/RAN/CKAP5/SRSF1/KHDRBS1/CCT5/CCT3/KHSRP/IGF2BP2/SRSF3/TPR/EIF5A/CASC3/XPO1/FLOT1/DHX9/CCT7/SETD2/YTHDC1/G3BP2/ZFP36L1/CCT2/DDX39B/CCT6A/HNRNPAB/SARNP/SMG1/CPSF6/RUVBL2/FBL/TNKS/LRPPRC/TCP1/PABPN1/SUPT6H/NHP2/NUTF2/RBM15B/XPOT/RTRAF/ATXN2/CCT4/SRSF7/FYTTD1/NUP50/YY1/IWS1/ALYREF/BICD1/CCT8/NCBP2/CETN2/PRPF6/HSF1/UPF3A/TOMM20/POLDIP3/S…	97	Biological Process	3.52557
regulation of mRNA splicing, via spliceosome	RNA splicing, via transesterification reactions with bulged adenosine as nucleophile	GO:0048024	66/2854	103/18800	1.81741e-29	7.74345e-27	5.67496e-27	HNRNPA1/NCL/HNRNPA2B1/QKI/HSPA8/HNRNPU/DDX5/HNRNPK/RBMX/DDX17/RBM25/KHDRBS1/FXR1/TRA2B/SRSF3/RBM39/SON/YTHDC1/PUF60/RNPS1/THRAP3/SAP18/CELF1/SF1/SRSF9/U2AF2/CIRBP/SRSF6/RBM3/CELF2/SRRM1/SRSF10/SRSF4/RBM8A/RBM23/HNRNPL/RBM15B/C1QBP/NOVA1/SRSF7/SRSF2/PRPF19/PTBP1/RBM5/SNRNP70/PRDX6/SRPK2/RBM10/REST/NSRP1/TRA2A/KHDRBS3/DYRK1A/WTAP/RBM42/FMR1/RBM4/SRPK1/NUP98/PCBP4/SMU1/SF3B4/TIA1/DAZAP1/SNW1/CWC22	66	Biological Process	4.28697
nucleosome assembly	nucleosome assembly	GO:0006334	74/2854	126/18800	2.71646e-29	1.08025e-26	7.91683e-27	NAP1L1/H1-4/ANP32B/H3C2/H1-5/SET/H1-2/NPM1/SOX9/H2BC4/H3C3/H3C11/H3C8/H2BC12/H3-3B/NASP/H4C11/H4C12/HMGB2/H3-3A/H2BC18/H4C3/H4C5/ATRX/H2BC5/SMARCA5/H2AX/NAP1L4/H3C7/H2BC14/HP1BP3/H3C6/H4C13/H1-10/MACROH2A1/RSF1/H2BC7/H2BC17/H3C4/H2BC3/H2BC9/H2BC11/H3C10/H3C14/BRD2/H3C15/H4C2/KAT6B/H1-3/KAT6A/H4C4/H4C9/H4C14/H4C15/H2BC10/H2BC8/CHAF1A/H2BC21/H2BC15/MCM2/H3C13/H4C8/H3C12/H3C1/MACROH2A2/DAXX/H2BC13/B…	74	Biological Process	3.92069
protein-DNA complex assembly	nucleosome assembly	GO:0065004	98/2854	203/18800	5.57538e-29	2.07857e-26	1.52333e-26	NAP1L1/H1-4/ANP32B/H3C2/H1-5/SET/H1-2/NPM1/SOX9/HMGB1/H2BC4/H3C3/H3C11/H3C8/H2BC12/H3-3B/NASP/H4C11/H4C12/HMGB2/H3-3A/H2BC18/H4C3/SMARCA4/H4C5/CENPF/BDP1/ATRX/H2BC5/SMARCA5/H2AX/NAP1L4/H3C7/H2BC14/HP1BP3/H3C6/H4C13/H1-10/MACROH2A1/RSF1/H2BC7/H2BC17/H3C4/H2BC3/H2BC9/SMARCB1/H2BC11/H3C10/H3C14/BRD2/H3C15/H4C2/KAT6B/CAND1/H1-3/KAT6A/TCF4/RB1/TAF10/H4C4/H4C9/H4C14/H4C15/H2BC10/ATF7IP/H2BC8/CHAF1A/SEN…	98	Biological Process	3.29229
lamellipodium	focal adhesion	GO:0030027	96/2917	202/19594	2.12858e-28	1.56025e-26	8.22306e-27	ACTB/RAB13/PABPC1/CFL1/CTNNA1/ENAH/CTNNB1/FSCN1/RHOA/RDX/CAPRIN1/RAC1/DDX3X/DPYSL3/APC/NME2/MYO10/MTSS2/ABI2/DBN1/TUBB3/CORO1C/FLOT2/FAT1/RUFY3/ACTR2/CYFIP1/NCKAP1/AKT1/SPATA13/PALLD/FLOT1/SYNE2/ACTR3/CDH2/CAPZB/CCDC88A/PLCE1/ITGB1/SRGAP2/PTPN13/APP/MYH10/P4HB/CDC42BPB/PLCG1/CD44/ARPC3/LIMK1/RAB3IP/NRBP1/ARHGEF6/CTTN/ARPC2/ARHGEF7/WASF3/CTNND1/CDC42BPA/APBB2/ROCK1/FERMT2/PHACTR4/EVL/ARHGAP31/ARPC…	96	Cellular Component	3.20544
cell leading edge	focal adhesion	GO:0031252	152/2917	416/19594	2.63848e-28	1.75818e-26	9.26623e-27	EEF1A1/ACTB/VIM/RAB13/PABPC1/EPB41L3/CFL1/MACF1/CTNNA1/ENAH/SPTBN1/CTNNB1/FSCN1/RHOA/RDX/CAPRIN1/RAC1/DDX3X/DPYSL3/DST/APC/NME2/MYO10/MTSS2/S100B/MYO5A/PSD3/AIF1L/ABI2/DBN1/TUBB3/CORO1C/FLOT2/FAT1/RUFY3/ATF4/ACTR2/CYFIP1/NCKAP1/AKT1/SPATA13/PALLD/FLOT1/SYNE2/ARF1/ACTR3/CDC42/LIMA1/CDH2/SPRY4/CAPZB/CCDC88A/PLCE1/ITGB1/SRGAP2/PTPN13/EZR/APP/MTSS1/MYH10/LMO4/P4HB/CDC42BPB/TLN1/PLCG1/SPRY2/MYH9/CD44/…	152	Cellular Component	2.25217
cell cortex	focal adhesion	GO:0005938	123/2917	310/19594	7.35966e-27	4.14971e-25	2.18704e-25	EEF1A1/ACTB/NCL/TPM4/ENO1/SEPTIN7/SEPTIN9/RHOBTB3/CALD1/MARCKS/SPTBN1/CTNNB1/SEPTIN2/FSCN1/RHOA/RDX/RAC1/DST/SEPTIN11/FLNA/DYNC1H1/MYO10/MTSS2/PARD3/MYO5B/PTK2/DBN1/FMN2/CORO1C/FLOT2/SPTAN1/PFN1/COTL1/ACTR2/DSTN/MYL12B/WDR1/AKAP12/MYO9B/FLOT1/CTBP1/CLTA/CDH2/EPB41L2/CAPZB/RHOC/DCTN1/EXOC5/ENO2/MAPRE1/EZR/MYH10/UTRN/SEPTIN3/AKAP13/MYH9/ACTR1A/CAP1/NDFIP1/ERC1/CRIP2/EXOC7/SPIRE1/NRBP1/RND3/ASPH/FNB…	123	Cellular Component	2.40682
ribonucleoprotein granule	cytoplasmic ribonucleoprotein granule	GO:0035770	107/2917	261/19594	6.98673e-25	3.41418e-23	1.79939e-23	TUBA1A/YBX1/ACTB/NCL/TUBB/PABPC1/HNRNPA3/HNRNPU/CSDE1/HNRNPK/CAPRIN1/RAC1/DDX3X/KPNB1/DDX6/SQSTM1/PRRC2C/EID1/FXR1/VCP/CASC3/DHX9/UBAP2L/EIF4G1/GIGYF2/CDC42/TOP1/G3BP2/ZFP36L1/HNRNPAB/PUM1/CNOT1/SAMD4A/SARNP/CELF1/G3BP1/CIRBP/PCBP1/RC3H2/PABPC4/LSM14A/PUM2/UBAP2/AGO1/PSMC3/HNRNPL/NUFIP2/STAU1/ATXN2/ELAVL1/IQGAP1/ROCK1/AGO2/PNRC2/BARD1/TARDBP/CARHSP1/LARP1/SUMO1/LSM4/ATXN2L/BTBD2/GRSF1/ROCK2/HSF1/…	107	Cellular Component	2.73093
protein heterodimerization activity	nucleosome assembly	GO:0046982	129/2917	332/18410	1.52195e-24	5.28624e-22	4.02115e-22	TUBB2B/H3C2/TPM4/YWHAE/H2AC11/H2AC8/H2BC4/H3C3/H3C11/H3C8/H2AC16/H2AC20/H2BC12/TCF12/H2AC19/H2AC18/H3-3B/H4C11/H2AC17/H4C12/H3-3A/HIP1/H2BC18/H4C3/H4C5/RAN/PPP2R1A/H2AC4/H2BC5/H2AC13/H2AC6/TOP2A/H2AX/SMC1A/PAFAH1B2/ATF4/FXR1/ADD1/H2AC21/H2AZ2/TCF3/H2AZ1/HIF1A/H3C7/TOP2B/H2BC14/H3C6/UBA2/H4C13/VAPA/MACROH2A1/H2BC7/H2BC17/H2AC12/H3C4/H2BC3/ARNT2/MAPK4/H2BC9/H2BC11/H3C10/ITGB1/H2AC7/PHB2/YWHAH/H3C14…	129	Molecular Function	2.33386
regulation of supramolecular fiber organization	regulation of supramolecular fiber organization	GO:1902903	136/2854	376/18800	3.76357e-24	1.24721e-21	9.14042e-22	ACTG1/MAP1B/TMSB4X/HSPA8/TMSB10/MAP2/SPTBN1/RHOA/RDX/RAC1/FLNA/APC/STMN1/CLU/ABI2/TJP1/DBN1/TAOK1/CKAP5/SPTAN1/PFN1/CORO2B/COTL1/PFDN5/S100A10/ADD1/PSRC1/DSTN/CYFIP1/WDR1/NCKAP1/PAK2/CAMSAP1/ARF1/CDC42/LIMA1/CAPZB/RHOC/ALMS1/DCTN1/CCDC88A/GMFB/HDGFL3/PFN2/BMERB1/TRIOBP/MAPRE1/APP/MTSS1/PROX1/ARHGAP35/AKAP13/SEMA5A/ARPC3/TMOD2/LIMK1/TPX2/RB1/SLAIN1/CDK5RAP2/MTPN/SFRP1/CTTN/ARPC2/CLIP3/ARHGEF7/WASF…	136	Biological Process	2.39057
cytoplasmic ribonucleoprotein granule	cytoplasmic ribonucleoprotein granule	GO:0036464	101/2917	243/19594	4.15349e-24	1.71532e-22	9.04032e-23	TUBA1A/YBX1/ACTB/NCL/TUBB/PABPC1/HNRNPU/CSDE1/HNRNPK/CAPRIN1/RAC1/DDX3X/KPNB1/DDX6/SQSTM1/PRRC2C/EID1/FXR1/VCP/CASC3/DHX9/UBAP2L/EIF4G1/GIGYF2/CDC42/TOP1/G3BP2/ZFP36L1/HNRNPAB/PUM1/CNOT1/SAMD4A/SARNP/CELF1/G3BP1/CIRBP/PCBP1/RC3H2/PABPC4/LSM14A/PUM2/UBAP2/AGO1/PSMC3/NUFIP2/STAU1/ATXN2/ELAVL1/IQGAP1/ROCK1/AGO2/PNRC2/BARD1/TARDBP/CARHSP1/LARP1/LSM4/ATXN2L/BTBD2/ROCK2/PSMA4/MEX3A/POLDIP3/DDX1/USP3/PS…	101	Cellular Component	3.04329
actin cytoskeleton	focal adhesion	GO:0015629	163/2917	499/19594	4.21225e-24	1.71532e-22	9.04032e-23	EEF1A1/ACTB/ACTG1/TPM4/SPECC1/MYL6/SEPTIN7/SEPTIN9/CNN3/CFL1/MACF1/ALDOA/CALD1/CTNNA1/MARCKS/HNRNPK/SPTBN1/SEPTIN2/FSCN1/RDX/HNRNPC/RAC1/DPYSL3/SEPTIN11/FLNA/MYO10/MTSS2/MYO5B/MYO5A/PTK2/AIF1L/TJP1/DBN1/FMN2/TPM3/CORO1C/FLOT2/FYN/SPTAN1/CORO2B/COTL1/GABARAP/ADD1/ACTR2/DSTN/ARHGAP21/ZYX/MYL12B/WDR1/NCKAP1/SIPA1L1/MYO9B/PALLD/FLOT1/DHX9/EHBP1/GAS7/ACTR3/LIMA1/CDH2/EPB41L2/CAPZB/ASAP1/YES1/CASK/TRIO…	163	Cellular Component	2.40764
regulation of protein catabolic process	regulation of cellular protein catabolic process	GO:0042176	139/2854	395/18800	2.41144e-23	6.5383e-21	4.79173e-21	EEF1A1/RACK1/HSP90AA1/HSP90AB1/UBB/GFAP/SOX9/TRIB2/HIPK2/RDX/SMARCC1/FLNA/NOP53/APC/HUWE1/MSN/OAZ1/CLU/PTK2/CSNK1A1/FMN2/UBXN1/FYN/ELOB/RAD23B/RAB7A/GABARAP/VCP/SNX3/AKT1/AZIN1/MDM2/XPO1/EIF3H/SUMO2/SF3B3/ODC1/DDB1/PSMD2/BAG6/NEDD4L/WAC/ADAM9/GNA12/UBE3A/STUB1/EZR/UBQLN1/SH3D19/SDCBP/PTEN/LAPTM4B/NDFIP1/NRDC/ANXA2/FBXW7/CSNK1E/MAD2L2/PSME3/PSMC3/ATP5IF1/PTTG1IP/USP7/CCAR2/LRP1/PIN1/RNF40/UBXN2A/R…	139	Biological Process	2.45489
cellular component disassembly	regulation of supramolecular fiber organization	GO:0022411	154/2854	460/18800	3.36976e-23	8.73941e-21	6.40486e-21	MAP1B/SET/MAP4K4/HSPA8/CALM1/NES/CFL1/SPTBN1/KIF5B/FSCN1/RDX/NEK6/SMARCC1/BNIP3/APC/STMN1/HUWE1/SSRP1/SMARCA4/TAOK1/CKAP5/SPTAN1/SQSTM1/TOP2A/GABARAP/CHMP4B/ADD1/VCP/DSTN/WDR1/SLC25A5/SMARCC2/ARID1A/EIF5A/HIF1A/FLOT1/GSPT1/CHMP3/KLC1/CAMSAP1/SUPT16H/SCAF8/LIMA1/CAPZB/HMGA1/BNIP3L/DCTN1/SMARCE1/SMARCB1/HDGFL3/BMERB1/PHB2/TRIOBP/VDAC1/SH3PXD2B/UBQLN1/CDC37/SEMA5A/TMOD2/MFN2/PRKCA/TPX2/FBXW7/ASPH/MT…	154	Biological Process	2.15586
condensed chromosome, centromeric region	condensed chromosome, centromeric region	GO:0000779	74/2917	156/19594	3.89544e-22	1.50282e-20	7.92037e-21	SEPTIN7/HNRNPU/CBX5/SEPTIN2/APC/DYNC1LI2/CSNK1A1/CENPF/RASSF2/CKAP5/ATRX/SMC1A/CFDP1/CHMP4B/SKA2/TPR/CENPB/DYNLL1/XPO1/CHMP3/DCTN1/CBX3/TP53BP1/DCTN2/PPP1R12A/BOD1L1/BIRC5/CHMP2A/NCAPD2/SIN3A/CLIP1/CLASP2/PAFAH1B1/RANGAP1/DCTN5/CHMP5/FBXW11/SUGT1/HSF1/NCAPG/CCNB1/CLASP1/KANSL1/SUMO3/SEC13/CENPV/NDE1/DCTN4/BUB3/PSEN1/PPP1CC/SPC24/KNTC1/ZNF207/BOD1/PLK1/SPAG5/NUP98/SEH1L/KAT2B/KMT5B/PHF2/BUB1B/PHF6…	74	Cellular Component	3.10228
protein-containing complex disassembly	regulation of supramolecular fiber organization	GO:0032984	96/2854	239/18800	4.31375e-21	1.02926e-18	7.54317e-19	MAP1B/SET/HSPA8/CALM1/NES/CFL1/SPTBN1/KIF5B/RDX/SMARCC1/BNIP3/APC/STMN1/SSRP1/SMARCA4/TAOK1/CKAP5/SPTAN1/CHMP4B/ADD1/VCP/DSTN/WDR1/SMARCC2/ARID1A/EIF5A/GSPT1/CHMP3/KLC1/CAMSAP1/SUPT16H/SCAF8/LIMA1/CAPZB/HMGA1/SMARCE1/SMARCB1/HDGFL3/BMERB1/TRIOBP/UBQLN1/SEMA5A/TMOD2/TPX2/ASPH/MTPN/MAP1LC3B/ETF1/CHMP2A/SMARCD3/KIF2A/FLII/CLASP2/TWF1/SETX/CAPZA2/TMOD3/GSK3B/VPS4A/SMARCD1/SNAP29/CHMP5/EPS8/PPP1CA/WAS…	96	Biological Process	2.73002
condensed chromosome	condensed chromosome, centromeric region	GO:0000793	99/2917	255/19594	4.75884e-21	1.51662e-19	7.9931e-20	SEPTIN7/HNRNPU/HMGB1/CBX5/SEPTIN2/APC/RAD21/HMGB2/BAZ1B/DYNC1LI2/CSNK1A1/CENPF/RASSF2/CKAP5/ATRX/SMARCA5/TOP2A/H2AX/SMC1A/CFDP1/CHMP4B/SKA2/MKI67/TPR/CENPB/DYNLL1/XPO1/BRD4/CHMP3/MACROH2A1/DCTN1/CBX3/TP53BP1/DCTN2/STAG2/LRPPRC/WAPL/PPP1R12A/SMC3/BOD1L1/BIRC5/CHMP2A/NCAPD2/SIN3A/CLIP1/CLASP2/PAFAH1B1/RANGAP1/CTCF/DCTN5/CHMP5/FBXW11/SUGT1/HSF1/NCAPG/CCNB1/CLASP1/KANSL1/SUMO3/SEC13/CENPV/NDE1/RIF1/C…	99	Cellular Component	2.84636
negative regulation of organelle organization	regulation of supramolecular fiber organization	GO:0010639	125/2854	356/18800	5.11267e-21	1.0986e-18	8.05131e-19	MAP1B/HNRNPA1/TMSB4X/NPM1/HNRNPU/TMSB10/MAP2/SLC25A6/SPTBN1/GDI2/RDX/HNRNPC/H3-3B/BNIP3/APC/STMN1/RAD21/HUWE1/CLU/H3-3A/FEZ1/BAZ1B/MAP4/TJP1/CENPF/TAOK1/PARP1/ATRX/SPTAN1/PFN1/CORO2B/SMARCA5/TOP2A/RAB7A/CHMP4B/ADD1/SLC25A5/TPR/AKT1/PAK2/VAT1/IK/CAMSAP1/LIMA1/CAPZB/GMFB/HDGFL3/PFN2/BMERB1/TRIOBP/MAPRE1/TRIM37/PRELID1/TNKS/TMOD2/TPX2/WAPL/CDK5RAP2/MTPN/MAD2L2/CLIP3/AURKAIP1/ARHGEF7/TERF2IP/EHMT2/KA…	125	Biological Process	2.0896
nucleic acid transport	RNA transport	GO:0050657	74/2854	159/18800	5.15687e-21	1.0986e-18	8.05131e-19	YBX1/HNRNPA1/HNRNPA2B1/QKI/NPM1/PEG10/HNRNPA3/KIF5C/KPNB1/RAN/CKAP5/SRSF1/KHDRBS1/KHSRP/IGF2BP2/SRSF3/TPR/EIF5A/XPO1/FLOT1/DHX9/SETD2/YTHDC1/G3BP2/ZFP36L1/DDX39B/SARNP/SMG1/CPSF6/TNKS/LRPPRC/PABPN1/SUPT6H/NUTF2/RBM15B/XPOT/RTRAF/ATXN2/SRSF7/FYTTD1/NUP50/IWS1/ALYREF/NCBP2/CETN2/HSF1/UPF3A/TOMM20/POLDIP3/SEC13/RANBP2/XPO5/IGF2BP3/ALKBH5/NUP54/MCM3AP/SSB/NUP93/FMR1/AKAP8L/NUP205/UPF2/NUP98/SEH1L/THO…	74	Biological Process	3.20959
RNA transport	RNA transport	GO:0050658	74/2854	159/18800	5.15687e-21	1.0986e-18	8.05131e-19	YBX1/HNRNPA1/HNRNPA2B1/QKI/NPM1/PEG10/HNRNPA3/KIF5C/KPNB1/RAN/CKAP5/SRSF1/KHDRBS1/KHSRP/IGF2BP2/SRSF3/TPR/EIF5A/XPO1/FLOT1/DHX9/SETD2/YTHDC1/G3BP2/ZFP36L1/DDX39B/SARNP/SMG1/CPSF6/TNKS/LRPPRC/PABPN1/SUPT6H/NUTF2/RBM15B/XPOT/RTRAF/ATXN2/SRSF7/FYTTD1/NUP50/IWS1/ALYREF/NCBP2/CETN2/HSF1/UPF3A/TOMM20/POLDIP3/SEC13/RANBP2/XPO5/IGF2BP3/ALKBH5/NUP54/MCM3AP/SSB/NUP93/FMR1/AKAP8L/NUP205/UPF2/NUP98/SEH1L/THO…	74	Biological Process	2.99019
nuclear chromosome	DNA replication-dependent chromatin organization	GO:0000228	92/2917	228/19594	5.2286e-21	1.5969e-19	8.41621e-20	H3C2/HNRNPU/H3C3/H3C11/H3C8/H3-3B/RAD21/H4C11/H4C12/H3-3A/BAZ1B/H4C3/H4C5/TRIM24/HDAC2/ATRX/RBBP4/SMARCA5/TOP2A/H2AX/SMC1A/CFDP1/MCM4/MORF4L1/ANP32E/BRD4/H3C7/IK/DHX9/H3C6/H4C13/TOP1/JUN/MCM3/MACROH2A1/H3C4/SMARCE1/SMARCB1/H3C10/CPSF6/RUVBL2/CHD1/H4C2/STAG2/LRPPRC/MCM7/WAPL/H4C4/PCNA/SMC3/SMCHD1/H4C9/H4C14/BIRC5/H4C15/NCAPD2/TERF2IP/SIN3A/CSNK2A1/MCM2/PBRM1/SETX/YY1/RPA1/H4C8/H3C12/PHF12/MCM6/H3C…	92	Cellular Component	2.45377
proteasomal protein catabolic process	regulation of cellular protein catabolic process	GO:0010498	156/2854	496/18800	1.96445e-20	4.03828e-18	2.95954e-18	RACK1/HSP90AB1/PCBP2/UBB/TRIB2/CTNNB1/SMARCC1/NOP53/WWTR1/HUWE1/CALR/CLU/SKP1/CANX/CSNK1A1/TRIP12/UBXN1/UBXN7/ELOB/RAD23B/GABARAP/VCP/AKT1/MDM2/XPO1/EIF3H/HSP90B1/SUMO2/ENC1/DDB1/PSMD2/BAG6/NEDD4L/WAC/PSMD4/PSMA7/PSMD7/GNA12/PPP2R5C/STUB1/TBL1XR1/UBE2D3/UBQLN1/SDCBP/TRIM9/PSMD8/FBXW7/CSNK1E/PSME3/PSMC3/CUL3/PSMB6/USP7/CCAR2/RNF40/UBXN2A/UBXN4/RAD23A/UBE2S/UBXN6/MARCHF7/PRPF19/RNF180/CDC34/HERC2/R…	156	Biological Process	1.91544
establishment of RNA localization	RNA transport	GO:0051236	74/2854	162/18800	2.03099e-20	4.03828e-18	2.95954e-18	YBX1/HNRNPA1/HNRNPA2B1/QKI/NPM1/PEG10/HNRNPA3/KIF5C/KPNB1/RAN/CKAP5/SRSF1/KHDRBS1/KHSRP/IGF2BP2/SRSF3/TPR/EIF5A/XPO1/FLOT1/DHX9/SETD2/YTHDC1/G3BP2/ZFP36L1/DDX39B/SARNP/SMG1/CPSF6/TNKS/LRPPRC/PABPN1/SUPT6H/NUTF2/RBM15B/XPOT/RTRAF/ATXN2/SRSF7/FYTTD1/NUP50/IWS1/ALYREF/NCBP2/CETN2/HSF1/UPF3A/TOMM20/POLDIP3/SEC13/RANBP2/XPO5/IGF2BP3/ALKBH5/NUP54/MCM3AP/SSB/NUP93/FMR1/AKAP8L/NUP205/UPF2/NUP98/SEH1L/THO…	74	Biological Process	2.97462
kinetochore	condensed chromosome, centromeric region	GO:0000776	68/2917	146/19594	6.61512e-20	1.93955e-18	1.02221e-18	SEPTIN7/HNRNPU/CBX5/SEPTIN2/APC/DYNC1LI2/CSNK1A1/CENPF/RASSF2/CKAP5/SMC1A/CFDP1/CHMP4B/SKA2/TPR/DYNLL1/XPO1/CHMP3/DCTN1/TP53BP1/DCTN2/PPP1R12A/BOD1L1/BIRC5/CHMP2A/SIN3A/CLIP1/CLASP2/PAFAH1B1/RANGAP1/DCTN5/CHMP5/FBXW11/SUGT1/HSF1/CCNB1/CLASP1/KANSL1/SUMO3/SEC13/CENPV/NDE1/DCTN4/BUB3/PSEN1/PPP1CC/SPC24/KNTC1/ZNF207/BOD1/PLK1/SPAG5/NUP98/SEH1L/KAT2B/PHF2/BUB1B/PHF6/CHAMP1/CHMP7/SEPTIN6/BUB1/NUP160/C…	68	Cellular Component	3.18639
chromosome, telomeric region	DNA replication-dependent chromatin organization	GO:0000781	73/2917	166/19594	1.77264e-19	4.81239e-18	2.53629e-18	HNRNPA2B1/CBX5/PPP1CB/H3-3B/H4C11/XRCC5/H4C12/H3-3A/H4C3/H4C5/PARP1/HDAC2/ATRX/PRKDC/RBBP4/H2AX/XRCC6/KDM1A/MCM4/CBX1/PTGES3/H4C13/MCM3/DDB1/MACROH2A1/CBX3/H2BC3/WDR82/TP53BP1/APEX1/H4C2/TNKS/NHP2/MCM7/H4C4/PCNA/SMCHD1/H4C9/H4C14/H4C15/TERF2IP/MCM2/TNKS2/SETX/ALYREF/MTA2/EZH2/RBBP7/RPA1/H4C8/PPP1CA/GATAD2B/MCM6/CDC73/CHD4/HAT1/MACROH2A2/RIF1/CDK2/SSB/PPP1CC/CDK1/ZNF827/ORC4/NABP2/PPP1R10/THOC2/PO…	73	Cellular Component	3.1568
RNA catabolic process	cytoplasmic ribonucleoprotein granule	GO:0006401	103/2854	280/18800	3.35017e-19	5.87757e-17	4.30751e-17	YBX1/VIM/PABPC1/NPM1/HNRNPU/CSDE1/DDX5/SERBP1/HNRNPM/HNRNPC/HNRNPD/SYNCRIP/TRIR/YBX3/TAF15/KHSRP/EIF3E/FXR1/AKT1/CASC3/GSPT1/DHX9/GIGYF2/RNPS1/ZFP36L1/FUS/MYEF2/HNRNPAB/NUDT16/THRAP3/PUM1/CNOT1/SAMD4A/CELF1/SMG1/CIRBP/APEX1/PAIP1/LRPPRC/RC3H2/PABPC4/PRKCA/PUM2/XRN2/RBM8A/AGO1/ETF1/ELAVL1/EIF4A3/RNASEH2C/ROCK1/AGO2/PNRC2/TARDBP/CARHSP1/HNRNPA0/LARP1/LSM4/NBAS/GRSF1/NT5C3B/ROCK2/RNASEH2A/TTC37/NCBP…	103	Biological Process	2.43846
mRNA catabolic process	cytoplasmic ribonucleoprotein granule	GO:0006402	91/2854	233/18800	4.24538e-19	7.23535e-17	5.30258e-17	YBX1/VIM/PABPC1/NPM1/HNRNPU/CSDE1/DDX5/SERBP1/HNRNPM/HNRNPC/HNRNPD/SYNCRIP/YBX3/TAF15/KHSRP/EIF3E/FXR1/AKT1/CASC3/GSPT1/DHX9/GIGYF2/RNPS1/ZFP36L1/FUS/MYEF2/HNRNPAB/NUDT16/THRAP3/PUM1/CNOT1/SAMD4A/CELF1/SMG1/CIRBP/APEX1/PAIP1/RC3H2/PABPC4/PRKCA/PUM2/XRN2/RBM8A/AGO1/ETF1/ELAVL1/EIF4A3/ROCK1/AGO2/PNRC2/TARDBP/CARHSP1/HNRNPA0/LARP1/LSM4/NBAS/NT5C3B/ROCK2/TTC37/NCBP2/UPF3A/MEX3D/CNOT7/TNRC6B/YTHDF3/HS…	91	Biological Process	2.52911
regulation of protein-containing complex assembly	regulation of supramolecular fiber organization	GO:0043254	131/2854	401/18800	7.00867e-19	1.08623e-16	7.96067e-17	MAP1B/RACK1/HSP90AA1/TMSB4X/HSPA8/GFAP/SOX9/HMGB1/PTPN11/TMSB10/MAP2/SPTBN1/FSCN1/RHOA/RDX/H3-3B/RAC1/DDX3X/NOP53/STMN1/MSN/CLU/H3-3A/DBN1/PARP1/CKAP5/LGALS3/SPTAN1/PFN1/COTL1/ADD1/VCP/PSRC1/CYFIP1/NCKAP1/CAMSAP1/EIF4G1/CDC42/CAPZB/ASAP1/RHOC/DCTN1/PFN2/TRIOBP/STUB1/MAPRE1/LMO4/VEGFA/CAND1/ARPC3/TMOD2/RB1/SLAIN1/CDK5RAP2/MTPN/RAP1B/CTTN/ARPC2/CLIP3/HCFC1/ATF7IP/SLF2/ARHGEF7/EP300/CTNNBIP1/DLG1/AR…	131	Biological Process	2.07895
protein polymerization	regulation of supramolecular fiber organization	GO:0051258	101/2854	277/18800	1.53481e-18	2.28878e-16	1.67738e-16	MAP1B/HSP90AA1/TMSB4X/GPX4/TMSB10/MAP2/NEFL/SPTBN1/RHOA/RDX/RAC1/STMN1/PREX1/DBN1/CKAP5/SPTAN1/PFN1/COTL1/CHMP4B/ADD1/PSRC1/CYFIP1/NCKAP1/CHMP3/GAS7/CAMSAP1/CAPZB/DCTN1/HDGFL3/PFN2/TRIOBP/MAPRE1/ARPC3/TMOD2/TPX2/SLAIN1/SPIRE1/CDK5RAP2/MTPN/DIAPH1/CTTN/ARPC2/CLIP3/CHMP2A/ARHGEF7/WASF3/UBE2S/DLG1/ARPC1A/CLIP1/MLST8/KANK1/CYFIP2/FLII/ARF6/CLASP2/TWF1/EVL/CEP192/CAPZA2/TMOD3/VDAC2/ARPC5/EPS8/NIN/FKBP…	101	Biological Process	2.32553
regulation of translation	cytoplasmic ribonucleoprotein granule	GO:0006417	144/2854	463/18800	1.83202e-18	2.54139e-16	1.86251e-16	YBX1/VIM/GAPDH/EEF2/RACK1/NCL/QKI/PABPC1/NPM1/EIF4G2/EIF4B/PKM/HNRNPU/CSDE1/RHOA/CAPRIN1/EIF3C/DDX3X/HNRNPD/SYNCRIP/CALR/YBX3/CNBP/EIF4H/EIF5B/EIF1/EIF4EBP2/DDX6/NGRN/KHDRBS1/ILF3/PRKDC/KHSRP/BZW1/EIF3E/ATF4/FXR1/IGF2BP2/CYFIP1/EIF5/EIF4G3/TPR/AKT1/EIF5A/SRP9/CASC3/GSPT1/HSPB1/EIF3H/DHX9/ENC1/EIF2S3/EIF4G1/GIGYF2/ZFP36L1/SOX4/EIF3B/PAIP2/PUM1/CNOT1/SAMD4A/EIF3D/SARNP/EIF4A2/CELF1/APP/CIRBP/PAIP1/…	144	Biological Process	2.13039
actin filament organization	focal adhesion	GO:0007015	141/2854	450/18800	2.03575e-18	2.75983e-16	2.0226e-16	ACTG1/TMSB4X/TPM4/RHOBTB3/CFL1/TMSB10/ALDOA/CALD1/CTNNA1/MARCKS/ENAH/SPTBN1/FSCN1/RHOA/MARCKSL1/RDX/RAC1/DPYSL3/FLNA/STMN1/PREX1/HIP1/MYO5B/MYO5A/AIF1L/ARHGAP12/ABI2/TJP1/DBN1/FMN2/TPM3/CORO1C/SPTAN1/FAT1/PFN1/CORO2B/COTL1/RUFY3/S100A10/ADD1/ACTR2/DSTN/CYFIP1/ZYX/WDR1/NCKAP1/PAK2/GAS7/HSP90B1/ARF1/ACTR3/CDC42/LIMA1/CAPZB/RHOC/ALMS1/CCDC88A/GMFB/PFN2/TRIOBP/EZR/MPRIP/MTSS1/PLEC/PROX1/ARHGAP35/SORB…	141	Biological Process	2.24976
mRNA transport	RNA transport	GO:0051028	60/2854	126/18800	6.62252e-18	8.58768e-16	6.29367e-16	HNRNPA1/HNRNPA2B1/QKI/PEG10/HNRNPA3/KIF5C/SRSF1/KHSRP/IGF2BP2/SRSF3/TPR/EIF5A/XPO1/DHX9/SETD2/YTHDC1/G3BP2/ZFP36L1/DDX39B/SARNP/SMG1/TNKS/LRPPRC/PABPN1/SUPT6H/NUTF2/RBM15B/SRSF7/FYTTD1/NUP50/IWS1/ALYREF/NCBP2/CETN2/HSF1/UPF3A/POLDIP3/SEC13/RANBP2/IGF2BP3/ALKBH5/NUP54/MCM3AP/NUP93/FMR1/AKAP8L/NUP205/UPF2/NUP98/SEH1L/THOC2/RANBP17/SENP2/DDX19B/POLR2D/SMG7/SLBP/NUP160/THOC5/NUP107	60	Biological Process	2.94815
regulation of cellular protein catabolic process	regulation of cellular protein catabolic process	GO:1903362	95/2854	258/18800	7.57973e-18	9.61981e-16	7.05008e-16	RACK1/HSP90AA1/HSP90AB1/UBB/TRIB2/HIPK2/RDX/SMARCC1/NOP53/MSN/CLU/PTK2/CSNK1A1/UBXN1/ELOB/RAD23B/GABARAP/VCP/AKT1/MDM2/XPO1/EIF3H/SUMO2/BAG6/WAC/GNA12/UBE3A/STUB1/EZR/UBQLN1/SDCBP/PTEN/LAPTM4B/ANXA2/FBXW7/CSNK1E/PSME3/PSMC3/ATP5IF1/PTTG1IP/USP7/CCAR2/LRP1/RNF40/RAD23A/MARCHF7/RNF180/CSNK2A1/GPX1/CSNK2A2/HECTD1/SUMO1/VPS35/GSK3B/PSMC5/PARK7/PSMF1/PSME3IP1/FBXL5/AGTPBP1/ANKIB1/CD81/HSPA1A/RNF19A/CD…	95	Biological Process	2.44313
telomere organization	DNA replication-dependent chromatin organization	GO:0032200	70/2854	162/18800	9.06527e-18	1.10356e-15	8.08766e-16	HNRNPA1/HSP90AA1/HNRNPA2B1/H3C2/HSP90AB1/HNRNPU/H3C3/H3C11/H3C8/CTNNB1/HNRNPC/H3-3B/HNRNPD/H4C11/XRCC5/H4C12/H3-3A/H4C3/H4C5/PARP1/ATRX/CCT5/CCT3/PRKDC/XRCC6/H3C7/PTGES3/CCT7/H3C6/MAPK1/YLPM1/H4C13/CCT2/CCT6A/H3C4/H3C10/SMG1/APEX1/H4C2/TNKS/TCP1/NHP2/H4C4/PCNA/H4C9/H4C14/H4C15/USP7/CCT4/TERF2IP/TNKS2/EZH2/CCT8/RPA1/H4C8/H3C12/H3C1/RIF1/RFC1/ZNF827/MAPKAPK5/MAPK3/EXOSC10/GNL3/NABP2/PPP1R10/ERCC1/D…	70	Biological Process	2.59878
positive regulation of cellular catabolic process	regulation of cellular protein catabolic process	GO:0031331	139/2854	449/18800	1.13419e-17	1.35309e-15	9.91644e-16	YBX1/RACK1/HSP90AA1/PABPC1/HNRNPU/CSDE1/HMGB1/TRIB2/RDX/BNIP3/HNRNPD/NOP53/MSN/SYNCRIP/CLU/PTK2/CSNK1A1/ELOB/KHSRP/PAFAH1B2/GABARAP/VCP/SLC25A5/AKT1/MDM2/HIF1A/DHX9/SUMO2/GIGYF2/ZBTB20/ZFP36L1/BAG6/BNIP3L/WAC/PUM1/CNOT1/SAMD4A/ADAM9/SH3BP4/CELF1/VDAC1/STUB1/EZR/APP/RAB3GAP2/UBQLN1/GNAI3/PAIP1/SH3D19/PTEN/RC3H2/NRDC/PIP4K2B/FBXW7/SUPT5H/CSNK1E/PSMC3/ATP5IF1/SESN3/PTTG1IP/IRS2/LRP1/RNF40/RGMA/RAD23…	139	Biological Process	1.92578
proteasome-mediated ubiquitin-dependent protein catabolic process	regulation of cellular protein catabolic process	GO:0043161	130/2854	414/18800	3.68057e-17	4.14238e-15	3.03583e-15	RACK1/HSP90AB1/PCBP2/TRIB2/CTNNB1/SMARCC1/NOP53/WWTR1/HUWE1/CALR/CLU/SKP1/CANX/CSNK1A1/TRIP12/UBXN1/UBXN7/ELOB/RAD23B/GABARAP/VCP/AKT1/MDM2/XPO1/EIF3H/HSP90B1/SUMO2/DDB1/PSMD2/BAG6/NEDD4L/WAC/PSMD4/PSMD7/GNA12/PPP2R5C/STUB1/TBL1XR1/UBE2D3/UBQLN1/SDCBP/TRIM9/PSMD8/FBXW7/CSNK1E/PSMC3/CUL3/USP7/CCAR2/UBXN2A/UBXN4/RAD23A/UBE2S/RNF180/CDC34/HERC2/RNF187/ITCH/HECTD1/SUMO1/PCNP/TRAF4/GSK3B/MTA1/PPP2CB/P…	130	Biological Process	1.99008
cytoplasmic stress granule	cytoplasmic ribonucleoprotein granule	GO:0010494	44/2917	79/19594	4.36356e-17	1.03177e-15	5.43778e-16	YBX1/PABPC1/CSDE1/HNRNPK/CAPRIN1/DDX3X/KPNB1/DDX6/PRRC2C/VCP/CASC3/UBAP2L/EIF4G1/GIGYF2/G3BP2/PUM1/CELF1/G3BP1/CIRBP/RC3H2/PABPC4/LSM14A/PUM2/NUFIP2/STAU1/ATXN2/ELAVL1/ROCK1/TARDBP/LARP1/ATXN2L/DDX1/YTHDF3/LARP4/YTHDF2/EIF2S1/FMR1/TIAL1/RBM4/MCRIP1/TIA1/DDX19B/RBPMS/STAU2	44	Cellular Component	3.87276
positive regulation of mRNA metabolic process	cytoplasmic ribonucleoprotein granule	GO:1903313	58/2854	124/18800	6.69647e-17	7.26263e-15	5.32257e-15	YBX1/NCL/HSPA8/PABPC1/HNRNPU/CSDE1/HNRNPD/SYNCRIP/RBMX/KHSRP/TRA2B/DHX9/GIGYF2/ZFP36L1/NUDT21/THRAP3/PUM1/CNOT1/SAMD4A/CELF1/CIRBP/PAIP1/RBM3/RC3H2/PAF1/PRPF19/ROCK1/AGO2/TARDBP/NT5C3B/ROCK2/SNRNP70/PRDX6/NCBP2/HSF1/MEX3D/CDC73/CNOT7/TNRC6B/YTHDF3/FTO/CNOT6/TRA2A/YTHDF2/LEO1/PATL1/NUP98/SF3B4/TUT4/POLR2G/DCP2/CNOT8/SAMD4B/POLR2D/DAZAP1/SNW1/GTPBP1/TNRC6A	58	Biological Process	2.79573
DNA replication-dependent chromatin assembly	DNA replication-dependent chromatin organization	GO:0006335	26/2854	32/18800	1.66212e-16	1.73939e-14	1.27475e-14	H3C2/H3C3/H3C11/H3C8/NASP/H4C11/H4C12/H4C3/H4C5/RBBP4/H3C7/H3C6/H4C13/H3C4/H3C10/H4C2/H4C4/H4C9/H4C14/H4C15/CHAF1A/H4C8/H3C12/H3C1/HAT1/H4C1	26	Biological Process	5.01119
DNA replication-dependent chromatin organization	DNA replication-dependent chromatin organization	GO:0034723	26/2854	32/18800	1.66212e-16	1.73939e-14	1.27475e-14	H3C2/H3C3/H3C11/H3C8/NASP/H4C11/H4C12/H4C3/H4C5/RBBP4/H3C7/H3C6/H4C13/H3C4/H3C10/H4C2/H4C4/H4C9/H4C14/H4C15/CHAF1A/H4C8/H3C12/H3C1/HAT1/H4C1	26	Biological Process	5.14957

## Sheet: mRNA Pathway
Description	aPEAR cluster	ID	GeneRatio	BgRatio	pvalue	p.adjust	qvalue	geneID	Count	label	OddsRatio
M phase	Dectin 1 mediated noncanonical nf kb signaling	M phase	217/2055	415/10646	2.43634e-53	2.85052e-50	1.46693e-50	7846/10376/7316/347733/3320/203068/8358/7280/6418/7531/7314/3012/8347/8352/8331/8354/8355/8338/85236/10783/3021/1778/5885/8363/8362/3020/7311/3837/4001/8364/8367/1783/10776/5901/5518/5108/10381/1063/57551/9793/8335/3017/8334/3014/8243/128866/348235/94239/7175/3015/8655/7514/8968/51652/10726/8342/7532/8353/5594/8368/5708/84790/7112/1781/5710/7840/8343/1639/8348/5688/8351/3018/5713/1460/8345/8970/8…	217	Reactome	2.66163
Rho gtpase effectors	Resolution of sister chromatid cohesion	Rho gtpase effectors	172/2055	322/10646	7.35049e-44	4.30004e-41	2.21289e-41	7846/60/71/10376/347733/8358/7280/7531/4637/801/1072/3012/8347/8352/8331/8354/8355/1495/5500/8338/1499/85236/3799/387/7534/3021/5879/2316/10971/1778/8363/8362/3020/8364/5747/8367/1783/10152/5518/10381/1063/57551/9793/8335/3017/5216/8334/3014/10097/23028/23191/348235/94239/103910/10787/5062/3015/8655/7514/8968/3831/3895/10726/114793/8342/7532/8353/5594/10096/998/8368/84790/389/1781/8343/8348/8351/…	172	Reactome	2.80545
Mrna splicing	Mrna splicing	Mrna splicing	121/2055	188/10646	2.41159e-42	9.40521e-40	4.84011e-40	4904/3178/3181/5094/3312/220988/3192/1655/3190/4670/3183/10992/3184/3187/10236/27316/23451/6426/3185/23524/11100/6434/6428/23020/22794/10914/1660/6632/22827/23450/10921/11051/2521/8896/7536/8683/11338/55660/9343/6431/6638/22826/9879/10594/5093/8106/11325/10250/10772/6429/9939/10291/3191/2962/84950/4809/6430/25949/9295/26121/55749/6432/6427/1665/1994/5434/9775/27339/5439/5725/10946/6636/9092/10949…	121	Reactome	3.19549
Processing of capped intron containing pre mrna	Mrna splicing	Processing of capped intron containing pre mrna	140/2055	242/10646	4.57126e-41	1.33709e-38	6.88095e-39	4904/3178/3181/5094/3312/220988/3192/1655/3190/4670/3183/10992/3184/3187/10236/27316/23451/6426/3185/23524/11100/6434/6428/23020/7175/22794/10914/1660/6632/22827/23450/10921/11051/2521/7919/8896/84324/7536/8683/11338/55660/9343/6431/6638/22826/9879/10594/5093/8106/11325/10250/10772/6429/9939/10291/3191/2962/84950/4809/6430/25949/9295/26121/55749/6432/6427/1665/1994/5434/9775/84248/27339/5439/5725…	140	Reactome	2.78337
Runx1 regulates transcription of genes involved in differentiation of hscs	Dectin 1 mediated noncanonical nf kb signaling	Runx1 regulates transcription of genes involved in differentiation of hscs	93/2055	128/10646	1.71896e-39	4.02237e-37	2.06999e-37	7316/8358/7314/3012/8347/8352/8331/8354/8355/8338/85236/6938/3021/8363/8362/3020/7311/8364/8367/8335/3017/8334/3014/94239/6929/3015/8968/8342/8353/8368/5708/5710/8343/8348/5688/8351/3018/5713/8345/8970/8357/3013/126961/333932/8366/5714/8360/10197/5702/8294/8370/554313/8346/5694/8339/8349/8341/83737/5719/5709/5717/4005/5705/653604/9491/4297/8365/5685/8356/5687/8350/5696/25/5707/9861/10413/5689/834…	93	Reactome	3.63238
Transcriptional regulation by runx1	Dectin 1 mediated noncanonical nf kb signaling	Transcriptional regulation by runx1	136/2055	237/10646	2.30097e-39	4.48689e-37	2.30905e-37	7316/894/8358/7314/5781/3012/8347/8352/8331/8354/8355/8338/85236/28996/6938/3021/6599/8363/8362/3020/7311/8364/6597/8367/7082/3958/8335/3017/8334/3014/94239/6601/6929/8289/3015/8968/8342/8353/8368/5708/5710/8343/8348/5688/8351/3018/5713/55904/1460/8345/6605/6598/8970/8357/58508/3013/126961/3276/3977/333932/8366/1912/5714/26523/8360/10197/5702/1387/8294/8370/554313/8346/5694/8339/25942/2033/1021/6…	136	Reactome	2.68654
Dna replication pre initiation	Dectin 1 mediated noncanonical nf kb signaling	Dna replication pre initiation	99/2055	146/10646	9.39448e-38	1.57022e-35	8.08066e-36	7316/8358/7314/3012/8347/8352/8331/8354/8355/8338/85236/3021/8363/8362/3020/7311/3837/8364/8367/8335/3017/8334/3014/4173/94239/3015/8968/8342/8353/8368/4172/5708/5710/8343/8348/5688/8351/3018/5713/8345/8970/8357/3013/126961/333932/8366/4176/5714/8360/10197/5702/8294/8370/554313/8346/5694/8339/8349/8341/4171/5719/5709/5717/5705/653604/9491/6117/8365/5685/8356/5687/4175/8350/5696/5707/9861/1017/568…	99	Reactome	3.33078
Chromatin modifying enzymes	Cellular senescence	Chromatin modifying enzymes	145/2055	272/10646	6.88015e-37	8.97362e-35	4.618e-35	60/8358/8969/3012/8347/8352/8331/8354/8355/8332/8338/85236/6599/8363/8336/7468/8362/440689/8364/6597/8367/8335/3066/3017/8329/5928/8334/3014/23028/317772/94239/6601/10933/23326/55870/8289/3015/8968/9612/9611/8342/10765/8353/29072/8368/8343/8348/85235/8351/3018/55904/8345/6605/6598/8970/8357/10284/58508/3013/10856/126961/3276/54815/79718/333932/8366/1019/23522/7994/9643/6881/8360/1387/8294/8370/55…	145	Reactome	2.5975
Hdacs deacetylate histones	Cellular senescence	Hdacs deacetylate histones	74/2055	92/10646	6.90278e-37	8.97362e-35	4.618e-35	8358/8969/3012/8347/8352/8331/8354/8355/8332/8338/85236/8363/8336/8362/440689/8364/8367/8335/3066/3017/8329/5928/8334/23028/317772/8968/9612/9611/8342/8353/8368/8343/8348/85235/8351/3018/8345/8970/8357/10284/3013/126961/54815/79718/333932/8366/8360/8294/8370/554313/8346/8339/53615/8349/8341/10362/9112/9219/5931/51317/653604/51742/1107/8365/8356/57459/8350/1108/5978/8340/2874/8359/64426/8344	74	Reactome	4.15594
Tcf dependent signaling in response to wnt	Dectin 1 mediated noncanonical nf kb signaling	Tcf dependent signaling in response to wnt	129/2055	232/10646	2.07116e-35	2.42325e-33	1.24705e-33	7316/8358/7314/6662/3012/8347/8352/8331/8354/8355/8338/1499/85236/7534/3021/324/8363/8362/3020/7311/8364/6597/8367/1452/5518/6657/8335/7088/3017/8334/3014/55553/94239/207/3015/7514/8968/1487/8342/8353/8368/9736/5708/6659/5710/8343/8348/5688/8351/3018/5713/1460/8345/8970/8357/3013/5527/126961/333932/8366/8658/1857/57680/6925/5714/8360/1454/6422/10197/5702/5515/1387/8294/8452/8370/554313/8346/5694/…	129	Reactome	2.65624
Signaling by wnt	Dectin 1 mediated noncanonical nf kb signaling	Signaling by wnt	161/2055	329/10646	6.55608e-35	6.97328e-33	3.58859e-33	7316/8358/7314/801/6662/2782/3012/8347/8352/8331/8354/8355/8338/1499/85236/387/7534/3021/1213/5879/324/8363/8362/3020/7311/6500/1173/8364/6597/8367/1452/5518/6657/8335/7088/3017/5216/8334/3014/55553/166/94239/8724/207/163/3015/7514/2783/8968/1487/1211/8342/8353/59345/8368/9736/5708/6659/5710/55970/8343/8348/5688/8351/3018/5713/1460/8345/8970/8357/3013/5527/126961/333932/8366/8658/1857/57680/54331…	161	Reactome	2.66448
Ercc6 csb and ehmt2 g9a positively regulate rrna expression	Cellular senescence	Ercc6 csb and ehmt2 g9a positively regulate rrna expression	63/2055	74/10646	1.99187e-34	1.88481e-32	9.69962e-33	8358/3012/8347/8352/8331/8354/8355/8338/85236/3021/8363/8362/3020/8364/8367/8335/3066/3017/5928/8334/3014/94239/3015/8968/8342/8353/8368/8343/8348/11335/8351/3018/8345/8970/8357/3013/126961/54815/333932/8366/8360/8294/8370/554313/8346/8339/53615/8349/10919/8341/9112/9219/5931/653604/1107/8365/8356/57459/8350/1108/8340/8359/8344	63	Reactome	4.63631
Hcmv infection	Cellular senescence	Hcmv infection	101/2055	160/10646	2.09424e-34	1.88481e-32	9.69962e-33	7846/10376/347733/8358/7280/8969/3012/8347/8352/8331/8354/8355/8332/3190/8338/85236/1778/8363/8336/8362/440689/8364/8367/1783/10381/8335/3017/8329/5928/8334/128866/317772/10951/7175/8655/8968/51652/10155/9612/9611/8342/8353/8368/84790/1781/8343/8348/85235/8351/3018/8345/8970/8357/3688/3013/126961/79718/333932/10383/8366/84617/1052/8360/8294/8370/554313/8346/27243/8339/8349/8341/10762/1385/11267/2…	101	Reactome	2.9654
Estrogen dependent gene expression	Cellular senescence	Estrogen dependent gene expression	96/2055	148/10646	3.44846e-34	2.88193e-32	1.4831e-32	3320/8358/3326/1655/3012/8347/8352/8331/8354/8355/8338/85236/3021/5885/8363/8362/3020/8364/8367/8335/3017/3727/8334/3014/8243/23028/94239/3015/8968/8342/10728/8353/8368/3725/2353/8343/8348/8351/3838/3018/8345/8970/8357/3013/1105/126961/3276/333932/8366/10735/8204/6667/26523/8360/7392/9126/1387/2962/8294/8370/554313/8346/8339/8648/2033/5434/8349/23189/5439/8341/27161/7528/2957/653604/8365/2288/835…	96	Reactome	3.371
Hcmv early events	Cellular senescence	Hcmv early events	91/2055	136/10646	4.50983e-34	3.51767e-32	1.81026e-32	7846/10376/347733/8358/7280/8969/3012/8347/8352/8331/8354/8355/8332/8338/85236/1778/8363/8336/8362/440689/8364/8367/1783/10381/8335/3017/8329/5928/8334/317772/10951/7175/8655/8968/10155/9612/9611/8342/8353/8368/84790/1781/8343/8348/85235/8351/3018/8345/8970/8357/3688/3013/126961/79718/333932/10383/8366/84617/8360/8294/8370/554313/8346/8339/8349/8341/10762/1385/2146/5931/653604/8365/8356/6396/5903…	91	Reactome	3.2136
Esr mediated signaling	Cellular senescence	Esr mediated signaling	122/2055	219/10646	1.22529e-33	8.95993e-32	4.61096e-32	3320/8358/3326/801/2782/1655/3012/8347/8352/8331/8354/8355/8338/85236/3021/5885/8363/8362/3020/8364/5747/8367/2771/8335/3017/3727/8334/3014/8243/23028/94239/207/3015/7514/2783/3315/8968/8342/10728/8353/5594/59345/8368/3725/2353/55970/8343/8348/10000/8351/3838/3018/8345/8970/8357/3013/1105/126961/3276/333932/8366/2773/10735/8204/54331/4893/6667/26523/8360/7392/9126/1387/2962/8294/8370/554313/8346/…	122	Reactome	2.63062
Diseases of programmed cell death	Cellular senescence	Diseases of programmed cell death	75/2055	101/10646	4.04055e-33	2.78085e-31	1.43108e-31	8358/7531/3012/8347/8352/8331/8354/8355/8338/85236/3021/8363/8362/3020/4001/8364/8367/8335/3017/5928/8334/3014/94239/3015/8968/8342/8353/8368/3725/8343/8348/8351/3018/8345/8970/8357/3013/126961/351/333932/8366/8360/8294/8370/554313/8346/5052/708/8339/826/8349/8341/6648/2309/7001/994/2146/7157/5931/653604/8365/4000/8356/23512/1786/8350/8340/824/5422/2801/1788/823/831/8359/8344	75	Reactome	4.21657
Dna replication	Dectin 1 mediated noncanonical nf kb signaling	Dna replication	110/2055	189/10646	9.43118e-33	6.13027e-31	3.15476e-31	7316/8358/7314/3012/8347/8352/8331/8354/8355/8338/85236/3021/8363/8362/3020/7311/6500/3837/8364/8367/8335/3017/8334/3014/4173/94239/3015/8968/8342/8353/8368/4172/5708/5710/8343/8348/5688/8351/3018/5713/8345/8970/8357/3013/126961/333932/8366/4176/5714/8360/5111/10197/5702/8294/8370/554313/8346/5694/8339/27338/8349/8341/4171/5719/5709/5717/5705/653604/9491/6117/8365/5685/8356/5687/7324/4175/8350/56…	110	Reactome	2.77511
Cell cycle checkpoints	Dectin 1 mediated noncanonical nf kb signaling	Cell cycle checkpoints	144/2055	292/10646	9.63743e-32	5.93463e-30	3.05408e-30	7316/7531/7314/8347/85236/7534/10971/1778/8363/7468/8362/7311/8364/8367/1783/5518/1063/57551/9793/3017/3014/4173/348235/8655/4193/7514/10726/8342/7532/8368/4172/5708/1781/5710/8343/8348/5688/3018/5713/8345/7529/7158/8970/7533/5527/22919/8366/63967/4176/5714/8360/10197/5702/5515/8294/8370/332/554313/8346/5694/8339/165918/27338/6249/8349/3796/8341/8924/4171/580/1026/23122/7341/5048/5719/5905/5709/5…	144	Reactome	2.76571
Signaling by notch	Dectin 1 mediated noncanonical nf kb signaling	Signaling by notch	128/2055	245/10646	1.75529e-31	1.02684e-29	5.28434e-30	4904/2173/7316/8358/7314/3012/8347/8352/8331/8354/8355/8338/85236/7534/3021/8363/8362/3020/7311/6500/8364/8367/57534/8335/7088/5870/3066/3017/8334/3014/94239/207/3015/3091/8968/9612/9611/8342/8353/8368/3725/5708/5710/8343/8348/5688/8351/3018/5713/84441/8345/8970/8357/3013/126961/79718/333932/8366/7027/5714/55294/26523/8360/10197/5702/6772/1387/5087/8294/8370/554313/8346/5694/8339/2033/8349/8341/2…	128	Reactome	2.64704
Mitotic prophase	Cellular senescence	Mitotic prophase	90/2055	141/10646	2.584e-31	1.43966e-29	7.40875e-30	8358/6418/3012/8347/8352/8331/8354/8355/8338/85236/10783/3021/8363/8362/3020/4001/8364/8367/10776/5518/8335/3017/8334/3014/94239/7175/3015/8968/8342/8353/5594/8368/7112/8343/8348/8351/3018/8345/8970/8357/3013/5862/126961/333932/8366/5578/5925/8360/5515/8294/8370/554313/8346/10051/2029/8339/8349/8341/55844/10762/5516/653604/8365/4000/8356/891/6396/5903/23399/8350/53371/8340/983/5595/9688/81876/492…	90	Reactome	3.46294
Rho gtpases activate pkns	Cellular senescence	Rho gtpases activate pkns	69/2055	92/10646	5.08301e-31	2.70324e-29	1.39114e-29	8358/7531/4637/3012/8347/8352/8331/8354/8355/5500/8338/85236/387/7534/3021/5879/10971/8363/8362/3020/8364/8367/8335/3017/8334/3014/23028/94239/103910/3015/8968/8342/7532/8353/8368/389/8343/8348/8351/3018/8345/7529/8970/8357/3013/7533/126961/4628/333932/8366/5585/4627/8360/4659/8294/8370/554313/8346/8339/8349/8341/653604/8365/8356/8350/8340/8359/8344/4660	69	Reactome	3.70551
Dna methylation	Cellular senescence	Dna methylation	54/2055	63/10646	5.61531e-30	2.85648e-28	1.47e-28	8358/3012/8347/8352/8331/8354/8355/8338/85236/3021/8363/8362/3020/8364/8367/8335/3017/8334/3014/94239/3015/8968/8342/8353/8368/8343/8348/8351/3018/8345/8970/8357/3013/126961/333932/8366/8360/8294/8370/554313/8346/8339/8349/8341/653604/8365/8356/29128/1786/8350/8340/1788/8359/8344	54	Reactome	4.07388
Positive epigenetic regulation of rrna expression	Cellular senescence	Positive epigenetic regulation of rrna expression	73/2055	104/10646	1.22572e-29	5.8827e-28	3.02735e-28	60/8358/3012/8347/8352/8331/8354/8355/8338/85236/3021/8363/7913/8362/3020/9031/8364/8367/23451/8335/3066/3017/5928/8467/8334/3014/94239/3015/8968/8342/8353/8368/8343/8348/11335/8351/3018/8345/8970/8357/3013/126961/54815/333932/8366/8360/8294/8370/554313/8346/8339/2033/53615/5434/8349/10919/8341/2932/9112/9219/5931/653604/1107/8365/9188/8356/57459/8350/1108/8340/8850/8359/8344	73	Reactome	3.6404
Epigenetic regulation of gene expression	Cellular senescence	Epigenetic regulation of gene expression	90/2055	146/10646	1.25699e-29	5.8827e-28	3.02735e-28	60/8358/3012/8347/8352/8331/8354/8355/8338/85236/3021/8363/7913/8362/3020/9031/8364/8367/23451/8335/3066/3017/5928/8467/8334/3014/94239/3015/8968/8342/8353/8368/80312/8343/8348/11335/8351/3018/8345/8970/8357/10284/3013/126961/54815/333932/8366/54790/8360/8294/8370/554313/8346/8339/25942/2033/53615/5434/8349/10919/8341/2932/9112/7343/9219/2146/5931/653604/51742/1107/8365/9188/8356/29128/57459/2351…	90	Reactome	3.16759
Condensation of prophase chromosomes	Cellular senescence	Condensation of prophase chromosomes	58/2055	72/10646	3.23221e-29	1.45449e-27	7.48511e-28	8358/6418/3012/8347/8352/8331/8354/8355/8338/85236/3021/8363/8362/3020/8364/8367/8335/3017/8334/3014/94239/3015/8968/8342/8353/8368/8343/8348/8351/3018/8345/8970/8357/3013/126961/333932/8366/5925/8360/8294/8370/554313/8346/10051/8339/8349/8341/653604/8365/8356/891/8350/8340/983/5347/10592/8359/8344	58	Reactome	4.56577
Prc2 methylates histones and dna	Cellular senescence	Prc2 methylates histones and dna	57/2055	71/10646	1.37951e-28	5.97788e-27	3.07634e-27	8358/3012/8347/8352/8331/8354/8355/8338/85236/3021/8363/8362/3020/8364/8367/8335/3017/5928/8334/3014/94239/3015/8968/8342/8353/8368/8343/8348/8351/3018/8345/8970/8357/3013/126961/333932/8366/8360/8294/8370/554313/8346/8339/8349/8341/2146/5931/653604/8365/8356/23512/1786/8350/8340/1788/8359/8344	57	Reactome	4.45836
Diseases of signal transduction by growth factor receptors and second messengers	Dectin 1 mediated noncanonical nf kb signaling	Diseases of signal transduction by growth factor receptors and second messengers	181/2055	432/10646	2.19091e-28	9.15485e-27	4.71127e-27	60/71/1937/7316/3320/9444/7171/4869/7314/801/5781/6711/5500/1499/3799/1213/5879/324/4478/7311/6500/3092/5573/57534/8805/1452/5518/2549/7170/3066/2534/8878/817/8087/7415/55914/7175/207/4193/1487/3831/9612/9611/6774/5594/5708/5710/1639/5688/10000/5713/84441/7525/7529/5156/11052/5527/79718/23164/4763/5037/7094/5335/8658/11140/4627/5728/2804/4893/5714/55294/5605/10197/5702/6772/5908/5515/1523/1387/29…	181	Reactome	2.30803
Transcriptional regulation by small rnas	Cellular senescence	Transcriptional regulation by small rnas	72/2055	105/10646	3.14487e-28	1.26879e-26	6.52947e-27	8358/3012/8347/8352/8331/8354/8355/8338/85236/3021/8363/8362/3020/8364/8367/5901/8335/3017/8334/3014/94239/7175/3015/8968/8342/8353/8368/8343/8348/8351/3018/8345/8970/8357/3013/126961/333932/8366/26523/8360/8294/8370/554313/8346/8339/5434/8349/5439/8341/27161/10762/653604/8365/8356/6396/5430/5903/8350/53371/8340/9688/23165/4928/81929/5431/5436/8359/5433/8344/23279/27327/57122	72	Reactome	3.56464
Oxidative stress induced senescence	Cellular senescence	Oxidative stress induced senescence	79/2055	124/10646	1.52814e-27	5.95973e-26	3.06699e-26	7316/8358/9448/7314/3012/8347/8352/8331/8354/8355/8338/85236/3021/8363/8362/3020/7311/8364/8367/8335/3017/5928/8334/3014/94239/23043/3015/4193/8968/8342/8353/5594/8368/3725/2353/8343/8348/8351/3018/8345/8970/8357/3013/126961/333932/8366/1019/7027/1912/26523/8360/8294/8370/554313/8346/8339/1021/8349/8341/2146/7157/5931/653604/8365/8356/1911/23512/80012/8350/23112/8340/8550/5595/9261/8359/6045/2346…	79	Reactome	3.19252
Assembly of the orc complex at the origin of replication	Cellular senescence	Assembly of the orc complex at the origin of replication	54/2055	67/10646	2.6492e-27	9.98814e-26	5.14009e-26	8358/3012/8347/8352/8331/8354/8355/8338/85236/3021/8363/8362/3020/3837/8364/8367/8335/3017/8334/3014/94239/3015/8968/8342/8353/8368/8343/8348/8351/3018/8345/8970/8357/3013/126961/333932/8366/8360/8294/8370/554313/8346/8339/8349/8341/653604/8365/8356/8350/8340/5000/8359/3836/8344	54	Reactome	3.94571
Activated pkn1 stimulates transcription of ar androgen receptor regulated genes klk2 and klk3	Cellular senescence	Activated pkn1 stimulates transcription of ar androgen receptor regulated genes klk2 and klk3	53/2055	65/10646	2.7318e-27	9.98814e-26	5.14009e-26	8358/3012/8347/8352/8331/8354/8355/8338/85236/3021/8363/8362/3020/8364/8367/8335/3017/8334/3014/23028/94239/3015/8968/8342/8353/8368/8343/8348/8351/3018/8345/8970/8357/3013/126961/333932/8366/5585/8360/8294/8370/554313/8346/8339/8349/8341/653604/8365/8356/8350/8340/8359/8344	53	Reactome	4.40102
Alcoholism	Cellular senescence	hsa05034	98/1596	188/8840	1.11152e-26	3.61245e-24	2.25815e-24	2778/8358/801/8969/2782/3012/8347/8352/8331/8354/8355/8332/5500/8338/85236/723790/8337/3021/805/8363/8336/8362/3020/440689/808/8364/8367/2771/8335/3066/3017/8329/8334/3014/468/317772/94239/53358/3015/2783/8968/8342/8353/5594/59345/8368/9555/55970/8343/8348/85235/8351/3018/8345/8970/8357/3013/2904/126961/333932/8366/2773/54331/4893/8360/8294/8370/554313/8346/8339/3265/8349/8341/2787/1385/653604/83…	98	KEGG	3.14667
Hcmv late events	Cellular senescence	Hcmv late events	74/2055	114/10646	1.22521e-26	4.34394e-25	2.23548e-25	8358/8969/3012/8347/8352/8331/8354/8355/8332/3190/8338/85236/8363/8336/8362/440689/8364/8367/8335/3017/8329/8334/128866/317772/7175/8968/51652/8342/8353/8368/8343/8348/85235/8351/3018/8345/8970/8357/3013/126961/333932/8366/1052/8360/8294/8370/554313/8346/27243/8339/8349/8341/10762/11267/27183/653604/8365/8356/6396/5903/8350/53371/8340/9688/23165/4928/81929/91782/8359/79720/8344/23279/5119/57122	74	Reactome	3.18254
Rmts methylate histone arginines	Cellular senescence	Rmts methylate histone arginines	58/2055	77/10646	1.96896e-26	6.77555e-25	3.48683e-25	8358/8969/3012/8352/8331/8354/8355/8332/8338/6599/8363/8336/8362/8364/6597/8367/8335/8329/8334/3014/317772/94239/6601/8289/3015/8968/8353/8368/85235/8351/6605/6598/8357/3013/126961/3276/333932/8366/1019/8360/8294/8370/554313/6604/55193/6595/57492/5931/6602/653604/8365/8356/8350/55352/196528/1788/8359/10498	58	Reactome	3.57544
Pten regulation	Pten regulation	Pten regulation	83/2055	139/10646	4.8315e-26	1.6151e-24	8.31163e-25	7316/7314/7311/3066/5928/23028/207/5594/3725/5708/5710/5688/10000/5713/1460/10273/54815/1958/8658/1912/5728/5714/26523/10197/5702/5694/7874/84232/53615/64223/1457/27161/80351/1459/1822/5719/5709/9112/5717/5705/9219/2146/7157/5931/9491/1107/5685/55004/1911/57459/5687/23512/80012/23112/5696/1108/5707/9861/5978/10014/23608/5689/5720/5595/5692/10213/10670/5686/5704/1386/5684/5683/5700/5701/331/5690/5…	83	Reactome	3.07819
Mitotic metaphase and anaphase	Dectin 1 mediated noncanonical nf kb signaling	Mitotic metaphase and anaphase	116/2055	236/10646	1.42756e-25	4.63957e-24	2.38761e-24	7846/10376/7316/347733/7280/7314/1778/5885/7311/3837/4001/1783/5901/5518/10381/1063/57551/9793/8243/128866/348235/8655/7514/51652/10726/5708/84790/7112/1781/5710/5688/5713/5527/22919/10383/10735/84617/23063/5714/10197/5702/9126/5515/332/27243/5694/27338/6249/3796/23122/7341/3842/5048/5719/5905/5709/5516/5717/55920/27183/5705/9491/23047/4000/5685/891/23332/6396/5903/5687/7324/54820/5529/5696/5707/…	116	Reactome	2.67294
Senescence associated secretory phenotype sasp	Cellular senescence	Senescence associated secretory phenotype sasp	71/2055	110/10646	2.20331e-25	6.96724e-24	3.58548e-24	7316/8358/7314/3012/8347/8352/8331/8354/8355/8338/85236/3021/8363/8362/3020/7311/8364/8367/8335/3017/8334/3014/94239/3015/8968/8342/6774/8353/5594/8368/3725/2353/8343/8348/8351/3018/8345/8970/8357/3013/126961/333932/8366/1019/8360/8294/8370/554313/8346/8339/1021/27338/8349/10919/79813/8341/1026/653604/8365/1027/8356/7324/8350/1017/8340/890/5595/51529/8359/25906/8344	71	Reactome	3.5053
Cellular senescence	Cellular senescence	Cellular senescence	102/2055	196/10646	4.18989e-25	1.29004e-23	6.63883e-24	7316/3008/8358/3009/9448/3006/7314/3012/8347/8352/8331/8354/8355/8338/85236/3021/8363/8362/3020/7311/4001/8364/8367/8335/3017/5928/8334/3014/94239/23043/3015/4193/8968/8342/6774/8353/5594/8368/3725/3159/2353/8343/8348/8351/3018/8345/8970/8357/3013/126961/333932/8366/1019/7027/1912/3007/6667/5925/26523/8360/8294/8370/554313/8346/54386/8339/1021/27338/8349/10919/79813/8341/1026/2146/7157/5931/65360…	102	Reactome	2.56473
Cellular senescence	Cellular senescence	Cellular senescence	102/2055	196/10646	4.18989e-25	1.29004e-23	6.63883e-24	7316/3008/8358/3009/9448/3006/7314/3012/8347/8352/8331/8354/8355/8338/85236/3021/8363/8362/3020/7311/4001/8364/8367/8335/3017/5928/8334/3014/94239/23043/3015/4193/8968/8342/6774/8353/5594/8368/3725/3159/2353/8343/8348/8351/3018/8345/8970/8357/3013/126961/333932/8366/1019/7027/1912/3007/6667/5925/26523/8360/8294/8370/554313/8346/54386/8339/1021/27338/8349/10919/79813/8341/1026/2146/7157/5931/65360…	102	Reactome	2.56473
Hats acetylate histones	Cellular senescence	Hats acetylate histones	82/2055	140/10646	6.01979e-25	1.80594e-23	9.29371e-24	60/8358/8969/3012/8347/8352/8331/8354/8355/8332/8338/85236/8363/8336/8362/440689/8364/8367/8335/3017/8329/8334/317772/10933/23326/8968/8342/8353/8368/8343/8348/85235/8351/3018/8345/8970/8357/3013/10856/126961/333932/8366/23522/7994/9643/6881/8360/1387/8294/8370/554313/3054/8346/8339/8648/2033/55689/8349/8341/11143/10474/5931/653604/8365/8356/284058/8350/339287/8520/8340/8295/8607/1386/23587/57634…	82	Reactome	3.07925
G2 m checkpoints	Dectin 1 mediated noncanonical nf kb signaling	G2 m checkpoints	92/2055	168/10646	7.14058e-25	2.08862e-23	1.07485e-23	7316/7531/7314/8347/85236/7534/10971/8363/7468/8362/7311/8364/8367/3017/3014/4173/8342/7532/8368/4172/5708/5710/8343/8348/5688/3018/5713/8345/7529/7158/8970/7533/8366/63967/4176/5714/8360/10197/5702/8294/8370/554313/8346/5694/8339/165918/8349/8341/8924/4171/580/7341/5719/5709/5932/5717/5705/7157/9491/6117/8365/5685/891/29086/5687/4175/7334/5696/5707/9861/1017/5689/8340/5720/983/5692/10213/5686/57…	92	Reactome	2.74697
Rna polymerase i transcription	Cellular senescence	Rna polymerase i transcription	70/2055	109/10646	7.5648e-25	2.15873e-23	1.11093e-23	8358/3012/8347/8352/8331/8354/8355/8338/85236/3021/8363/8362/3020/8364/8367/8335/3066/3017/5928/8334/3014/94239/3015/8968/8342/8353/8368/8343/8348/11335/8351/3018/8345/8970/8357/3013/126961/54815/333932/8366/8360/8294/8370/554313/8346/8339/53615/5434/8349/10919/8341/9112/7343/9219/5931/653604/1107/8365/8356/57459/8932/8350/1108/8340/5595/2965/8850/8359/2966/8344	70	Reactome	3.10015
Formation of the beta catenin tcf transactivating complex	Cellular senescence	Formation of the beta catenin tcf transactivating complex	62/2055	90/10646	1.19902e-24	3.34013e-23	1.7189e-23	8358/3012/8347/8352/8331/8354/8355/8338/1499/85236/3021/8363/8362/3020/8364/6597/8367/8335/7088/3017/8334/3014/94239/3015/8968/8342/8353/8368/8343/8348/8351/3018/8345/8970/8357/3013/126961/333932/8366/6925/8360/1387/8294/8370/554313/8346/8339/2033/8349/8341/653604/8365/8356/79577/8350/8340/8295/123169/8607/607/8359/8344	62	Reactome	3.87639
Sirt1 negatively regulates rrna expression	Cellular senescence	Sirt1 negatively regulates rrna expression	51/2055	66/10646	2.74968e-24	7.48167e-23	3.85022e-23	8358/3012/8347/8352/8331/8354/8355/8338/85236/3021/8363/8362/3020/8364/8367/8335/3017/8334/3014/94239/3015/8968/8342/8353/8368/8343/8348/8351/3018/8345/8970/8357/3013/126961/333932/8366/8360/8294/8370/554313/8346/8339/8349/8341/653604/8365/8356/8350/8340/8359/8344	51	Reactome	4.08119
Mitotic g2 g2 m phases	Dectin 1 mediated noncanonical nf kb signaling	Mitotic g2 g2 m phases	102/2055	200/10646	3.31664e-24	8.81926e-23	4.53856e-23	7846/10376/7316/347733/3320/203068/3326/7280/7531/7314/5500/22822/1778/7311/6500/5518/5108/10381/1063/9793/5928/8655/7514/7532/4605/5708/84790/1781/5710/7840/1639/5688/5713/22919/4218/10540/10383/2305/10121/84617/22974/5714/55755/4659/1454/10197/5702/5515/5694/2033/1026/28227/55125/5048/5719/5709/5516/5717/994/5705/7157/1069/9491/23291/5685/891/23332/5687/54820/5696/5707/9861/10133/11190/1017/800…	102	Reactome	2.50639
B wich complex positively regulates rrna expression	Cellular senescence	B wich complex positively regulates rrna expression	61/2055	89/10646	4.38141e-24	1.13917e-22	5.86237e-23	60/8358/3012/8347/8352/8331/8354/8355/8338/85236/3021/8363/7913/8362/3020/9031/8364/8367/23451/8335/3017/8467/8334/3014/94239/3015/8968/8342/8353/8368/8343/8348/8351/3018/8345/8970/8357/3013/126961/333932/8366/8360/8294/8370/554313/8346/8339/2033/5434/8349/8341/2932/653604/8365/9188/8356/8350/8340/8850/8359/8344	61	Reactome	3.8452
Signaling by nuclear receptors	Cellular senescence	Signaling by nuclear receptors	132/2055	295/10646	4.70365e-24	1.19636e-22	6.15672e-23	3320/8358/3326/801/2782/1655/6319/3012/8347/8352/8331/8354/8355/8338/85236/3021/5885/8363/8362/3020/2194/8364/5747/8367/2771/8335/3017/3727/8334/3014/8243/23028/10123/94239/207/3015/7514/2783/3315/8968/9612/9611/8342/10728/8353/5594/59345/8368/3725/2353/55970/8343/8348/10000/8351/3838/3018/8345/8970/8357/3013/1105/126961/3276/79718/333932/8366/2773/10735/8204/54331/4893/2171/6667/26523/8360/7392/…	132	Reactome	2.34401
Parkinson disease	Dectin 1 mediated noncanonical nf kb signaling	hsa05012	119/1596	271/8840	1.19493e-23	1.36611e-21	8.53959e-22	7846/10376/7316/347733/2778/203068/7280/7314/801/293/3799/498/1350/805/1327/3800/7311/808/1345/10381/2771/817/468/506/292/3831/6647/5708/84790/514/5710/4725/5688/5713/7381/7416/10383/5335/2773/4716/84617/9927/5714/10476/5702/4719/6263/5694/7317/7384/54205/11047/27089/4720/539/51079/5719/5709/7417/5717/5705/4723/7157/11315/7332/1329/5685/4700/5687/513/509/5707/9861/515/4705/7386/836/4706/1616/7385…	119	KEGG	2.22304
Viral carcinogenesis	Base excision repair	hsa05203	99/1596	205/8840	1.26103e-23	1.36611e-21	8.53959e-22	894/7531/5315/8347/3190/85236/387/7534/5879/1654/10971/8363/8362/440689/5902/8364/8367/3066/3017/468/4193/8342/7532/6774/5594/998/8368/3725/1642/8343/8348/3018/8345/7529/8970/7533/7337/3105/8366/1019/3572/4893/5925/8360/1387/8294/87/8370/554313/8346/3106/7874/8339/2033/1021/1739/3265/8349/8341/81/1026/1385/5610/2957/7157/8365/1027/23513/3716/1108/3107/23352/10014/1017/836/3516/8340/983/27044/890/…	99	KEGG	2.72201
Transcriptional regulation of granulopoiesis	Cellular senescence	Transcriptional regulation of granulopoiesis	60/2055	88/10646	1.59236e-23	3.96397e-22	2.03994e-22	8358/3012/8347/8352/8331/8354/8355/8338/85236/3021/8363/7913/8362/3020/8364/8367/8335/3017/8334/3014/94239/3015/8968/8342/6774/8353/8368/8343/8348/8351/3018/8345/8970/8357/3013/126961/333932/8366/1019/7027/8360/8294/8370/554313/8346/8339/2033/8349/8341/1026/1385/653604/4297/8365/8356/8350/1017/8340/8359/8344	60	Reactome	3.39463
Activation of anterior hox genes in hindbrain development during early embryogenesis	Cellular senescence	Activation of anterior hox genes in hindbrain development during early embryogenesis	72/2055	120/10646	6.29201e-23	1.53368e-21	7.89261e-22	8358/3012/8347/8352/8331/8354/8355/8338/85236/3021/8363/8362/3020/8364/8367/8335/3017/5928/8334/3014/94239/3015/8968/9611/8342/8353/8368/3725/8343/8348/8351/3018/8345/8970/8357/58508/3013/126961/333932/8366/8360/1387/5087/8294/8370/554313/8346/8339/2033/5434/8349/5439/8341/7528/10664/2146/5931/653604/8365/8356/5430/23512/8350/57472/8340/5431/23054/5436/8359/5433/9125/8344	72	Reactome	3.35237
Separation of sister chromatids	Dectin 1 mediated noncanonical nf kb signaling	Separation of sister chromatids	97/2055	191/10646	6.73794e-23	1.60886e-21	8.27949e-22	7846/10376/7316/347733/7280/7314/1778/5885/7311/1783/5518/10381/1063/57551/9793/8243/348235/8655/7514/10726/5708/84790/1781/5710/5688/5713/5527/22919/10383/10735/84617/23063/5714/10197/5702/9126/5515/332/5694/27338/6249/3796/23122/5048/5719/5905/5709/5516/5717/55920/5705/9491/23047/5685/23332/6396/5903/5687/7324/54820/5529/5696/5707/9861/9184/5689/5501/5720/5692/10213/140735/147841/5686/5704/9735…	97	Reactome	2.37855
ATP-dependent chromatin remodeling	Necroptosis	hsa03082	68/1596	117/8840	2.16966e-22	1.76285e-20	1.10196e-20	60/71/8969/3012/8331/8332/8338/723790/8337/6599/8099/2186/8336/9031/6597/8335/3066/8329/5928/8467/8334/3014/317772/94239/6601/10933/8289/29117/3015/9555/51773/85235/6605/6598/3013/10856/54815/9643/6594/6604/53615/55193/7528/6595/57492/9112/9219/5931/6602/1107/29994/57459/8932/1108/55506/6760/196528/11177/8295/8607/11176/55274/9274/57634/84295/54107/27443/6944	68	KEGG	3.53606
Hiv infection	Dectin 1 mediated noncanonical nf kb signaling	Hiv infection	110/2055	234/10646	2.60918e-22	6.10547e-21	3.142e-21	7316/4869/7314/5478/293/567/5879/8905/7520/6749/7311/6500/3837/1173/8148/5902/5901/2534/11168/6923/128866/2547/292/7175/5062/163/7514/51652/11198/375/3159/5708/23327/5710/5688/5713/3105/5714/6881/6829/6917/10197/5702/2962/27243/5694/5434/5439/10762/160/5719/5905/5709/2957/5717/27183/5705/22916/51510/9491/161/5685/6396/5430/5903/5687/6879/5696/4836/5707/9861/53371/5689/5720/8907/9688/55690/5692/10…	110	Reactome	2.2209
Huntington disease	Dectin 1 mediated noncanonical nf kb signaling	hsa05016	128/1596	311/8840	2.77931e-22	1.80655e-20	1.12928e-20	7846/10376/347733/203068/7280/293/3799/498/1350/1213/1327/3800/1173/3092/1345/10381/6507/3066/506/292/163/3831/1211/6647/5708/84790/514/5710/1639/4725/5688/5713/2904/7381/7416/10540/10383/4716/10121/84617/6667/5714/10476/5702/4719/1387/5694/7384/54205/25942/2033/5434/11047/5439/27089/2876/4720/1385/6648/539/160/51079/5719/5709/7417/5717/2776/5705/4723/7157/84516/3064/1329/161/5685/4700/5430/5687/…	128	KEGG	2.05487
Programmed cell death	Dectin 1 mediated noncanonical nf kb signaling	Programmed cell death	101/2055	208/10646	6.78227e-22	1.55593e-20	8.00714e-21	7431/7316/3320/3008/3009/3006/7531/7314/3146/1499/7534/10971/324/3148/7311/3837/4001/5747/7082/2319/6709/128866/118/207/5062/8655/10211/51652/7532/6774/5594/5708/9500/5710/5688/10000/5713/7529/55075/7533/10273/5339/7027/11140/6386/63967/3007/8428/5714/10197/5702/22985/27243/5694/708/54205/6093/26060/5719/5709/5717/5705/7157/9491/4000/5685/5687/329/5696/4836/5707/10059/9861/836/28988/1676/4976/568…	101	Reactome	2.41101
Gene silencing by rna	Cellular senescence	Gene silencing by rna	77/2055	138/10646	1.09308e-21	2.45942e-20	1.26567e-20	3320/8358/3012/8347/8352/8331/8354/8355/8338/85236/3021/8363/8362/3020/8364/8367/5901/8335/3017/8334/3014/94239/7175/3015/8968/8342/8353/8368/8343/8348/8351/3018/8345/8970/8357/3013/126961/333932/8366/26523/8360/8294/8370/554313/8346/8339/5434/8349/5439/8341/27161/10762/653604/8365/8356/6396/5430/5903/57510/8350/23112/53371/8340/9688/23165/4928/81929/5431/5436/29102/8359/5433/8344/23279/23405/273…	77	Reactome	2.7876
Amyotrophic lateral sclerosis	Dectin 1 mediated noncanonical nf kb signaling	hsa05014	143/1596	371/8840	1.56208e-21	8.46128e-20	5.28915e-20	7846/60/71/10376/3178/347733/3181/203068/7280/220988/4747/3799/4741/9782/498/1350/5879/1327/3800/1345/10381/5216/8878/468/7415/6428/506/7175/3831/6647/5708/84790/2521/514/5710/1639/4725/5688/5713/5217/2904/7381/7416/4218/10540/10383/29979/4716/10121/84617/5714/10476/5702/81631/4719/5694/6311/7384/54205/6432/11047/27089/23435/10762/2876/23064/4720/539/51079/5719/5709/11273/55255/10189/5717/5705/47…	143	KEGG	2.20045
Runx1 regulates genes involved in megakaryocyte differentiation and platelet function	Cellular senescence	Runx1 regulates genes involved in megakaryocyte differentiation and platelet function	61/2055	96/10646	1.847e-21	4.07735e-20	2.09828e-20	8358/3012/8347/8352/8331/8354/8355/8338/85236/3021/8363/8362/3020/8364/8367/8335/3017/8334/3014/94239/3015/8968/8342/8353/8368/8343/8348/8351/3018/55904/8345/8970/8357/58508/3013/126961/3276/333932/8366/26523/8360/8294/8370/554313/8346/8339/25942/2033/8349/8341/653604/4297/8365/8356/8350/23112/8340/8850/8359/8344/27327	61	Reactome	3.18173
Pathways of neurodegeneration - multiple diseases	Dectin 1 mediated noncanonical nf kb signaling	hsa05022	172/1596	483/8840	2.20264e-21	1.02265e-19	6.39262e-20	7846/10376/7316/347733/203068/7280/7314/801/293/4747/1499/3799/4741/498/1350/5879/324/805/1327/3800/7311/3092/808/1345/1452/10381/8878/817/468/7415/506/292/3831/6647/5594/5708/84790/2521/514/5710/1639/4725/5688/5713/1460/2904/7381/7416/4218/10540/351/10383/5335/1857/4716/10121/84617/9927/5578/4893/6310/5714/10476/5605/1454/5702/81631/4719/6263/5694/7317/6311/7384/54205/3265/11047/1457/27089/23435…	172	KEGG	1.79509
Pre notch expression and processing	Cellular senescence	Pre notch expression and processing	69/2055	118/10646	3.94159e-21	8.54011e-20	4.39491e-20	8358/3012/8347/8352/8331/8354/8355/8338/85236/3021/8363/8362/3020/8364/8367/8335/5870/3017/8334/3014/94239/3015/8968/8342/8353/8368/3725/8343/8348/8351/3018/84441/8345/8970/8357/3013/126961/333932/8366/7027/26523/8360/1387/8294/8370/554313/8346/8339/2033/8349/8341/27161/10959/7157/653604/8365/4854/8356/8350/23112/3516/8340/4851/488/8850/8359/8344/22938/27327	69	Reactome	3.10272
Ub specific processing proteases	Dectin 1 mediated noncanonical nf kb signaling	Ub specific processing proteases	103/2055	219/10646	5.56514e-21	1.18386e-19	6.09237e-20	7316/7314/8969/3012/8347/8331/8332/8338/85236/8336/7311/440689/8335/3017/23770/8329/8334/317772/8724/23326/4193/3091/8342/9736/5708/5710/8343/8348/85235/5688/3018/5713/8345/8970/3013/7416/8658/84196/63967/8239/5728/5714/6881/10197/5702/8346/5694/7874/8339/55031/11047/8349/8341/80351/23358/10474/5719/5709/8237/7417/5717/5705/7157/4087/9491/5685/9804/9960/5687/329/4089/5696/5707/9861/9101/5689/8340…	103	Reactome	2.59151
Apoptosis	Dectin 1 mediated noncanonical nf kb signaling	Apoptosis	90/2055	179/10646	6.04014e-21	1.26196e-19	6.49428e-20	7431/7316/3008/3009/3006/7531/7314/3146/1499/7534/10971/324/3148/7311/3837/4001/5747/7082/6709/118/207/5062/8655/7532/6774/5594/5708/9500/5710/5688/10000/5713/7529/55075/7533/5339/7027/63967/3007/8428/5714/10197/5702/22985/5694/708/54205/6093/26060/5719/5709/5717/5705/7157/9491/4000/5685/5687/329/5696/4836/5707/10059/9861/836/28988/1676/4976/5689/5720/5595/5692/10213/140735/5686/2934/5704/5684/56…	90	Reactome	2.50149
Apoptosis	Cellular senescence	Apoptosis	90/2055	179/10646	6.04014e-21	1.26196e-19	6.49428e-20	7431/7316/3008/3009/3006/7531/7314/3146/1499/7534/10971/324/3148/7311/3837/4001/5747/7082/6709/118/207/5062/8655/7532/6774/5594/5708/9500/5710/5688/10000/5713/7529/55075/7533/5339/7027/63967/3007/8428/5714/10197/5702/22985/5694/708/54205/6093/26060/5719/5709/5717/5705/7157/9491/4000/5685/5687/329/5696/4836/5707/10059/9861/836/28988/1676/4976/5689/5720/5595/5692/10213/140735/5686/2934/5704/5684/56…	90	Reactome	2.50149
Meiotic recombination	Cellular senescence	Meiotic recombination	56/2055	85/10646	6.26377e-21	1.28572e-19	6.61658e-20	8358/3012/8347/8352/8331/8354/8355/8338/85236/3021/8363/8362/3020/8364/8367/8335/3017/8334/3014/94239/3015/8968/8342/8353/8368/8343/8348/8351/3018/8345/8970/8357/3013/126961/333932/8366/1019/8360/8294/8370/554313/8346/8339/8349/8341/5932/653604/6117/8365/8356/8350/1017/8340/29893/8359/8344	56	Reactome	3.60397
Meiosis	Base excision repair	Meiosis	68/2055	117/10646	1.22482e-20	2.47076e-19	1.2715e-19	8358/3012/8347/8352/8331/8354/8355/8338/85236/3021/5885/8363/8362/3020/4001/8364/8367/8335/3017/8334/3014/8243/94239/3015/8968/8342/23224/8353/8368/8343/8348/8351/3018/8345/8970/8357/3013/126961/333932/8366/1019/10735/8360/9126/8294/8370/554313/8346/54386/8339/8349/8341/5932/653604/6117/8365/4000/8356/8350/1017/8340/23345/7329/29893/10274/8359/11083/8344	68	Reactome	2.84736
Host interactions of hiv factors	Dectin 1 mediated noncanonical nf kb signaling	Host interactions of hiv factors	73/2055	131/10646	1.39464e-20	2.76564e-19	1.42325e-19	7316/4869/7314/5478/293/567/5879/8905/7311/6500/3837/1173/5902/5901/2534/11168/6923/292/7175/5062/163/7514/375/3159/5708/5710/5688/5713/3105/5714/10197/5702/5694/10762/160/5719/5905/5709/5717/5705/9491/161/5685/6396/5903/5687/5696/5707/9861/53371/5689/5720/8907/9688/55690/5692/10213/5686/5704/23165/164/5684/5683/4928/81929/5700/5701/5690/3836/5718/23279/5691/57122	73	Reactome	2.85208
Deubiquitination	Dectin 1 mediated noncanonical nf kb signaling	Deubiquitination	126/2055	297/10646	1.51826e-20	2.96061e-19	1.52359e-19	60/7316/7314/8969/3012/8347/8331/8332/8338/85236/387/324/8336/7311/440689/8335/3017/23770/8329/8334/5887/7415/317772/8724/23326/4193/3091/8342/9736/5708/5710/8343/8348/85235/5688/3018/5713/8345/8970/3013/7416/8658/84196/63967/8239/5728/10318/5714/6881/10197/5702/3054/8346/5694/7874/3607/8314/8339/2033/5886/55031/11047/8349/8341/580/80351/23358/7528/10474/5719/5709/8237/7417/5717/5705/7157/4087/94…	126	Reactome	2.1207
Negative epigenetic regulation of rrna expression	Cellular senescence	Negative epigenetic regulation of rrna expression	64/2055	107/10646	2.02769e-20	3.88917e-19	2.00144e-19	8358/3012/8347/8352/8331/8354/8355/8338/85236/3021/8363/8362/3020/8364/8367/8335/3066/3017/8467/8334/3014/94239/3015/8968/8342/8353/8368/8343/8348/8351/3018/8345/8970/8357/10284/3013/126961/333932/8366/8360/8294/8370/554313/8346/8339/25942/5434/8349/8341/7343/653604/51742/8365/8356/1786/8932/8350/8340/11176/2965/8359/64426/2966/8344	64	Reactome	3.19894
Amyloid fiber formation	Cellular senescence	Amyloid fiber formation	64/2055	108/10646	4.05385e-20	7.65e-19	3.93684e-19	7316/8358/7314/3012/8347/8352/8331/8354/8355/8338/85236/567/3021/8363/8362/3020/7311/8364/8367/8335/3017/8334/3014/3015/8968/8342/8353/8368/8343/8348/8351/3018/8345/8970/8357/3013/126961/351/333932/8366/8239/8360/8294/8370/554313/8346/8339/1471/8349/8341/81619/653604/8365/8356/8350/9445/8340/2934/9627/23062/8359/8344/9246/51107	64	Reactome	2.93658
Inhibition of dna recombination at telomere	Base excision repair	Inhibition of dna recombination at telomere	47/2055	66/10646	6.07521e-20	1.12825e-18	5.80622e-19	3012/8347/8331/8338/85236/3021/8363/8362/3020/8364/8367/8335/546/3017/8334/3014/94239/3015/8342/8368/8343/8348/3018/8345/8970/3013/8366/8360/8294/8370/554313/8346/54386/8339/5434/8349/5439/8341/8365/5430/1616/8340/5431/5436/8359/5433/8344	47	Reactome	3.44133
Shigellosis	Parasite infection	hsa05131	106/1596	249/8840	6.45277e-20	2.62144e-18	1.63866e-18	60/71/7316/8358/7314/989/10801/8352/8354/8355/4735/387/3021/664/5879/55752/3020/7311/6500/5747/5216/8878/10097/103910/207/4193/8968/8353/5594/375/10096/998/3098/3725/11335/10000/8351/51196/8357/5217/3688/7416/126961/7323/333932/55964/7094/5335/960/1399/10094/10318/54874/1729/81631/2017/10109/87/1793/54205/826/10552/6093/7322/81/23118/382/2309/23048/2932/9475/7157/7307/653604/10092/23291/8356/7334…	106	KEGG	2.45774
Dna damage telomere stress induced senescence	Base excision repair	Dna damage telomere stress induced senescence	52/2055	78/10646	7.06017e-20	1.29069e-18	6.64213e-19	3008/3009/3006/3012/8347/8331/8338/85236/8363/8362/4001/8364/8367/8335/3017/8334/3014/94239/3015/8342/8368/3159/8343/8348/3018/8345/8970/3013/8366/3007/5925/8360/8294/8370/554313/8346/54386/8339/8349/8341/1026/7157/8365/1027/1017/7290/8340/890/57634/8359/23523/8344	52	Reactome	3.18554
Rna polymerase i promoter escape	Cellular senescence	Rna polymerase i promoter escape	56/2055	89/10646	1.64471e-19	2.96048e-18	1.52352e-18	8358/3012/8347/8352/8331/8354/8355/8338/85236/3021/8363/8362/3020/8364/8367/8335/3017/8334/3014/94239/3015/8968/8342/8353/8368/8343/8348/11335/8351/3018/8345/8970/8357/3013/126961/333932/8366/8360/8294/8370/554313/8346/8339/5434/8349/8341/7343/653604/8365/8356/8350/8340/2965/8359/2966/8344	56	Reactome	3.54619
Protein ubiquitination	Base excision repair	Protein ubiquitination	52/2055	79/10646	1.68254e-19	2.98268e-18	1.53495e-18	7316/7314/8347/85236/7311/3017/5591/7415/8342/51322/8343/8348/3018/8345/8970/7323/3105/8239/56254/54926/5111/92912/8346/7317/7874/54623/8339/9810/27338/8341/997/7322/7328/7332/23168/7324/7334/79577/8340/123169/10670/7327/8078/10477/9646/90268/7326/55236/118424/8344/9781/7336	52	Reactome	3.7196
Prion disease	Dectin 1 mediated noncanonical nf kb signaling	hsa05020	113/1596	278/8840	2.88727e-19	1.04263e-17	6.51747e-18	7846/10376/347733/203068/7280/3312/293/3799/498/1350/5879/1327/3800/1345/10381/2534/468/506/292/3831/6647/5594/5708/84790/514/5710/4725/5688/5713/1460/2904/7381/7416/1958/10383/4716/84617/5714/10963/10476/5702/4719/6263/5694/7384/54205/11047/1457/27089/1459/4720/1385/539/51079/5719/5709/2932/7417/5717/5705/4723/1329/5685/4700/5687/513/509/3303/5707/9861/515/4705/7386/836/4706/7385/4724/517/5689/4…	113	KEGG	2.3926
Systemic lupus erythematosus	Cellular senescence	hsa05322	70/1596	139/8840	2.69525e-18	8.75956e-17	5.47561e-17	8358/8969/3012/8347/8352/8331/8354/8355/8332/8338/85236/723790/8337/3021/8363/8336/8362/3020/440689/8364/8367/8335/3017/8329/8334/3014/317772/94239/3015/8968/8342/8353/8368/6632/9555/8343/8348/85235/8351/3018/8345/8970/8357/3013/2904/126961/333932/8366/6738/8360/8294/87/8370/554313/8346/8339/8349/8341/81/6634/6628/653604/8365/8356/8350/55506/8340/6741/8359/8344	70	KEGG	2.80872
Uch proteinases	Dectin 1 mediated noncanonical nf kb signaling	Uch proteinases	58/2055	100/10646	9.77336e-18	1.70669e-16	8.78297e-17	60/7316/7314/8969/3012/8331/8332/8338/8336/7311/8335/8329/8334/317772/5708/5710/85235/5688/5713/3013/5714/10197/5702/3054/5694/3607/8314/11047/580/7528/5719/5709/5717/5705/9491/5685/5687/5696/171023/5707/9861/5689/5720/7345/5692/10213/5686/8607/5704/5684/5683/4738/221937/5700/5701/5690/5718/5691	58	Reactome	2.79138
The role of gtse1 in g2 m progression after g2 checkpoint	Dectin 1 mediated noncanonical nf kb signaling	The role of gtse1 in g2 m progression after g2 checkpoint	50/2055	79/10646	1.01889e-17	1.7531e-16	9.02178e-17	7846/10376/7316/347733/3320/3326/7280/7314/7311/10381/5708/84790/5710/5688/5713/22919/10383/84617/5714/10197/5702/5694/1026/5719/5709/5717/5705/7157/9491/5685/891/5687/5696/5707/9861/5689/5720/983/5692/10213/5686/5704/5684/5347/5683/5700/5701/5690/5718/5691	50	Reactome	3.35763
Auf1 hnrnp d0 binds and destabilizes mrna	Dectin 1 mediated noncanonical nf kb signaling	Auf1 hnrnp d0 binds and destabilizes mrna	40/2055	55/10646	1.07539e-17	1.82349e-16	9.38406e-17	7316/3312/26986/7314/3184/7311/3315/1981/5708/5710/5688/5713/5714/10197/5702/5694/5719/5709/5717/5705/9491/5685/5687/5696/3303/5707/9861/5689/5720/5692/10213/5686/5704/5684/5683/5700/5701/5690/5718/5691	40	Reactome	3.96286
Regulation of mrna stability by proteins that bind au rich elements	Dectin 1 mediated noncanonical nf kb signaling	Regulation of mrna stability by proteins that bind au rich elements	53/2055	87/10646	1.24027e-17	2.07302e-16	1.06682e-16	7316/6418/3312/26986/7314/7534/3184/7311/8125/8570/207/7514/3315/1981/677/5708/5710/5688/5713/7529/5578/5714/10197/5702/5694/1994/3842/5719/5709/5717/5705/9491/5685/5687/5696/3303/5707/9861/5689/5720/5692/10213/5686/5704/5684/5683/9261/5700/5701/5690/167227/5718/5691	53	Reactome	2.87331
Mitotic prometaphase	Resolution of sister chromatid cohesion	Mitotic prometaphase	92/2055	203/10646	1.52586e-17	2.51445e-16	1.29398e-16	7846/10376/347733/3320/203068/7280/7531/10783/1778/5885/1783/5518/5108/10381/1063/57551/9793/8243/348235/8655/7514/10726/7532/84790/1781/7840/1639/1460/5527/22919/10540/10383/10735/10121/84617/23063/55755/1454/9126/5515/332/10051/9918/6249/3796/1457/23122/1459/55125/5048/5905/5516/55920/1069/23047/64151/891/23332/6396/5903/54820/5529/11190/80097/9184/5501/54801/983/4957/140735/147841/5566/11064/4…	92	Reactome	2.3295
Rho gtpase cycle	Rac3 gtpase cycle	Rho gtpase cycle	162/2055	450/10646	1.57192e-17	2.55437e-16	1.31453e-16	60/7431/71/10376/3320/3326/7171/1152/6711/387/3183/10160/1213/5879/667/394/57580/4001/23365/94134/10152/1627/7204/27316/7170/9824/2319/6709/9231/7879/7415/6434/57584/23191/396/10787/55914/5062/9590/4650/221178/10211/3895/10726/114793/10574/998/832/7112/389/10576/7919/908/55704/10276/3688/55075/23380/5783/124540/9578/5585/2909/11214/6472/11140/8239/10250/390/9459/56254/10963/9748/54874/4548/1729/8…	162	Reactome	1.83842
Neutrophil extracellular trap formation	Cellular senescence	hsa04613	85/1596	192/8840	1.89085e-17	5.58661e-16	3.4922e-16	60/71/8358/8969/3146/3012/8347/8352/293/8331/8354/8355/8332/8338/85236/723790/8337/3021/5879/8363/8336/8362/3020/440689/8364/8367/8335/3066/3017/8329/8334/3014/317772/94239/292/207/3015/8968/8342/8353/5594/8368/9555/8343/8348/85235/10000/8351/3018/8345/8970/8357/3013/7416/126961/333932/8366/5335/5578/8360/5605/8294/8370/554313/8346/8339/8349/8341/7417/653604/8365/8356/5894/8350/8520/55506/10014/8…	85	KEGG	2.21751
Mapk6 mapk4 signaling	Dectin 1 mediated noncanonical nf kb signaling	Mapk6 mapk4 signaling	55/2055	93/10646	2.03316e-17	3.25863e-16	1.67696e-16	7316/7314/989/5879/7311/5062/7514/3315/998/3725/5708/5710/5688/5713/5596/5714/26523/10197/5702/5694/27161/2309/5719/5709/4313/5717/5705/9491/5685/5687/23112/5696/5597/5707/9861/5689/5720/983/3337/8550/5692/10213/5566/5686/5704/5684/5683/5700/5701/5567/5690/5718/8997/27327/5691	55	Reactome	3.20717
Dna double strand break response	Base excision repair	Dna double strand break response	49/2055	78/10646	3.4078e-17	5.38801e-16	2.77278e-16	7316/7314/8347/85236/8363/7468/8362/7311/9031/8364/8367/51035/3017/8467/3014/8342/8368/8343/8348/3838/3018/8345/7158/8970/8366/8360/8294/8370/554313/8346/8314/8339/165918/8349/8341/8924/580/7341/7157/8365/29086/7334/25/8340/7329/5536/8359/8344/7336	49	Reactome	3.53124
Negative regulation of notch4 signaling	Dectin 1 mediated noncanonical nf kb signaling	Negative regulation of notch4 signaling	39/2055	54/10646	4.11883e-17	6.42538e-16	3.30663e-16	7316/7314/7534/7311/6500/207/5708/5710/5688/5713/5714/55294/10197/5702/5694/5719/5709/5717/5705/9491/5685/5687/5696/5707/9861/10460/5689/5720/5692/10213/5686/5704/5684/5683/5700/5701/5690/5718/5691	39	Reactome	3.72323
Mitotic g1 phase and g1 s transition	Dectin 1 mediated noncanonical nf kb signaling	Mitotic g1 phase and g1 s transition	74/2055	149/10646	4.61964e-17	7.11182e-16	3.65988e-16	7316/894/7314/7311/6500/5518/5928/7153/4173/207/4605/4172/5708/5710/5688/10000/5713/1019/7027/6241/5925/4176/5714/7298/5111/10197/5702/5515/5694/1719/1021/4171/1026/28227/5719/5709/5516/5717/5705/9491/6117/5685/1027/891/5687/4175/5696/25/5707/9861/1017/1859/5689/5720/983/890/5692/10213/5934/5686/5422/5704/5684/5683/5000/26271/5700/5701/5690/54107/4174/5718/81620/5691	74	Reactome	2.48538
Regulation of pten stability and activity	Dectin 1 mediated noncanonical nf kb signaling	Regulation of pten stability and activity	45/2055	69/10646	8.08883e-17	1.22908e-15	6.3251e-16	7316/7314/7311/207/5708/5710/5688/10000/5713/1460/10273/8658/5728/5714/10197/5702/5694/1457/80351/1459/5719/5709/5717/5705/9491/5685/5687/5696/5707/9861/23608/5689/5720/5692/10213/5686/5704/5684/5683/5700/5701/331/5690/5718/5691	45	Reactome	3.65529
Signaling by notch4	Dectin 1 mediated noncanonical nf kb signaling	Signaling by notch4	50/2055	82/10646	9.8313e-17	1.47469e-15	7.58907e-16	7316/7314/7534/7311/6500/207/5708/5710/5688/5713/84441/5714/55294/10197/5702/1387/5694/2033/5719/5709/5717/5705/9491/5685/5687/3280/5696/5707/9861/10460/3516/5663/5689/388585/4851/5720/5692/10213/5686/5704/5684/5683/5700/8850/5701/5690/5718/22938/51107/5691	50	Reactome	2.88298
Meiotic synapsis	Base excision repair	Meiotic synapsis	48/2055	77/10646	1.131e-16	1.67502e-15	8.62e-16	3012/8347/8331/8338/85236/5885/8363/8362/4001/8364/8367/8335/3017/8334/3014/8243/94239/3015/8342/23224/8368/8343/8348/3018/8345/8970/3013/8366/10735/8360/9126/8294/8370/554313/8346/54386/8339/8349/8341/8365/4000/8340/23345/7329/10274/8359/11083/8344	48	Reactome	3.29953
Telomere maintenance	Base excision repair	Telomere maintenance	60/2055	111/10646	2.65298e-16	3.87998e-15	1.99672e-15	3012/8347/8331/8338/85236/3021/8363/8362/3020/8364/8367/8335/546/3017/8334/3014/94239/3015/8342/8368/8343/8348/3018/8345/8970/3013/10856/8366/55651/8360/5111/8294/8370/554313/8346/54386/8339/55291/5434/8349/5439/8341/6117/8365/5430/1017/1616/5981/8340/890/5425/5422/8607/5431/3978/5436/8359/5433/8344/2237	60	Reactome	2.66759
Orc1 removal from chromatin	Dectin 1 mediated noncanonical nf kb signaling	Orc1 removal from chromatin	45/2055	71/10646	4.10461e-16	5.92888e-15	3.05112e-15	7316/7314/7311/6500/4173/4172/5708/5710/5688/5713/4176/5714/10197/5702/5694/4171/5719/5709/5717/5705/9491/5685/5687/4175/5696/5707/9861/1017/5689/5720/890/5692/10213/5686/5704/5684/5683/5000/5700/5701/5690/4174/5718/81620/5691	45	Reactome	3.45342
Rhobtb gtpase cycle	Rhobtb gtpase cycle	Rhobtb gtpase cycle	29/2055	35/10646	7.81218e-16	1.11466e-14	5.73628e-15	7431/71/3320/3326/3183/1627/27316/6434/10574/10576/7919/908/124540/11140/10250/56254/87/8452/6093/5756/29766/9475/2873/55023/23013/4646/9318/79869/9352	29	Reactome	4.47512
Degradation of beta catenin by the destruction complex	Dectin 1 mediated noncanonical nf kb signaling	Degradation of beta catenin by the destruction complex	50/2055	85/10646	8.01816e-16	1.13027e-14	5.8166e-15	7316/7314/1499/324/7311/6500/1452/5518/7088/166/1487/5708/5710/5688/5713/5527/5714/10197/5702/5515/5694/5719/5709/2932/5516/5717/5705/9491/5685/5687/5529/5696/5707/9861/5689/5720/54764/5692/10213/1488/5686/8312/5704/5684/5683/5700/5701/5690/5718/5691	50	Reactome	3.18256
S phase	Dectin 1 mediated noncanonical nf kb signaling	S phase	76/2055	162/10646	9.91324e-16	1.38077e-14	7.10573e-15	7316/7314/5885/7311/6500/5928/8243/4173/207/4172/5708/5710/5688/10000/5713/1019/7027/10735/5925/4176/23063/5714/5111/10197/5702/9126/5694/27338/4171/1026/5719/5709/2932/5717/994/5705/9491/23047/6117/5685/1027/5687/7324/4175/5696/5707/9861/1017/5981/5689/5720/890/5425/5692/10213/5934/5686/5422/5704/5684/5683/5000/23244/5700/5701/10274/3978/51529/5690/54107/25906/4174/5718/81620/2237/5691	76	Reactome	2.4505
Scf skp2 mediated degradation of p27 p21	Dectin 1 mediated noncanonical nf kb signaling	Scf skp2 mediated degradation of p27 p21	40/2055	60/10646	1.36069e-15	1.87295e-14	9.63858e-15	7316/7314/7311/6500/5708/5710/5688/5713/1019/5714/10197/5702/5694/1026/5719/5709/5717/5705/9491/5685/1027/5687/5696/5707/9861/1017/5689/5720/890/5692/10213/5686/5704/5684/5683/5700/5701/5690/5718/5691	40	Reactome	3.1547
Proteasome	Dectin 1 mediated noncanonical nf kb signaling	hsa03050	33/1596	46/8840	1.9467e-15	5.27232e-14	3.29573e-14	5708/5710/5688/5713/5714/10197/5702/5694/11047/5719/5709/5717/5705/9491/5685/5687/5696/5707/9861/5689/5720/5692/10213/5686/5704/5684/5683/5700/5701/5690/51371/5718/5691	33	KEGG	3.97457
Intracellular signaling by second messengers	Pten regulation	Intracellular signaling by second messengers	118/2055	307/10646	2.12049e-15	2.88485e-14	1.4846e-14	7316/7314/801/5781/5879/7311/5573/5518/2549/3066/2534/5928/817/23028/207/4193/5594/3725/5708/5710/5688/10000/3838/5713/1460/5156/5527/10273/54815/1958/5335/8658/1912/5728/5578/5714/8396/26523/10197/5702/5515/8660/5694/7874/84232/53615/64223/1457/27161/1026/80351/1459/1822/1385/2309/5719/5709/2932/9112/5516/5717/5705/9219/2146/7157/5931/9491/1107/5685/1027/55004/1911/10768/57459/5687/23512/80012/2…	118	Reactome	1.79653
Reproduction	Base excision repair	Reproduction	69/2055	143/10646	3.53218e-15	4.75017e-14	2.44453e-14	8358/3012/8347/8352/8331/8354/8355/8338/85236/3021/5885/8363/8362/3020/4001/8364/8367/8335/3017/8334/3014/8243/94239/3015/8968/8342/23224/8353/8368/8343/8348/8351/3018/8345/8970/8357/3013/126961/333932/8366/1019/10735/8360/9126/8294/8370/554313/8346/54386/8339/8349/8341/5932/653604/6117/8365/4000/8356/928/8350/1017/8340/23345/7329/29893/10274/8359/11083/8344	69	Reactome	2.61796
Recognition and association of dna glycosylase with site containing an affected purine	Base excision repair	Recognition and association of dna glycosylase with site containing an affected purine	37/2055	54/10646	4.13099e-15	5.49234e-14	2.82647e-14	3012/8347/8331/8338/85236/8363/8362/8364/8367/8335/3017/8334/3014/94239/3015/8342/8368/8343/8348/3018/8345/8970/3013/8366/8360/8294/8370/554313/8346/54386/8339/8349/8341/8365/8340/8359/8344	37	Reactome	3.43578
Transcriptional regulation by runx3	Dectin 1 mediated noncanonical nf kb signaling	Transcriptional regulation by runx3	53/2055	96/10646	4.49924e-15	5.91473e-14	3.04384e-14	7316/7314/1499/25937/7311/4193/7003/5708/5710/5688/5713/84441/6046/5714/10197/5702/1387/5694/2033/1026/2309/5719/5709/5717/5705/7157/9491/5685/5687/3280/4089/5696/5707/9861/10413/3516/5689/4851/8463/5720/5692/10213/5686/5704/5684/5683/5700/8850/5701/5690/5718/22938/5691	53	Reactome	2.89568
Apc c mediated degradation of cell cycle proteins	Dectin 1 mediated noncanonical nf kb signaling	Apc c mediated degradation of cell cycle proteins	50/2055	88/10646	5.63717e-15	7.32832e-14	3.7713e-14	7316/7314/7311/6500/5708/5710/5688/5713/5925/5714/10197/5702/5694/27338/5719/5709/5717/5705/9491/5685/891/5687/7324/5696/5707/9861/1017/9184/5689/5720/983/890/5692/10213/5686/5704/5684/5347/5683/26271/991/5700/5701/701/51529/5690/9232/25906/5718/5691	50	Reactome	3.19713
Cellular response to chemical stress	Dectin 1 mediated noncanonical nf kb signaling	Cellular response to chemical stress	74/2055	160/10646	6.13067e-15	7.88229e-14	4.05638e-14	7316/7314/1350/1327/7311/6500/1345/2950/9612/6647/9611/6774/80205/5708/5710/5688/5713/1460/79718/5034/10128/25824/7296/5714/10197/5702/1387/8452/5694/5052/571/54205/25942/8648/6604/1457/2876/1459/6648/5719/5709/5717/7001/5705/9588/9491/1329/5685/5687/5696/5707/9861/5689/5720/5692/10213/4780/5686/1340/5704/2936/5684/5683/5700/5701/1337/23054/5690/5718/9377/644/10498/10935/5691	74	Reactome	2.49519
Sumoylation	Sumoylation of chromatin organization proteins	Sumoylation	82/2055	187/10646	9.15444e-15	1.16421e-13	5.99123e-14	4869/1655/23468/3190/28996/3183/5885/8363/8362/8364/8367/10521/142/3066/7153/8243/7175/4193/1487/6294/10155/9612/7155/6613/10054/8368/7150/7158/8366/10735/1912/8204/8360/5111/9126/1387/8294/8370/332/554313/25942/165918/8648/2033/6670/8924/10762/7341/5905/9112/7157/11315/1069/6117/10055/1107/8365/1911/6612/6396/23314/5903/23512/1786/80012/1616/53371/9688/7329/23165/197370/1788/4928/81929/10274/593…	82	Reactome	2.32809
Degradation of axin	Dectin 1 mediated noncanonical nf kb signaling	Degradation of axin	37/2055	55/10646	1.02879e-14	1.29429e-13	6.66065e-14	7316/7314/7311/5708/5710/5688/5713/8658/5714/10197/5702/5694/80351/5719/5709/5717/5705/9491/5685/5687/5696/5707/9861/5689/5720/5692/10213/5686/8312/5704/5684/5683/5700/5701/5690/5718/5691	37	Reactome	3.73652
Regulation of hmox1 expression and activity	Dectin 1 mediated noncanonical nf kb signaling	Regulation of hmox1 expression and activity	41/2055	65/10646	1.07897e-14	1.34298e-13	6.91124e-14	7316/7314/7311/6500/5708/5710/5688/5713/1460/5714/10197/5702/8452/5694/571/1457/1459/5719/5709/5717/5705/9491/5685/5687/5696/5707/9861/5689/5720/5692/10213/4780/5686/5704/5684/5683/5700/5701/5690/5718/5691	41	Reactome	2.96246
Cytoprotection by hmox1	Dectin 1 mediated noncanonical nf kb signaling	Cytoprotection by hmox1	62/2055	124/10646	1.09918e-14	1.35372e-13	6.96653e-14	7316/7314/1350/1327/7311/6500/1345/9612/9611/6774/80205/5708/5710/5688/5713/1460/79718/10128/5714/10197/5702/1387/8452/5694/571/54205/25942/8648/6604/1457/1459/5719/5709/5717/5705/9491/1329/5685/5687/5696/5707/9861/5689/5720/5692/10213/4780/5686/1340/5704/5684/5683/5700/5701/1337/23054/5690/5718/9377/644/10498/5691	62	Reactome	2.66962
Degradation of gli1 by the proteasome	Dectin 1 mediated noncanonical nf kb signaling	Degradation of gli1 by the proteasome	39/2055	60/10646	1.11278e-14	1.3562e-13	6.97929e-14	7316/7314/7311/6500/5708/5710/5688/5713/5714/10197/5702/5694/83737/5719/5709/5717/5705/9491/5685/5687/5696/5707/9861/5689/5720/5692/10213/5566/5686/5704/5684/5683/5700/5701/5567/8650/5690/5718/5691	39	Reactome	3.55151
G1 s dna damage checkpoints	Dectin 1 mediated noncanonical nf kb signaling	G1 s dna damage checkpoints	42/2055	68/10646	1.49642e-14	1.80496e-13	9.28868e-14	7316/7314/7311/4193/5708/5710/5688/5713/5714/10197/5702/5694/1026/5719/5709/5717/5705/7157/9491/5685/1027/5687/5696/5707/9861/1017/5689/5720/890/5692/10213/5686/5704/64326/5684/5683/57060/5700/5701/5690/5718/5691	42	Reactome	3.16973
Alzheimer disease	Dectin 1 mediated noncanonical nf kb signaling	hsa05010	132/1596	391/8840	1.83009e-14	4.57523e-13	2.85998e-13	7846/10376/2597/347733/203068/7280/801/57142/293/1499/3799/498/1350/324/805/1327/3800/808/1345/1452/10381/468/506/292/207/3831/5594/5708/84790/514/5710/4725/5688/10000/5713/1460/2904/7381/7416/351/10383/1857/4716/84617/4893/5714/10476/5605/1454/5702/4719/6263/8660/5694/7384/54205/4035/3265/11047/1457/27089/7976/1459/4720/539/10313/51079/5719/5709/2932/5610/7417/5717/2776/5705/4723/1329/5685/4700/…	132	KEGG	1.9579
Deposition of new cenpa containing nucleosomes at the centromere	Base excision repair	Deposition of new cenpa containing nucleosomes at the centromere	43/2055	71/10646	1.98678e-14	2.37198e-13	1.22067e-13	4869/3012/8347/8331/8338/85236/8363/8362/8364/8367/8335/3017/5928/8467/8334/3014/94239/3015/8342/8368/51773/8343/8348/3018/8345/8970/3013/8366/8360/8294/8370/554313/8346/8339/8349/8341/5931/8365/8340/8607/8359/8344/64105	43	Reactome	3.26348
Endocytosis	Clathrin mediated endocytosis	hsa04144	96/1596	252/8840	2.1563e-14	5.0057e-13	3.12907e-13	3312/3799/387/1213/3800/56288/1173/23362/7879/9135/128866/10097/8724/163/4193/51652/1211/11031/375/10096/998/832/50807/23327/5156/29924/2060/22905/4218/3105/10094/377/5869/10890/8766/10109/27243/3106/27131/9230/3265/10552/5878/58533/83737/382/55737/160/11267/830/27183/4087/51100/10092/51510/57403/116987/161/253725/55616/5868/1785/3303/3107/23111/64145/10093/9101/116986/112936/829/6455/1212/867/10…	96	KEGG	1.93891
Chromosome maintenance	Base excision repair	Chromosome maintenance	66/2055	138/10646	2.43048e-14	2.87239e-13	1.47819e-13	4869/3012/8347/8331/8338/85236/3021/8363/8362/3020/8364/8367/8335/546/3017/5928/8467/8334/3014/94239/3015/8342/8368/51773/8343/8348/3018/8345/8970/3013/10856/8366/55651/8360/5111/8294/8370/554313/8346/54386/8339/55291/5434/8349/5439/8341/5931/6117/8365/5430/1017/1616/5981/8340/890/5425/5422/8607/5431/3978/5436/8359/5433/8344/2237/64105	66	Reactome	2.67342
Metabolism of polyamines	Dectin 1 mediated noncanonical nf kb signaling	Metabolism of polyamines	38/2055	59/10646	3.81024e-14	4.41384e-13	2.27145e-13	4946/6611/51582/4953/5708/5710/5688/5713/5714/10197/5702/262/5694/6723/5719/5709/5717/5705/9491/5685/5687/5696/5707/9861/5689/5720/5692/10213/6303/5686/5704/5684/5683/5700/5701/5690/5718/5691	38	Reactome	3.64075
E3 ubiquitin ligases ubiquitinate target proteins	Base excision repair	E3 ubiquitin ligases ubiquitinate target proteins	38/2055	59/10646	3.81024e-14	4.41384e-13	2.27145e-13	7316/7314/8347/85236/7311/3017/5591/7415/8342/51322/8343/8348/3018/8345/8970/7323/3105/56254/5111/8346/54623/8339/9810/8341/7322/7332/23168/7324/7334/79577/8340/123169/10670/9646/118424/8344/9781/7336	38	Reactome	3.50915
Mrna splicing minor pathway	Mrna splicing	Mrna splicing minor pathway	35/2055	52/10646	5.32489e-14	6.10796e-13	3.14328e-13	4904/10992/23451/6426/23020/6632/23450/9343/6431/10594/11325/2962/4809/6432/6427/5434/5439/6636/6634/9416/6628/22916/24148/5430/51639/83443/10907/2963/85437/10262/5431/5436/6637/5433/6633	35	Reactome	3.15408
Stabilization of p53	Dectin 1 mediated noncanonical nf kb signaling	Stabilization of p53	37/2055	57/10646	5.74121e-14	6.52156e-13	3.35613e-13	7316/7314/7311/4193/5708/5710/5688/5713/5714/10197/5702/5694/5719/5709/5717/5705/7157/9491/5685/5687/5696/5707/9861/5689/5720/5692/10213/5686/5704/64326/5684/5683/5700/5701/5690/5718/5691	37	Reactome	3.234
Pcp ce pathway	Dectin 1 mediated noncanonical nf kb signaling	Pcp ce pathway	50/2055	92/10646	6.19595e-14	6.97044e-13	3.58713e-13	7316/7314/387/1213/5879/7311/1173/5216/163/1211/5708/5710/5688/5713/1857/5578/5714/10197/5702/5694/7976/160/5719/5709/5717/5705/9491/161/5685/23513/5687/5696/5707/9861/5689/5720/5692/10213/1212/6259/5686/5704/5684/5683/5700/5701/5690/23002/5718/5691	50	Reactome	2.92831
Regulation of runx3 expression and activity	Dectin 1 mediated noncanonical nf kb signaling	Regulation of runx3 expression and activity	36/2055	55/10646	8.59659e-14	9.57906e-13	4.92957e-13	7316/7314/7311/4193/5708/5710/5688/5713/5714/10197/5702/5694/2033/5719/5709/5717/5705/9491/5685/5687/5696/5707/9861/5689/5720/5692/10213/5686/5704/5684/5683/5700/5701/5690/5718/5691	36	Reactome	3.13395
Regulation of ras by gaps	Dectin 1 mediated noncanonical nf kb signaling	Regulation of ras by gaps	41/2055	68/10646	1.00029e-13	1.1041e-12	5.6819e-13	7316/7314/7311/5708/5710/5688/5713/4763/4893/5714/10197/5702/8452/5694/3265/161742/22821/5719/5709/5717/5705/9491/5685/5687/5696/5707/9861/5689/5720/5692/10213/5686/5704/5684/5683/5700/5701/200734/5690/5718/5691	41	Reactome	3.34268
Transcriptional regulation by runx2	Dectin 1 mediated noncanonical nf kb signaling	Transcriptional regulation by runx2	59/2055	120/10646	1.25672e-13	1.37185e-12	7.0598e-13	7316/7314/6662/25937/7311/6500/3958/207/5594/5708/5710/5688/10000/5713/7525/2737/10273/1019/5925/5714/55294/10197/5702/6772/5694/1026/5719/5709/2932/5717/5705/9491/5685/891/23314/5687/3280/4089/25925/5696/25/5707/9861/10413/5689/5720/983/5595/5692/10213/5686/5704/5684/5683/5700/5701/5690/5718/5691	59	Reactome	2.64432
Pkmts methylate histone lysines	Hdms demethylate histones	Pkmts methylate histone lysines	42/2055	71/10646	1.26632e-13	1.37185e-12	7.0598e-13	8358/8352/8354/8355/8363/7468/8362/8364/8367/5928/55870/8968/8353/29072/8368/8351/55904/8357/58508/126961/333932/8366/8360/8294/8370/554313/55729/84193/10919/54904/79813/2146/5931/653604/4297/8365/8356/23512/8350/64324/51111/8359	42	Reactome	2.91381
Salmonella infection	Parasite infection	hsa05132	94/1596	251/8840	1.36207e-13	2.95115e-12	1.84477e-12	7846/60/71/10376/2597/347733/3320/203068/3326/7280/1499/3799/387/5879/2316/1778/3800/6500/1783/10381/5216/6281/7879/10097/23191/103910/10787/207/8655/3831/7184/5594/375/10096/998/3725/84790/1781/2353/1639/10000/10640/5217/10540/10383/5585/10121/10094/84617/23265/5869/302/5605/10109/79026/54205/10810/3265/10552/5878/23118/26999/382/64746/9475/84516/10092/1434/5868/5894/1785/329/3840/836/5286/51164…	94	KEGG	2.14162
Cyclin a cdk2 associated events at s phase entry	Dectin 1 mediated noncanonical nf kb signaling	Cyclin a cdk2 associated events at s phase entry	47/2055	85/10646	1.48623e-13	1.59531e-12	8.20978e-13	7316/7314/7311/6500/5928/207/5708/5710/5688/10000/5713/1019/7027/5925/5714/10197/5702/5694/1026/5719/5709/5717/994/5705/9491/5685/1027/5687/5696/5707/9861/1017/5689/5720/890/5692/10213/5934/5686/5704/5684/5683/5700/5701/5690/5718/5691	47	Reactome	3.0946
Spliceosome	Mrna splicing	hsa03040	85/1596	218/8840	1.53495e-13	3.11786e-12	1.94898e-12	3178/3312/220988/3192/1655/3190/4670/3183/10992/27316/58517/23451/6426/6434/6428/23020/6632/22827/23450/2521/7919/8896/8683/11338/55660/9343/6431/9879/10594/5093/11325/10772/6429/9939/10291/22985/84950/4809/6430/25949/26121/6432/6427/1665/9775/27339/10946/6636/9092/153527/6634/25804/84991/10189/6625/7307/9416/6628/22916/24148/11017/3303/6631/51729/51639/29896/83443/23350/55119/10907/988/8175/1091…	85	KEGG	1.96975
Rhobtb2 gtpase cycle	Rhobtb gtpase cycle	Rhobtb2 gtpase cycle	21/2055	23/10646	1.54903e-13	1.64761e-12	8.47891e-13	71/3320/3326/3183/1627/27316/6434/10574/10576/7919/908/124540/11140/10250/87/8452/5756/29766/55023/4646/9352	21	Reactome	4.9985
Switching of origins to a post replicative state	Dectin 1 mediated noncanonical nf kb signaling	Switching of origins to a post replicative state	49/2055	91/10646	1.7803e-13	1.87653e-12	9.657e-13	7316/7314/7311/6500/4173/4172/5708/5710/5688/5713/4176/5714/10197/5702/5694/27338/4171/5719/5709/5717/5705/9491/5685/5687/7324/4175/5696/5707/9861/1017/5689/5720/890/5692/10213/5686/5704/5684/5683/5000/5700/5701/51529/5690/25906/4174/5718/81620/5691	49	Reactome	2.90595
Nonhomologous end joining nhej	Base excision repair	Nonhomologous end joining nhej	41/2055	69/10646	2.00873e-13	2.09841e-12	1.07988e-12	8347/85236/8363/7520/7468/8362/8364/8367/3017/5591/3014/2547/8342/8368/8343/8348/3018/8345/7158/8970/8366/8360/8294/8370/554313/8346/8339/165918/8349/8341/8924/580/7341/8365/29086/7334/55183/8340/8359/8344/7336	41	Reactome	2.90771
Sars cov infections	Potential therapeutics for sars	Sars cov infections	70/2055	156/10646	2.1418e-13	2.21762e-12	1.14123e-12	7316/3320/203068/3326/7314/1655/7311/1173/821/1452/3066/5928/53826/128866/7415/23028/163/23476/51652/10728/3615/10284/3688/3276/54815/7422/5925/81631/8452/27243/482/53615/6093/476/5589/10362/7341/160/2932/9112/4249/2280/6184/9475/9219/3460/5931/51317/51742/1107/161/2288/143/57459/3716/6733/1108/2530/5978/4780/7329/6732/85437/2589/5289/91782/11282/64426/53822/3614	70	Reactome	2.52171
Rho gtpases activate formins	Resolution of sister chromatid cohesion	Rho gtpases activate formins	65/2055	140/10646	2.2095e-13	2.24909e-12	1.15743e-12	7846/60/71/10376/347733/7280/387/5879/1778/1783/5518/10381/1063/57551/9793/5216/348235/8655/7514/10726/114793/998/84790/389/1781/5217/3688/23380/5527/22919/10383/1857/84617/1729/5515/332/6249/3796/23122/51466/5048/5905/5516/55920/23332/6396/5903/54820/5529/9184/5501/140735/147841/9735/5347/4928/991/81929/701/23002/699/23279/3619/57122/64105	65	Reactome	2.50318
Transcriptional regulation by tp53	Tp53 regulates metabolic genes	Transcriptional regulation by tp53	129/2055	366/10646	2.21065e-13	2.24909e-12	1.15743e-12	7316/7531/4869/7314/28996/7534/1350/10971/1327/6749/7311/8148/1345/5518/3066/6923/5928/207/29117/4193/7532/11198/3725/665/2353/10000/23019/1460/7529/2821/7533/5527/3276/54815/27166/7027/900/10128/7994/5728/25824/22974/7296/6881/8396/26523/6829/5111/6917/5515/8621/1387/143686/2962/332/5052/7874/54205/5300/2033/53615/5434/64223/10919/79813/5439/1457/27161/580/1026/1459/5932/5516/7001/9219/7157/5931…	129	Reactome	1.95031
mRNA surveillance pathway	Processing of intronless pre mrnas	hsa03015	51/1596	103/8840	2.63012e-13	5.02817e-12	3.14312e-12	26986/5500/5518/22794/10914/2935/5411/10921/11051/2521/7919/29101/80335/10284/23049/11052/5527/124540/8106/8761/10250/9939/5515/2107/5521/22985/9775/55844/23435/28227/5516/10189/22916/5499/65110/81608/5529/23283/55012/5501/8731/26019/10767/29894/79869/1479/11269/9887/4440/51692/26528	51	KEGG	2.56915
Cellular response to hypoxia	Dectin 1 mediated noncanonical nf kb signaling	Cellular response to hypoxia	43/2055	75/10646	2.95991e-13	2.98543e-12	1.53636e-12	7316/7314/7311/6923/3091/5708/5710/5688/5713/7323/7422/5714/10197/5702/1387/5694/2033/7322/54583/25994/5719/5709/5717/5705/9491/5685/5687/5696/5707/9861/5689/5720/5692/10213/5686/5704/5684/5683/5700/5701/5690/5718/5691	43	Reactome	2.6744
Dna repair	Base excision repair	Dna repair	119/2055	330/10646	3.24419e-13	3.24419e-12	1.66953e-12	60/7316/7314/3012/8347/8331/8338/85236/8363/7520/7468/8362/7311/9031/8364/8367/142/8335/51035/3017/5591/8467/8334/5887/3014/7415/3150/2547/94239/3015/8342/6613/8368/1642/8343/8348/3838/3018/8345/7158/8970/3013/328/8366/10980/63967/8360/5111/10459/6917/8294/8370/554313/8346/7874/8314/54386/8339/165918/2033/5886/5434/8349/27339/5439/8341/8924/580/7341/7528/5980/2956/5932/7157/1069/2873/6117/8365/55…	119	Reactome	1.81125
Degradation of dvl	Dectin 1 mediated noncanonical nf kb signaling	Degradation of dvl	36/2055	57/10646	4.34171e-13	4.30492e-12	2.2154e-12	7316/7314/7311/5708/5710/5688/5713/1857/5714/10197/5702/8452/5694/5719/5709/5717/5705/9491/5685/5687/5696/5707/9861/5689/5720/5692/10213/5686/5704/5684/5683/5700/5701/5690/5718/5691	36	Reactome	3.45947
Resolution of sister chromatid cohesion	Resolution of sister chromatid cohesion	Resolution of sister chromatid cohesion	60/2055	126/10646	4.68321e-13	4.6045e-12	2.36957e-12	7846/10376/347733/7280/1778/5885/1783/5518/10381/1063/57551/9793/8243/348235/8655/7514/10726/84790/1781/5527/22919/10383/10735/84617/23063/9126/5515/332/6249/3796/23122/5048/5905/5516/55920/23047/891/23332/6396/5903/54820/5529/9184/5501/983/140735/147841/9735/5347/4928/23244/991/81929/701/10274/699/23279/3619/57122/64105	60	Reactome	2.42162
Hdms demethylate histones	Hdms demethylate histones	Hdms demethylate histones	33/2055	50/10646	6.61239e-13	6.44708e-12	3.3178e-12	8358/8352/8354/8355/8363/8362/8364/8367/23028/8968/10765/8353/8368/8351/8357/126961/333932/8366/8360/8294/8370/554313/5927/51780/55818/84159/653604/8365/8356/8350/5253/84678/8359	33	Reactome	3.74218
Apc c cdh1 mediated degradation of cdc20 and other apc c cdh1 targeted proteins in late mitosis early g1	Dectin 1 mediated noncanonical nf kb signaling	Apc c cdh1 mediated degradation of cdc20 and other apc c cdh1 targeted proteins in late mitosis early g1	42/2055	74/10646	8.95508e-13	8.65905e-12	4.45612e-12	7316/7314/7311/5708/5710/5688/5713/5925/5714/10197/5702/5694/27338/5719/5709/5717/5705/9491/5685/5687/7324/5696/5707/9861/5689/5720/5692/10213/5686/5704/5684/5347/5683/991/5700/5701/51529/5690/9232/25906/5718/5691	42	Reactome	2.90691
Mapk family signaling cascades	Dectin 1 mediated noncanonical nf kb signaling	Mapk family signaling cascades	117/2055	327/10646	9.50585e-13	9.11626e-12	4.69141e-12	60/71/7316/7314/801/989/5781/8682/4747/6711/5500/5879/7311/5747/5518/5786/2534/6709/817/5062/53358/7514/3315/5594/998/3725/5708/5710/5688/5713/5596/7529/5156/2904/5527/4763/5037/7094/3572/4893/5714/26523/5605/10197/5702/5908/5515/8452/4140/8660/5694/1739/1848/3265/8826/161742/22821/27161/2309/1846/5719/5709/4313/5516/5717/5705/9491/5685/6654/80824/5894/5687/23112/3716/2260/5529/5696/5597/5707/986…	117	Reactome	1.96684
Rna polymerase ii transcription termination	Rna polymerase ii transcription termination	Rna polymerase ii transcription termination	39/2055	66/10646	1.00093e-12	9.52104e-12	4.89972e-12	6426/6428/22794/10914/10921/11051/7919/84324/8683/11338/6431/8106/10250/6429/9939/6430/9295/6432/6427/9775/84248/6636/6634/10189/7307/6628/22916/84271/81608/23283/29894/57187/79869/1479/6637/7884/9785/51692/8563	39	Reactome	3.29885
Base excision repair ap site formation	Base excision repair	Base excision repair ap site formation	37/2055	61/10646	1.24481e-12	1.17454e-11	6.04442e-12	3012/8347/8331/8338/85236/8363/8362/8364/8367/8335/3017/8334/3014/94239/3015/8342/8368/8343/8348/3018/8345/8970/3013/8366/8360/8294/8370/554313/8346/54386/8339/8349/8341/8365/8340/8359/8344	37	Reactome	2.84381
Base excision repair	Base excision repair	Base excision repair	47/2055	89/10646	1.42828e-12	1.33687e-11	6.87978e-12	3012/8347/8331/8338/85236/8363/8362/8364/8367/142/8335/3017/8334/3014/94239/3015/8342/8368/8343/8348/3018/8345/8970/3013/328/8366/8360/5111/8294/8370/554313/8346/54386/8339/8349/8341/6117/8365/5981/8340/5425/8505/3978/8359/54107/8344/2237	47	Reactome	2.94254
Base excision repair	Mismatch repair	Base excision repair	47/2055	89/10646	1.42828e-12	1.33687e-11	6.87978e-12	3012/8347/8331/8338/85236/8363/8362/8364/8367/142/8335/3017/8334/3014/94239/3015/8342/8368/8343/8348/3018/8345/8970/3013/328/8366/8360/5111/8294/8370/554313/8346/54386/8339/8349/8341/6117/8365/5981/8340/5425/8505/3978/8359/54107/8344/2237	47	Reactome	2.94254
G2 m dna damage checkpoint	Base excision repair	G2 m dna damage checkpoint	49/2055	95/10646	1.5297e-12	1.42044e-11	7.30986e-12	7531/8347/85236/7534/10971/8363/7468/8362/8364/8367/3017/3014/8342/7532/8368/8343/8348/3018/8345/7529/7158/8970/7533/8366/8360/8294/8370/554313/8346/8339/165918/8349/8341/8924/580/7341/5932/7157/6117/8365/891/29086/7334/8340/983/11073/8359/8344/7336	49	Reactome	2.52702
Processing of dna double strand break ends	Base excision repair	Processing of dna double strand break ends	50/2055	98/10646	1.55313e-12	1.43084e-11	7.36337e-12	7316/7314/8347/85236/8363/7468/8362/7311/8364/8367/3017/3014/8342/6613/8368/8343/8348/3018/8345/7158/8970/8366/63967/8360/8294/8370/554313/8346/8339/165918/8349/8341/8924/580/7341/5932/6117/8365/29086/7334/1017/8340/8914/890/151987/7329/11073/8359/8344/7336	50	Reactome	2.61617
Cdt1 association with the cdc6 orc origin complex	Dectin 1 mediated noncanonical nf kb signaling	Cdt1 association with the cdc6 orc origin complex	36/2055	59/10646	1.95146e-12	1.78376e-11	9.17956e-12	7316/7314/7311/5708/5710/5688/5713/5714/10197/5702/5694/5719/5709/5717/5705/9491/5685/5687/5696/5707/9861/5689/5720/5692/10213/5686/5704/5684/5683/5000/5700/5701/5690/5718/81620/5691	36	Reactome	3.08391
Synthesis of dna	Dectin 1 mediated noncanonical nf kb signaling	Synthesis of dna	57/2055	120/10646	2.05095e-12	1.86016e-11	9.57276e-12	7316/7314/7311/6500/4173/4172/5708/5710/5688/5713/4176/5714/5111/10197/5702/5694/27338/4171/5719/5709/5717/5705/9491/6117/5685/5687/7324/4175/5696/5707/9861/1017/5981/5689/5720/890/5425/5692/10213/5686/5422/5704/5684/5683/5000/5700/5701/3978/51529/5690/54107/25906/4174/5718/81620/2237/5691	57	Reactome	2.63564
Nucleocytoplasmic transport	Regulation of glucokinase by glucokinase regulatory protein	hsa03013	51/1596	108/8840	2.7162e-12	4.90425e-11	3.06565e-11	1915/3843/3837/5901/10527/7175/55705/22794/7514/5411/6613/10921/7919/3838/10284/10250/9939/22985/11260/9775/10762/7341/3842/5905/10189/22916/65110/1434/6612/6396/5903/57510/3840/30000/53371/9688/7329/23165/26019/23534/4928/81929/57187/64901/59343/23039/11269/3836/23279/8563/57122	51	KEGG	2.52522
Cross presentation of soluble exogenous antigens endosomes	Dectin 1 mediated noncanonical nf kb signaling	Cross presentation of soluble exogenous antigens endosomes	32/2055	50/10646	5.20016e-12	4.68015e-11	2.4085e-11	5708/5710/5688/5713/9902/5714/10197/5702/5694/5719/5709/5717/5705/9491/5685/5687/5696/5707/9861/5689/5720/5692/10213/5686/5704/5684/5683/5700/5701/5690/5718/5691	32	Reactome	3.30006
Hedgehog off state	Dectin 1 mediated noncanonical nf kb signaling	Hedgehog off state	54/2055	113/10646	5.79457e-12	5.1753e-11	2.66331e-11	7846/10376/7316/347733/2778/7280/7314/7311/6500/5573/1452/10381/5708/84790/5710/5688/5713/2737/10383/84617/5714/10197/5702/5694/83737/5719/5709/2932/5717/5705/9491/5685/5687/5696/5707/9861/5689/5720/5692/10213/55081/5566/5686/5704/5684/5683/5700/5701/5567/8650/5690/51098/5718/5691	54	Reactome	2.49073
Cell cycle	Cell cycle	hsa04110	65/1596	158/8840	7.23693e-12	1.2379e-10	7.7381e-11	894/7531/7534/10971/5885/6500/5518/3066/546/5591/8243/4173/4193/7532/4172/7529/7533/5527/1019/7027/10735/25836/5925/4176/23063/5111/10459/9126/5515/1387/2033/1021/4171/1026/2932/5516/994/7157/4087/23047/1027/891/4175/4089/5529/25/1017/7042/9184/983/890/5934/5347/5000/26271/23244/991/701/10274/51529/9232/25906/699/4174/81620	65	KEGG	2.09405
Downstream signaling events of b cell receptor bcr	Dectin 1 mediated noncanonical nf kb signaling	Downstream signaling events of b cell receptor bcr	43/2055	81/10646	1.01875e-11	9.02979e-11	4.64691e-11	7316/7314/801/5478/7311/6500/5708/5710/5688/4775/5713/4893/5714/10197/5702/5694/3265/5719/5709/2280/5717/5705/9491/23291/5685/5687/5696/5707/9861/5689/5720/5692/10213/5686/5704/10892/5684/5683/5700/5701/5690/5718/5691	43	Reactome	2.79657
Regulation of plk1 activity at g2 m transition	Aurka activation by tpx2	Regulation of plk1 activity at g2 m transition	45/2055	87/10646	1.10075e-11	9.68325e-11	4.98319e-11	7846/7316/3320/203068/7531/7314/5500/1778/7311/6500/5518/5108/9793/8655/7532/1781/7840/1639/22919/4218/10540/10383/10121/55755/4659/1454/55125/5048/1069/23291/891/23332/54820/10133/11190/54801/983/4957/5566/11064/9662/5347/1453/10806/4660	45	Reactome	2.78237
Golgi to er retrograde transport	Er to golgi anterograde transport	Golgi to er retrograde transport	60/2055	134/10646	1.25404e-11	1.09495e-10	5.63483e-11	7846/10376/347733/7280/3799/10749/23095/1778/1783/10381/5870/5049/547/8655/3831/375/832/84790/1781/9276/11316/1639/55605/372/10540/10383/25782/10972/9371/10121/84617/377/5050/1314/3796/51594/5048/830/10959/636/84516/22820/3832/56992/51164/1315/11014/829/81876/140735/2589/22931/5861/381/55860/378/29127/3833/51560/22930	60	Reactome	2.33155
Dectin 1 mediated noncanonical nf kb signaling	Dectin 1 mediated noncanonical nf kb signaling	Dectin 1 mediated noncanonical nf kb signaling	36/2055	62/10646	1.53835e-11	1.33324e-10	6.8611e-11	7316/7314/7311/6500/5708/5710/5688/5713/5714/10197/5702/5694/5719/5709/5717/5705/9491/23291/5685/5687/5696/5707/9861/5689/5720/5692/10213/5686/5704/5684/5683/5700/5701/5690/5718/5691	36	Reactome	3.0098
Bacterial invasion of epithelial cells	Parasite infection	hsa05100	40/1596	78/8840	2.44594e-11	3.97465e-10	2.48456e-10	60/71/10801/1495/1499/4735/387/1213/5879/55752/5747/2549/10097/53358/1211/10096/998/3688/55964/1399/10094/10459/2017/10109/1793/10552/10092/1785/10163/1398/10093/25759/1212/867/5295/7414/23176/23157/8976/26052	40	KEGG	2.74783
Beta catenin independent wnt signaling	Dectin 1 mediated noncanonical nf kb signaling	Beta catenin independent wnt signaling	63/2055	146/10646	2.75052e-11	2.36625e-10	1.21772e-10	7316/7314/801/2782/1499/387/1213/5879/7311/1173/5216/163/2783/1211/59345/5708/5710/55970/5688/5713/1857/54331/5578/5714/26523/10197/5702/5694/27161/2787/7976/160/5719/5709/5717/5705/9491/161/5685/23513/5687/23112/5696/5707/9861/5689/5720/5692/10213/1212/6259/5686/5704/5684/5331/5683/5700/5701/5690/23002/5718/27327/5691	63	Reactome	2.38294
Eph ephrin signaling	Eph ephrin signaling	Eph ephrin signaling	46/2055	92/10646	3.00796e-11	2.56884e-10	1.32198e-10	60/71/4637/1072/387/1213/5879/1173/5747/2534/10097/103910/5062/163/1211/10096/998/7525/2904/4628/4627/6386/10094/3984/10109/8874/3265/10552/6093/160/4313/9475/10092/161/10093/5663/10627/1212/6453/8440/2050/1948/8976/28964/8997/51107	46	Reactome	2.65228
Dna double strand break repair	Base excision repair	Dna double strand break repair	69/2055	167/10646	3.50942e-11	2.97538e-10	1.53119e-10	7316/7314/8347/85236/8363/7520/7468/8362/7311/9031/8364/8367/142/51035/3017/5591/8467/3014/2547/8342/6613/8368/8343/8348/3838/3018/8345/7158/8970/8366/63967/8360/5111/8294/8370/554313/8346/8314/8339/165918/8349/8341/8924/580/7341/5932/7157/6117/8365/29086/7334/25/55183/1017/5981/8340/8914/890/5425/151987/7329/5536/11073/2067/8359/54107/8344/2237/7336	69	Reactome	2.13725
Defective cftr causes cystic fibrosis	Dectin 1 mediated noncanonical nf kb signaling	Defective cftr causes cystic fibrosis	35/2055	61/10646	4.70617e-11	3.96131e-10	2.03857e-10	7316/7314/7311/7415/5708/5710/5688/5713/5714/10197/5702/5694/5719/5709/5717/5705/9491/5685/5687/5696/5707/9861/5689/5720/5692/10213/5686/5704/5684/5683/5700/5701/5690/5718/5691	35	Reactome	3.26786
Copi independent golgi to er retrograde traffic	Er to golgi anterograde transport	Copi independent golgi to er retrograde traffic	32/2055	53/10646	4.97088e-11	4.15424e-10	2.13785e-10	7846/10376/347733/7280/1778/1783/10381/5870/5049/8655/832/84790/1781/1639/10540/10383/25782/10121/84617/5050/5048/830/636/84516/51164/829/140735/2589/22931/55860/51560/22930	32	Reactome	3.19874
Asymmetric localization of pcp proteins	Dectin 1 mediated noncanonical nf kb signaling	Asymmetric localization of pcp proteins	36/2055	64/10646	5.45446e-11	4.52604e-10	2.32919e-10	7316/7314/7311/5708/5710/5688/5713/5714/10197/5702/5694/7976/5719/5709/5717/5705/9491/5685/23513/5687/5696/5707/9861/5689/5720/5692/10213/5686/5704/5684/5683/5700/5701/5690/5718/5691	36	Reactome	2.97685
Regulation of runx2 expression and activity	Dectin 1 mediated noncanonical nf kb signaling	Regulation of runx2 expression and activity	39/2055	73/10646	7.24789e-11	5.97186e-10	3.07324e-10	7316/7314/7311/6500/5708/5710/5688/5713/10273/5714/55294/10197/5702/6772/5694/5719/5709/2932/5717/5705/9491/5685/5687/5696/5707/9861/5689/5720/5692/10213/5686/5704/5684/5683/5700/5701/5690/5718/5691	39	Reactome	3.02746
Hedgehog ligand biogenesis	Dectin 1 mediated noncanonical nf kb signaling	Hedgehog ligand biogenesis	36/2055	65/10646	9.96867e-11	8.15618e-10	4.19733e-10	7316/7314/7311/7415/5708/5710/5688/5713/5034/5714/10197/5702/5694/5719/5709/5717/5705/9491/5685/5687/5696/5707/9861/5689/5720/5692/10213/5686/5704/5684/5683/5700/5701/5690/5718/5691	36	Reactome	2.60416
Cellular response to heat stress	Attenuation phase	Cellular response to heat stress	48/2055	101/10646	1.10936e-10	9.01351e-10	4.63853e-10	1915/3320/3326/3312/7531/7314/6767/817/7415/7175/3308/3281/3315/10728/3313/5594/1387/57805/2033/10808/64223/10762/2932/6117/3297/2288/6396/5903/3303/27242/53371/871/3337/7266/5595/9688/3309/23165/84335/4928/10049/9261/81929/9529/573/3304/23279/57122	48	Reactome	2.25258
Hsp90 chaperone cycle for steroid hormone receptors shr in the presence of ligand	Er to golgi anterograde transport	Hsp90 chaperone cycle for steroid hormone receptors shr in the presence of ligand	33/2055	57/10646	1.21234e-10	9.78232e-10	5.03418e-10	7846/10376/347733/3320/3326/7280/3312/1778/1783/10381/3301/8655/10728/832/84790/1781/1639/10540/10383/10121/84617/10963/830/10294/84516/2288/3303/51164/829/3337/140735/55860/3304	33	Reactome	3.26817
Signaling by ntrks	Nuclear events kinase and transcription factor activation	Signaling by ntrks	58/2055	134/10646	1.45237e-10	1.16389e-09	5.98959e-10	5781/387/6938/1213/5879/1173/5518/2549/3400/2534/3727/163/53358/1211/6774/5594/2353/7529/2904/1958/5335/1399/4893/5802/5605/5515/4664/8660/2033/1848/3265/1385/160/1846/5516/161/6654/1785/1108/5978/1398/25759/5595/25920/5898/4665/2002/57498/2889/1386/9261/5295/429/6016/10818/6300/26052/5900	58	Reactome	2.19483
Regulation of actin cytoskeleton	Focal adhesion	hsa04810	81/1596	230/8840	2.49389e-10	3.85959e-09	2.41263e-09	60/71/7114/1072/55740/5500/387/5962/5879/324/4478/5747/23365/10152/5216/10097/23191/103910/10787/207/5062/221178/5594/10096/998/55970/10000/5217/2768/3688/5156/7430/4628/2909/4627/1399/10094/3984/4893/9459/8396/4659/5605/1729/3693/10109/87/1793/8874/3265/10552/8826/6093/81/26999/9475/10092/5499/10672/6654/5894/2260/3696/10163/1398/10093/5501/10627/5595/3685/2934/5295/7414/55845/54434/8976/28964/2…	81	KEGG	2.00992
Regulation of pten gene transcription	Pten regulation	Regulation of pten gene transcription	34/2055	61/10646	2.62137e-10	2.08639e-09	1.0737e-09	3066/5928/23028/5594/3725/54815/1958/1912/5728/84232/53615/64223/1822/9112/9219/2146/7157/5931/1107/55004/1911/57459/23512/80012/1108/5978/10014/5595/10670/1386/58528/6045/389541/23466	34	Reactome	2.68669
Hedgehog on state	Dectin 1 mediated noncanonical nf kb signaling	Hedgehog on state	42/2055	86/10646	5.57517e-10	4.4074e-09	2.26813e-09	7316/7314/7311/1452/5708/5710/5688/5713/2737/5714/10197/5702/8452/5694/83737/22873/5719/5709/5717/5705/9491/5685/5687/79577/5696/5707/9861/5689/5720/5692/10213/8405/5686/5704/5684/5683/5700/5701/8650/5690/5718/5691	42	Reactome	2.39725
Homology directed repair	Base excision repair	Homology directed repair	58/2055	138/10646	5.84762e-10	4.59176e-09	2.36301e-09	7316/7314/8347/85236/8363/7468/8362/7311/8364/8367/142/3017/3014/8342/6613/8368/8343/8348/3018/8345/7158/8970/8366/63967/8360/5111/8294/8370/554313/8346/8339/165918/8349/8341/8924/580/7341/5932/6117/8365/29086/7334/25/1017/5981/8340/8914/890/5425/151987/7329/11073/2067/8359/54107/8344/2237/7336	58	Reactome	2.33598
Rho gtpases activate wasps and waves	Parasite infection	Rho gtpases activate wasps and waves	24/2055	36/10646	7.0826e-10	5.52443e-09	2.84298e-09	60/71/5879/5747/10152/10097/23191/10787/5594/10096/998/10094/10109/10810/10552/26999/10092/25/10163/10093/5595/55845/10006/8976	24	Reactome	3.63933
Spinocerebellar ataxia	Dectin 1 mediated noncanonical nf kb signaling	hsa05017	57/1596	144/8840	8.41224e-10	1.24272e-08	7.76824e-09	293/292/207/10528/5708/5710/5688/10000/5713/9698/2904/7416/5578/23369/6667/6310/5714/5702/5694/6311/54205/25814/11047/5719/5709/11273/7417/5717/2776/5705/23152/5685/3752/5687/5707/9861/3516/4976/5689/488/5692/10213/7419/5686/5704/9821/5289/5684/5331/5683/26100/5295/5700/5701/5690/5718/5691	57	KEGG	2.36085
Potential therapeutics for sars	Potential therapeutics for sars	Potential therapeutics for sars	42/2055	87/10646	8.78585e-10	6.80758e-09	3.50332e-09	3320/203068/3326/1173/3066/5928/53826/23028/163/23476/10728/3615/10284/3688/54815/7422/8452/482/53615/6093/476/10362/160/9112/2280/9475/9219/3460/5931/51317/51742/1107/161/2288/57459/3716/1108/5978/4780/64426/53822/3614	42	Reactome	2.41845
Apoptotic execution phase	Apoptotic cleavage of cellular proteins	Apoptotic execution phase	30/2055	52/10646	9.55873e-10	7.3577e-09	3.78642e-09	7431/3008/3009/3006/3146/1499/324/3148/3837/4001/5747/7082/6709/118/5062/5339/63967/3007/8428/22985/6093/4000/329/10059/836/28988/1676/2934/10134/3836	30	Reactome	2.91362
Signaling by interleukins	Dectin 1 mediated noncanonical nf kb signaling	Signaling by interleukins	142/2055	463/10646	1.44639e-09	1.10606e-08	5.69202e-09	7431/6935/7316/3320/3181/8358/3312/7314/5803/3146/5781/1072/5478/8352/8354/8355/6624/7534/4478/4282/9987/7311/6500/6888/6285/4001/6597/821/5518/6657/2534/3185/8878/207/5062/3091/8968/6647/7184/6774/3313/8353/5594/375/998/3725/5708/2353/5710/5688/8351/5713/7525/8357/3688/5783/126961/3977/351/4170/333932/5034/6950/7422/3572/1265/1399/5714/302/1052/10197/5702/6772/5908/5515/332/8660/5694/1848/5780/2…	142	Reactome	1.63468
Ephb mediated forward signaling	Eph ephrin signaling	Ephb mediated forward signaling	26/2055	42/10646	1.52084e-09	1.15544e-08	5.94614e-09	60/71/1072/387/5879/5747/2534/10097/10096/998/7525/2904/10094/3984/10109/3265/10552/6093/9475/10092/10093/6453/2050/1948/8976/8997	26	Reactome	3.21775
Rhobtb1 gtpase cycle	Rhobtb gtpase cycle	Rhobtb1 gtpase cycle	18/2055	23/10646	1.61235e-09	1.21707e-08	6.26326e-09	7431/3183/1627/27316/6434/10574/10576/10250/56254/8452/6093/9475/2873/23013/4646/9318/79869/9352	18	Reactome	3.81358
Protein folding	Folding of actin by cct tric	Protein folding	45/2055	98/10646	1.70313e-09	1.27735e-08	6.57348e-09	7846/60/10376/347733/7280/2782/10381/22948/7203/5204/2783/10528/10574/6774/59345/84790/10576/55970/908/1460/10238/10383/6950/84617/54331/22803/55294/1155/9628/10575/6902/1457/2787/1459/8237/2776/7157/10694/26234/54461/6904/2767/63971/5201/83752	45	Reactome	2.58501
Class i mhc mediated antigen processing presentation	Dectin 1 mediated noncanonical nf kb signaling	Class i mhc mediated antigen processing presentation	120/2055	377/10646	2.54118e-09	1.89375e-08	9.74559e-09	7316/7314/3146/9867/567/10075/811/7311/6500/821/9320/6923/5708/23327/5710/5688/5713/7337/10273/7323/3105/4591/91694/9902/114088/5714/55294/54926/10197/5702/3693/92912/55819/8452/80204/84231/5694/3106/7317/27338/997/7322/8924/83737/25831/5719/5709/5717/5705/10952/7328/23480/7332/9491/23291/26234/5685/6396/9021/25793/5687/9520/7324/8925/7334/10484/54461/5696/3107/5707/23352/10427/9861/23014/151636/…	120	Reactome	1.70748
Sumoylation of chromatin organization proteins	Sumoylation of chromatin organization proteins	Sumoylation of chromatin organization proteins	36/2055	71/10646	2.58704e-09	1.91572e-08	9.85869e-09	23468/8363/8362/8364/8367/3066/7175/6613/8368/8366/1912/8360/8294/8370/554313/10762/7341/1107/8365/1911/6612/6396/23314/5903/23512/80012/53371/9688/7329/23165/4928/81929/8359/6045/23279/57122	36	Reactome	2.38463
Signaling by hedgehog	Dectin 1 mediated noncanonical nf kb signaling	Signaling by hedgehog	60/2055	150/10646	3.00589e-09	2.21188e-08	1.13828e-08	7846/10376/7316/347733/2778/7280/7314/7311/6500/5573/1452/10381/7415/5708/84790/5710/5688/5713/2737/10383/5034/84617/5714/10197/5702/8452/5694/83737/22873/5719/5709/2932/5717/5705/9491/5685/5687/79577/5696/5707/9861/5689/5720/5692/10213/55081/8405/5566/5686/5704/5684/5683/5700/5701/5567/8650/5690/51098/5718/5691	60	Reactome	2.19019
Antigen processing cross presentation	Dectin 1 mediated noncanonical nf kb signaling	Antigen processing cross presentation	47/2055	106/10646	3.09161e-09	2.26074e-08	1.16342e-08	7316/7314/3146/567/811/7311/5708/5710/5688/5713/3105/9902/5714/10197/5702/3693/5694/3106/5719/5709/5717/5705/10952/23480/9491/5685/5687/5696/3107/5707/9861/5689/5720/3685/5692/10213/5686/5704/9341/5684/5683/29927/5700/5701/5690/5718/5691	47	Reactome	2.27259
Transport of mature transcript to cytoplasm	Rna polymerase ii transcription termination	Transport of mature transcript to cytoplasm	40/2055	84/10646	3.66535e-09	2.66364e-08	1.37076e-08	6426/6428/7175/22794/10921/7919/84324/8683/11338/6431/10250/6429/9939/6430/9295/6432/6427/9775/84248/10762/10189/7307/22916/84271/6396/5903/81608/53371/9688/23165/4928/81929/29894/57187/7884/9785/51692/23279/8563/57122	40	Reactome	2.44738
Organelle biogenesis and maintenance	Aurka activation by tpx2	Organelle biogenesis and maintenance	99/2055	296/10646	3.78493e-09	2.73356e-08	1.40674e-08	7846/10376/347733/3320/203068/7280/7531/801/4735/498/1778/5518/5108/10381/9793/22948/7203/506/8655/9611/7532/3313/80205/50807/84790/1781/514/10576/7840/1639/10640/22919/4218/79718/10632/10540/10383/3418/6950/9371/10121/84617/117177/23265/2746/55755/10476/8766/1454/1387/3054/10575/54205/8648/6604/1385/6648/3842/539/55125/5048/10694/1069/521/23332/6742/10989/513/54820/509/515/11190/517/54801/983/11…	99	Reactome	1.89485
Ubiquitin mediated proteolysis	Synthesis of active ubiquitin roles of e1 and e2 enzymes	hsa04120	55/1596	142/8840	4.22782e-09	5.9741e-08	3.73442e-08	7316/7314/10075/7311/6500/9320/6923/4214/4193/10054/1642/23327/7337/10273/7323/4591/51366/55294/54926/92912/8452/7317/27338/27339/57448/997/7322/8924/83737/7328/7332/23291/10055/9021/7324/8925/7334/329/9616/51465/867/7327/23295/7329/64326/10477/8451/991/51529/331/7326/55236/25906/118424/9246	55	KEGG	2.1951
Hiv life cycle	Regulation of glucokinase by glucokinase regulatory protein	Hiv life cycle	60/2055	152/10646	5.46835e-09	3.92513e-08	2.01995e-08	7316/7314/5478/7520/6749/7311/8148/5902/5901/11168/6923/128866/2547/7175/7514/51652/11198/3159/23327/6881/6829/6917/2962/27243/5434/5439/10762/5905/2957/27183/22916/51510/6396/5430/5903/6879/4836/53371/9688/25920/51534/8731/10015/2963/23165/2965/4928/81929/91782/5431/3978/5436/2966/5433/3836/79720/7936/23279/2237/57122	60	Reactome	1.9652
Recruitment of numa to mitotic centrosomes	Aurka activation by tpx2	Recruitment of numa to mitotic centrosomes	43/2055	95/10646	6.71916e-09	4.79354e-08	2.46685e-08	7846/10376/347733/3320/203068/7280/7531/1778/5518/5108/10381/9793/8655/7532/84790/1781/7840/1639/22919/10540/10383/10121/84617/55755/1454/55125/5048/1069/23332/54820/11190/80097/54801/983/4957/5566/11064/4926/9662/5347/1453/10806/10844	43	Reactome	2.20267
Signaling by vegf	Focal adhesion	Signaling by vegf	46/2055	106/10646	1.04447e-08	7.40627e-08	3.81141e-08	60/71/3320/801/1495/1499/387/5879/5747/10152/2534/23191/7423/10787/207/5062/3315/998/10000/5335/7422/5578/4893/1793/10810/1500/3265/64223/6093/8828/26999/9475/10768/10163/1398/79109/25759/3685/8440/5566/9261/5295/5567/6300/55845/10006	46	Reactome	2.27893
Runx1 interacts with co factors whose precise effect on runx1 targets is not known	Sumoylation of transcription cofactors	Runx1 interacts with co factors whose precise effect on runx1 targets is not known	23/2055	37/10646	1.21221e-08	8.5439e-08	4.39686e-08	28996/6599/6597/6601/8289/1460/6605/6598/1912/2033/6604/1457/55193/1459/6595/57492/6602/1911/80012/196528/84333/6045/23466	23	Reactome	3.0286
Clec7a dectin 1 signaling	Dectin 1 mediated noncanonical nf kb signaling	Clec7a dectin 1 signaling	44/2055	100/10646	1.30662e-08	9.15417e-08	4.71092e-08	7316/7314/801/7311/6500/5708/5710/5688/4775/5713/5714/10197/5702/5694/997/7322/23118/5719/5709/5717/5705/9491/23291/5685/10768/5687/7334/5696/5707/9861/5689/5720/5692/10213/5686/5704/10892/5684/5683/5700/5701/5690/5718/5691	44	Reactome	2.27053
Translocation of slc2a4 glut4 to the plasma membrane	Transport of connexons to the plasma membrane	Translocation of slc2a4 glut4 to the plasma membrane	35/2055	72/10646	1.76775e-08	1.22383e-07	6.29807e-08	7846/60/71/10376/347733/5872/7280/7531/801/7534/5879/10971/4644/10381/207/7532/84790/10640/7529/7533/4218/10383/4627/9371/84617/23265/10890/8766/51552/57186/23216/11336/5898/57148/23433	35	Reactome	2.59135
Aurka activation by tpx2	Aurka activation by tpx2	Aurka activation by tpx2	35/2055	72/10646	1.76775e-08	1.22383e-07	6.29807e-08	7846/3320/203068/7531/1778/5518/5108/9793/8655/7532/1781/7840/1639/22919/10540/10383/10121/22974/55755/1454/55125/5048/1069/23332/54820/11190/54801/983/4957/5566/11064/9662/5347/1453/10806	35	Reactome	2.605
Tight junction	Eph ephrin signaling	hsa04530	61/1596	170/8840	1.88471e-08	2.55221e-07	1.59539e-07	7846/60/71/10376/5872/4637/387/5962/5879/4478/56288/8531/7082/5518/10097/103910/4214/3308/10096/998/3725/84790/23327/4301/3688/4218/7430/4628/1019/4627/10094/9223/51762/5111/2017/5515/10109/5521/8777/87/3996/1739/10552/6093/81/55844/154810/5516/9475/140465/10092/23513/84952/10093/10627/9693/5566/4771/5567/55114/154796	61	KEGG	2.0737
Synthesis of active ubiquitin roles of e1 and e2 enzymes	Synthesis of active ubiquitin roles of e1 and e2 enzymes	Synthesis of active ubiquitin roles of e1 and e2 enzymes	20/2055	30/10646	1.92817e-08	1.32703e-07	6.82917e-08	7316/7314/7311/8239/54926/92912/7317/7874/27338/997/7322/7328/7332/7324/7327/8078/10477/90268/7326/55236	20	Reactome	3.17507
Gene and protein expression by jak stat signaling after interleukin 12 stimulation	Interleukin 12 signaling	Gene and protein expression by jak stat signaling after interleukin 12 stimulation	23/2055	38/10646	2.51073e-08	1.71787e-07	8.84051e-08	3181/1072/5478/4478/4282/9987/6888/4001/3185/5062/6647/3313/375/998/6950/1265/302/5908/6648/829/5898/5306/27250	23	Reactome	3.2051
Interleukin 1 signaling	Dectin 1 mediated noncanonical nf kb signaling	Interleukin 1 signaling	44/2055	102/10646	2.70568e-08	1.82985e-07	9.41678e-08	7316/7314/3146/7311/6500/6285/8878/5708/5710/5688/5713/351/5714/10197/5702/5694/23118/5719/5709/5717/5705/9491/23291/5685/5687/7334/5696/28511/5707/9861/3654/5689/5720/5692/10213/5686/5704/5684/5683/5700/5701/5690/5718/5691	44	Reactome	2.23664
Copi mediated anterograde transport	Er to golgi anterograde transport	Copi mediated anterograde transport	44/2055	102/10646	2.70568e-08	1.82985e-07	9.41678e-08	7846/10376/347733/7280/6711/287/1778/1783/10381/6709/8655/375/832/84790/1781/9276/11316/1639/372/10540/10383/10972/10121/84617/2804/377/1314/830/10959/84516/22820/51164/1315/11014/829/81876/140735/8615/2801/10652/5861/381/55860/378	44	Reactome	2.25738
Pathogenic Escherichia coli infection	Parasite infection	hsa05130	69/1596	203/8840	2.83174e-08	3.68126e-07	2.30116e-07	7846/60/71/10376/2597/347733/4691/203068/7280/5781/387/5879/4651/4645/4644/23365/7082/10381/2534/10097/23191/10787/5062/5594/375/10096/998/3725/84790/2353/2768/3688/7430/4628/10383/10972/4627/10094/84617/2017/10109/7009/54205/10810/10552/6093/23118/26999/4430/382/9475/10092/10672/25/10163/10427/836/10093/3654/5595/9632/4646/8440/5861/6300/55845/9266/10006/8976	69	KEGG	1.82071
Mitophagy - animal	Autophagy - animal	hsa04137	43/1596	105/8840	3.08309e-08	3.85386e-07	2.40905e-07	7316/7314/664/10075/7311/23770/8878/7879/468/11337/7415/3091/3725/665/1460/11331/9927/4893/6667/5869/81631/4077/3265/5878/1457/1459/2309/7157/9804/5868/10133/4976/9101/23786/1965/221960/8887/10452/51024/25820/10241/22879/267	43	KEGG	2.33452
Intra golgi and retrograde golgi to er traffic	Er to golgi anterograde transport	Intra golgi and retrograde golgi to er traffic	72/2055	203/10646	3.5996e-08	2.42042e-07	1.2456e-07	7846/10376/347733/7280/22836/3799/10749/10905/23095/1778/1783/10381/5870/5049/547/8655/3831/375/832/84790/1781/9276/11316/1639/55605/372/10540/10383/25782/10972/9371/10121/84617/377/5050/1314/1523/2803/3796/51594/5048/830/10959/636/84516/9342/22820/10228/3832/56992/10226/51164/1315/11014/829/81876/140735/8675/9341/2589/10652/22931/9712/5861/381/55860/9266/378/29127/3833/51560/22930	72	Reactome	1.73287
Antigen processing ubiquitination proteasome degradation	Dectin 1 mediated noncanonical nf kb signaling	Antigen processing ubiquitination proteasome degradation	99/2055	308/10646	3.75591e-08	2.51109e-07	1.29226e-07	7316/7314/9867/10075/7311/6500/9320/6923/5708/23327/5710/5688/5713/7337/10273/7323/4591/91694/114088/5714/55294/54926/10197/5702/92912/55819/8452/80204/84231/5694/7317/27338/997/7322/8924/83737/25831/5719/5709/5717/5705/7328/7332/9491/23291/26234/5685/9021/25793/5687/9520/7324/8925/7334/54461/5696/5707/23352/9861/23014/151636/25897/7174/23608/5689/9616/5720/51465/51132/57674/5692/10213/7327/23295…	99	Reactome	1.5123
Recruitment of mitotic centrosome proteins and complexes	Aurka activation by tpx2	Recruitment of mitotic centrosome proteins and complexes	37/2055	81/10646	5.60586e-08	3.72662e-07	1.91779e-07	7846/3320/203068/7531/1778/5518/5108/9793/8655/7532/1781/7840/1639/22919/10540/10383/10121/55755/1454/55125/5048/1069/23332/54820/11190/80097/54801/983/4957/984/5566/11064/9662/5347/1453/10806/10844	37	Reactome	2.43184
Mitotic spindle checkpoint	Resolution of sister chromatid cohesion	Mitotic spindle checkpoint	46/2055	111/10646	5.83105e-08	3.85442e-07	1.98356e-07	1778/1783/5518/1063/57551/9793/348235/8655/7514/10726/1781/5527/22919/5515/332/27338/6249/3796/23122/5048/5905/5516/55920/23332/6396/5903/7324/54820/5529/9184/5501/140735/147841/9735/5347/4928/991/81929/701/51529/25906/699/23279/3619/57122/64105	46	Reactome	2.00502
Interleukin 12 family signaling	Interleukin 12 signaling	Interleukin 12 family signaling	29/2055	57/10646	8.284e-08	5.41634e-07	2.78736e-07	3181/1072/5478/4478/4282/9987/6888/4001/821/3185/5062/6647/6774/3313/375/998/5034/6950/3572/1265/302/6772/5908/6648/3716/829/5898/5306/27250	29	Reactome	2.68654
Antiviral mechanism by ifn stimulated genes	Regulation of glucokinase by glucokinase regulatory protein	Antiviral mechanism by ifn stimulated genes	37/2055	82/10646	8.33284e-08	5.41634e-07	2.78736e-07	7316/1982/7314/1973/2316/7311/3837/8672/7175/1981/3838/1974/5335/6772/5300/9775/10762/5610/6396/5903/7324/7334/3840/3716/53371/5595/9688/9470/23165/4928/81929/25820/3836/9246/23279/6059/57122	37	Reactome	2.34975
Regulation of hsf1 mediated heat shock response	Attenuation phase	Regulation of hsf1 mediated heat shock response	37/2055	82/10646	8.33284e-08	5.41634e-07	2.78736e-07	3312/7531/7314/6767/7175/3308/3315/3313/5594/57805/10808/10762/2932/6117/3297/2288/6396/5903/3303/27242/53371/871/3337/7266/5595/9688/3309/23165/4928/10049/9261/81929/9529/573/3304/23279/57122	37	Reactome	2.3825
Proteoglycans in cancer	Focal adhesion	hsa05205	68/1596	204/8840	8.48701e-08	9.851e-07	6.15787e-07	60/71/1975/1655/5781/5500/1499/387/5962/5879/2316/287/4478/5747/23365/2549/817/207/4193/3091/967/6774/5594/3481/998/10000/51196/3688/7430/5335/7422/960/5578/4893/4659/5605/3693/2017/2817/3265/8826/6093/1026/7976/4313/9475/7157/4087/5499/6654/5894/2260/836/7042/5501/5595/3685/867/5566/2002/27250/5295/10818/5567/6300/29102/6655/4660	68	KEGG	1.94362
Signaling by fgfr2	Formation of the early elongation complex	Signaling by fgfr2	34/2055	73/10646	1.07136e-07	6.92537e-07	3.56393e-07	3178/7316/7314/5781/4670/3187/7311/5518/2549/3185/5594/5335/10253/4893/5515/2962/3265/5434/5439/5725/5516/22916/6654/5430/5595/867/7073/2963/5295/10818/5431/7072/5436/5433	34	Reactome	2.30346
Metalloprotease dubs	Necroptosis	Metalloprotease dubs	21/2055	35/10646	1.27164e-07	8.17485e-07	4.20694e-07	7316/7314/8969/3012/8331/8332/8338/8336/7311/8335/8329/8334/317772/85235/3013/2033/580/29086/10213/8850/10617	21	Reactome	2.84548
Signaling by alk in cancer	Nuclear events stimulated by alk signaling in cancer	Signaling by alk in cancer	28/2055	55/10646	1.36056e-07	8.69869e-07	4.47652e-07	1937/7171/4869/3799/1213/4478/6500/3092/5573/7170/8878/7175/3831/6774/5594/1639/5335/4627/57448/833/5903/5595/57674/10342/22872/5295/7414/10818	28	Reactome	2.49107
L1cam interactions	Transport of connexons to the plasma membrane	L1cam interactions	48/2055	121/10646	1.5209e-07	9.61868e-07	4.94996e-07	7846/60/71/10376/347733/7280/3312/6711/2596/1808/5962/1213/5879/287/4478/1173/10381/6709/163/1211/5594/84790/1460/3688/7430/10383/6386/100133941/84617/5605/3785/1463/1739/1457/8828/10752/1459/160/161/1785/2260/10048/5595/3685/57698/8650/26052/3915	48	Reactome	2.01399
Anchoring of the basal body to the plasma membrane	Aurka activation by tpx2	Anchoring of the basal body to the plasma membrane	41/2055	97/10646	1.58518e-07	9.97129e-07	5.13142e-07	7846/3320/203068/7531/4735/1778/5518/5108/9793/8655/7532/1781/7840/1639/22919/4218/10540/10383/10121/117177/55755/8766/1454/55125/5048/1069/23332/54820/11190/54801/983/4957/5566/11064/9662/5347/146057/84902/1453/10806/57787	41	Reactome	2.34861
Adherens junction	Eph ephrin signaling	hsa04520	38/1596	93/8840	2.0839e-07	2.3354e-06	1.45986e-06	60/71/1495/1499/387/5879/56288/7082/2534/103910/5594/998/4301/7525/1460/10580/5908/1387/87/10810/1500/2033/8826/6093/1457/81/1459/9475/4089/2260/10163/2241/52/10627/5595/7414/8976/9855	38	KEGG	2.1154
Interleukin 12 signaling	Interleukin 12 signaling	Interleukin 12 signaling	25/2055	47/10646	2.12145e-07	1.32091e-06	6.79767e-07	3181/1072/5478/4478/4282/9987/6888/4001/3185/5062/6647/3313/375/998/5034/6950/1265/302/5908/6648/3716/829/5898/5306/27250	25	Reactome	2.64076
C type lectin receptors clrs	Dectin 1 mediated noncanonical nf kb signaling	C type lectin receptors clrs	53/2055	140/10646	2.12249e-07	1.32091e-06	6.79767e-07	7316/7314/801/7311/6500/2534/5062/5708/5710/5688/4775/5713/4893/5714/10197/5702/1387/5694/2033/3265/997/7322/23118/5719/5709/5717/5705/9491/23291/5685/10768/5894/5687/7334/5696/5707/9861/5689/5720/5692/10213/5566/5686/5704/10892/5684/5683/5700/5701/5567/5690/5718/5691	53	Reactome	1.87003
Abc transporter disorders	Dectin 1 mediated noncanonical nf kb signaling	Abc transporter disorders	35/2055	78/10646	2.19726e-07	1.36021e-06	6.9999e-07	7316/7314/7311/7415/5708/5710/5688/5713/5714/10197/5702/5694/5719/5709/5717/5705/9491/5685/5687/5696/5707/9861/5689/5720/5692/10213/5686/5704/5684/5683/5700/5701/5690/5718/5691	35	Reactome	2.14311
Attenuation phase	Attenuation phase	Attenuation phase	18/2055	28/10646	2.31918e-07	1.42813e-06	7.34943e-07	3320/3326/3312/7314/3281/3315/10728/1387/2033/10808/3297/2288/3303/27242/871/3337/10049/3304	18	Reactome	3.1264
Mhc class ii antigen presentation	Er to golgi anterograde transport	Mhc class ii antigen presentation	49/2055	126/10646	2.33275e-07	1.42896e-06	7.35372e-07	7846/10376/347733/7280/3799/1213/1778/8905/1173/821/1783/10381/7879/163/8655/3831/1211/375/832/84790/1781/1639/10540/10383/9371/10121/84617/3796/160/830/84516/161/3832/6396/1785/10484/56992/10427/51164/829/8907/140735/9632/1508/164/22872/55860/29127/26052	49	Reactome	1.83283
Cellular senescence	Cellular senescence	hsa04218	55/1596	157/8840	2.35791e-07	2.5544e-06	1.59676e-06	894/801/293/5500/28996/805/808/8878/5928/10114/292/207/4193/5594/4605/677/10000/4775/7416/3105/1019/2305/5728/4893/5925/5605/3106/1978/1021/3265/1026/2309/7417/7157/4087/23291/5499/891/5894/3107/1017/7042/5501/983/890/5595/824/7419/5934/823/9261/5295/54822/6300/204851	55	KEGG	1.74947
Cellular senescence	Cellular senescence	hsa04218	55/1596	157/8840	2.35791e-07	2.5544e-06	1.59676e-06	894/801/293/5500/28996/805/808/8878/5928/10114/292/207/4193/5594/4605/677/10000/4775/7416/3105/1019/2305/5728/4893/5925/5605/3106/1978/1021/3265/1026/2309/7417/7157/4087/23291/5499/891/5894/3107/1017/7042/5501/983/890/5595/824/7419/5934/823/9261/5295/54822/6300/204851	55	KEGG	1.74947
Factors involved in megakaryocyte development and platelet production	Kinesins	Factors involved in megakaryocyte development and platelet production	61/2055	170/10646	2.46918e-07	1.50465e-06	7.74325e-07	7846/60/10376/347733/8358/7280/8352/8354/8355/23468/3799/10749/3021/5879/23095/3020/5573/10381/3066/23028/547/8968/3831/8353/998/832/84790/8351/8357/55605/126961/333932/10383/9371/84617/9927/3705/1793/25942/3796/10362/830/7157/51317/653604/8356/3832/5868/56992/8350/25/85440/64145/1017/829/5566/221037/5567/55604/29127/3833	61	Reactome	1.69054
Chemical carcinogenesis - reactive oxygen species	Respiratory electron transport atp synthesis by chemiosmotic coupling and heat production by uncoupling proteins	hsa05208	72/1596	226/8840	2.71119e-07	2.84238e-06	1.77677e-06	5781/293/498/1350/5879/1327/5747/1345/506/292/207/3091/6647/5594/3725/514/2353/4725/10000/7381/7416/7422/4716/5728/4893/10476/5605/4719/7384/23683/3265/27089/4720/6648/539/2309/51079/7417/4723/1329/6654/4700/5894/513/509/25/5587/515/4705/7386/4706/7385/4724/517/52/5595/4780/4713/7419/29796/1340/522/10975/4729/5295/1337/6300/4731/873/4708/9377/6655	72	KEGG	1.71933
Oncogenic mapk signaling	Signaling by moderate kinase activity braf mutants	Oncogenic mapk signaling	36/2055	82/10646	2.8909e-07	1.74348e-06	8.9723e-07	60/71/9444/801/5500/8805/817/8087/5594/7529/23164/4763/5037/7094/4893/5605/5908/4140/1848/3265/8826/161742/9061/4000/80824/5894/55109/5501/27044/5595/22906/7414/9715/200734/8546/8036	36	Reactome	2.30603
Selective autophagy	Selective autophagy	Selective autophagy	36/2055	82/10646	2.8909e-07	1.74348e-06	8.9723e-07	7846/7431/10376/7316/347733/3320/7280/3312/7314/1778/7311/1783/10381/8878/7415/8655/84790/1781/1460/7416/10383/84617/9927/81631/4077/1457/1459/11315/3297/9804/7334/10226/401505/140735/10452/9140	36	Reactome	2.33291
Rho gtpases activate paks	Sema4d induced cell migration and growth cone collapse	Rho gtpases activate paks	15/2055	21/10646	3.05692e-07	1.83415e-06	9.4389e-07	4637/801/5500/5879/2316/103910/5062/998/4628/4627/3984/4659/2017/4771/4660	15	Reactome	3.93756
Thermogenesis	Respiratory electron transport atp synthesis by chemiosmotic coupling and heat production by uncoupling proteins	hsa04714	74/1596	235/8840	3.10802e-07	3.1148e-06	1.94706e-06	60/71/2778/498/6599/1350/1327/6597/1345/23028/2181/506/6601/8289/514/4725/6605/6598/7381/10632/4716/4893/10476/4719/7384/6604/3265/284184/64223/27089/4720/51780/1385/539/55818/6595/51079/57492/4723/6602/521/1329/6654/4700/513/2260/509/515/4705/7386/4706/7385/1268/4724/517/4713/9586/5566/29796/1340/522/10975/1386/84335/4729/9658/10818/1337/5567/6300/4731/4708/9377/6655	74	KEGG	1.79094
Hsf1 activation	Attenuation phase	Hsf1 activation	19/2055	31/10646	3.18733e-07	1.90264e-06	9.79138e-07	1915/3320/3326/7531/7314/7415/3281/3315/10728/10808/6117/3297/2288/3303/27242/871/3337/10049/3304	19	Reactome	3.27368
Neurotrophin signaling pathway	Fc epsilon RI signaling pathway	hsa04722	45/1596	120/8840	3.24909e-07	3.1148e-06	1.94706e-06	7531/801/5781/387/27018/5879/805/808/2549/817/468/396/207/53358/4214/5594/998/3725/9500/10000/5335/1399/4893/5605/6272/5908/3265/2309/2932/7157/6654/5894/25/1398/3654/5663/25759/5595/57498/2889/9261/5295/10818/6300/6655	45	KEGG	1.93323
Renal cell carcinoma	Fc epsilon RI signaling pathway	hsa05211	31/1596	70/8840	3.25856e-07	3.1148e-06	1.94706e-06	5781/5879/2549/6923/207/5062/3091/5594/998/3725/10000/9915/7422/1399/4893/5605/5908/1387/2033/3265/1026/54583/6654/5894/1398/7042/5595/2889/5295/5546/6655	31	KEGG	2.39092
Nuclear envelope ne reassembly	Regulation of glucokinase by glucokinase regulatory protein	Nuclear envelope ne reassembly	34/2055	76/10646	3.56617e-07	2.11798e-06	1.08995e-06	7846/10376/347733/7280/3837/4001/5901/5518/10381/128866/51652/84790/7112/10383/84617/5515/27243/7341/3842/5905/27183/4000/891/6396/53371/983/9688/7329/23165/4928/81929/91782/23279/57122	34	Reactome	2.37201
Focal adhesion	Focal adhesion	hsa04510	66/1596	203/8840	3.73133e-07	3.41932e-06	2.13742e-06	60/71/894/5500/1499/387/5879/2316/394/5747/3371/2534/1284/7791/103910/7423/207/5062/53358/5594/998/3725/1282/10000/3688/5156/7094/2909/7422/1399/5728/5578/4659/1299/1729/5908/3693/87/1793/3265/6093/81/2932/9475/5499/6654/5894/329/3696/1398/5501/10627/25759/5595/3685/824/2002/2889/5295/7414/331/3910/83660/6655/4660/3915	66	KEGG	1.80282
Necroptosis	Necroptosis	hsa04217	55/1596	159/8840	3.78755e-07	3.41932e-06	2.13742e-06	2495/3320/2512/3326/8969/3146/5478/3012/293/8331/8332/8338/723790/8337/8336/2752/142/8335/8329/8878/8334/817/3014/128866/317772/94239/292/3015/51652/6774/9555/85235/3013/7416/2746/6772/27243/5834/5610/7417/27183/3460/51510/329/3716/55506/10059/824/7419/823/54822/91782/331/8837/5119	55	KEGG	1.81584
Rhov gtpase cycle	Rhov gtpase cycle	Rhov gtpase cycle	21/2055	37/10646	4.72731e-07	2.79341e-06	1.43755e-06	7171/6711/1213/667/94134/7170/6709/9231/5062/998/8239/79834/8874/8826/4649/8440/11180/5295/9352/8976/28964	21	Reactome	2.8338
Signaling by fgfr	Formation of the early elongation complex	Signaling by fgfr	37/2055	87/10646	5.2523e-07	3.07259e-06	1.58122e-06	3178/7316/7314/5781/4670/3187/7311/5518/2549/3185/5594/5335/10253/4893/5515/2962/3265/5434/161742/5439/5725/5516/22916/6654/5430/2260/5595/867/7073/2963/5295/10818/200734/5431/7072/5436/5433	37	Reactome	2.02792
Tp53 regulates metabolic genes	Tp53 regulates metabolic genes	Tp53 regulates metabolic genes	37/2055	87/10646	5.2523e-07	3.07259e-06	1.58122e-06	7531/7534/1350/10971/1327/1345/207/7532/10000/7529/2821/7533/10128/5728/25824/7296/26523/143686/5052/54205/64223/27161/7001/7157/1329/55004/23112/54541/10670/1340/2936/2539/1337/58528/389541/9377/27327	37	Reactome	2.2612
Autophagy	Selective autophagy	Autophagy	55/2055	151/10646	5.4817e-07	3.19084e-06	1.64207e-06	1915/7846/7431/10376/7316/347733/3320/3326/7280/3312/7314/2670/1778/7311/1783/10381/8878/11337/128866/7415/8655/51652/84790/1781/1460/7416/10383/84617/9927/81631/27243/4077/64223/1457/56270/1459/11315/3297/55004/9804/64422/7334/10226/401505/140735/10670/9821/5289/10452/26100/91782/58528/389541/9140/79720	55	Reactome	1.84031
Diabetic cardiomyopathy	Respiratory electron transport atp synthesis by chemiosmotic coupling and heat production by uncoupling proteins	hsa05415	66/1596	205/8840	5.56978e-07	4.89237e-06	3.05823e-06	2597/293/5500/498/1350/5879/1327/1345/142/817/506/292/207/514/4725/10000/7381/7416/4716/5728/5578/6667/10476/4719/7384/27089/4720/539/51079/2932/4313/7417/4723/4087/5499/1329/4700/513/509/515/4705/7386/4706/7385/7042/4724/517/5501/488/4713/7419/29796/1340/522/2936/10975/2539/5331/4729/5295/1337/6300/4731/4708/5160/9377	66	KEGG	1.88205
Rab regulation of trafficking	Rab regulation of trafficking	Rab regulation of trafficking	47/2055	122/10646	5.65228e-07	3.27385e-06	1.68479e-06	5872/7531/2665/5870/7879/9135/11337/207/11031/23258/2664/10000/4218/160518/25782/117177/5869/51762/10890/8766/81631/57533/9230/5878/23637/382/125058/51552/26130/5868/81846/57679/6305/10133/23011/81876/221960/26000/27147/22931/5861/6764/201475/23062/22879/51560/22930	47	Reactome	2.02949
Sumoylation of transcription cofactors	Sumoylation of transcription cofactors	Sumoylation of transcription cofactors	23/2055	43/10646	5.70253e-07	3.28668e-06	1.69139e-06	4869/1655/28996/10521/1487/6294/10155/9612/6613/1912/8204/1387/25942/8648/2033/7341/11315/1911/6612/80012/1616/7329/6045	23	Reactome	2.97972
Recycling pathway of l1	Transport of connexons to the plasma membrane	Recycling pathway of l1	25/2055	49/10646	6.041e-07	3.46469e-06	1.783e-06	7846/60/71/10376/347733/7280/1808/5962/1213/4478/1173/10381/163/1211/5594/84790/7430/10383/84617/160/161/1785/57698/8650/26052	25	Reactome	2.47283
Hsf1 dependent transactivation	Attenuation phase	Hsf1 dependent transactivation	21/2055	38/10646	8.64973e-07	4.93667e-06	2.54051e-06	3320/3326/3312/7314/817/3281/3315/10728/1387/2033/10808/64223/3297/2288/3303/27242/871/3337/84335/10049/3304	21	Reactome	3.10391
Signaling by robo receptors	Dectin 1 mediated noncanonical nf kb signaling	Signaling by robo receptors	72/2055	218/10646	8.72341e-07	4.95456e-06	2.54971e-06	7316/26986/7314/55740/2197/387/5879/7311/5216/6923/5062/22794/4650/2935/1981/998/10921/5708/5710/5688/5713/5217/23380/10487/5578/5714/9939/10197/5702/2107/5694/2817/9775/9355/23122/51466/5719/5709/5717/5705/22916/9491/5685/65110/23332/6654/5687/5696/25/5707/9861/5689/6091/5720/5692/10213/8440/5566/5686/5704/26019/5684/5683/5700/5701/5567/8861/5690/5718/4440/6655/5691	72	Reactome	1.87702
Tcr signaling	Dectin 1 mediated noncanonical nf kb signaling	Tcr signaling	47/2055	124/10646	9.79207e-07	5.53465e-06	2.84824e-06	7316/7314/55740/7311/6500/5062/5708/5710/5688/5713/5335/5728/5714/10197/5702/5694/997/7322/23118/51466/5719/5709/5717/5705/9491/23291/5685/5687/7334/5696/5707/9861/5689/5720/5692/10213/5686/5704/10892/5684/5683/5295/5700/5701/5690/5718/5691	47	Reactome	1.96248
Nucleotide excision repair	Nucleotide excision repair	Nucleotide excision repair	43/2055	110/10646	1.06914e-06	6.01389e-06	3.09486e-06	60/7316/7314/7311/142/5887/3150/6613/1642/10980/5111/6917/7874/2033/5886/5434/27339/5439/7341/7528/1069/2873/6117/6612/5430/7334/5981/5425/7329/8607/2965/8451/9318/5431/3978/5436/2067/54107/10450/2966/5433/8533/7336	43	Reactome	1.87564
Nucleotide excision repair	Nucleotide excision repair	Nucleotide excision repair	43/2055	110/10646	1.06914e-06	6.01389e-06	3.09486e-06	60/7316/7314/7311/142/5887/3150/6613/1642/10980/5111/6917/7874/2033/5886/5434/27339/5439/7341/7528/1069/2873/6117/6612/5430/7334/5981/5425/7329/8607/2965/8451/9318/5431/3978/5436/2067/54107/10450/2966/5433/8533/7336	43	Reactome	1.87564
Abc family proteins mediated transport	Dectin 1 mediated noncanonical nf kb signaling	Abc family proteins mediated transport	41/2055	103/10646	1.08525e-06	6.07534e-06	3.12649e-06	7316/7314/7311/7415/1968/5708/5710/5688/5713/23/5714/10197/5702/5694/8894/10257/5719/5709/5717/5705/9491/5685/5687/5696/5707/9861/5825/5689/5720/5692/10213/1965/5686/5704/5684/5683/5700/5701/5690/5718/5691	41	Reactome	2.05083
Chronic myeloid leukemia	Fc epsilon RI signaling pathway	hsa05220	32/1596	77/8840	1.20477e-06	1.0304e-05	6.44102e-06	5781/3066/207/53358/4193/1487/5594/10000/1019/1399/4893/5925/5605/1021/3265/1026/7157/1027/6654/5894/4089/613/25/1398/7042/25759/5595/867/1488/5295/9846/6655	32	KEGG	2.46346
Cooperation of prefoldin and tric cct in actin and tubulin folding	Transport of connexons to the plasma membrane	Cooperation of prefoldin and tric cct in actin and tubulin folding	19/2055	33/10646	1.24113e-06	6.91485e-06	3.55852e-06	7846/60/10376/347733/7280/10381/22948/7203/5204/10574/84790/10576/908/10383/6950/84617/10575/10694/5201	19	Reactome	2.95207
Thyroid hormone signaling pathway	Prostate cancer	hsa04919	44/1596	122/8840	1.52639e-06	1.27199e-05	7.95125e-06	60/71/1499/3066/207/4193/3091/9611/5594/10000/51196/5335/5578/4893/1827/5605/6772/5211/1387/482/25942/8648/2033/3265/476/9969/2932/7157/4854/5894/113026/5213/4851/23389/488/5595/3685/5566/5331/9968/5295/8850/5567/7067	44	KEGG	1.90342
Semaphorin interactions	Semaphorin interactions	Semaphorin interactions	29/2055	64/10646	1.8567e-06	1.02469e-05	5.27325e-06	3320/3326/4637/1072/1808/387/5879/1809/1400/23365/2534/103910/5062/56896/389/3688/4628/7094/2909/4627/9037/3984/6093/2932/9475/80031/5361/57556/9855	29	Reactome	2.37913
Neddylation	Dectin 1 mediated noncanonical nf kb signaling	Neddylation	75/2055	234/10646	1.89496e-06	1.04089e-05	5.35664e-06	7316/7314/7311/6500/26043/6923/55884/3091/1642/5708/5710/5688/5713/10238/7323/10980/56995/55832/23369/23363/5714/55294/10197/5702/8452/332/80204/5694/7322/5719/5709/5717/5705/5931/9491/2873/23291/26234/5685/9021/25793/5687/54461/5696/5707/9861/23014/5689/9616/5720/5692/10213/80344/5686/5704/64326/5684/5683/53339/4738/84259/8451/9318/8139/5700/5701/5690/8816/50717/8533/5718/23142/51088/5691/146330	75	Reactome	1.79158
Rhoc gtpase cycle	Rac3 gtpase cycle	Rhoc gtpase cycle	32/2055	74/10646	1.96278e-06	1.07311e-05	5.52243e-06	387/394/57580/23365/2319/57584/396/55914/4650/10211/114793/7112/389/5585/2909/11214/9748/1729/708/8826/6093/9475/613/55701/5825/9217/9341/4983/5295/23002/29127/91452	32	Reactome	2.15286
Signalling to erks	Signalling to erks	Signalling to erks	19/2055	34/10646	2.30512e-06	1.25441e-05	6.45545e-06	53358/5594/7529/1399/4893/5605/3265/6654/1398/25759/5595/5898/57498/2889/9261/6016/10818/6300/5900	19	Reactome	2.63904
Regulation of tp53 expression and degradation	Regulation of tnfr1 signaling	Regulation of tp53 expression and degradation	20/2055	37/10646	2.51759e-06	1.3637e-05	7.01785e-06	7316/7314/7311/5518/207/4193/10000/5527/900/5515/7874/64223/5516/7157/117584/1017/1616/983/79109/890	20	Reactome	2.85586
Formation of tubulin folding intermediates by cct tric	Transport of connexons to the plasma membrane	Formation of tubulin folding intermediates by cct tric	16/2055	26/10646	2.58911e-06	1.39597e-05	7.18396e-06	7846/10376/347733/7280/10381/22948/7203/10574/84790/10576/908/10383/6950/84617/10575/10694	16	Reactome	3.08105
Negative regulation of mapk pathway	Signaling by moderate kinase activity braf mutants	Negative regulation of mapk pathway	22/2055	43/10646	2.69383e-06	1.44577e-05	7.44023e-06	7316/7314/7311/5518/5594/7529/5527/5037/4893/5605/5515/4140/1848/3265/1846/5516/80824/5894/5529/5595/5536/6300	22	Reactome	2.51961
Human cytomegalovirus infection	Fc epsilon RI signaling pathway	hsa05163	69/1596	226/8840	2.69989e-06	2.19366e-05	1.37126e-05	2778/801/2782/1499/387/567/5879/805/811/808/5747/23365/2771/468/207/4193/2783/6774/5594/59345/55970/10000/4775/2768/5156/3105/1019/2773/11214/7422/1399/54331/5578/4893/6667/5925/5605/3106/54205/1978/1021/3265/6093/2787/1026/1385/2932/2776/9475/7157/10672/6654/5894/3716/3107/836/1398/5595/3685/9586/5566/2002/1386/5331/2767/5295/5567/6300/6655	69	KEGG	1.82185
Folding of actin by cct tric	Folding of actin by cct tric	Folding of actin by cct tric	9/2055	10/10646	3.03337e-06	1.6132e-05	8.30185e-06	60/22948/7203/10574/10576/908/6950/10575/10694	9	Reactome	4.19759
Cohesin loading onto chromatin	Cohesin loading onto chromatin	Cohesin loading onto chromatin	9/2055	10/10646	3.03337e-06	1.6132e-05	8.30185e-06	5885/8243/10735/25836/23063/9126/23047/23244/10274	9	Reactome	4.72924
Human papillomavirus infection	Prostate cancer	hsa05165	93/1596	333/8840	4.07583e-06	3.17359e-05	1.98382e-05	894/2778/5315/1499/324/56288/5747/1452/5518/3066/3371/1284/207/4193/5594/998/1282/10000/84441/3688/7337/5527/3105/1019/1857/7422/5728/9223/4893/5925/5605/1299/6772/3693/5515/1387/5521/3106/1978/3996/2033/527/1021/1739/3265/55844/1026/28227/7976/1385/9550/10474/2932/5610/5516/7157/4854/1027/6654/23513/5894/3280/3716/5529/3696/1108/3107/23352/1017/836/51382/3516/55012/155066/5663/388585/4851/890/55…	93	KEGG	1.6158
Cytosolic trna aminoacylation	Aminoacyl-tRNA biosynthesis	Cytosolic trna aminoacylation	15/2055	24/10646	4.0784e-06	2.15915e-05	1.11114e-05	6301/5859/4677/16/6897/51520/833/3376/2617/1615/3735/8565/2193/4141/2058	15	Reactome	3.52768
Hepatocellular carcinoma	Endometrial cancer	hsa05225	55/1596	170/8840	4.10126e-06	3.17359e-05	1.98382e-05	60/71/1499/6599/324/6597/1452/2549/2950/6601/8289/207/29117/53358/5594/3481/10000/6605/6598/1019/5335/1857/5728/5578/4893/5925/7296/5605/1021/6604/3265/55193/1026/7976/6595/2932/57492/7157/4087/6602/6654/5894/4089/7042/196528/25759/4040/5595/4780/2002/8312/55274/5295/6655/10297	55	KEGG	1.88815
Rho gtpases activate rocks	Sema4d induced cell migration and growth cone collapse	Rho gtpases activate rocks	13/2055	19/10646	4.19738e-06	2.21213e-05	1.13841e-05	4637/1072/5500/387/103910/389/4628/4627/3984/4659/6093/9475/4660	13	Reactome	3.59801
Cooperation of pdcl phlp1 and tric cct in g protein beta folding	Folding of actin by cct tric	Cooperation of pdcl phlp1 and tric cct in g protein beta folding	20/2055	38/10646	4.35383e-06	2.27687e-05	1.17172e-05	2782/22948/7203/2783/10574/59345/10576/55970/908/1460/6950/54331/9628/10575/1457/2787/1459/2776/10694/2767	20	Reactome	2.60194
Regulation of tp53 activity	Regulation of tp53 activity	Regulation of tp53 activity	55/2055	160/10646	4.35914e-06	2.27687e-05	1.17172e-05	7316/7314/28996/6749/7311/8148/5518/3066/5928/207/29117/4193/11198/10000/1460/5527/54815/900/7994/22974/6881/8396/5515/7874/5300/2033/53615/64223/10919/79813/1457/580/1459/5932/5516/9219/7157/5931/6117/1107/57459/6879/1108/117584/1017/1616/983/79109/890/8550/11073/7159/204851/94241/54971	55	Reactome	1.69656
Aggrephagy	Selective autophagy	Aggrephagy	22/2055	44/10646	4.41024e-06	2.29333e-05	1.18019e-05	7846/7431/10376/7316/347733/3320/7280/7314/1778/7311/1783/10381/7415/8655/84790/1781/10383/84617/11315/3297/7334/140735	22	Reactome	2.51967
Signaling by fgfr in disease	Fgfr1 mutant receptor activation	Signaling by fgfr in disease	28/2055	63/10646	4.44792e-06	2.30268e-05	1.18501e-05	8805/2549/6774/11052/5335/4893/6772/1523/2962/3265/5434/5439/7750/22916/6654/5430/2260/613/9208/11064/2963/5295/10818/5431/5436/9846/5433/26127	28	Reactome	2.33355
Clathrin mediated endocytosis	Clathrin mediated endocytosis	Clathrin mediated endocytosis	51/2055	145/10646	4.56381e-06	2.35227e-05	1.21053e-05	60/71/7316/3312/7314/1213/7311/1173/3092/10097/163/1211/10096/29924/2060/22905/29979/10980/10094/5869/54874/2017/10109/950/8301/10552/5878/382/160/23048/26130/10092/2873/161/5868/85021/1785/5286/10093/6455/1212/867/6453/9341/4738/9318/22848/11252/8533/8976/26052	51	Reactome	1.7601
Fgfr2 alternative splicing	Formation of the early elongation complex	Fgfr2 alternative splicing	16/2055	27/10646	5.2165e-06	2.67689e-05	1.37758e-05	3178/4670/3187/3185/2962/5434/5439/5725/22916/5430/7073/2963/5431/7072/5436/5433	16	Reactome	3.06172
Formation of senescence associated heterochromatin foci sahf	Apoptosis induced dna fragmentation	Formation of senescence associated heterochromatin foci sahf	12/2055	17/10646	6.09572e-06	3.11441e-05	1.60274e-05	3008/3009/3006/4001/3159/3007/5925/1026/7157/7290/57634/23523	12	Reactome	3.91107
Regulation of tp53 activity through acetylation	Potential therapeutics for sars	Regulation of tp53 activity through acetylation	17/2055	30/10646	6.13272e-06	3.11969e-05	1.60545e-05	3066/5928/207/29117/10000/54815/7994/8396/5300/2033/53615/9219/7157/5931/1107/57459/1108	17	Reactome	2.9016
Interleukin 7 signaling	Hdms demethylate histones	Interleukin 7 signaling	19/2055	36/10646	7.17235e-06	3.63275e-05	1.86949e-05	8358/8352/8354/8355/6597/8968/6774/8353/8351/8357/126961/333932/8660/653604/8356/8350/3716/54014/5295	19	Reactome	2.58934
Formation of rna pol ii elongation complex	Formation of the early elongation complex	Formation of rna pol ii elongation complex	27/2055	61/10646	7.22023e-06	3.64124e-05	1.87385e-05	6749/27125/6923/11198/6830/6829/6917/2962/54623/5434/5439/55677/22916/23168/5430/79577/25920/123169/2963/4298/2965/5431/9646/5436/2966/5433/7936	27	Reactome	2.38926
Rnd3 gtpase cycle	Rnd2 gtpase cycle	Rnd3 gtpase cycle	21/2055	42/10646	7.27159e-06	3.6514e-05	1.87908e-05	1152/667/394/27316/2319/9231/57584/3895/55704/5783/2909/390/8301/6093/29766/23513/11180/11188/5295/9352/7126	21	Reactome	2.77302
The citric acid tca cycle and respiratory electron transport	Respiratory electron transport atp synthesis by chemiosmotic coupling and heat production by uncoupling proteins	The citric acid tca cycle and respiratory electron transport	59/2055	178/10646	7.32761e-06	3.66381e-05	1.88547e-05	3945/498/1350/3939/1327/1345/506/514/4725/7381/7416/682/10632/3418/10128/4716/4191/10476/4719/7384/54704/54205/27089/1431/4720/539/51079/4723/521/1329/4700/513/509/515/4705/7386/4706/7385/23530/4724/517/51300/1743/4713/2739/29796/1340/522/10975/4729/1337/2108/4200/50/4731/4708/5160/9377/3029	59	Reactome	1.8655
Autophagy - animal	Autophagy - animal	hsa04140	54/1596	169/8840	7.56625e-06	5.71868e-05	3.57475e-05	7316/7314/3146/664/7311/8878/7879/11337/207/3091/5594/10000/4218/3476/5728/4893/5605/81631/5515/8660/4077/23001/3265/64223/57448/56270/55255/5516/51100/9342/64422/5894/10133/54541/5595/1965/8887/10670/1508/5566/9821/8417/5289/26100/84335/10652/5295/5861/5567/10241/58528/9140/8837/23339	54	KEGG	1.636
Er to golgi anterograde transport	Er to golgi anterograde transport	Er to golgi anterograde transport	53/2055	155/10646	7.70811e-06	3.83765e-05	1.97493e-05	7846/10376/347733/7280/6711/287/1778/1783/10381/6709/8655/375/832/84790/1781/9276/11316/1639/372/10540/10383/10972/10121/84617/2804/377/1314/55291/830/10959/84516/22820/6396/10484/10427/51164/1315/11014/829/81876/140735/9632/22870/10342/22872/8615/2801/10652/5861/381/55860/1453/378	53	Reactome	1.66742
Cilium assembly	Aurka activation by tpx2	Cilium assembly	65/2055	202/10646	7.81542e-06	3.87459e-05	1.99394e-05	7846/10376/347733/3320/203068/7280/7531/4735/1778/5518/5108/10381/9793/22948/7203/8655/7532/50807/84790/1781/10576/7840/1639/10640/22919/4218/10540/10383/6950/9371/10121/84617/117177/23265/55755/8766/1454/10575/3842/55125/5048/10694/1069/23332/54820/11190/54801/983/11336/4957/140735/55081/5566/11064/9662/5347/403/64792/146057/84902/51098/1453/10806/378/57787	65	Reactome	1.79268
Interleukin 1 family signaling	Dectin 1 mediated noncanonical nf kb signaling	Interleukin 1 family signaling	49/2055	140/10646	8.14617e-06	4.02152e-05	2.06956e-05	7316/7314/3146/5781/7311/6500/6285/8878/6774/5708/5710/5688/5713/5783/351/5714/10197/5702/5694/5780/23118/5782/5719/5709/5717/5705/9491/23291/5685/5687/7334/5696/28511/5707/9861/3654/5689/5720/5692/10213/5686/5704/5684/5683/5700/5701/5690/5718/5691	49	Reactome	1.87098
Colorectal cancer	Endometrial cancer	hsa05210	33/1596	87/8840	8.95032e-06	6.61103e-05	4.13256e-05	1499/387/5879/324/207/5594/3725/2353/10000/4893/5605/332/54205/3265/1026/26060/2932/2956/7157/4087/6654/5894/4089/836/7042/5595/5898/8312/5295/5366/6655/10297/5900	33	KEGG	1.90625
Signaling by braf and raf1 fusions	Signaling by moderate kinase activity braf mutants	Signaling by braf and raf1 fusions	28/2055	65/10646	9.28164e-06	4.56282e-05	2.34812e-05	60/71/9444/801/8805/817/8087/5594/7529/23164/5037/7094/4893/5605/5908/4140/3265/8826/9061/4000/5894/55109/27044/5595/22906/7414/9715/8546	28	Reactome	2.4426
Oxidative phosphorylation	Respiratory electron transport atp synthesis by chemiosmotic coupling and heat production by uncoupling proteins	hsa00190	46/1596	138/8840	1.03532e-05	7.4773e-05	4.67407e-05	498/1350/1327/1345/506/514/4725/7381/10632/4716/10476/4719/7384/54205/527/27089/4720/9550/539/51079/4723/521/1329/4700/513/509/515/4705/7386/51382/4706/7385/4724/517/155066/4713/29796/1340/522/10975/526/4729/1337/4731/4708/9377	46	KEGG	1.96348
Sumoylation of dna replication proteins	Regulation of glucokinase by glucokinase regulatory protein	Sumoylation of dna replication proteins	22/2055	46/10646	1.1086e-05	5.42703e-05	2.79286e-05	7153/7175/7155/6613/7150/5111/332/10762/7341/5905/6612/6396/5903/53371/9688/7329/23165/4928/81929/23279/3619/57122	22	Reactome	2.24316
Mitotic telophase cytokinesis	Cohesin loading onto chromatin	Mitotic telophase cytokinesis	10/2055	13/10646	1.13524e-05	5.51135e-05	2.83625e-05	5885/8243/10735/25836/23063/9126/23047/5347/23244/10274	10	Reactome	3.74477
Apoptosis induced dna fragmentation	Apoptosis induced dna fragmentation	Apoptosis induced dna fragmentation	10/2055	13/10646	1.13524e-05	5.51135e-05	2.83625e-05	3008/3009/3006/3146/3148/3837/3007/836/1676/3836	10	Reactome	3.64305
Rhou gtpase cycle	Rhov gtpase cycle	Rhou gtpase cycle	20/2055	40/10646	1.1999e-05	5.78016e-05	2.97458e-05	6711/1213/667/6709/9231/5062/998/23380/8239/9459/79834/8874/8826/57514/4646/8440/11180/5295/9352/28964	20	Reactome	2.67186
Rab gefs exchange gtp for gdp on rabs	Rab regulation of trafficking	Rab gefs exchange gtp for gdp on rabs	35/2055	90/10646	1.20049e-05	5.78016e-05	2.97458e-05	5872/7531/2665/5870/7879/207/11031/23258/2664/10000/4218/160518/25782/117177/5869/51762/10890/5878/51552/26130/5868/81846/57679/6305/23011/81876/221960/27147/22931/5861/6764/201475/22879/51560/22930	35	Reactome	1.83953
Golgi associated vesicle biogenesis	Trans golgi network vesicle budding	Golgi associated vesicle biogenesis	25/2055	56/10646	1.30393e-05	6.25245e-05	3.21763e-05	2495/2512/3312/1213/8905/1211/375/9698/26258/152503/2804/6272/27131/8301/5878/64746/9685/1785/2647/5286/8907/164/6643/1176/8546	25	Reactome	2.09845
Response of mtb to phagocytosis	Alpha protein kinase 1 signaling pathway	Response of mtb to phagocytosis	14/2055	23/10646	1.33974e-05	6.39793e-05	3.2925e-05	7316/2023/7314/6421/7311/3837/5230/7879/5594/80824/5868/5595/57674/3836	14	Reactome	3.17526
Condensation of prometaphase chromosomes	Condensation of prometaphase chromosomes	Condensation of prometaphase chromosomes	9/2055	11/10646	1.38013e-05	6.56401e-05	3.37797e-05	1460/10051/9918/1457/1459/64151/891/983/10592	9	Reactome	4.37383
Signaling by cytosolic fgfr1 fusion mutants	Fgfr1 mutant receptor activation	Signaling by cytosolic fgfr1 fusion mutants	12/2055	18/10646	1.50647e-05	7.10711e-05	3.65746e-05	8805/6774/11052/6772/1523/7750/613/9208/11064/5295/9846/26127	12	Reactome	3.43995
Formation of atp by chemiosmotic coupling	Cristae formation	Formation of atp by chemiosmotic coupling	12/2055	18/10646	1.50647e-05	7.10711e-05	3.65746e-05	498/506/514/10632/10476/539/521/513/509/515/517/522	12	Reactome	3.57097
Signaling by erbb2	Downstream signaling of activated fgfr2	Signaling by erbb2	23/2055	50/10646	1.57617e-05	7.40609e-05	3.81132e-05	7316/3320/7314/387/7311/2549/2534/55914/207/10000/7525/10273/5335/11140/5578/4893/1729/3265/5782/6654/9101/5295/10193	23	Reactome	2.46503
Hippo signaling pathway	Hippo signaling pathway	hsa04390	50/1596	157/8840	1.80238e-05	0.000124633	7.79081e-05	60/71/894/7531/1495/5500/1499/7534/10971/324/25937/56288/5518/6657/9231/7003/7532/7529/7533/1857/1454/5515/5521/332/3996/1739/55844/7976/2932/5516/4087/23291/92597/5499/23513/329/4089/659/10413/7042/5501/8463/85407/8312/55233/4771/7159/1453/154796/10297	50	KEGG	1.90637
Rho gtpases activate iqgaps	Transport of connexons to the plasma membrane	Rho gtpases activate iqgaps	17/2055	32/10646	1.95086e-05	9.13003e-05	4.6985e-05	7846/60/71/10376/347733/7280/801/1495/1499/5879/10381/998/84790/10383/84617/6249/8826	17	Reactome	2.91192
Apoptotic cleavage of cellular proteins	Apoptotic cleavage of cellular proteins	Apoptotic cleavage of cellular proteins	19/2055	38/10646	1.98176e-05	9.20103e-05	4.73503e-05	7431/1499/324/4001/5747/7082/6709/118/5339/63967/8428/22985/6093/4000/329/836/28988/2934/10134	19	Reactome	2.61515
Signaling by fgfr1 in disease	Fgfr1 mutant receptor activation	Signaling by fgfr1 in disease	19/2055	38/10646	1.98176e-05	9.20103e-05	4.73503e-05	8805/2549/6774/11052/5335/4893/6772/1523/3265/7750/6654/2260/613/9208/11064/5295/10818/9846/26127	19	Reactome	2.71996
Spry regulation of fgf signaling	Negative regulation of fgfr2 signaling	Spry regulation of fgf signaling	11/2055	16/10646	2.25567e-05	0.000104313	5.36817e-05	7316/7314/5781/7311/5518/5594/10253/5515/5516/5595/867	11	Reactome	3.54529
Rac1 gtpase cycle	Rac3 gtpase cycle	Rac1 gtpase cycle	59/2055	184/10646	2.27361e-05	0.000104729	5.38958e-05	10160/5879/394/57580/94134/10152/7204/7879/57584/23191/396/10787/55914/5062/4650/221178/3895/998/7112/3688/23380/5585/2909/9459/1793/8874/10810/8476/8826/10979/26999/57514/1123/55004/10928/10672/6654/23075/613/85440/57679/10163/1894/9341/4983/10652/11188/5295/51306/55845/55114/10006/29127/8976/28964/8997/57480/6655/9855	59	Reactome	1.71838
Polycomb repressive complex	Polycomb repressive complex	hsa03083	31/1596	83/8840	2.37759e-05	0.000160983	0.00010063	6500/3066/23269/5928/11335/1460/10238/7323/7027/1912/1387/3054/7874/3607/8314/2033/7322/7528/2146/5931/1911/23512/80012/171023/84458/84333/221937/84678/6045/23466/10600	31	KEGG	1.96559
Vasopressin-regulated water reabsorption	Amoebiasis	hsa04962	20/1596	44/8840	2.51737e-05	0.000166968	0.000104372	2778/1778/1783/396/8655/1781/1639/10540/5869/8766/9230/5878/1385/84516/5868/51164/140735/9586/5566/5567	20	KEGG	2.71598
Infection with mycobacterium tuberculosis	Alpha protein kinase 1 signaling pathway	Infection with mycobacterium tuberculosis	15/2055	27/10646	3.00801e-05	0.000138015	7.1025e-05	7316/2023/7314/6421/567/7311/3837/5230/7879/5594/80824/5868/5595/57674/3836	15	Reactome	2.65028
Glycolysis	Glucose metabolism	Glycolysis	29/2055	72/10646	3.05088e-05	0.000139435	7.17559e-05	2597/7167/2023/5315/226/5518/5230/5223/7175/3098/2026/2821/5515/5211/10762/5516/6396/5903/5213/53371/9688/5566/23165/5209/4928/81929/5567/23279/57122	29	Reactome	2.04847
Regulation of cholesterol biosynthesis by srebp srebf	Rora activates gene expression	Regulation of cholesterol biosynthesis by srebp srebf	24/2055	55/10646	3.08086e-05	0.000139967	7.20296e-05	3157/6319/2194/3837/5901/2222/2224/80205/79718/3422/31/6667/1387/6721/8648/6604/1595/4047/10484/10427/9632/23054/6713/10498	24	Reactome	2.44474
Respiratory electron transport atp synthesis by chemiosmotic coupling and heat production by uncoupling proteins	Respiratory electron transport atp synthesis by chemiosmotic coupling and heat production by uncoupling proteins	Respiratory electron transport atp synthesis by chemiosmotic coupling and heat production by uncoupling proteins	44/2055	127/10646	3.08644e-05	0.000139967	7.20296e-05	498/1350/1327/1345/506/514/4725/7381/10632/10128/4716/10476/4719/7384/54205/27089/4720/539/51079/4723/521/1329/4700/513/509/515/4705/7386/4706/7385/4724/517/51300/4713/29796/1340/522/10975/4729/1337/2108/4731/4708/9377	44	Reactome	1.65902
Association of tric cct with target proteins during biosynthesis	Folding of actin by cct tric	Association of tric cct with target proteins during biosynthesis	19/2055	39/10646	3.16886e-05	0.000143149	7.36675e-05	22948/7203/10528/10574/6774/10576/908/10238/6950/22803/55294/10575/8237/7157/10694/26234/54461/63971/83752	19	Reactome	2.42842
Tnfr2 non canonical nf kb pathway	Dectin 1 mediated noncanonical nf kb signaling	Tnfr2 non canonical nf kb pathway	37/2055	101/10646	3.27962e-05	0.000147144	7.57235e-05	7316/7314/7311/6500/5708/5710/5688/5713/5714/10197/5702/5694/5719/5709/5717/5705/9491/23291/5685/5687/329/5696/5707/9861/5689/5720/5692/10213/5686/5704/5684/5683/5700/5701/5690/5718/5691	37	Reactome	2.07265
Golgi cisternae pericentriolar stack reorganization	Copii mediated vesicle transport	Golgi cisternae pericentriolar stack reorganization	10/2055	14/10646	3.28245e-05	0.000147144	7.57235e-05	5594/5862/891/983/5595/81876/8615/5347/2801/5861	10	Reactome	3.9993
Rho gtpases activate cit	Sema4d induced cell migration and growth cone collapse	Rho gtpases activate cit	12/2055	19/10646	3.36943e-05	0.000149895	7.71387e-05	4637/5500/387/5879/103910/389/4628/4627/4659/1027/9055/4660	12	Reactome	3.24744
Constitutive signaling by ligand responsive egfr cancer variants	Downstream signaling of activated fgfr2	Constitutive signaling by ligand responsive egfr cancer variants	12/2055	19/10646	3.36943e-05	0.000149895	7.71387e-05	7316/3320/7314/7311/2549/5335/11140/4893/3265/6654/867/5295	12	Reactome	3.08678
Cdc42 gtpase cycle	Rac3 gtpase cycle	Cdc42 gtpase cycle	51/2055	155/10646	3.72571e-05	0.000165117	8.49723e-05	10160/394/57580/23365/7204/7879/57584/396/5062/4650/221178/3895/114793/998/7112/23380/9578/2909/9459/54874/8874/8476/8826/57514/23048/144402/1123/55004/23229/10928/10672/23513/51133/613/85440/121512/1894/6453/9341/9644/4983/10652/5295/51306/55114/23002/29127/56990/8976/28964/57480	51	Reactome	1.75838
Dopaminergic synapse	Amphetamine addiction	hsa04728	43/1596	132/8840	3.73864e-05	0.000243012	0.000151907	2778/801/2782/5500/3799/805/3800/808/5518/2771/817/468/207/2783/59345/2353/55970/10000/2904/5527/2773/54331/5578/5515/5521/55844/2787/28227/1385/2932/5516/2776/5499/5529/55012/5501/9586/5566/1386/5331/5567/6300/4129	43	KEGG	1.87855
Signaling by notch3	Notch4 intracellular domain regulates transcription	Signaling by notch3	22/2055	49/10646	3.83586e-05	0.000169357	8.71543e-05	4904/2173/7316/7314/7311/57534/84441/6772/1387/5087/2033/4854/3280/10460/3516/5663/388585/4851/9787/8850/22938/51107	22	Reactome	2.3287
Carbon metabolism	Glucose metabolism	hsa01200	39/1596	116/8840	3.84327e-05	0.000244914	0.000153096	2597/7167/2023/5315/226/3417/6888/39/5230/7086/5223/5226/26227/3098/2026/2821/128/3418/6472/2746/4191/29968/84706/5211/2653/1892/1431/5096/51/4190/5095/5213/1743/2539/5723/4200/50/5160/25796	39	KEGG	1.84538
Rnd2 gtpase cycle	Rnd2 gtpase cycle	Rnd2 gtpase cycle	20/2055	43/10646	4.60411e-05	0.000202511	0.000104216	667/394/27316/9231/3895/10726/5783/2909/23048/8153/23513/224/2802/11180/57498/11188/5295/10818/9352/7126	20	Reactome	2.20116
Sumoylation of dna damage response and repair proteins	Sumoylation of chromatin organization proteins	Sumoylation of dna damage response and repair proteins	30/2055	77/10646	4.7438e-05	0.000207874	0.000106976	5885/142/8243/7175/6613/10735/1912/9126/165918/8924/10762/7341/1069/6117/1911/6612/6396/5903/80012/53371/9688/7329/23165/197370/4928/81929/10274/6045/23279/57122	30	Reactome	2.00653
Notch3 intracellular domain regulates transcription	Notch4 intracellular domain regulates transcription	Notch3 intracellular domain regulates transcription	14/2055	25/10646	4.94397e-05	0.000215837	0.000111074	2173/84441/6772/1387/5087/2033/4854/3280/3516/388585/4851/9787/8850/22938	14	Reactome	2.8104
Formation of tc ner pre incision complex	Nucleotide excision repair	Formation of tc ner pre incision complex	23/2055	53/10646	4.9923e-05	0.000217137	0.000111743	7316/7314/7311/3150/1642/10980/6917/7874/2033/5434/27339/5439/2873/5430/2965/8451/9318/5431/5436/10450/2966/5433/8533	23	Reactome	2.36117
Human T-cell leukemia virus 1 infection	Cellular senescence	hsa05166	64/1596	223/8840	5.30626e-05	0.000331641	0.000207309	894/293/567/811/5902/821/5901/468/2224/292/6929/207/4214/7514/5594/3725/2353/10000/4775/7416/1958/3105/1019/7094/5728/4893/5925/5605/1387/3106/2033/1739/3265/1026/1385/7417/7157/4087/4089/3716/3107/1017/7042/9184/8295/890/5595/9586/7419/5566/2002/1386/5295/991/8850/701/5567/51529/331/2874/83660/9232/8498/25906	64	KEGG	1.46377
Processing of capped intronless pre mrna	Processing of intronless pre mrnas	Processing of capped intronless pre mrna	15/2055	28/10646	5.32575e-05	0.000229931	0.000118327	10914/11051/8106/6636/6634/6628/22916/81608/23283/29894/79869/1479/6637/7884/51692	15	Reactome	2.73748
Flt3 signaling in disease	Downstream signaling of activated fgfr2	Flt3 signaling in disease	15/2055	28/10646	5.32575e-05	0.000229931	0.000118327	7316/7314/5781/6711/7311/2804/4893/3265/1026/7750/6654/2120/867/5295/9846	15	Reactome	2.88704
Insulin signaling pathway	Fc epsilon RI signaling pathway	hsa04910	44/1596	138/8840	5.46356e-05	0.00033503	0.000209428	801/5500/805/2194/808/5573/2319/207/53358/10211/5594/3098/10000/10580/1399/4893/31/23265/5605/8660/1978/3265/5834/2932/5257/5499/6654/9021/5894/3636/1398/5501/122809/25759/5595/867/9470/5566/2002/2889/5295/5567/23433/6655	44	KEGG	1.89176
Cristae formation	Cristae formation	Cristae formation	16/2055	31/10646	5.46958e-05	0.000235272	0.000121076	498/506/3313/514/10632/10476/539/521/10989/513/509/515/517/54927/522/55735	16	Reactome	2.71232
DNA replication	Dna strand elongation	hsa03030	17/1596	36/8840	5.58558e-05	0.000336169	0.00021014	4173/4172/4176/5111/84153/4171/10535/6117/6742/4175/5981/5425/5422/3978/54107/4174/2237	17	KEGG	2.4752
Fc gamma R-mediated phagocytosis	Parasite infection	hsa04666	34/1596	98/8840	5.7876e-05	0.000340112	0.000212604	1072/4082/65108/5879/4651/10097/207/5594/10096/998/50807/10000/5335/1399/10094/3984/5578/10109/1793/10810/10552/382/10092/55616/5894/1785/3636/10163/1398/10093/5595/2934/5295/9846	34	KEGG	1.84295
Growth hormone synthesis, secretion and action	Melanogenesis	hsa04935	40/1596	122/8840	5.86039e-05	0.000340112	0.000212604	2778/5747/2771/468/207/53358/4214/6774/5594/2353/10000/5335/2773/1399/5578/4893/5605/6772/1387/8660/2033/3265/1385/2932/2776/6654/9021/5894/1398/25759/5595/9586/5566/1386/5331/2767/5295/5567/6300/6655	40	KEGG	1.66206
Mastl facilitates mitotic progression	Beta catenin phosphorylation cascade	Mastl facilitates mitotic progression	8/2055	10/10646	5.89822e-05	0.000252781	0.000130086	10776/5518/5515/2029/55844/5516/891/983	8	Reactome	4.18954
Transcription coupled nucleotide excision repair tc ner	Nucleotide excision repair	Transcription coupled nucleotide excision repair tc ner	30/2055	78/10646	6.30219e-05	0.000269108	0.000138488	7316/7314/7311/3150/1642/10980/5111/6917/7874/2033/5434/27339/5439/2873/6117/5430/5981/5425/2965/8451/9318/5431/3978/5436/2067/54107/10450/2966/5433/8533	30	Reactome	1.81625
Copi dependent golgi to er retrograde traffic	Kinesins	Copi dependent golgi to er retrograde traffic	36/2055	100/10646	6.38147e-05	0.000271503	0.000139721	7846/10376/347733/7280/3799/10749/23095/10381/547/3831/375/84790/9276/11316/55605/372/10383/10972/9371/84617/377/1314/3796/51594/10959/22820/3832/56992/1315/11014/81876/5861/381/378/29127/3833	36	Reactome	1.83475
Fc epsilon receptor fceri signaling	Dectin 1 mediated noncanonical nf kb signaling	Fc epsilon receptor fceri signaling	58/2055	186/10646	6.49759e-05	0.000275307	0.000141678	7316/7314/801/5879/7311/6500/2534/5062/4214/5594/3725/5708/2353/5710/5688/4775/5713/5335/4893/5714/10197/5702/5694/3265/997/7322/23118/5719/5709/5717/5705/9491/23291/5685/6654/10768/5687/7334/5696/5707/9861/5689/5720/5595/5692/10213/5686/5704/10892/5684/5683/5295/5700/5701/5690/9846/5718/5691	58	Reactome	1.48664
Sars cov 2 infection	Translation of sars cov 2 structural proteins	Sars cov 2 infection	28/2055	71/10646	6.51795e-05	0.000275307	0.000141678	7316/7314/1655/7311/821/1452/128866/7415/51652/3276/5925/81631/27243/5589/7341/2932/4249/6184/143/6733/2530/7329/6732/85437/2589/5289/91782/11282	28	Reactome	2.02019
Tbc rabgaps	Rab regulation of trafficking	Tbc rabgaps	20/2055	44/10646	6.92057e-05	0.000291261	0.000149889	5870/7879/9135/11337/4218/5869/51762/8766/81631/57533/9230/5878/23637/382/125058/5868/10133/26000/23062/51560	20	Reactome	2.41567
Signaling by tgf beta receptor complex	Signaling by tgf beta receptor complex	Signaling by tgf beta receptor complex	29/2055	75/10646	7.41931e-05	0.000311132	0.000160115	7316/7314/5500/387/25937/7311/56288/142/7514/9612/9611/5594/23327/10273/7323/7027/8239/6667/11171/6497/2280/4087/5499/4089/5501/5595/867/4738/22938	29	Reactome	2.04962
Signaling by ctnnb1 phospho site mutants	Beta catenin phosphorylation cascade	Signaling by ctnnb1 phospho site mutants	10/2055	15/10646	8.13823e-05	0.000340062	0.000175003	1499/324/1452/5518/5527/5515/2932/5516/5529/8312	10	Reactome	3.47837
Trans golgi network vesicle budding	Trans golgi network vesicle budding	Trans golgi network vesicle budding	28/2055	72/10646	8.72427e-05	0.000363252	0.000186937	2495/2512/3312/1213/8905/1211/375/9698/26258/351/152503/2804/6272/27243/27131/8301/5878/64746/9685/1785/2647/5286/8907/1212/164/6643/1176/8546	28	Reactome	1.88194
Regulation of mecp2 expression and activity	Regulation of mecp2 expression and activity	Regulation of mecp2 expression and activity	16/2055	32/10646	8.98829e-05	0.000372919	0.000191911	801/28996/3066/817/9612/9611/79718/26523/25942/27161/1385/3064/23112/5566/2874/27327	16	Reactome	2.69836
Mitochondrial biogenesis	Rora activates gene expression	Mitochondrial biogenesis	34/2055	94/10646	9.05667e-05	0.000374428	0.000192688	801/498/506/9611/3313/80205/514/79718/10632/3418/2746/10476/1387/3054/54205/8648/6604/1385/6648/539/521/6742/10989/513/509/515/517/54927/522/1386/6300/23054/55735/10498	34	Reactome	1.79228
Notch1 intracellular domain regulates transcription	Notch4 intracellular domain regulates transcription	Notch1 intracellular domain regulates transcription	21/2055	48/10646	9.12161e-05	0.000375785	0.000193386	7316/7314/7311/6500/7088/3066/3091/9612/9611/84441/79718/55294/1387/2033/3280/10014/3516/388585/4851/8850/22938	21	Reactome	2.31673
Rhoj gtpase cycle	Rac3 gtpase cycle	Rhoj gtpase cycle	23/2055	55/10646	0.00010027	0.000410196	0.000211095	394/57580/7204/7879/57584/5062/998/7112/9578/2909/54874/8874/8476/23048/2631/144402/55004/23513/9341/4983/5295/8976/28964	23	Reactome	2.0434
Intrinsic pathway for apoptosis	Activation of bad and translocation to mitochondria	Intrinsic pathway for apoptosis	23/2055	55/10646	0.00010027	0.000410196	0.000211095	7531/7534/10971/207/8655/7532/6774/5594/10000/7529/55075/7533/7027/708/54205/7157/4836/836/5595/140735/7159/5366/331	23	Reactome	2.01497
Motor proteins	Er to golgi anterograde transport	hsa04814	57/1596	197/8840	0.000105027	0.000598838	0.000374334	7846/60/71/10376/347733/203068/7280/7171/4637/3799/10749/23095/1778/4651/3800/4645/4644/1783/10381/7170/103910/547/8655/4650/3831/832/84790/1781/1639/55605/10540/4628/10383/4627/9371/10121/84617/3796/4430/830/140465/84516/84376/3832/56992/51164/829/10627/4649/140735/4646/23026/63971/55860/7802/7168/3833	57	KEGG	1.56756
Protein export	Insertion of tail anchored proteins into the endoplasmic reticulum membrane	hsa03060	15/1596	31/8840	0.000108043	0.000605411	0.000378443	6727/6726/7917/23478/439/6731/10952/23480/7095/11231/6728/3309/6449/29927/5018	15	KEGG	2.80656
Activation of gene expression by srebf srebp	Rora activates gene expression	Activation of gene expression by srebf srebp	19/2055	42/10646	0.000113373	0.000462181	0.000237848	3157/6319/2194/2222/2224/80205/79718/3422/31/6667/1387/6721/8648/6604/1595/4047/23054/6713/10498	19	Reactome	2.26237
Global genome nucleotide excision repair gg ner	Nucleotide excision repair	Global genome nucleotide excision repair gg ner	31/2055	84/10646	0.000118835	0.000482767	0.000248441	60/7316/7314/7311/142/5887/6613/1642/10980/5111/5886/7341/7528/1069/2873/6117/6612/7334/5981/5425/7329/8607/2965/8451/9318/3978/2067/54107/2966/8533/7336	31	Reactome	1.84437
Rhoq gtpase cycle	Rac3 gtpase cycle	Rhoq gtpase cycle	24/2055	59/10646	0.000120347	0.000487216	0.000250731	394/57580/7879/57584/5062/998/23380/9578/2909/8874/8476/8826/23048/144402/55004/23229/23513/6453/9341/4983/55114/23433/8976/28964	24	Reactome	2.03935
Advanced glycosylation endproduct receptor signaling	Advanced glycosylation endproduct receptor signaling	Advanced glycosylation endproduct receptor signaling	9/2055	13/10646	0.000122942	0.000496008	0.000255256	3146/6285/3958/5594/351/5589/830/829/5595	9	Reactome	3.50943
Transport to the golgi and subsequent modification	Er to golgi anterograde transport	Transport to the golgi and subsequent modification	57/2055	186/10646	0.00012685	0.000510014	0.000262464	7846/10376/347733/7280/6711/10905/287/1778/1783/10381/6709/8655/375/832/84790/1781/9276/11316/1639/372/10540/10383/10972/10121/84617/2804/377/1314/55291/830/10959/4249/84516/22820/6396/10484/2530/10427/51164/1315/11014/829/81876/140735/9632/22870/10342/22872/8615/2801/10652/5861/381/55860/11282/1453/378	57	Reactome	1.49455
ErbB signaling pathway	Fc epsilon RI signaling pathway	hsa04012	30/1596	86/8840	0.000138483	0.00076283	0.000476846	5747/2549/817/207/5062/53358/5594/3725/10000/5335/1399/5578/4893/5605/1978/3265/1026/2932/1027/6654/5894/25/1398/25759/5595/867/8440/2002/5295/6655	30	KEGG	2.00107
Prostate cancer	Prostate cancer	hsa05215	33/1596	98/8840	0.000143058	0.0007749	0.000484391	6935/3320/3326/1499/468/2950/207/4193/7184/5594/2119/10000/5156/5728/4893/5925/5605/1387/2033/3265/1026/1385/2932/7157/1027/6654/5894/2260/1017/5595/9586/5295/6655	33	KEGG	1.84246
Postmitotic nuclear pore complex npc reformation	Regulation of glucokinase by glucokinase regulatory protein	Postmitotic nuclear pore complex npc reformation	14/2055	27/10646	0.000150668	0.000603706	0.000310679	3837/5901/7341/3842/5905/6396/53371/9688/7329/23165/4928/81929/23279/57122	14	Reactome	2.57253
Rhod gtpase cycle	Rac3 gtpase cycle	Rhod gtpase cycle	22/2055	53/10646	0.000160905	0.000642521	0.000330654	394/4001/94134/1627/7879/57584/9590/832/7112/2909/1729/87/144402/9217/120/9341/5361/5295/55114/79180/29127/26092	22	Reactome	1.95652
Activation of the mrna upon binding of the cap binding complex and eifs and subsequent binding to 43s	Eukaryotic translation initiation	Activation of the mrna upon binding of the cap binding complex and eifs and subsequent binding to 43s	24/2055	60/10646	0.000164277	0.000653754	0.000336435	26986/1975/8661/1973/2197/51386/8663/7458/3646/8667/8665/1968/1981/8662/8664/1974/8666/8668/1978/8894/27335/10480/1965/1964	24	Reactome	2.25319
Formation of incision complex in gg ner	Nucleotide excision repair	Formation of incision complex in gg ner	19/2055	43/10646	0.000166677	0.000661057	0.000340193	7316/7314/7311/142/5887/6613/1642/5886/7341/1069/6117/6612/7334/7329/2965/8451/2067/2966/7336	19	Reactome	2.43703
Establishment of sister chromatid cohesion	Cohesin loading onto chromatin	Establishment of sister chromatid cohesion	8/2055	11/10646	0.000179465	0.000709371	0.000365056	5885/8243/10735/23063/9126/23047/23244/10274	8	Reactome	3.87697
Signaling by fgfr1	Negative regulation of fgfr2 signaling	Signaling by fgfr1	21/2055	50/10646	0.000184986	0.000728731	0.00037502	7316/7314/5781/7311/5518/2549/5594/5335/10253/4893/5515/3265/161742/5516/6654/2260/5595/867/5295/10818/200734	21	Reactome	2.36868
Signaling by fgfr3	Negative regulation of fgfr2 signaling	Signaling by fgfr3	18/2055	40/10646	0.000185773	0.000729375	0.000375351	7316/7314/5781/7311/5518/2549/5594/5335/10253/4893/5515/3265/5516/6654/5595/867/5295/10818	18	Reactome	2.48643
Extra nuclear estrogen signaling	Estrogen dependent nuclear events downstream of esr membrane signaling	Extra nuclear estrogen signaling	28/2055	75/10646	0.000198956	0.000778522	0.000400643	3320/801/2782/5747/2771/207/7514/2783/3315/5594/59345/2353/55970/10000/3276/2773/54331/4893/3265/2787/1385/2309/4313/1027/5595/2002/5295/127933	28	Reactome	1.89965
Interactions of rev with host cellular proteins	Regulation of glucokinase by glucokinase regulatory protein	Interactions of rev with host cellular proteins	17/2055	37/10646	0.000204791	0.000798685	0.000411019	4869/3837/5902/5901/7175/7514/10762/5905/6396/5903/53371/9688/23165/4928/81929/23279/57122	17	Reactome	2.23751
Glioma	Endometrial cancer	hsa05214	27/1596	76/8840	0.000208582	0.0011113	0.000694672	801/805/808/817/207/53358/4193/5594/10000/5156/1019/5335/5728/5578/4893/5925/5605/1021/3265/1026/7157/6654/5894/25759/5595/5295/6655	27	KEGG	1.83345
Sumoylation of rna binding proteins	Regulation of glucokinase by glucokinase regulatory protein	Sumoylation of rna binding proteins	20/2055	47/10646	0.000211649	0.000822688	0.000423372	3190/3183/7175/6613/1912/10762/7341/1911/6396/5903/80012/53371/9688/7329/23165/4928/81929/6045/23279/57122	20	Reactome	2.10787
Signaling by ptk6	Ptk6 regulates rho gtpases ras gtpase and map kinases	Signaling by ptk6	22/2055	54/10646	0.000222561	0.000859732	0.000442435	7316/7314/6421/387/5879/7311/10657/207/3091/6774/1019/2909/4893/1793/3265/1027/9021/27043/1017/1398/10656/867	22	Reactome	1.94613
Raf activation	Signaling by moderate kinase activity braf mutants	Raf activation	16/2055	34/10646	0.000222649	0.000859732	0.000442435	801/5500/5518/817/7529/5527/4893/5605/5515/4140/3265/5516/5894/5529/5501/8036	16	Reactome	2.33662
Viral messenger rna synthesis	Regulation of glucokinase by glucokinase regulatory protein	Viral messenger rna synthesis	19/2055	44/10646	0.000240755	0.00092659	0.000476842	7175/2962/5434/5439/10762/6396/5430/5903/53371/9688/2963/23165/4928/81929/5431/5436/5433/23279/57122	19	Reactome	2.21754
Downregulation of smad2 3 smad4 transcriptional activity	Signaling by tgf beta receptor complex	Downregulation of smad2 3 smad4 transcriptional activity	14/2055	28/10646	0.000248079	0.000945449	0.000486547	7316/7314/25937/7311/142/9612/9611/23327/7323/8239/6497/4087/4089/22938	14	Reactome	2.48485
Budding and maturation of hiv virion	Endosomal sorting complex required for transport escrt	Budding and maturation of hiv virion	14/2055	28/10646	0.000248079	0.000945449	0.000486547	7316/7314/5478/7311/128866/51652/23327/27243/27183/51510/51534/10015/91782/79720	14	Reactome	2.53026
The role of nef in hiv 1 replication and disease pathogenesis	Nef mediates down modulation of cell surface receptors by recruiting them to clathrin adapters	The role of nef in hiv 1 replication and disease pathogenesis	14/2055	28/10646	0.000248079	0.000945449	0.000486547	567/5879/8905/1173/2534/5062/163/375/3105/160/161/8907/55690/164	14	Reactome	2.48729
Deadenylation of mrna	Deadenylation dependent mrna decay	Deadenylation of mrna	13/2055	25/10646	0.000250737	0.000949031	0.00048839	26986/1975/1973/1981/23019/1974/10605/9775/29883/57472/23318/9337/9125	13	Reactome	2.82257
Antigen presentation folding assembly and peptide loading of class i mhc	Endosomal vacuolar pathway	Antigen presentation folding assembly and peptide loading of class i mhc	13/2055	25/10646	0.000250737	0.000949031	0.00048839	567/811/821/3105/3106/6396/10484/3107/10427/9632/3309/22872/10134	13	Reactome	2.46924
Dual incision in tc ner	Nucleotide excision repair	Dual incision in tc ner	25/2055	65/10646	0.000251453	0.000949031	0.00048839	7316/7314/7311/3150/1642/5111/6917/7874/2033/5434/27339/5439/6117/5430/5981/5425/2965/8451/5431/5436/2067/54107/10450/2966/5433	25	Reactome	1.84059
Cell death signalling via nrage nrif and nade	P75 ntr receptor mediated signalling	Cell death signalling via nrage nrif and nade	28/2055	76/10646	0.000257778	0.000969777	0.000499067	7316/7531/7314/27018/5879/57580/7311/23365/7204/8878/9500/10276/11214/9459/8874/23229/10672/6654/55701/121512/836/5663/1894/6453/26574/8997/6655/51107	28	Reactome	1.73215
Signaling by fgfr4	Negative regulation of fgfr2 signaling	Signaling by fgfr4	18/2055	41/10646	0.000271936	0.00101976	0.000524788	7316/7314/5781/7311/5518/2549/5594/5335/10253/4893/5515/3265/5516/6654/5595/867/5295/10818	18	Reactome	2.34723
Relaxin signaling pathway	Melanogenesis	hsa04926	40/1596	130/8840	0.000273709	0.00143477	0.000896874	2778/2782/2771/1284/468/7423/207/53358/2783/5594/59345/3725/2353/55970/1282/10000/2773/7422/54331/5578/4893/5605/3265/2787/1385/4313/4087/6654/1910/5894/25759/5595/9586/5566/1386/5331/5295/5567/6300/6655	40	KEGG	1.73774
Prolonged erk activation events	Signalling to erks	Prolonged erk activation events	9/2055	14/10646	0.000285154	0.00106591	0.000548539	5594/7529/1399/5605/1398/5595/57498/2889/10818	9	Reactome	3.1327
Notch signaling pathway	Notch4 intracellular domain regulates transcription	hsa04330	23/1596	62/8840	0.000293024	0.00151163	0.000944923	7088/3066/1487/9612/84441/1857/6310/1387/2033/83737/4854/3280/151636/3516/23013/5663/388585/4851/1488/8850/8650/22938/51107	23	KEGG	2.22181
Kaposi sarcoma-associated herpesvirus infection	Fc epsilon RI signaling pathway	hsa05167	55/1596	196/8840	0.00032659	0.00165846	0.00103671	7316/7314/801/2782/1499/5879/805/57580/7311/808/207/2783/3091/6774/5594/59345/3725/2353/55970/10000/4775/3105/1019/5335/7422/3572/54331/4893/1827/5925/5605/6772/81631/1387/3106/54205/2033/1021/3265/2787/1026/1385/2932/5610/7157/64422/5894/3716/3107/836/5595/5289/9261/5295/6300	55	KEGG	1.64277
Glucose metabolism	Glucose metabolism	Glucose metabolism	32/2055	92/10646	0.000328934	0.00122175	0.000628739	2597/7167/2023/5315/226/5518/5230/5223/7175/3098/2026/2821/4191/5515/5211/10762/5516/6396/4190/5903/5213/53371/9688/5566/23165/5209/4928/6576/81929/5567/23279/57122	32	Reactome	1.83957
Beta catenin phosphorylation cascade	Beta catenin phosphorylation cascade	Beta catenin phosphorylation cascade	10/2055	17/10646	0.000360411	0.00133443	0.000686726	1499/324/1452/5518/5527/5515/2932/5516/5529/8312	10	Reactome	2.96689
Endometrial cancer	Endometrial cancer	hsa05213	22/1596	59/8840	0.000362448	0.00181224	0.00113283	1495/1499/324/207/5594/10000/5728/4893/5605/3265/1026/2309/2932/7157/6654/5894/5595/2002/8312/5295/6655/10297	22	KEGG	1.97939
Circadian clock	Rora activates gene expression	Circadian clock	26/2055	70/10646	0.000364524	0.00134541	0.000692373	7316/7314/5500/7311/6500/10135/3091/9611/80205/79718/8204/1454/1387/8648/2033/6604/1385/5499/1407/5501/5936/1386/23054/8553/1453/10498	26	Reactome	1.83993
Tgf beta receptor signaling activates smads	Signaling by tgf beta receptor complex	Tgf beta receptor signaling activates smads	15/2055	32/10646	0.000368296	0.00135505	0.000697336	7316/7314/5500/7311/7514/23327/10273/11171/2280/4087/5499/4089/5501/867/4738	15	Reactome	2.25523
Rhof gtpase cycle	Rac3 gtpase cycle	Rhof gtpase cycle	18/2055	42/10646	0.000390858	0.00142907	0.00073543	60/10160/394/4001/94134/7879/57584/9590/4650/832/7112/23380/1729/87/120/9341/5295/26092	18	Reactome	2.02827
Deactivation of the beta catenin transactivating complex	Alpha protein kinase 1 signaling pathway	Deactivation of the beta catenin transactivating complex	18/2055	42/10646	0.000390858	0.00142907	0.00073543	7316/7314/6662/1499/7534/324/7311/6657/7088/55553/207/7514/1487/6659/57680/56998/607/331	18	Reactome	2.00493
Mitophagy	Pink1 prkn mediated mitophagy	Mitophagy	14/2055	29/10646	0.000394961	0.00143958	0.000740835	7316/7314/7311/8878/1460/7416/9927/81631/1457/1459/9804/401505/10452/9140	14	Reactome	2.62046
Signaling by hippo	Hippo signaling pathway - multiple species	Signaling by hippo	11/2055	20/10646	0.000402931	0.00145953	0.000751104	7531/25937/7082/7529/154810/92597/10413/836/6789/55233/154796	11	Reactome	2.74284
Signaling by pdgfr in disease	Downstream signaling of activated fgfr2	Signaling by pdgfr in disease	11/2055	20/10646	0.000402931	0.00145953	0.000751104	6774/5156/4893/6772/2803/3265/23189/6654/81608/2120/5295	11	Reactome	2.95535
Tp53 regulates transcription of cell cycle genes	G0 and early g1	Tp53 regulates transcription of cell cycle genes	20/2055	49/10646	0.000412716	0.00149036	0.00076697	4869/23019/3276/7027/5111/2033/1026/7157/1027/891/29883/1017/57472/983/890/5934/57060/9337/9125/10498	20	Reactome	2.19346
Central carbon metabolism in cancer	Prostate cancer	hsa05230	25/1596	71/8840	0.000413541	0.00201416	0.00125905	3945/5315/3417/3939/5223/207/3091/5594/3098/10000/5156/3418/5728/4893/5605/5211/3265/7157/5894/2260/5213/5595/2539/5295/5160	25	KEGG	1.95953
Endocrine resistance	Fc epsilon RI signaling pathway	hsa01522	32/1596	99/8840	0.000415227	0.00201416	0.00125905	2778/5747/207/53358/4193/9611/5594/3725/2353/10000/1019/4893/6667/5925/5605/3265/1026/4313/7157/4854/1027/6654/5894/4851/25759/5595/5566/5295/5567/6300/6655/10498	32	KEGG	1.69904
Abortive elongation of hiv 1 transcript in the absence of tat	Formation of the early elongation complex	Abortive elongation of hiv 1 transcript in the absence of tat	12/2055	23/10646	0.000418175	0.00150543	0.000774724	6829/2962/5434/5439/22916/5430/25920/2963/5431/5436/5433/7936	12	Reactome	2.89553
P75 ntr receptor mediated signalling	P75 ntr receptor mediated signalling	P75 ntr receptor mediated signalling	33/2055	97/10646	0.000424344	0.00152295	0.000783741	7316/7531/7314/57142/387/27018/5879/57580/7311/23365/7204/3066/8878/396/9500/10276/11214/9459/8874/23229/10672/6654/55701/121512/836/3654/5663/1894/6453/26574/8997/6655/51107	33	Reactome	1.84331
Gap junction degradation	Gap junction degradation	Gap junction degradation	8/2055	12/10646	0.000447019	0.00159942	0.000823096	60/71/1213/1173/1211/1785/4646/1212	8	Reactome	3.69333
Hepatitis B	Cellular senescence	hsa05161	47/1596	163/8840	0.000447349	0.00213807	0.00133651	7534/1654/10971/468/207/4214/6774/5594/3725/1642/2353/10000/4775/7529/5578/4893/5925/5111/5605/6772/1387/332/54205/2033/3265/23118/1026/1385/7157/6654/5894/4089/3716/1017/836/7042/3654/890/5595/9586/7419/2002/1386/5295/6300/57506/6655	47	KEGG	1.55771
Epstein-Barr virus infection	Pancreatic cancer	hsa05169	56/1596	203/8840	0.000462731	0.00217953	0.00136243	7431/894/567/5879/811/3066/207/4193/9612/6774/3725/5708/5710/10000/5713/3105/1019/960/5925/5714/5702/6772/3106/7874/54205/25942/1021/11047/23118/1026/5719/5709/5610/5717/5705/7157/1027/3280/3716/3107/5707/9861/1017/836/3516/3654/890/10213/5704/5295/5700/5701/6300/57506/5718/22938	56	KEGG	1.45681
Nuclear envelope breakdown	Regulation of glucokinase by glucokinase regulatory protein	Nuclear envelope breakdown	21/2055	53/10646	0.00048201	0.00171936	0.000884819	10783/4001/7175/7112/5578/10762/4000/891/6396/5903/23399/53371/983/9688/23165/5347/4928/81929/9663/23279/57122	21	Reactome	2.23369
Yersinia infection	Parasite infection	hsa05135	41/1596	138/8840	0.000519955	0.00240775	0.00150509	60/71/387/5879/5747/23365/10097/207/5594/10096/998/3725/2353/10000/4775/3688/5335/5585/1399/10094/3984/5605/10109/1793/8874/10552/6093/23118/382/2932/2776/9475/10092/10163/1398/10093/3654/5595/5295/6300/8976	41	KEGG	1.50732
Gap junction	Melanogenesis	hsa04540	30/1596	92/8840	0.000526	0.00240775	0.00150509	7846/10376/347733/2778/203068/7280/7082/10381/2771/5594/84790/5156/10383/2773/84617/5578/4893/5605/3265/2776/6654/5894/983/5595/5566/5331/2767/5567/1453/6655	30	KEGG	1.86521
Signaling by met	Inlb mediated entry of listeria monocytogenes into host cell	Signaling by met	28/2055	79/10646	0.000536742	0.00190878	0.000982296	7316/7314/5781/5879/7311/5747/2549/6774/3688/2060/1399/4893/26018/5908/3265/382/6654/85440/10048/1398/9101/6455/867/2889/5295/3910/1301/3915	28	Reactome	1.94801
Sars cov 1 infection	Translation of sars cov 2 structural proteins	Sars cov 1 infection	20/2055	50/10646	0.000564536	0.00199549	0.00102692	7316/7314/1655/7311/821/128866/7415/51652/5925/81631/27243/5589/7341/2932/143/7329/85437/2589/5289/91782	20	Reactome	2.06901
Signaling by egfr	Inlb mediated entry of listeria monocytogenes into host cell	Signaling by egfr	20/2055	50/10646	0.000564536	0.00199549	0.00102692	7316/7314/5781/7311/2549/998/29924/2060/5335/10253/4893/26018/8874/3265/5782/10252/6654/6455/867/5295	20	Reactome	1.87605
Constitutive signaling by egfrviii	Downstream signaling of activated fgfr2	Constitutive signaling by egfrviii	9/2055	15/10646	0.000590812	0.00208208	0.00107148	3320/2549/5335/11140/4893/3265/6654/867/5295	9	Reactome	3.30669
Activation of bh3 only proteins	Activation of bad and translocation to mitochondria	Activation of bh3 only proteins	14/2055	30/10646	0.000610005	0.00213992	0.00110124	7531/7534/10971/207/8655/7532/10000/7529/7533/7027/7157/140735/7159/5366	14	Reactome	2.46811
Nuclear events kinase and transcription factor activation	Nuclear events kinase and transcription factor activation	Nuclear events kinase and transcription factor activation	23/2055	61/10646	0.000610883	0.00213992	0.00110124	6938/5518/3400/3727/5594/2353/1958/5515/4664/2033/1848/1385/1846/5516/1785/1108/5978/5595/4665/2002/1386/9261/429	23	Reactome	1.89892
Regulation of expression of slits and robos	Dectin 1 mediated noncanonical nf kb signaling	Regulation of expression of slits and robos	51/2055	172/10646	0.000663736	0.00231812	0.00119295	7316/26986/7314/2197/7311/6923/22794/2935/1981/10921/5708/5710/5688/5713/5714/9939/10197/5702/2107/5694/9775/9355/5719/5709/5717/5705/22916/9491/5685/65110/5687/5696/5707/9861/5689/6091/5720/5692/10213/5686/5704/26019/5684/5683/5700/5701/8861/5690/5718/4440/5691	51	Reactome	1.67584
Tp53 regulates transcription of dna repair genes	Formation of the early elongation complex	Tp53 regulates transcription of dna repair genes	24/2055	65/10646	0.000668615	0.00232821	0.00119815	6749/6923/11198/3725/2353/6829/6917/8621/2962/5434/5439/7157/55215/5430/25920/2963/1386/2965/51755/5431/5436/2966/5433/7936	24	Reactome	1.84438
Non-alcoholic fatty liver disease	Respiratory electron transport atp synthesis by chemiosmotic coupling and heat production by uncoupling proteins	hsa04932	45/1596	157/8840	0.000674322	0.00304382	0.00190269	1350/5879/1327/1345/468/207/998/3725/2353/4725/10000/7381/4716/4719/8660/7384/54205/51094/27089/83737/4720/51079/2932/4723/1329/4700/9021/4705/7386/836/4706/7385/4724/4713/1965/29796/1340/10975/4729/5295/1337/6300/4731/4708/9377	45	KEGG	1.59075
Processing and activation of sumo	Processing and activation of sumo	Processing and activation of sumo	7/2055	10/10646	0.000684691	0.0023754	0.00122243	6613/10054/7341/10055/6612/7329/59343	7	Reactome	3.68008
Mtorc1 mediated signalling	Mtor signalling	Mtorc1 mediated signalling	12/2055	24/10646	0.000690287	0.0023754	0.00122243	1975/1981/7529/1978/64223/2280/55004/10670/84335/29904/58528/389541	12	Reactome	2.76053
Sema4d in semaphorin signaling	Sema4d induced cell migration and growth cone collapse	Sema4d in semaphorin signaling	12/2055	24/10646	0.000690287	0.0023754	0.00122243	4637/387/5879/23365/103910/389/4628/2909/4627/3984/6093/9475	12	Reactome	2.38762
Estrogen dependent nuclear events downstream of esr membrane signaling	Estrogen dependent nuclear events downstream of esr membrane signaling	Estrogen dependent nuclear events downstream of esr membrane signaling	12/2055	24/10646	0.000690287	0.0023754	0.00122243	5747/207/7514/5594/2353/10000/1385/2309/1027/5595/2002/127933	12	Reactome	2.78813
Nef mediates down modulation of cell surface receptors by recruiting them to clathrin adapters	Nef mediates down modulation of cell surface receptors by recruiting them to clathrin adapters	Nef mediates down modulation of cell surface receptors by recruiting them to clathrin adapters	11/2055	21/10646	0.000699211	0.00239905	0.0012346	567/8905/1173/163/375/3105/160/161/8907/55690/164	11	Reactome	2.98007
Interactions of vpr with host cellular proteins	Regulation of glucokinase by glucokinase regulatory protein	Interactions of vpr with host cellular proteins	16/2055	37/10646	0.000723511	0.00247198	0.00127213	293/11168/292/7175/3159/10762/6396/5903/53371/9688/23165/4928/81929/3836/23279/57122	16	Reactome	2.25282
Signaling by notch1 pest domain mutants in cancer	Notch4 intracellular domain regulates transcription	Signaling by notch1 pest domain mutants in cancer	22/2055	58/10646	0.000724691	0.00247198	0.00127213	7316/7314/7311/6500/57534/3066/9612/9611/84441/79718/55294/1387/2033/3280/10014/3516/5663/388585/4851/8850/22938/51107	22	Reactome	1.83521
Rac2 gtpase cycle	Rac3 gtpase cycle	Rac2 gtpase cycle	30/2055	88/10646	0.000730978	0.00248617	0.00127943	57580/10152/7204/7879/57584/23191/396/10787/55914/5062/998/7112/3688/2909/1793/8826/55004/23075/51566/613/10163/9217/9341/4983/5295/55845/55114/10006/29127/28964	30	Reactome	1.64487
Transcriptional regulation by e2f6	Polycomb repressive complex	Transcriptional regulation by e2f6	15/2055	34/10646	0.000818661	0.0027683	0.00142462	23468/23269/5928/11335/7027/6241/10919/79813/5932/2146/5931/1911/23512/80012/6045	15	Reactome	2.24197
Signaling by wnt in cancer	Beta catenin phosphorylation cascade	Signaling by wnt in cancer	15/2055	34/10646	0.000818661	0.0027683	0.00142462	1499/324/1452/5518/1487/5527/8658/5515/80351/2932/5516/5529/4040/1488/8312	15	Reactome	2.37386
Rap1 signaling pathway	Fc epsilon RI signaling pathway	hsa04015	57/1596	212/8840	0.000825155	0.00367363	0.00229639	60/71/2778/801/55740/1499/387/5879/805/56288/808/2771/5216/57568/7423/207/26037/5594/998/4301/10000/51196/5217/3688/5156/2904/7094/5335/2773/7422/1399/5578/9223/4893/5605/5908/23683/1500/3265/51466/2776/5894/2260/5587/1398/23094/1268/5595/9693/5898/2889/5331/5295/6300/83660/9855/5900	57	KEGG	1.52861
Ns1 mediated effects on host pathways	Regulation of glucokinase by glucokinase regulatory protein	Ns1 mediated effects on host pathways	17/2055	41/10646	0.000890763	0.00300344	0.00154563	3837/7175/3838/8106/10762/5610/6396/5903/3840/53371/9688/23165/4928/81929/3836/23279/57122	17	Reactome	2.11949
Vibrio cholerae infection	Epithelial cell signaling in Helicobacter pylori infection	hsa05110	19/1596	51/8840	0.000907942	0.00398758	0.00249264	60/71/2778/7082/375/5335/5578/527/9550/10952/23480/9601/11014/51382/155066/5566/526/29927/5567	19	KEGG	2.26521
Chk1 chk2 cds1 mediated inactivation of cyclin b cdk1 complex	Activation of bad and translocation to mitochondria	Chk1 chk2 cds1 mediated inactivation of cyclin b cdk1 complex	8/2055	13/10646	0.000965541	0.00324621	0.00167057	7531/7534/10971/7532/7529/7533/891/983	8	Reactome	3.21232
Signaling by notch1	Notch4 intracellular domain regulates transcription	Signaling by notch1	26/2055	74/10646	0.000970327	0.00325296	0.00167404	7316/7314/7311/6500/57534/7088/3066/3091/9612/9611/84441/79718/55294/1387/2033/83737/3280/10014/3516/5663/388585/4851/8850/8650/22938/51107	26	Reactome	1.6894
Dna damage recognition in gg ner	Nucleotide excision repair	Dna damage recognition in gg ner	16/2055	38/10646	0.00102826	0.00342752	0.00176387	60/7316/7314/7311/142/5887/1642/10980/5886/7528/1069/2873/8607/8451/9318/8533	16	Reactome	2.2074
Flt3 signaling	Downstream signaling of activated fgfr2	Flt3 signaling	16/2055	38/10646	0.00102826	0.00342752	0.00176387	7316/7314/5781/7311/2534/2887/207/10000/4893/3265/2309/1027/6654/867/5295/9846	16	Reactome	2.1241
Long-term potentiation	Melanogenesis	hsa04720	23/1596	67/8840	0.00103794	0.00446022	0.00278809	801/5500/805/808/817/468/5594/2904/5578/4893/5605/5908/1387/2033/3265/2776/5499/5894/5501/5595/5566/5331/5567	23	KEGG	1.96426
Biosynthesis of amino acids	Glucose metabolism	hsa01230	25/1596	75/8840	0.00104301	0.00446022	0.00278809	2597/7167/2023/5315/226/3417/2752/6888/5230/7086/5223/586/26227/2026/3418/6472/29968/4548/84706/5211/1431/5213/5723/27430/50	25	KEGG	1.77058
Microrna mirna biogenesis	Formation of the early elongation complex	Microrna mirna biogenesis	12/2055	25/10646	0.00109603	0.00362246	0.00186419	5901/26523/5434/5439/27161/5430/57510/5431/5436/29102/5433/23405	12	Reactome	2.62832
Signaling by egfr in cancer	Downstream signaling of activated fgfr2	Signaling by egfr in cancer	12/2055	25/10646	0.00109603	0.00362246	0.00186419	7316/3320/7314/7311/2549/5335/11140/4893/3265/6654/867/5295	12	Reactome	2.44791
Cyclin a b1 b2 associated events during g2 m transition	Beta catenin phosphorylation cascade	Cyclin a b1 b2 associated events during g2 m transition	12/2055	25/10646	0.00109603	0.00362246	0.00186419	5518/7514/2305/5515/28227/5516/994/891/1017/983/890/5347	12	Reactome	2.40224
Signaling by erbb2 ecd mutants	Downstream signaling of activated fgfr2	Signaling by erbb2 ecd mutants	9/2055	16/10646	0.00111974	0.0036904	0.00189916	3320/2549/55914/5335/11140/4893/3265/6654/5295	9	Reactome	3.02708
Regulated necrosis	Regulation of tnfr1 signaling	Regulated necrosis	21/2055	56/10646	0.00112798	0.00370711	0.00190776	7316/3320/7314/3146/7311/2319/128866/10211/51652/10273/11140/6386/27243/54205/7157/329/836/10015/91782/331/8837	21	Reactome	1.76012
Chaperone mediated autophagy	Selective autophagy	Chaperone mediated autophagy	11/2055	22/10646	0.00115602	0.00377807	0.00194427	1915/7431/7316/3320/3326/3312/7314/2670/7311/11315/10226	11	Reactome	2.37442
Pink1 prkn mediated mitophagy	Pink1 prkn mediated mitophagy	Pink1 prkn mediated mitophagy	11/2055	22/10646	0.00115602	0.00377807	0.00194427	7316/7314/7311/8878/7416/9927/81631/9804/401505/10452/9140	11	Reactome	2.4723
Processing of intronless pre mrnas	Processing of intronless pre mrnas	Processing of intronless pre mrnas	10/2055	19/10646	0.00117268	0.00380066	0.00195589	10914/11051/8106/22916/81608/23283/29894/79869/1479/51692	10	Reactome	2.6264
Signaling by flt3 fusion proteins	Downstream signaling of activated fgfr2	Signaling by flt3 fusion proteins	10/2055	19/10646	0.00117268	0.00380066	0.00195589	6711/2804/4893/3265/1026/7750/6654/2120/5295/9846	10	Reactome	2.75123
Ephrin signaling	Cd28 dependent vav1 pathway	Ephrin signaling	10/2055	19/10646	0.00117268	0.00380066	0.00195589	5879/2534/5062/6386/8874/10627/8440/2050/1948/28964	10	Reactome	2.47977
Oncogene induced senescence	Alpha protein kinase 1 signaling pathway	Oncogene induced senescence	15/2055	35/10646	0.00117974	0.00381297	0.00196223	7316/7314/7311/4193/5594/1019/7027/6667/5925/26523/1021/7157/23112/5595/27327	15	Reactome	2.27845
HIF-1 signaling pathway	Prostate cancer	hsa04066	33/1596	109/8840	0.00123362	0.00520683	0.00325479	2597/3945/2023/226/3939/6923/5230/817/207/3091/6774/5594/3098/10000/2026/5335/7422/5578/5605/5211/1387/1978/2033/1026/54583/3460/1027/5213/5595/9470/5209/5295/5160	33	KEGG	1.5847
AMPK signaling pathway	Longevity regulating pathway	hsa04152	36/1596	122/8840	0.00126917	0.0052442	0.00327816	1938/6319/2194/5518/207/10000/5527/5862/4218/31/10890/5515/5211/5521/8660/51094/1978/9230/1994/55844/28227/1385/2309/5516/51552/5529/5213/23216/55012/890/51719/9586/5209/84335/5295/29904	36	KEGG	1.49265
EGFR tyrosine kinase inhibitor resistance	Fc epsilon RI signaling pathway	hsa01521	26/1596	80/8840	0.00127474	0.0052442	0.00327816	2549/207/53358/6774/5594/10000/5156/4763/5335/7422/5728/5578/4893/5605/1978/3265/2309/2932/6654/5894/3716/25759/5595/9470/5295/6655	26	KEGG	1.86701
AGE-RAGE signaling pathway in diabetic complications	Pancreatic cancer	hsa04933	31/1596	101/8840	0.00133733	0.00543291	0.00339612	5879/1284/7423/207/6774/5594/998/3725/1282/10000/51196/1958/1019/5335/7422/5578/4893/6772/1729/3265/4313/4087/1027/4089/113026/836/7042/5595/5331/5295/6300	31	KEGG	1.72629
Hiv transcription elongation	Formation of the early elongation complex	Hiv transcription elongation	18/2055	46/10646	0.00142049	0.00456585	0.00234968	6749/6923/11198/6829/6917/2962/5434/5439/22916/5430/25920/2963/2965/5431/5436/2966/5433/7936	18	Reactome	1.91822
Transcriptional activity of smad2 smad3 smad4 heterotrimer	Signaling by tgf beta receptor complex	Transcriptional activity of smad2 smad3 smad4 heterotrimer	18/2055	46/10646	0.00142049	0.00456585	0.00234968	7316/7314/25937/7311/142/9612/9611/5594/23327/7323/7027/8239/6667/6497/4087/4089/5595/22938	18	Reactome	1.91302
Apoptosis	Dectin 1 mediated noncanonical nf kb signaling	hsa04210	39/1596	136/8840	0.00147704	0.0059264	0.0037046	7846/60/71/10376/4001/142/6709/468/207/5594/3725/84790/2353/10000/84823/5783/4170/4893/5605/332/54205/3265/7157/4000/143/5894/329/836/1676/1616/5595/1965/824/1508/823/5295/5366/331/8837	39	KEGG	1.68891
Apoptosis	Cellular senescence	hsa04210	39/1596	136/8840	0.00147704	0.0059264	0.0037046	7846/60/71/10376/4001/142/6709/468/207/5594/3725/84790/2353/10000/84823/5783/4170/4893/5605/332/54205/3265/7157/4000/143/5894/329/836/1676/1616/5595/1965/824/1508/823/5295/5366/331/8837	39	KEGG	1.68891
Fceri mediated nf kb activation	Dectin 1 mediated noncanonical nf kb signaling	Fceri mediated nf kb activation	41/2055	136/10646	0.00151103	0.00479746	0.00246887	7316/7314/7311/6500/5708/5710/5688/5713/5714/10197/5702/5694/997/7322/23118/5719/5709/5717/5705/9491/23291/5685/5687/7334/5696/5707/9861/5689/5720/5692/10213/5686/5704/10892/5684/5683/5700/5701/5690/5718/5691	41	Reactome	1.50544
Mrna capping	Formation of the early elongation complex	Mrna capping	13/2055	29/10646	0.00151304	0.00479746	0.00246887	6829/2962/5434/5439/22916/5430/8731/2963/2965/5431/5436/2966/5433	13	Reactome	2.35216
Ripk1 mediated regulated necrosis	Regulation of tnfr1 signaling	Ripk1 mediated regulated necrosis	13/2055	29/10646	0.00151304	0.00479746	0.00246887	7316/3320/7314/7311/2319/10211/10273/11140/6386/329/10015/331/8837	13	Reactome	2.55367
Downstream signal transduction	Downstream signaling of activated fgfr2	Downstream signal transduction	13/2055	29/10646	0.00151304	0.00479746	0.00246887	5781/6774/5156/5335/1399/4893/6772/3265/6654/1398/8440/2889/5295	13	Reactome	2.19995
G alpha 12 13 signalling events	P75 ntr receptor mediated signalling	G alpha 12 13 signalling events	27/2055	80/10646	0.00156129	0.00490786	0.00252568	2782/387/57580/23365/7204/2783/59345/389/55970/10276/2768/11214/54331/9459/8874/6093/2787/9475/23229/10672/6654/55701/121512/1894/6453/8997/6655	27	Reactome	1.82093
FoxO signaling pathway	Prostate cancer	hsa04068	38/1596	132/8840	0.00156181	0.00619009	0.00386943	894/664/11337/207/4193/6774/5594/10000/3276/5728/4893/5605/1454/1387/8660/7874/2033/3265/1026/6648/2309/1027/891/6654/5894/9456/4089/1017/116986/7042/5595/5934/6789/5347/5295/6300/9140/6655	38	KEGG	1.71692
Constitutive signaling by overexpressed erbb2	Downstream signaling of activated fgfr2	Constitutive signaling by overexpressed erbb2	7/2055	11/10646	0.00156884	0.00490786	0.00252568	3320/55914/11140/4893/3265/5782/6654	7	Reactome	3.60951
Signaling by fgfr4 in disease	Downstream signaling of activated fgfr2	Signaling by fgfr4 in disease	7/2055	11/10646	0.00156884	0.00490786	0.00252568	2549/5335/4893/3265/6654/5295/10818	7	Reactome	3.42309
Interleukin 6 signaling	Interleukin 6 signaling	Interleukin 6 signaling	7/2055	11/10646	0.00156884	0.00490786	0.00252568	5781/6774/3572/6772/9021/3716/867	7	Reactome	3.56883
Met activates rap1 and rac1	Met activates rap1 and rac1	Met activates rap1 and rac1	7/2055	11/10646	0.00156884	0.00490786	0.00252568	5879/2549/1399/5908/85440/1398/2889	7	Reactome	3.27444
Hiv elongation arrest and recovery	Formation of the early elongation complex	Hiv elongation arrest and recovery	15/2055	36/10646	0.00166584	0.00519607	0.002674	6749/6923/11198/6829/6917/2962/5434/5439/5430/25920/2963/5431/5436/5433/7936	15	Reactome	2.2388
Rab geranylgeranylation	Rab regulation of trafficking	Rab geranylgeranylation	23/2055	65/10646	0.00167164	0.00519607	0.002674	5872/5870/7879/8073/11031/5862/4218/5869/51762/10890/8766/9230/5878/51552/57403/5868/23011/81876/376267/22931/5861/201475/51560	23	Reactome	1.98549
Transport of mature mrnas derived from intronless transcripts	Regulation of glucokinase by glucokinase regulatory protein	Transport of mature mrnas derived from intronless transcripts	17/2055	43/10646	0.00167429	0.00519607	0.002674	7175/10762/10189/22916/6396/5903/81608/53371/9688/23165/4928/81929/29894/7884/51692/23279/57122	17	Reactome	2.01041
Hepatitis C	Cellular senescence	hsa05160	44/1596	159/8840	0.00167923	0.00657531	0.00411024	7531/1499/7534/10971/5518/3646/207/7532/6774/5594/10000/7529/7533/1019/4893/5925/27102/5605/10197/6772/5515/5521/54205/1021/3265/55844/1026/2932/5610/5516/7157/6654/9021/5894/975/3716/1017/836/5595/1965/5295/57506/8837/6655	44	KEGG	1.49793
Post chaperonin tubulin folding pathway	Transport of connexons to the plasma membrane	Post chaperonin tubulin folding pathway	11/2055	23/10646	0.00183239	0.00565671	0.00291106	7846/10376/347733/7280/10381/84790/10383/84617/1155/6902/6904	11	Reactome	2.5972
Raf independent mapk1 3 activation	Mapk3 erk1 activation	Raf independent mapk1 3 activation	11/2055	23/10646	0.00183239	0.00565671	0.00291106	5781/8682/5594/3572/5605/1848/1846/80824/3716/983/5595	11	Reactome	2.37782
Runx3 regulates notch signaling	Notch4 intracellular domain regulates transcription	Runx3 regulates notch signaling	8/2055	14/10646	0.00187272	0.00570595	0.0029364	84441/1387/2033/3280/3516/4851/8850/22938	8	Reactome	2.74014
Retrograde neurotrophin signalling	Ldl clearance	Retrograde neurotrophin signalling	8/2055	14/10646	0.00187272	0.00570595	0.0029364	1213/1173/163/1211/160/161/1785/26052	8	Reactome	3.21851
Early phase of hiv life cycle	Irf3 mediated induction of type i ifn	Early phase of hiv life cycle	8/2055	14/10646	0.00187272	0.00570595	0.0029364	5478/7520/11168/2547/3159/3978/3836/2237	8	Reactome	2.76412
Akt phosphorylates targets in the cytosol	Constitutive signaling by akt1 e17k in cancer	Akt phosphorylates targets in the cytosol	8/2055	14/10646	0.00187272	0.00570595	0.0029364	207/4193/10000/1026/2932/1027/23608/84335	8	Reactome	3.13554
Dcc mediated attractive signaling	Dcc mediated attractive signaling	Dcc mediated attractive signaling	8/2055	14/10646	0.00187272	0.00570595	0.0029364	5879/5747/7204/2534/998/1793/3983/8976	8	Reactome	2.67272
Cyclin d associated events in g1	Aberrant regulation of mitotic g1 s transition in cancer due to rb1 defects	Cyclin d associated events in g1	18/2055	47/10646	0.00189284	0.00575227	0.00296023	7316/894/7314/7311/6500/5518/1019/7027/5925/5515/1021/1026/28227/5516/1027/25/1017/5934	18	Reactome	2.01846
Export of viral ribonucleoproteins from nucleus	Regulation of glucokinase by glucokinase regulatory protein	Export of viral ribonucleoproteins from nucleus	14/2055	33/10646	0.00192301	0.00581375	0.00299187	5901/7175/7514/10762/6396/5903/3303/53371/9688/23165/4928/81929/23279/57122	14	Reactome	1.98588
Formation of the early elongation complex	Formation of the early elongation complex	Formation of the early elongation complex	14/2055	33/10646	0.00192301	0.00581375	0.00299187	6829/2962/5434/5439/22916/5430/25920/2963/2965/5431/5436/2966/5433/7936	14	Reactome	2.28526
Sema4d induced cell migration and growth cone collapse	Sema4d induced cell migration and growth cone collapse	Sema4d induced cell migration and growth cone collapse	10/2055	20/10646	0.00194243	0.00585733	0.0030143	4637/387/23365/103910/389/4628/4627/3984/6093/9475	10	Reactome	2.7287
Map2k and mapk activation	Signaling by moderate kinase activity braf mutants	Map2k and mapk activation	16/2055	40/10646	0.00196883	0.00592168	0.00304741	60/71/5594/7529/5037/7094/4893/5605/5908/4140/3265/8826/5894/54756/5595/7414	16	Reactome	2.22747
Wnt signaling pathway	Hippo signaling pathway	hsa04310	47/1596	174/8840	0.00204994	0.00793131	0.00495787	894/1499/387/5879/324/6500/1452/7088/817/1487/3725/4775/1460/79718/1857/57680/5578/1454/6422/1387/57805/27101/2033/56998/1457/7976/1459/2932/9475/7157/23291/1501/4089/5663/4040/85407/1488/6259/5566/8312/8607/5331/4163/5567/59343/23002/10297	47	KEGG	1.63661
Rhob gtpase cycle	Rac3 gtpase cycle	Rhob gtpase cycle	24/2055	70/10646	0.00218792	0.00656377	0.00337785	394/57580/23365/2319/57584/55914/4650/10211/10276/5585/2909/11214/9748/1729/6093/9475/613/4649/1894/9341/4983/5295/23002/29127	24	Reactome	1.87216
Signaling by csf3 g csf	Ikk complex recruitment mediated by rip1	Signaling by csf3 g csf	13/2055	30/10646	0.0022036	0.00659391	0.00339335	7316/7314/5781/7311/6923/6774/7323/6772/7322/9021/3716/9616/9846	13	Reactome	2.34618
Rhog gtpase cycle	Rac3 gtpase cycle	Rhog gtpase cycle	25/2055	74/10646	0.00225462	0.00672934	0.00346305	394/57580/7204/7879/57584/23191/396/55914/5062/3895/998/7112/3688/2909/6472/1793/55004/9217/6453/9341/4983/10652/5295/3336/8997	25	Reactome	1.5969
Oocyte meiosis	Cell cycle	hsa04114	39/1596	139/8840	0.00228563	0.00858349	0.00536555	7531/801/5500/7534/10971/805/6500/808/5518/817/8243/7532/5594/7529/7533/5527/9748/10459/9126/5515/5516/23291/5499/891/5529/1017/5501/983/5595/5566/5347/26271/991/5567/6300/51529/9232/25906/699	39	KEGG	1.41251
Estrogen signaling pathway	Melanogenesis	hsa04915	39/1596	139/8840	0.00228563	0.00858349	0.00536555	3320/2778/3326/3312/801/805/808/2771/468/207/53358/7184/5594/3725/2353/10000/2773/4893/6667/5605/8648/3265/1385/4313/2776/2288/6654/5894/3303/25759/5595/9586/5566/1386/5331/5295/5567/3304/6655	39	KEGG	1.44545
Axon guidance	Semaphorin interactions	hsa04360	49/1596	184/8840	0.00229774	0.00858349	0.00536555	5781/1072/55740/1808/387/5879/56288/5747/23365/2771/2534/817/103910/5062/56896/5594/998/4775/3688/23380/5335/2773/9037/3984/5578/4893/56963/3265/6093/7976/2932/9475/5894/25/659/3983/6091/10627/5595/8440/6259/23654/2050/1948/80031/5361/5295/57556/54434	49	KEGG	1.36569
Disorders of transmembrane transporters	Dectin 1 mediated noncanonical nf kb signaling	Disorders of transmembrane transporters	50/2055	177/10646	0.0023606	0.00700991	0.00360744	7316/7314/7311/6507/7415/7175/3098/5708/5710/5688/5713/682/5714/10197/5702/5694/10762/5719/5709/5717/5705/8671/9491/5685/6396/5903/5687/5696/5707/9861/53371/5689/5720/9688/5692/10213/5686/5704/23165/5684/5683/4928/81929/5700/5701/5690/5718/23279/5691/57122	50	Reactome	1.42327
Rac3 gtpase cycle	Rac3 gtpase cycle	Rac3 gtpase cycle	30/2055	94/10646	0.00238991	0.00707899	0.00364299	394/57580/10152/7204/7879/57584/23191/10787/55914/5062/998/7112/3688/23380/2909/10979/55004/23075/613/10163/9341/2889/4983/10652/5295/55845/55114/10006/29127/28964	30	Reactome	1.76815
T cell receptor signaling pathway	Fc epsilon RI signaling pathway	hsa04660	35/1596	122/8840	0.00249833	0.00922679	0.00576768	5781/387/5518/2534/207/5062/5594/998/3725/2353/10000/4775/5527/1019/5335/4893/5605/5515/5521/1739/3265/55844/28227/2932/5516/6654/5894/5529/55012/5595/8440/10892/5295/6300/6655	35	KEGG	1.63142
Transcriptional regulation by mecp2	Regulation of mecp2 expression and activity	Transcriptional regulation by mecp2	22/2055	63/10646	0.00252906	0.00747222	0.00384535	801/28996/6657/3066/817/9612/9611/2904/79718/5728/26523/25942/27161/1385/3064/23112/6515/3654/4851/5566/2874/27327	22	Reactome	1.71367
Nuclear import of rev protein	Regulation of glucokinase by glucokinase regulatory protein	Nuclear import of rev protein	14/2055	34/10646	0.00269605	0.00794555	0.00408894	4869/3837/5901/7175/10762/6396/5903/53371/9688/23165/4928/81929/23279/57122	14	Reactome	2.16675
Human immunodeficiency virus 1 infection	Fc epsilon RI signaling pathway	hsa05170	55/1596	213/8840	0.00270828	0.00977989	0.00611342	801/2782/1072/567/5879/8905/805/811/6500/808/5747/2771/6923/207/5062/2783/5594/59345/3725/1642/2353/55970/10000/4775/3105/5335/2773/1399/54331/3984/5578/4893/5605/3106/54205/3265/23118/2787/2776/23291/891/5894/3107/836/1398/3654/9616/983/8907/5595/164/2767/8451/5295/6300	55	KEGG	1.43993
Runx2 regulates osteoblast differentiation	Signaling by activin	Runx2 regulates osteoblast differentiation	11/2055	24/10646	0.00279878	0.00822757	0.00423407	25937/5594/7525/2737/5925/23314/3280/25925/25/10413/5595	11	Reactome	2.60456
Respiratory electron transport	Respiratory electron transport atp synthesis by chemiosmotic coupling and heat production by uncoupling proteins	Respiratory electron transport	32/2055	103/10646	0.00281941	0.00826745	0.00425459	1350/1327/1345/4725/7381/10128/4716/4719/7384/54205/27089/4720/51079/4723/1329/4700/4705/7386/4706/7385/4724/51300/4713/29796/1340/10975/4729/1337/2108/4731/4708/9377	32	Reactome	1.72398
Adrenergic signaling in cardiomyocytes	Amphetamine addiction	hsa04261	42/1596	154/8840	0.00284355	0.0100452	0.00627924	2778/7171/801/5500/805/808/5518/2771/7170/817/468/207/5594/10000/27092/59283/5527/2773/5578/5515/5521/482/476/55844/28227/1385/5516/2776/5499/27091/5529/55012/5501/488/5595/9586/5566/1386/5331/5567/6300/7168	42	KEGG	1.51574
Oxytocin signaling pathway	Melanogenesis	hsa04921	42/1596	154/8840	0.00284355	0.0100452	0.00627924	60/71/1938/2778/4637/801/5500/387/805/808/2771/817/5594/3725/2353/27092/4775/59283/2773/5578/4893/1827/4659/5605/6263/3265/6093/1026/2776/9475/140465/5499/5894/27091/5501/5595/5566/2002/5331/29904/5567/4660	42	KEGG	1.60907
Deadenylation dependent mrna decay	Deadenylation dependent mrna decay	Deadenylation dependent mrna decay	20/2055	56/10646	0.00288726	0.00844525	0.00434609	26986/1975/1973/1656/1981/23019/1974/10605/9775/25804/115024/9652/29883/57472/219988/10767/23318/167227/9337/9125	20	Reactome	1.8453
Signaling by moderate kinase activity braf mutants	Signaling by moderate kinase activity braf mutants	Signaling by moderate kinase activity braf mutants	17/2055	45/10646	0.00296934	0.00866366	0.00445849	60/71/801/817/5594/7529/5037/7094/4893/5605/5908/4140/3265/8826/5894/5595/7414	17	Reactome	1.8757
Signaling by the b cell receptor bcr	Dectin 1 mediated noncanonical nf kb signaling	Signaling by the b cell receptor bcr	47/2055	166/10646	0.00298316	0.00868234	0.00446811	7316/7314/801/5478/7311/6500/2534/5708/5710/5688/4775/5713/4893/5714/10197/5702/5694/3265/5719/5709/2280/5717/5705/9491/23291/5685/6654/10768/5687/5696/5707/9861/5689/5720/5692/10213/5686/5704/10892/5684/5683/5295/5700/5701/5690/5718/5691	47	Reactome	1.55656
Ctla4 inhibitory signaling	Beta catenin phosphorylation cascade	Ctla4 inhibitory signaling	10/2055	21/10646	0.00307263	0.00889846	0.00457933	5781/5518/2534/207/10000/7525/5527/5515/5516/5529	10	Reactome	2.29967
Signal transduction by l1	Signaling by activin	Signal transduction by l1	10/2055	21/10646	0.00307263	0.00889846	0.00457933	5879/5594/1460/3688/5605/1457/1459/2260/5595/3685	10	Reactome	2.58362
Fgfr1 mutant receptor activation	Fgfr1 mutant receptor activation	Fgfr1 mutant receptor activation	13/2055	31/10646	0.00313315	0.00898064	0.00462161	8805/6774/11052/6772/1523/7750/2260/613/9208/11064/5295/9846/26127	13	Reactome	2.15848
Mapk targets nuclear events mediated by map kinases	Negative regulation of fgfr2 signaling	Mapk targets nuclear events mediated by map kinases	13/2055	31/10646	0.00313315	0.00898064	0.00462161	5518/5594/3725/2353/5515/1848/1385/1846/5516/5595/2002/1386/9261	13	Reactome	2.11292
Caspase mediated cleavage of cytoskeletal proteins	Apoptotic cleavage of cellular proteins	Caspase mediated cleavage of cytoskeletal proteins	7/2055	12/10646	0.00313938	0.00898064	0.00462161	7431/6709/118/5339/836/28988/2934	7	Reactome	3.01687
Signaling by pdgfra transmembrane juxtamembrane and kinase domain mutants	Downstream signaling of activated fgfr2	Signaling by pdgfra transmembrane juxtamembrane and kinase domain mutants	7/2055	12/10646	0.00313938	0.00898064	0.00462161	6774/5156/4893/6772/3265/6654/5295	7	Reactome	2.78337
Regulation of localization of foxo transcription factors	Activation of bad and translocation to mitochondria	Regulation of localization of foxo transcription factors	7/2055	12/10646	0.00313938	0.00898064	0.00462161	7534/10971/207/7532/10000/7529/2309	7	Reactome	3.29418
Death receptor signalling	P75 ntr receptor mediated signalling	Death receptor signalling	41/2055	141/10646	0.00316567	0.00903375	0.00464895	10399/7316/7531/7314/57142/387/27018/5879/57580/7311/23365/7204/3066/8878/396/9500/10276/11214/9459/25999/8874/23118/23229/10672/6654/329/55701/121512/836/3654/5663/1894/6453/8887/26574/331/90268/8837/8997/6655/51107	41	Reactome	1.60165
Translation of sars cov 2 structural proteins	Translation of sars cov 2 structural proteins	Translation of sars cov 2 structural proteins	18/2055	49/10646	0.00323836	0.00921867	0.00474411	7316/7314/7311/821/1452/3276/5589/7341/2932/4249/6184/143/6733/2530/7329/6732/2589/11282	18	Reactome	1.71866
Tp53 regulates transcription of genes involved in g2 cell cycle arrest	G0 and early g1	Tp53 regulates transcription of genes involved in g2 cell cycle arrest	9/2055	18/10646	0.00327695	0.00928337	0.00477741	3276/7027/5111/2033/7157/891/983/5934/10498	9	Reactome	2.70343
Signaling by tgfb family members	Signaling by tgf beta receptor complex	Signaling by tgfb family members	32/2055	104/10646	0.00333435	0.00934255	0.00480786	7316/7314/5500/387/25937/7311/56288/142/7514/9612/9611/5594/23327/10273/7323/7027/8239/6667/11171/6497/2280/4087/5499/4089/659/10589/5501/5595/867/4738/4090/22938	32	Reactome	1.62046
Wnt5a dependent internalization of fzd4	Ldl clearance	Wnt5a dependent internalization of fzd4	8/2055	15/10646	0.00333776	0.00934255	0.00480786	1213/1173/163/1211/5578/160/161/1212	8	Reactome	2.9108
Maturation of sars cov 2 nucleoprotein	Translation of sars cov 2 structural proteins	Maturation of sars cov 2 nucleoprotein	8/2055	15/10646	0.00333776	0.00934255	0.00480786	1452/3276/7341/2932/143/6733/7329/6732	8	Reactome	2.50068
Activation of bad and translocation to mitochondria	Activation of bad and translocation to mitochondria	Activation of bad and translocation to mitochondria	8/2055	15/10646	0.00333776	0.00934255	0.00480786	7531/7534/10971/207/7532/10000/7529/7533	8	Reactome	2.49
Depolymerisation of the nuclear lamina	Depolymerisation of the nuclear lamina	Depolymerisation of the nuclear lamina	8/2055	15/10646	0.00333776	0.00934255	0.00480786	4001/7112/5578/4000/891/23399/983/9663	8	Reactome	2.81651
Trna aminoacylation	Aminoacyl-tRNA biosynthesis	Trna aminoacylation	16/2055	42/10646	0.00353762	0.00985481	0.00507148	6301/5859/4677/16/6897/51520/833/3376/2617/1615/3735/8565/57038/2193/4141/2058	16	Reactome	1.89877
Rnd1 gtpase cycle	Rnd2 gtpase cycle	Rnd1 gtpase cycle	16/2055	42/10646	0.00353762	0.00985481	0.00507148	667/394/27316/2319/9231/55704/5783/2909/10963/224/11180/57498/5361/5295/10818/9352	16	Reactome	1.99479
Pancreatic cancer	Pancreatic cancer	hsa05212	24/1596	77/8840	0.00358276	0.0125204	0.00782651	5879/207/6774/5594/998/10000/1019/7422/5925/9459/6772/1021/1026/7157/4087/10928/5894/4089/3716/7042/5595/5898/5295/5900	24	KEGG	1.75519
Notch hlh transcription pathway	Notch4 intracellular domain regulates transcription	Notch hlh transcription pathway	12/2055	28/10646	0.00361675	0.0100513	0.0051726	3066/9612/9611/84441/79718/1387/4854/10014/3516/4851/8850/22938	12	Reactome	2.33307
Non-small cell lung cancer	Endometrial cancer	hsa05223	23/1596	73/8840	0.00370046	0.0127942	0.00799764	3799/3800/207/6774/5594/10000/1019/5335/5578/4893/5925/5605/1021/3265/1026/2309/7157/6654/5894/5595/6789/5295/6655	23	KEGG	1.67267
Sumoylation of sumoylation proteins	Regulation of glucokinase by glucokinase regulatory protein	Sumoylation of sumoylation proteins	14/2055	35/10646	0.00370693	0.0102775	0.00528901	7175/6613/10762/7341/6396/5903/53371/9688/7329/23165/4928/81929/23279/57122	14	Reactome	2.27044
Transcriptional misregulation in cancer	Hdms demethylate histones	hsa05202	50/1596	193/8840	0.00383709	0.0131269	0.00820563	6935/894/8358/1655/8352/8354/8355/3021/7468/3020/8148/5747/3066/2130/6929/4193/8968/9611/8353/2115/2119/2521/8351/9915/8357/126961/333932/6667/5087/25942/1848/5218/1026/4005/7157/653604/4297/1027/8356/329/8350/2530/6760/890/2120/51274/4298/221037/8861/5546	50	KEGG	1.30859
Endocrine and other factor-regulated calcium reabsorption	Ldl clearance	hsa04961	18/1596	53/8840	0.00401825	0.0136035	0.00850354	2778/1213/1173/163/1211/5578/8766/482/476/160/2776/161/1785/1212/5566/5331/5567/26052	18	KEGG	2.06858
Signaling by ntrk2 trkb	Downstream signaling of activated fgfr2	Signaling by ntrk2 trkb	11/2055	25/10646	0.00413666	0.0114148	0.0058743	5781/5879/2549/2534/2904/5335/4893/3265/6654/5295/10818	11	Reactome	2.34514
Inactivation of csf3 g csf signaling	Ikk complex recruitment mediated by rip1	Inactivation of csf3 g csf signaling	11/2055	25/10646	0.00413666	0.0114148	0.0058743	7316/7314/7311/6923/6774/7323/6772/7322/9021/3716/9616	11	Reactome	2.40223
Fcgamma receptor fcgr dependent phagocytosis	Parasite infection	Fcgamma receptor fcgr dependent phagocytosis	41/2055	143/10646	0.00417136	0.0114835	0.00590965	60/71/3320/3326/1072/5879/4651/4644/5747/10152/2534/10097/23191/10787/4650/5594/10096/998/7525/5335/4627/10094/3984/10109/1793/10810/10552/26999/10092/10768/25/10163/1398/10093/5595/23646/4771/5295/55845/10006/8976	41	Reactome	1.60531
Ngf stimulated transcription	Nuclear events kinase and transcription factor activation	Ngf stimulated transcription	15/2055	39/10646	0.00421079	0.0115649	0.0059515	6938/3400/3727/2353/1958/4664/2033/1385/1785/1108/5978/4665/2002/1386/429	15	Reactome	1.8405
Dna strand elongation	Dna strand elongation	Dna strand elongation	13/2055	32/10646	0.00435803	0.0119133	0.00613083	4173/4172/4176/5111/4171/6117/4175/5981/5425/5422/3978/4174/2237	13	Reactome	2.08711
Sealing of the nuclear envelope ne by escrt iii	Transport of connexons to the plasma membrane	Sealing of the nuclear envelope ne by escrt iii	13/2055	32/10646	0.00435803	0.0119133	0.00613083	7846/10376/347733/7280/10381/128866/51652/84790/10383/84617/27243/27183/91782	13	Reactome	2.13821
Snrnp assembly	Regulation of glucokinase by glucokinase regulatory protein	Snrnp assembly	19/2055	54/10646	0.00439828	0.0119953	0.00617302	7175/1207/6632/6636/10762/6634/6628/22916/6396/5903/53371/9688/23165/4928/81929/6637/6633/23279/57122	19	Reactome	1.87719
Signaling by fgfr2 in disease	Formation of the early elongation complex	Signaling by fgfr2 in disease	16/2055	43/10646	0.00464182	0.0126182	0.00649356	2549/5335/4893/2962/3265/5434/5439/22916/6654/5430/2963/5295/10818/5431/5436/5433	16	Reactome	1.93391
Insertion of tail anchored proteins into the endoplasmic reticulum membrane	Insertion of tail anchored proteins into the endoplasmic reticulum membrane	Insertion of tail anchored proteins into the endoplasmic reticulum membrane	10/2055	22/10646	0.0046698	0.0126182	0.00649356	9218/7917/351/439/10952/23480/224/6449/27230/118424	10	Reactome	2.43943
E2f mediated regulation of dna replication	Beta catenin phosphorylation cascade	E2f mediated regulation of dna replication	10/2055	22/10646	0.0046698	0.0126182	0.00649356	5518/7027/5925/5515/28227/5516/891/983/5422/5000	10	Reactome	2.33077
Regulation of signaling by cbl	Inlb mediated entry of listeria monocytogenes into host cell	Regulation of signaling by cbl	10/2055	22/10646	0.0046698	0.0126182	0.00649356	7316/7314/7311/2534/7525/1399/1398/867/2889/5295	10	Reactome	2.19986
Sphingolipid signaling pathway	Long-term depression	hsa04071	34/1596	122/8840	0.0047383	0.0158757	0.00992395	387/5879/5518/2771/2534/207/5594/10000/2768/5527/2773/5728/5578/4893/5605/5515/5521/3265/6093/55844/28227/5516/2776/9475/7157/10672/5894/5529/55012/5595/5331/5295/6300/9846	34	KEGG	1.40985
Toll like receptor 9 tlr9 cascade	Negative regulation of fgfr2 signaling	Toll like receptor 9 tlr9 cascade	29/2055	94/10646	0.00484228	0.0130541	0.00671788	7316/7314/3146/7311/6500/6285/5518/4214/5594/3725/2353/351/5515/1848/23118/1385/1846/5516/23291/7334/28511/64145/3654/5595/2002/1386/5289/9261/8411	29	Reactome	1.70691
Nuclear pore complex npc disassembly	Regulation of glucokinase by glucokinase regulatory protein	Nuclear pore complex npc disassembly	14/2055	36/10646	0.00500581	0.013433	0.0069129	10783/7175/10762/891/6396/5903/53371/983/9688/23165/4928/81929/23279/57122	14	Reactome	1.89145
Transport of the slbp dependant mature mrna	Regulation of glucokinase by glucokinase regulatory protein	Transport of the slbp dependant mature mrna	14/2055	36/10646	0.00500581	0.013433	0.0069129	7175/10762/10189/22916/6396/5903/53371/9688/23165/4928/81929/7884/23279/57122	14	Reactome	2.20993
Interconversion of nucleotide di and triphosphates	Metabolism of nucleotides	Interconversion of nucleotide di and triphosphates	12/2055	29/10646	0.00510172	0.0135968	0.00699721	4831/4833/2987/6241/7296/7298/4830/6240/51727/1854/2936/204	12	Reactome	1.94677
Downregulation of erbb2 signaling	Regulation of tnfr1 signaling	Downregulation of erbb2 signaling	12/2055	29/10646	0.00510172	0.0135968	0.00699721	7316/3320/7314/7311/55914/207/10000/10273/11140/5782/9101/10193	12	Reactome	1.99596
Negative regulation of fgfr3 signaling	Negative regulation of fgfr2 signaling	Negative regulation of fgfr3 signaling	12/2055	29/10646	0.00510172	0.0135968	0.00699721	7316/7314/5781/7311/5518/5594/10253/5515/5516/5595/867/10818	12	Reactome	2.15143
Signaling by fgfr2 iiia tm	Formation of the early elongation complex	Signaling by fgfr2 iiia tm	9/2055	19/10646	0.00517079	0.0137496	0.00707582	2962/5434/5439/22916/5430/2963/5431/5436/5433	9	Reactome	2.41929
Rhoa gtpase cycle	Rac3 gtpase cycle	Rhoa gtpase cycle	42/2055	149/10646	0.00524616	0.0139184	0.00716267	387/10160/394/57580/23365/7204/9824/2319/57584/396/55914/4650/10211/3895/7112/10276/5585/2909/11214/9748/1729/708/8874/8826/6093/57514/9475/613/55701/5825/9217/4649/1894/9341/4983/10652/5295/10134/23002/29127/91452/8997	42	Reactome	1.3163
Signaling by fgfr3 fusions in cancer	Downstream signaling of activated fgfr2	Signaling by fgfr3 fusions in cancer	6/2055	10/10646	0.00527414	0.0139294	0.00716837	2549/4893/3265/6654/5295/10818	6	Reactome	2.96657
Nef mediated downregulation of mhc class i complex cell surface expression	Nef mediates down modulation of cell surface receptors by recruiting them to clathrin adapters	Nef mediated downregulation of mhc class i complex cell surface expression	6/2055	10/10646	0.00527414	0.0139294	0.00716837	567/8905/3105/8907/55690/164	6	Reactome	2.88358
Regulation of gene expression in late stage branching morphogenesis pancreatic bud precursor cells	Notch4 intracellular domain regulates transcription	Regulation of gene expression in late stage branching morphogenesis pancreatic bud precursor cells	8/2055	16/10646	0.00555579	0.0145425	0.00748384	84441/1387/2033/3280/3516/4851/8850/22938	8	Reactome	2.47133
Sumoylation of dna methylation proteins	Sumoylation of transcription cofactors	Sumoylation of dna methylation proteins	8/2055	16/10646	0.00555579	0.0145425	0.00748384	1912/7341/1911/1786/80012/7329/1788/6045	8	Reactome	2.61324
Sema3a pak dependent axon repulsion	Cd28 dependent vav1 pathway	Sema3a pak dependent axon repulsion	8/2055	16/10646	0.00555579	0.0145425	0.00748384	3320/3326/1072/5879/2534/5062/3984/5361	8	Reactome	2.83985
Ret signaling	Irs mediated signalling	Ret signaling	15/2055	40/10646	0.00555597	0.0145425	0.00748384	5781/2549/2887/53358/5335/5578/8660/55816/6654/5566/9260/5295/10818/5567/9846	15	Reactome	1.78414
Prolactin signaling pathway	Fc epsilon RI signaling pathway	hsa04917	22/1596	71/8840	0.00558473	0.0185208	0.0115774	894/207/53358/6774/5594/2353/10000/4893/5605/6772/3265/2309/2932/6654/9021/5894/122809/25759/5595/5295/6300/6655	22	KEGG	1.61926
Wnt5a dependent internalization of fzd2 fzd5 and ror2	Ldl clearance	Wnt5a dependent internalization of fzd2 fzd5 and ror2	7/2055	13/10646	0.00567554	0.0146587	0.00754364	1213/1173/163/1211/160/161/1212	7	Reactome	2.92763
Downregulation of erbb2 erbb3 signaling	Regulation of tnfr1 signaling	Downregulation of erbb2 erbb3 signaling	7/2055	13/10646	0.00567554	0.0146587	0.00754364	7316/7314/7311/207/10000/9101/10193	7	Reactome	2.7374
Suppression of phagosomal maturation	Alpha protein kinase 1 signaling pathway	Suppression of phagosomal maturation	7/2055	13/10646	0.00567554	0.0146587	0.00754364	7316/7314/7311/3837/7879/5868/3836	7	Reactome	2.74481
Erks are inactivated	Negative regulation of fgfr2 signaling	Erks are inactivated	7/2055	13/10646	0.00567554	0.0146587	0.00754364	5518/5594/5515/1848/1846/5516/5595	7	Reactome	2.80386
Inhibition of replication initiation of damaged dna by rb1 e2f1	Beta catenin phosphorylation cascade	Inhibition of replication initiation of damaged dna by rb1 e2f1	7/2055	13/10646	0.00567554	0.0146587	0.00754364	5518/7027/5925/5515/28227/5516/5422	7	Reactome	2.98852
Loss of function of mecp2 in rett syndrome	Regulation of mecp2 expression and activity	Loss of function of mecp2 in rett syndrome	7/2055	13/10646	0.00567554	0.0146587	0.00754364	801/9612/9611/79718/25942/5566/2874	7	Reactome	3.02727
Downregulation of tgf beta receptor signaling	Signaling by tgf beta receptor complex	Downregulation of tgf beta receptor signaling	11/2055	26/10646	0.00593733	0.0152428	0.00784427	7316/7314/5500/7311/7514/23327/10273/11171/4087/5499/5501	11	Reactome	2.14672
Constitutive signaling by akt1 e17k in cancer	Constitutive signaling by akt1 e17k in cancer	Constitutive signaling by akt1 e17k in cancer	11/2055	26/10646	0.00593733	0.0152428	0.00784427	207/4193/10000/64223/1026/1385/2309/2932/1027/79109/84335	11	Reactome	2.20308
Negative regulation of fgfr1 signaling	Negative regulation of fgfr2 signaling	Negative regulation of fgfr1 signaling	13/2055	33/10646	0.0059408	0.0152428	0.00784427	7316/7314/5781/7311/5518/5594/10253/5515/5516/2260/5595/867/10818	13	Reactome	1.99217
Nucleotide excision repair	Nucleotide excision repair	hsa03420	20/1596	63/8840	0.00596558	0.019584	0.012242	5887/1642/5111/5886/5434/5439/1069/6117/5430/5981/5425/2965/8451/5431/3978/5436/2067/54107/2966/5433	20	KEGG	1.64602
Nucleotide excision repair	Nucleotide excision repair	hsa03420	20/1596	63/8840	0.00596558	0.019584	0.012242	5887/1642/5111/5886/5434/5439/1069/6117/5430/5981/5425/2965/8451/5431/3978/5436/2067/54107/2966/5433	20	KEGG	1.64602
Parathyroid hormone synthesis, secretion and action	Amphetamine addiction	hsa04928	32/1596	115/8840	0.00617646	0.0199213	0.0124528	2778/4666/387/65125/2771/3727/468/5594/2353/2768/1958/2773/11214/5578/6667/27347/1026/1385/2776/4325/10672/5894/2260/4040/5595/9586/5566/1386/5331/2767/5142/5567	32	KEGG	1.58492
GnRH signaling pathway	Melanogenesis	hsa04912	27/1596	93/8840	0.00619094	0.0199213	0.0124528	2778/801/805/808/817/468/4214/5594/998/3725/1958/5578/4893/5605/3265/4313/2776/6654/5894/5595/5566/2002/5331/2767/5567/6300/6655	27	KEGG	1.54873
Interleukin 3 interleukin 5 and gm csf signaling	Inlb mediated entry of listeria monocytogenes into host cell	Interleukin 3 interleukin 5 and gm csf signaling	17/2055	48/10646	0.0063789	0.0163311	0.00840431	7316/7314/5781/7534/7311/2534/7525/1399/6654/3636/3716/1398/867/5566/2889/5295/9846	17	Reactome	1.79225
Nephrin family interactions	Rhov gtpase cycle	Nephrin family interactions	10/2055	23/10646	0.00685243	0.0175051	0.00900848	6711/2534/6709/8573/87/8826/81/8440/5295/8976	10	Reactome	2.07367
Glucagon signaling pathway	Amphetamine addiction	hsa04922	30/1596	107/8840	0.00699914	0.0223012	0.0139405	2778/3945/801/5315/3939/805/808/817/468/5223/207/10000/3276/31/5211/1387/57223/2033/55671/1385/5834/2776/5257/5213/9586/5566/1386/5331/5567/5160	30	KEGG	1.42582
Leukocyte transendothelial migration	Eph ephrin signaling	hsa04670	32/1596	116/8840	0.0070905	0.022373	0.0139854	60/71/5781/1495/1499/387/5879/394/4478/5747/2771/103910/998/4301/3688/7430/5335/2773/2909/5578/5908/87/4267/1500/6093/81/4313/9475/10627/5295/7414/6300	32	KEGG	1.61355
Phagosome	Transport of connexons to the plasma membrane	hsa04145	41/1596	157/8840	0.00719096	0.0224718	0.0140471	7846/60/71/10376/347733/203068/7280/5879/1778/811/821/1783/10381/7879/84790/1781/3688/3105/10383/9902/84617/5869/3693/3106/527/5878/9550/10952/23480/5868/3107/51382/155066/3685/9341/8417/5289/526/29927/8411/200576	41	KEGG	1.56541
VEGF signaling pathway	Fc epsilon RI signaling pathway	hsa04370	19/1596	60/8840	0.00747706	0.0231433	0.0144669	5879/5747/207/3315/5594/998/10000/5335/7422/5578/4893/5605/3265/5894/25759/5595/9261/5295/6300	19	KEGG	1.59859
Notch4 intracellular domain regulates transcription	Notch4 intracellular domain regulates transcription	Notch4 intracellular domain regulates transcription	9/2055	20/10646	0.00781218	0.019827	0.0102034	84441/1387/2033/3280/3516/388585/4851/8850/22938	9	Reactome	2.32341
Sumoylation of transcription factors	Processing and activation of sumo	Sumoylation of transcription factors	9/2055	20/10646	0.00781218	0.019827	0.0102034	4193/6613/7158/6670/7341/9112/7157/6612/7329	9	Reactome	2.2231
Signalling to ras	Erythropoietin activates ras	Signalling to ras	9/2055	20/10646	0.00781218	0.019827	0.0102034	53358/4893/3265/6654/25759/5898/9261/6300/5900	9	Reactome	2.47776
Cysteine and methionine metabolism	Arginine and proline metabolism	hsa00270	17/1596	52/8840	0.00784673	0.0240584	0.0150389	3945/3939/6611/586/191/26227/58478/4191/29968/4548/262/6723/10768/4190/1786/1788/27430	17	KEGG	1.70873
Myd88 independent tlr4 cascade	Negative regulation of fgfr2 signaling	Myd88 independent tlr4 cascade	29/2055	97/10646	0.00784817	0.0198752	0.0102282	7316/7314/3146/5781/7311/6500/6285/5518/5594/3725/2353/7323/351/5515/1848/7322/23118/1385/1846/5516/23291/7334/329/28511/3654/5595/2002/1386/9261	29	Reactome	1.46805
Ras signaling pathway	Fc epsilon RI signaling pathway	hsa04014	58/1596	238/8840	0.00805556	0.0244678	0.0152949	801/2782/5781/387/5879/805/808/2549/7423/207/5062/53358/2783/5594/3481/59345/998/55970/4301/10000/51196/5156/2904/4763/5335/7422/54331/5578/4893/5869/5605/5908/3265/5878/22821/2787/382/10928/6654/5868/5894/2260/25/57186/25759/5595/5898/5566/2002/6789/23179/57148/5295/5567/9846/6655/8036/5900	58	KEGG	1.23933
Vegfr2 mediated vascular permeability	Cd28 dependent pi3k akt signaling	Vegfr2 mediated vascular permeability	11/2055	27/10646	0.00830025	0.0209747	0.010794	3320/801/1495/1499/5879/207/5062/10000/1500/64223/79109	11	Reactome	1.98599
Kinesins	Kinesins	Kinesins	20/2055	61/10646	0.0086122	0.0217161	0.0111755	7846/10376/347733/7280/3799/10749/23095/10381/547/3831/84790/55605/10383/9371/84617/3796/3832/56992/29127/3833	20	Reactome	1.68964
Transcription of the hiv genome	Formation of the early elongation complex	Transcription of the hiv genome	23/2055	73/10646	0.00863705	0.0217319	0.0111837	6749/8148/6923/11198/6881/6829/6917/2962/5434/5439/2957/22916/5430/6879/25920/8731/2963/2965/5431/5436/2966/5433/7936	23	Reactome	1.58631
Diseases of mitotic cell cycle	Aberrant regulation of mitotic g1 s transition in cancer due to rb1 defects	Diseases of mitotic cell cycle	14/2055	38/10646	0.00869209	0.0217768	0.0112068	894/546/1019/7027/5925/1021/27338/1026/1027/7324/1017/1616/51529/25906	14	Reactome	2.08618
Transcriptional regulation by the ap 2 tfap2 family of transcription factors	Regulation of gene expression by hypoxia inducible factor	Transcriptional regulation by the ap 2 tfap2 family of transcription factors	14/2055	38/10646	0.00869209	0.0217768	0.0112068	4869/3329/7913/10765/4605/7422/1387/2033/1026/7341/7528/29028/4435/7329	14	Reactome	1.72999
Aberrant regulation of mitotic g1 s transition in cancer due to rb1 defects	Aberrant regulation of mitotic g1 s transition in cancer due to rb1 defects	Aberrant regulation of mitotic g1 s transition in cancer due to rb1 defects	8/2055	17/10646	0.00873962	0.0218025	0.01122	894/1019/7027/5925/1021/1026/1027/1017	8	Reactome	2.41547
Translesion synthesis by polk	Alpha protein kinase 1 signaling pathway	Translesion synthesis by polk	8/2055	17/10646	0.00873962	0.0218025	0.01122	7316/7314/7311/5111/10459/5980/6117/5981	8	Reactome	2.45377
Activation of nmda receptors and postsynaptic events	Transport of connexons to the plasma membrane	Activation of nmda receptors and postsynaptic events	28/2055	94/10646	0.00937471	0.023337	0.0120097	7846/10376/347733/7280/801/4747/5879/5573/10381/817/5594/84790/3838/8573/2904/10383/84617/4893/8874/1739/3265/1385/5595/8825/5566/55327/5567/28964	28	Reactome	1.43196
Ptk6 regulates rho gtpases ras gtpase and map kinases	Ptk6 regulates rho gtpases ras gtpase and map kinases	Ptk6 regulates rho gtpases ras gtpase and map kinases	7/2055	14/10646	0.00947835	0.0233444	0.0120135	387/5879/2909/4893/1793/3265/1398	7	Reactome	2.6713
Negative regulation of fgfr4 signaling	Negative regulation of fgfr2 signaling	Negative regulation of fgfr4 signaling	12/2055	31/10646	0.00949737	0.0233444	0.0120135	7316/7314/5781/7311/5518/5594/10253/5515/5516/5595/867/10818	12	Reactome	2.01862
Disassembly of the destruction complex and recruitment of axin to the membrane	Beta catenin phosphorylation cascade	Disassembly of the destruction complex and recruitment of axin to the membrane	12/2055	31/10646	0.00949737	0.0233444	0.0120135	1499/324/1452/5518/5527/1857/5515/2932/5516/5529/4040/8312	12	Reactome	2.10648
Endosomal sorting complex required for transport escrt	Endosomal sorting complex required for transport escrt	Endosomal sorting complex required for transport escrt	12/2055	31/10646	0.00949737	0.0233444	0.0120135	7316/7314/7311/128866/51652/27243/11267/27183/51510/51534/91782/79720	12	Reactome	2.05218
Egfr downregulation	Inlb mediated entry of listeria monocytogenes into host cell	Egfr downregulation	12/2055	31/10646	0.00949737	0.0233444	0.0120135	7316/7314/7311/998/29924/2060/10253/8874/5782/10252/6455/867	12	Reactome	2.02069
Runx2 regulates bone development	Signaling by activin	Runx2 regulates bone development	12/2055	31/10646	0.00949737	0.0233444	0.0120135	25937/5594/7525/2737/5925/23314/3280/4089/25925/25/10413/5595	12	Reactome	1.85641
Pexophagy	Alpha protein kinase 1 signaling pathway	Pexophagy	6/2055	11/10646	0.0097205	0.0236937	0.0121933	7316/7314/7311/8878/81631/4077	6	Reactome	2.87099
Purine ribonucleoside monophosphate biosynthesis	Nucleotide biosynthesis	Purine ribonucleoside monophosphate biosynthesis	6/2055	11/10646	0.0097205	0.0236937	0.0121933	10606/3615/8833/2618/158/3614	6	Reactome	3.07695
Rho gtpases activate ktn1	P75ntr regulates axonogenesis	Rho gtpases activate ktn1	6/2055	11/10646	0.0097205	0.0236937	0.0121933	3799/387/5879/3831/3895/998	6	Reactome	2.67294
Apc c cdc20 mediated degradation of cyclin b	Conversion from apc c cdc20 to apc c cdh1 in late anaphase	Apc c cdc20 mediated degradation of cyclin b	10/2055	24/10646	0.0097479	0.0237111	0.0122022	7316/7314/7311/27338/891/7324/983/991/51529/25906	10	Reactome	2.29226
Thyroid cancer	Endometrial cancer	hsa05216	13/1596	37/8840	0.00995739	0.0299644	0.0187308	1499/7170/7175/5594/4893/5605/3265/1026/8031/7157/5595/10342/8030	13	KEGG	2.04894
Netrin 1 signaling	Dcc mediated attractive signaling	Netrin 1 signaling	17/2055	50/10646	0.0100482	0.0243909	0.0125521	5781/5879/4651/5747/7204/2534/998/7430/5335/1793/56963/3983/116986/6091/5306/6300/8976	17	Reactome	1.84511
Interferon signaling	Regulation of glucokinase by glucokinase regulatory protein	Interferon signaling	53/2055	203/10646	0.010178	0.0246547	0.0126878	7316/1982/7314/1973/5781/567/2316/7311/3837/817/10410/8672/7175/1981/3838/1974/1958/3105/103/5335/960/6772/3106/5300/9775/10762/7341/5610/3460/6396/9021/5903/7324/7334/3840/3716/5696/3107/53371/5595/9688/9470/23165/4928/81929/23321/25820/3836/9246/23279/51447/6059/57122	53	Reactome	1.22596
Negative regulators of ddx58 ifih1 signaling	Ikk complex recruitment mediated by rip1	Negative regulators of ddx58 ifih1 signaling	13/2055	35/10646	0.0104564	0.0252768	0.0130079	7316/5094/7314/7311/7323/5300/7322/83737/54476/8887/57506/9140/9246	13	Reactome	2.06026
Protein localization	Pink1 prkn mediated mitophagy	Protein localization	44/2055	164/10646	0.0111424	0.0268796	0.0138328	7316/7314/293/3417/498/3329/7311/506/51142/3313/9218/54469/7917/7416/7323/351/8239/439/26517/7322/1431/10952/23480/3295/9804/51/5825/401505/224/54927/8443/10452/6449/6342/51024/27230/26521/1891/50/26515/118424/91452/10455/83752	44	Reactome	1.49181
Sumoylation of ubiquitinylation proteins	Regulation of glucokinase by glucokinase regulatory protein	Sumoylation of ubiquitinylation proteins	14/2055	39/10646	0.0112016	0.0269669	0.0138777	7175/4193/10762/7341/6396/5903/53371/9688/7329/23165/4928/81929/23279/57122	14	Reactome	1.72703
Cd209 dc sign signaling	Triglyceride catabolism	Cd209 dc sign signaling	9/2055	21/10646	0.0113668	0.0273084	0.0140535	2534/5062/4893/1387/2033/3265/5894/5566/5567	9	Reactome	2.0906
Signaling by scf kit	Downstream signaling of activated fgfr2	Signaling by scf kit	15/2055	43/10646	0.0117606	0.0281965	0.0145105	5781/5879/2534/2887/6774/7525/5578/4893/6772/3265/6654/2241/867/5295/9846	15	Reactome	1.67802
Rna polymerase i transcription initiation	Potential therapeutics for sars	Rna polymerase i transcription initiation	16/2055	47/10646	0.0121601	0.0290354	0.0149422	3066/5928/54815/53615/5434/10919/9112/7343/9219/5931/1107/57459/1108/2965/8850/2966	16	Reactome	1.64792
Nr1h2 and nr1h3 mediated signaling	Regulation of mecp2 expression and activity	Nr1h2 and nr1h3 mediated signaling	16/2055	47/10646	0.0121601	0.0290354	0.0149422	6319/2194/23028/10123/9612/9611/79718/8204/26523/8648/2033/27161/55818/23112/2874/27327	16	Reactome	1.60356
Eph ephrin mediated repulsion of cells	Ldl clearance	Eph ephrin mediated repulsion of cells	17/2055	51/10646	0.0124248	0.0295467	0.0152053	60/71/1213/5879/1173/2534/163/1211/7525/160/4313/161/5663/1212/2050/1948/51107	17	Reactome	1.7015
Gap junction trafficking and regulation	Gap junction degradation	Gap junction trafficking and regulation	17/2055	51/10646	0.0124248	0.0295467	0.0152053	7846/60/71/10376/347733/7280/1213/1173/7082/10381/1211/84790/10383/84617/1785/4646/1212	17	Reactome	1.75846
Transcriptional activation of mitochondrial biogenesis	Rora activates gene expression	Transcriptional activation of mitochondrial biogenesis	18/2055	55/10646	0.0125762	0.0297368	0.0153032	801/506/9611/80205/79718/3418/2746/1387/3054/54205/8648/6604/1385/6648/6742/1386/23054/10498	18	Reactome	1.69573
G protein beta gamma signalling	Prostacyclin signalling through prostacyclin receptor	G protein beta gamma signalling	12/2055	32/10646	0.012581	0.0297368	0.0153032	2782/387/207/2783/59345/998/55970/10000/54331/9459/2787/5331	12	Reactome	1.91243
Thrombin signalling through proteinase activated receptors pars	Prostacyclin signalling through prostacyclin receptor	Thrombin signalling through proteinase activated receptors pars	12/2055	32/10646	0.012581	0.0297368	0.0153032	2782/2783/5594/59345/55970/2768/54331/2787/2776/10672/5595/2767	12	Reactome	1.80852
Nrage signals death through jnk	P75 ntr receptor mediated signalling	Nrage signals death through jnk	19/2055	59/10646	0.0126333	0.0298002	0.0153358	5879/57580/23365/7204/9500/10276/11214/9459/8874/23229/10672/6654/55701/121512/1894/6453/26574/8997/6655	19	Reactome	1.53396
Rora activates gene expression	Rora activates gene expression	Rora activates gene expression	8/2055	18/10646	0.0131098	0.030862	0.0158822	80205/79718/1387/8648/2033/6604/23054/10498	8	Reactome	2.37931
Resolution of ap sites via the multiple nucleotide patch replacement pathway	Mismatch repair	Resolution of ap sites via the multiple nucleotide patch replacement pathway	10/2055	25/10646	0.0134887	0.0316904	0.0163085	142/328/5111/6117/5981/5425/8505/3978/54107/2237	10	Reactome	1.87301
Assembly and cell surface presentation of nmda receptors	Transport of connexons to the plasma membrane	Assembly and cell surface presentation of nmda receptors	15/2055	44/10646	0.0147343	0.0345473	0.0177787	7846/10376/347733/7280/4747/10381/817/84790/8573/2904/10383/84617/1739/8825/55327	15	Reactome	1.8377
Metabolism of nitric oxide nos3 activation and regulation	Tetrahydrobiopterin bh4 synthesis recycling salvage and regulation	Metabolism of nitric oxide nos3 activation and regulation	7/2055	15/10646	0.0148514	0.0346137	0.0178129	3320/801/207/23576/1785/23564/8976	7	Reactome	2.50084
Response of eif2ak1 hri to heme deficiency	Perk regulates gene expression	Response of eif2ak1 hri to heme deficiency	7/2055	15/10646	0.0148514	0.0346137	0.0178129	468/2887/1968/27102/8894/1054/1965	7	Reactome	2.56988
Yap1 and wwtr1 taz stimulated gene expression	Physiological factors	Yap1 and wwtr1 taz stimulated gene expression	7/2055	15/10646	0.0148514	0.0346137	0.0178129	28996/25937/7003/10413/8463/8850/204851	7	Reactome	2.22991
G1 s specific transcription	G0 and early g1	G1 s specific transcription	11/2055	29/10646	0.0151374	0.0352102	0.0181199	5928/7027/6241/7298/5111/1719/983/5934/5422/26271/81620	11	Reactome	1.80056
Pyruvate metabolism	Pyruvate metabolism	hsa00620	15/1596	47/8840	0.0153	0.0456193	0.0285167	3945/5315/3939/39/501/128/31/4191/4190/9380/224/2739/4200/5160/3029	15	KEGG	1.60362
Pyruvate metabolism	Pyruvate metabolism	hsa00620	15/1596	47/8840	0.0153	0.0456193	0.0285167	3945/5315/3939/39/501/128/31/4191/4190/9380/224/2739/4200/5160/3029	15	KEGG	1.60362
Glyoxylate and dicarboxylate metabolism	Glycine, serine and threonine metabolism	hsa00630	11/1596	31/8840	0.0158752	0.0469039	0.0293197	2752/39/6472/4191/2653/1431/5096/4190/9380/5095/50	11	KEGG	2.09376
Unwinding of dna	Dna strand elongation	Unwinding of dna	6/2055	12/10646	0.0163016	0.0375451	0.0193214	4173/4172/4176/4171/4175/4174	6	Reactome	2.7332
Vldlr internalisation and degradation	Ldl clearance	Vldlr internalisation and degradation	6/2055	12/10646	0.0163016	0.0375451	0.0193214	1213/1173/163/1211/160/161	6	Reactome	2.42175
Josephin domain dubs	Alpha protein kinase 1 signaling pathway	Josephin domain dubs	6/2055	12/10646	0.0163016	0.0375451	0.0193214	7316/7314/7311/5887/7415/5886	6	Reactome	2.41468
Regulation of glycolysis by fructose 2 6 bisphosphate metabolism	Beta catenin phosphorylation cascade	Regulation of glycolysis by fructose 2 6 bisphosphate metabolism	6/2055	12/10646	0.0163016	0.0375451	0.0193214	5518/5515/5516/5566/5209/5567	6	Reactome	2.7016
Notch2 intracellular domain regulates transcription	Notch2 intracellular domain regulates transcription	Notch2 intracellular domain regulates transcription	6/2055	12/10646	0.0163016	0.0375451	0.0193214	84441/2033/1385/3280/3516/388585	6	Reactome	2.69959
Long-term depression	Long-term depression	hsa04730	18/1596	60/8840	0.0163151	0.0477694	0.0298607	2778/5518/2771/5594/2768/2773/5578/4893/5605/5515/3265/5516/2776/10672/5894/5595/5331/2767	18	KEGG	1.73782
Activation of the pre replicative complex	Dna strand elongation	Activation of the pre replicative complex	12/2055	33/10646	0.0163754	0.037567	0.0193327	4173/4172/4176/4171/6117/4175/1017/5422/5000/54107/4174/81620	12	Reactome	1.7905
Signaling by notch2	Notch2 intracellular domain regulates transcription	Signaling by notch2	12/2055	33/10646	0.0163754	0.037567	0.0193327	7316/7314/7311/57534/84441/2033/1385/3280/3516/5663/388585/51107	12	Reactome	1.95704
Legionellosis	Legionellosis	hsa05134	17/1596	56/8840	0.0171197	0.0496776	0.0310535	1915/1937/3312/664/3329/7415/375/54205/3297/3303/836/23786/81876/10767/5861/56681/3304	17	KEGG	1.72009
Detoxification of reactive oxygen species	Detoxification of reactive oxygen species	Detoxification of reactive oxygen species	13/2055	37/10646	0.0172689	0.0394622	0.020308	2950/6647/5034/25824/7296/5052/54205/2876/6648/7001/9588/2936/10935	13	Reactome	1.70225
Nr1h3 nr1h2 regulate gene expression linked to cholesterol transport and efflux	Regulation of mecp2 expression and activity	Nr1h3 nr1h2 regulate gene expression linked to cholesterol transport and efflux	13/2055	37/10646	0.0172689	0.0394622	0.020308	23028/10123/9612/9611/79718/26523/8648/2033/27161/55818/23112/2874/27327	13	Reactome	1.84989
Amphetamine addiction	Amphetamine addiction	hsa05031	20/1596	69/8840	0.0172874	0.0497204	0.0310803	2778/801/5500/805/808/3066/817/468/3725/2353/2904/5578/1385/5499/5501/9586/5566/1386/5567/4129	20	KEGG	1.69151
RNA degradation	Deadenylation dependent mrna decay	hsa03018	22/1596	78/8840	0.0178432	0.0508688	0.0317982	2023/26986/3329/1656/3313/131870/23019/2026/8761/22803/5211/25804/9652/29883/5213/57472/219988/5394/23517/167227/9337/9125	22	KEGG	1.45849
Mtor signalling	Mtor signalling	Mtor signalling	14/2055	41/10646	0.0178786	0.0406963	0.0209431	1975/207/1981/7529/1978/64223/2280/55004/51719/10670/84335/29904/58528/389541	14	Reactome	1.76551
Dual incision in gg ner	Alpha protein kinase 1 signaling pathway	Dual incision in gg ner	14/2055	41/10646	0.0178786	0.0406963	0.0209431	7316/7314/7311/142/1642/5111/6117/5981/5425/2965/8451/2067/54107/2966	14	Reactome	1.78485
Opioid signalling	Regulation of insulin secretion	Opioid signalling	26/2055	90/10646	0.0179293	0.0407325	0.0209618	801/2782/5573/5518/2771/817/2783/5594/59345/55970/3838/2773/54331/5578/5515/2787/1385/5516/2776/5499/10768/5566/5331/2767/5142/5567	26	Reactome	1.41883
Signaling by erbb2 in cancer	Downstream signaling of activated fgfr2	Signaling by erbb2 in cancer	10/2055	26/10646	0.0182083	0.0412065	0.0212057	3320/2549/55914/5335/11140/4893/3265/5782/6654/5295	10	Reactome	2.16924
Apc cdc20 mediated degradation of nek2a	Conversion from apc c cdc20 to apc c cdh1 in late anaphase	Apc cdc20 mediated degradation of nek2a	10/2055	26/10646	0.0182083	0.0412065	0.0212057	7316/7314/7311/27338/7324/9184/991/701/51529/25906	10	Reactome	2.12556
Parasite infection	Parasite infection	Parasite infection	32/2055	116/10646	0.0186034	0.0420193	0.021624	60/71/5879/4651/4644/5747/10152/2534/10097/23191/10787/4650/5594/10096/998/7525/4627/10094/10109/1793/10810/10552/26999/10092/25/10163/1398/10093/5595/55845/10006/8976	32	Reactome	1.33876
Regulation of tp53 activity through methylation	Alpha protein kinase 1 signaling pathway	Regulation of tp53 activity through methylation	8/2055	19/10646	0.0188836	0.0424064	0.0218232	7316/7314/7311/4193/2033/10919/79813/7157	8	Reactome	2.15954
Translesion synthesis by polh	Alpha protein kinase 1 signaling pathway	Translesion synthesis by polh	8/2055	19/10646	0.0188836	0.0424064	0.0218232	7316/7314/7311/7415/5111/6117/5981/7353	8	Reactome	2.12636
Initiation of nuclear envelope ne reformation	Depolymerisation of the nuclear lamina	Initiation of nuclear envelope ne reformation	8/2055	19/10646	0.0188836	0.0424064	0.0218232	3837/4001/5518/7112/5515/4000/891/983	8	Reactome	2.00969
Propanoate metabolism	Valine, leucine and isoleucine degradation	hsa00640	11/1596	32/8840	0.0203435	0.0569426	0.0355949	3945/3939/79611/3030/31/1892/5096/51/5095/18/55862	11	KEGG	1.9157
Breast cancer	Endometrial cancer	hsa05224	37/1596	148/8840	0.0204994	0.0569426	0.0355949	1499/324/1452/207/53358/5594/3725/2353/10000/1019/1857/5728/4893/6667/5925/5605/8648/1021/3265/1026/7976/2932/7157/4854/6654/5894/3280/2260/388585/4851/25759/4040/5595/8312/5295/6655/10297	37	KEGG	1.41954
Negative regulation of fgfr2 signaling	Negative regulation of fgfr2 signaling	Negative regulation of fgfr2 signaling	12/2055	34/10646	0.0209713	0.0469148	0.0241433	7316/7314/5781/7311/5518/5594/10253/5515/5516/5595/867/10818	12	Reactome	1.76708
Late endosomal microautophagy	Endosomal sorting complex required for transport escrt	Late endosomal microautophagy	12/2055	34/10646	0.0209713	0.0469148	0.0241433	7431/7316/3312/7314/7311/128866/51652/27243/11315/10226/91782/79720	12	Reactome	1.89147
Platelet activation	Melanogenesis	hsa04611	32/1596	125/8840	0.021481	0.0590611	0.0369192	60/71/2778/5500/387/23365/2771/2534/103910/207/5594/10000/3688/7094/2773/2909/4659/5908/6093/2776/9475/5499/10672/5501/10627/5595/5566/5331/5295/5567/6300/83660	32	KEGG	1.42925
mTOR signaling pathway	Mtor signalling	hsa04150	39/1596	158/8840	0.0216254	0.0590611	0.0369192	1975/387/2887/207/5594/10000/1857/5728/5578/4893/5605/1978/3265/6249/64223/7976/9550/2932/55004/6654/6396/5894/51382/54541/79109/4040/5595/9470/51719/10670/729438/84335/526/5295/81929/58528/389541/9663/6655	39	KEGG	1.38681
Signaling by erbb4	Nuclear signaling by erbb4	Signaling by erbb4	18/2055	58/10646	0.0219996	0.0490229	0.0252281	7316/7314/2670/3925/7311/6285/9611/55879/4893/6678/3265/23118/83737/6654/10413/5663/5295/51107	18	Reactome	1.48365
Signaling by flt3 itd and tkd mutants	Downstream signaling of activated fgfr2	Signaling by flt3 itd and tkd mutants	7/2055	16/10646	0.0220812	0.0490229	0.0252281	5781/4893/3265/1026/6654/5295/9846	7	Reactome	2.2555
G0 and early g1	G0 and early g1	G0 and early g1	10/2055	27/10646	0.0240366	0.0531623	0.0273584	5928/7153/4605/7027/5111/1017/1859/983/890/5934	10	Reactome	1.83057
Signaling by alk	Stat3 nuclear events downstream of alk signaling	Signaling by alk	10/2055	27/10646	0.0240366	0.0531623	0.0273584	5764/5803/3066/3091/6774/5335/25942/2033/5295/10818	10	Reactome	1.8002
Interleukin 17 signaling	Negative regulation of fgfr2 signaling	Interleukin 17 signaling	21/2055	71/10646	0.0242526	0.0535387	0.0275521	7316/7314/7311/6500/5518/5594/3725/2353/5515/1848/23118/1385/1846/5516/23291/7334/3654/5595/2002/1386/9261	21	Reactome	1.5608
Bladder cancer	Endometrial cancer	hsa05219	13/1596	41/8840	0.024398	0.0660779	0.0413054	4193/5594/1019/7422/4893/5925/5605/3265/1026/4313/7157/5894/5595	13	KEGG	1.67881
Asparagine n linked glycosylation	Er to golgi anterograde transport	Asparagine n linked glycosylation	73/2055	305/10646	0.0245572	0.054109	0.0278456	7846/10376/7316/347733/7280/7314/6711/10905/287/1778/811/7311/821/1783/10381/51035/6709/5887/7415/8655/375/832/84790/1781/9276/11316/1639/372/10540/10383/10972/10121/84617/2804/377/1314/55291/5589/830/10959/4249/6184/84516/22820/6396/10484/2530/10427/9761/51164/1315/11014/829/81876/140735/9632/22870/54187/10342/22872/5238/8615/2801/10652/5861/5700/381/55860/5372/11282/1453/378/267	73	Reactome	1.25868
Glycolysis / Gluconeogenesis	Glucose metabolism	hsa00010	19/1596	67/8840	0.0250668	0.0673281	0.0420869	2597/7167/3945/2023/5315/226/3939/5230/5223/3098/501/2026/2821/128/5211/5236/5213/224/5160	19	KEGG	1.55938
Cytochrome c mediated apoptotic response	Cytochrome c mediated apoptotic response	Cytochrome c mediated apoptotic response	6/2055	13/10646	0.0254097	0.0554652	0.0285435	5594/55075/54205/836/5595/331	6	Reactome	2.59859
Alpha linolenic omega3 and linoleic omega6 acid metabolism	Biosynthesis of unsaturated fatty acids	Alpha linolenic omega3 and linoleic omega6 acid metabolism	6/2055	13/10646	0.0254097	0.0554652	0.0285435	9415/3992/3295/51/60481/6342	6	Reactome	2.24572
Translation of replicase and assembly of the replication transcription complex	Endosomal sorting complex required for transport escrt	Translation of replicase and assembly of the replication transcription complex	6/2055	13/10646	0.0254097	0.0554652	0.0285435	128866/51652/81631/27243/5289/91782	6	Reactome	2.45808
Activation of rac1	Cd28 dependent vav1 pathway	Activation of rac1	6/2055	13/10646	0.0254097	0.0554652	0.0285435	5879/5062/6654/6091/8440/6655	6	Reactome	2.61482
P38mapk events	Erythropoietin activates ras	P38mapk events	6/2055	13/10646	0.0254097	0.0554652	0.0285435	4893/3265/5898/9261/6300/5900	6	Reactome	2.43775
Trafficking of ampa receptors	Ldl clearance	Trafficking of ampa receptors	11/2055	31/10646	0.0255113	0.0555832	0.0286042	1173/817/163/4193/27092/59283/5578/1739/160/161/4646	11	Reactome	1.90055
Response to elevated platelet cytosolic ca2	Platelet activation signaling and aggregation	Response to elevated platelet cytosolic ca2	35/2055	132/10646	0.0258438	0.0562031	0.0289233	7114/801/1072/5478/226/2/2316/1191/334/308/5216/9948/7423/6647/967/3481/10490/5660/29789/351/7094/7422/10487/5578/6678/87/8407/81/813/10257/10916/928/7042/3309/7414	35	Reactome	1.29846
Signaling by kit in disease	Downstream signaling of activated fgfr2	Signaling by kit in disease	8/2055	20/10646	0.0262645	0.0568012	0.029231	2534/6774/7525/4893/6772/3265/6654/5295	8	Reactome	2.16092
Listeria monocytogenes entry into host cells	Inlb mediated entry of listeria monocytogenes into host cell	Listeria monocytogenes entry into host cells	8/2055	20/10646	0.0262645	0.0568012	0.029231	7316/7314/1499/7311/2060/1500/6455/867	8	Reactome	1.9757
G beta gamma signalling through cdc42	Prostacyclin signalling through prostacyclin receptor	G beta gamma signalling through cdc42	8/2055	20/10646	0.0262645	0.0568012	0.029231	2782/2783/59345/998/55970/54331/9459/2787	8	Reactome	2.23353
PI3K-Akt signaling pathway	Prostate cancer	hsa04151	80/1596	362/8840	0.0263081	0.070083	0.043809	894/3320/3326/7531/1975/2782/7534/5879/10971/5747/5518/3371/1284/468/7423/207/4193/2783/7532/7184/5594/3481/59345/55970/1282/10000/7529/3688/5156/7533/5527/4170/1019/5585/7422/11140/5728/54331/5578/9223/4893/5605/1299/3693/5515/5521/1978/1021/3265/64223/55844/2787/1026/28227/1385/2309/2932/5516/7157/1027/6654/5894/3716/2260/5529/3696/1017/55012/54541/5595/3685/9470/9586/5934/1386/5295/3910/23239/…	80	KEGG	1.12266
Lysosome vesicle biogenesis	Trans golgi network vesicle budding	Lysosome vesicle biogenesis	12/2055	35/10646	0.0264574	0.0570076	0.0293372	3312/1213/8905/1211/375/351/27243/1785/2647/8907/1212/164	12	Reactome	1.78241
N glycan trimming in the er and calnexin calreticulin cycle	Alpha protein kinase 1 signaling pathway	N glycan trimming in the er and calnexin calreticulin cycle	12/2055	35/10646	0.0264574	0.0570076	0.0293372	7316/7314/811/7311/821/51035/5887/7415/5589/9761/5700/267	12	Reactome	1.65951
PD-L1 expression and PD-1 checkpoint pathway in cancer	Fc epsilon RI signaling pathway	hsa05235	24/1596	90/8840	0.0269339	0.0705929	0.0441277	5781/207/3091/6774/5594/3725/2353/10000/4775/1460/5335/5728/4893/5605/6772/3265/1457/1459/3460/5894/3716/5595/5295/6300	24	KEGG	1.51761
Longevity regulating pathway	Longevity regulating pathway	hsa04211	24/1596	90/8840	0.0269339	0.0705929	0.0441277	468/207/10000/4893/143686/8660/51094/1978/3265/10919/79813/26060/1385/6648/2309/7157/9470/9586/5566/9821/1386/84335/5295/5567	24	KEGG	1.50856
Ovarian tumor domain proteases	Alpha protein kinase 1 signaling pathway	Ovarian tumor domain proteases	13/2055	39/10646	0.0269925	0.0579472	0.0298208	7316/7314/387/324/7311/7415/5728/10318/7157/983/54764/55611/57506	13	Reactome	1.70443
Translesion synthesis by y family dna polymerases bypasses lesions on dna template	Alpha protein kinase 1 signaling pathway	Translesion synthesis by y family dna polymerases bypasses lesions on dna template	13/2055	39/10646	0.0269925	0.0579472	0.0298208	7316/7314/7311/7415/5111/10459/5980/6117/5981/5425/7353/54107/9246	13	Reactome	1.66012
Mapk3 erk1 activation	Mapk3 erk1 activation	Mapk3 erk1 activation	5/2055	10/10646	0.0283432	0.0602937	0.0310283	5781/3572/3716/983/5595	5	Reactome	2.6826
Activation of the ap 1 family of transcription factors	Signaling by activin	Activation of the ap 1 family of transcription factors	5/2055	10/10646	0.0283432	0.0602937	0.0310283	5594/3725/2353/5595/1386	5	Reactome	2.53803
Signal attenuation	Signaling by activin	Signal attenuation	5/2055	10/10646	0.0283432	0.0602937	0.0310283	2887/5594/8660/6654/5595	5	Reactome	2.67784
Acetylcholine regulates insulin secretion	Regulation of insulin secretion	Acetylcholine regulates insulin secretion	5/2055	10/10646	0.0283432	0.0602937	0.0310283	4082/5578/2776/5331/2767	5	Reactome	2.76654
Stat3 nuclear events downstream of alk signaling	Stat3 nuclear events downstream of alk signaling	Stat3 nuclear events downstream of alk signaling	5/2055	10/10646	0.0283432	0.0602937	0.0310283	3066/3091/6774/25942/2033	5	Reactome	2.44244
Darpp 32 events	Beta catenin phosphorylation cascade	Darpp 32 events	9/2055	24/10646	0.0291687	0.0617132	0.0317589	801/5573/5518/5515/5516/5499/5566/5142/5567	9	Reactome	1.99895
Interleukin 6 family signaling	Interleukin 6 signaling	Interleukin 6 family signaling	9/2055	24/10646	0.0291687	0.0617132	0.0317589	5781/6774/3977/3572/6772/9021/3716/867/1271	9	Reactome	1.79058
Thromboxane signalling through tp receptor	Prostacyclin signalling through prostacyclin receptor	Thromboxane signalling through tp receptor	9/2055	24/10646	0.0291687	0.0617132	0.0317589	2782/2783/59345/55970/54331/2787/2776/10672/2767	9	Reactome	1.98466
Creb1 phosphorylation through nmda receptor mediated activation of ras signaling	Erythropoietin activates ras	Creb1 phosphorylation through nmda receptor mediated activation of ras signaling	10/2055	28/10646	0.0310954	0.0656709	0.0337955	801/4747/817/5594/2904/4893/1739/3265/1385/5595	10	Reactome	1.95293
Signaling by ntrk3 trkc	Downstream signaling of activated fgfr2	Signaling by ntrk3 trkc	7/2055	17/10646	0.0314204	0.0659997	0.0339648	5335/4893/5802/3265/6654/25920/5295	7	Reactome	2.20108
Foxo mediated transcription of cell cycle genes	Constitutive signaling by akt1 e17k in cancer	Foxo mediated transcription of cell cycle genes	7/2055	17/10646	0.0314204	0.0659997	0.0339648	1026/2309/4087/1027/4089/5934/57060	7	Reactome	2.30718
Regulation of runx1 expression and activity	Regulation of runx1 expression and activity	Regulation of runx1 expression and activity	7/2055	17/10646	0.0314204	0.0659997	0.0339648	894/5781/26523/1021/27161/23112/27327	7	Reactome	2.24064
Regulation of glucokinase by glucokinase regulatory protein	Regulation of glucokinase by glucokinase regulatory protein	Regulation of glucokinase by glucokinase regulatory protein	11/2055	32/10646	0.0322843	0.0676929	0.0348361	7175/10762/6396/5903/53371/9688/23165/4928/81929/23279/57122	11	Reactome	1.85552
Dna damage bypass	Alpha protein kinase 1 signaling pathway	Dna damage bypass	15/2055	48/10646	0.0326912	0.0683013	0.0351492	7316/7314/7311/7415/1642/5111/10459/5980/6117/5981/5425/7353/8451/54107/9246	15	Reactome	1.69129
Heme signaling	Rora activates gene expression	Heme signaling	15/2055	48/10646	0.0326912	0.0683013	0.0351492	7514/9611/80205/79718/8204/1387/571/8648/2033/6604/1385/4780/1386/23054/10498	15	Reactome	1.75899
Melanogenesis	Melanogenesis	hsa04916	26/1596	101/8840	0.0333995	0.0861496	0.0538522	2778/801/1499/805/808/2771/817/5594/2773/1857/5578/4893/5605/1387/2033/3265/7976/1385/2932/2776/1910/5894/5595/5566/5331/5567	26	KEGG	1.46995
Integration of energy metabolism	Regulation of insulin secretion	Integration of energy metabolism	29/2055	108/10646	0.0340806	0.0710772	0.0365777	2778/2782/4082/6888/2194/47/5573/5518/2771/7086/2181/2783/59345/55970/54331/5578/31/5515/51094/8826/2787/5516/2776/10768/10554/5566/5331/2767/5567	29	Reactome	1.45878
Ddx58 ifih1 mediated induction of interferon alpha beta	Ikk complex recruitment mediated by rip1	Ddx58 ifih1 mediated induction of interferon alpha beta	23/2055	82/10646	0.0346602	0.0721574	0.0371336	7316/3320/3326/5094/7314/3146/7311/6285/4214/7323/351/1387/5300/2033/7322/83737/28511/54476/8887/80143/57506/9140/9246	23	Reactome	1.43462
Transport of connexons to the plasma membrane	Transport of connexons to the plasma membrane	Transport of connexons to the plasma membrane	8/2055	21/10646	0.0354322	0.0731141	0.037626	7846/10376/347733/7280/10381/84790/10383/84617	8	Reactome	1.90602
Pcna dependent long patch base excision repair	Mismatch repair	Pcna dependent long patch base excision repair	8/2055	21/10646	0.0354322	0.0731141	0.037626	328/5111/6117/5981/5425/3978/54107/2237	8	Reactome	2.08528
Negative regulation of met activity	Inlb mediated entry of listeria monocytogenes into host cell	Negative regulation of met activity	8/2055	21/10646	0.0354322	0.0731141	0.037626	7316/7314/7311/2060/26018/9101/6455/867	8	Reactome	2.15194
Presynaptic function of kainate receptors	Prostacyclin signalling through prostacyclin receptor	Presynaptic function of kainate receptors	8/2055	21/10646	0.0354322	0.0731141	0.037626	2782/2783/59345/55970/54331/2787/2899/5331	8	Reactome	2.04109
Vxpx cargo targeting to cilium	Cargo trafficking to the periciliary membrane	Vxpx cargo targeting to cilium	8/2055	21/10646	0.0354322	0.0731141	0.037626	50807/10640/4218/117177/23265/8766/11336/378	8	Reactome	1.8098
Circadian entrainment	Melanogenesis	hsa04713	25/1596	97/8840	0.0359819	0.0920796	0.0575591	2778/801/2782/805/808/2771/817/2783/5594/59345/2353/55970/2904/2773/54331/5578/6263/2787/1385/2776/5595/5566/5331/5567/9722	25	KEGG	1.50815
Tp53 regulates transcription of genes involved in g1 cell cycle arrest	Aberrant regulation of mitotic g1 s transition in cancer due to rb1 defects	Tp53 regulates transcription of genes involved in g1 cell cycle arrest	6/2055	14/10646	0.0373582	0.0765484	0.0393933	1026/7157/1027/1017/890/57060	6	Reactome	2.04787
Regulation of ifng signaling	Interleukin 6 signaling	Regulation of ifng signaling	6/2055	14/10646	0.0373582	0.0765484	0.0393933	5781/6772/7341/3460/9021/3716	6	Reactome	2.41531
Erythropoietin activates ras	Erythropoietin activates ras	Erythropoietin activates ras	6/2055	14/10646	0.0373582	0.0765484	0.0393933	1399/4893/8660/3265/6654/2889	6	Reactome	2.38545
Nucleotide biosynthesis	Nucleotide biosynthesis	Nucleotide biosynthesis	6/2055	14/10646	0.0373582	0.0765484	0.0393933	10606/3615/8833/2618/158/3614	6	Reactome	2.2005
Cholesterol biosynthesis	Cholesterol biosynthesis	Cholesterol biosynthesis	9/2055	25/10646	0.0379887	0.0771646	0.0397105	3157/39/2222/2224/3422/1595/4047/1718/6713	9	Reactome	1.9173
Gap filling dna repair synthesis and ligation in gg ner	Alpha protein kinase 1 signaling pathway	Gap filling dna repair synthesis and ligation in gg ner	9/2055	25/10646	0.0379887	0.0771646	0.0397105	7316/7314/7311/5111/6117/5981/5425/3978/54107	9	Reactome	1.77892
Notch3 activation and transmission of signal to the nucleus	Alpha protein kinase 1 signaling pathway	Notch3 activation and transmission of signal to the nucleus	9/2055	25/10646	0.0379887	0.0771646	0.0397105	4904/7316/7314/7311/57534/4854/10460/5663/51107	9	Reactome	1.87627
Signaling by erythropoietin	Erythropoietin activates ras	Signaling by erythropoietin	9/2055	25/10646	0.0379887	0.0771646	0.0397105	2549/5335/1399/4893/8660/3265/6654/2889/5295	9	Reactome	2.03327
G beta gamma signalling through pi3kgamma	Prostacyclin signalling through prostacyclin receptor	G beta gamma signalling through pi3kgamma	9/2055	25/10646	0.0379887	0.0771646	0.0397105	2782/387/207/2783/59345/55970/10000/54331/2787	9	Reactome	1.82535
Translation of sars cov 1 structural proteins	Translation of sars cov 2 structural proteins	Translation of sars cov 1 structural proteins	10/2055	29/10646	0.0394944	0.0799455	0.0411415	7316/7314/7311/821/5589/7341/2932/143/7329/2589	10	Reactome	1.68908
Myogenesis	Adherens junctions interactions	Myogenesis	10/2055	29/10646	0.0394944	0.0799455	0.0411415	1495/1499/6938/6929/998/1000/9043/6925/25/6300	10	Reactome	1.70054
Signal amplification	Prostacyclin signalling through prostacyclin receptor	Signal amplification	11/2055	33/10646	0.0402388	0.0813115	0.0418445	2782/2771/2783/59345/55970/2773/54331/2787/2776/10672/2767	11	Reactome	1.83069
Foxo mediated transcription	Constitutive signaling by akt1 e17k in cancer	Foxo mediated transcription	19/2055	66/10646	0.0404524	0.0816023	0.0419942	7534/10971/3066/207/7532/10000/7529/1387/25942/2033/1026/6648/2309/4087/1027/4089/5934/57060/8850	19	Reactome	1.36939
Pentose phosphate pathway	Pentose phosphate pathway	hsa00030	10/1596	31/8840	0.0406934	0.10307	0.0644289	226/6888/7086/5226/2821/5211/5236/5213/2539/25796	10	KEGG	1.78374
Pentose phosphate pathway	Pentose phosphate pathway	hsa00030	10/1596	31/8840	0.0406934	0.10307	0.0644289	226/6888/7086/5226/2821/5211/5236/5213/2539/25796	10	KEGG	1.78374
Regulation of tp53 activity through phosphorylation	Regulation of tp53 activity	Regulation of tp53 activity through phosphorylation	25/2055	92/10646	0.0409091	0.0823815	0.0423951	7316/7314/28996/6749/7311/8148/4193/11198/1460/22974/6881/5300/1457/580/1459/5932/7157/6117/6879/1017/890/8550/11073/204851/94241	25	Reactome	1.36565
Platinum drug resistance	Cytochrome c mediated apoptotic response	hsa01524	20/1596	75/8840	0.0409107	0.10307	0.0644289	7153/2950/207/4193/7155/5594/10000/332/54205/1026/5980/2956/7157/329/836/5595/5295/5366/331/2067	20	KEGG	1.57878
Platelet activation signaling and aggregation	Platelet activation signaling and aggregation	Platelet activation signaling and aggregation	62/2055	261/10646	0.0412332	0.0828915	0.0426576	7114/801/2782/5781/1072/5478/226/2/387/7534/5879/2316/1191/5747/2771/334/308/2534/5216/9948/7423/207/2783/6647/967/5594/3481/59345/10490/998/55970/5660/2768/29789/351/7094/2773/7422/10487/54331/5578/6678/5908/87/8407/81/2787/813/10257/10916/2776/928/10672/6654/5894/1398/7042/5595/3309/2767/5295/7414	62	Reactome	1.24651
Gastrin creb signalling pathway via pkc and mapk	Erythropoietin activates ras	Gastrin creb signalling pathway via pkc and mapk	7/2055	18/10646	0.0430726	0.0864407	0.0444841	5594/5578/4893/3265/1385/6654/5595	7	Reactome	2.03732
Signaling by pdgf	Downstream signaling of activated fgfr2	Signaling by pdgf	17/2055	58/10646	0.043363	0.0868335	0.0446863	5781/1284/6774/1282/5156/5335/1399/4893/1299/6772/3265/5782/6654/1398/8440/2889/5295	17	Reactome	1.51444
Efferocytosis	Signalling to erks	hsa04148	37/1596	156/8840	0.0434129	0.108532	0.0678437	5781/5879/811/5747/817/7879/3091/5594/4953/4775/8754/682/100133941/1399/5869/5605/3693/5087/1793/4035/5878/1385/1846/51552/80824/5868/7386/836/1398/488/5595/3685/1788/9261/6300/961/23339	37	KEGG	1.24682
Formation of apoptosome	Cytochrome c mediated apoptotic response	Formation of apoptosome	5/2055	11/10646	0.0438621	0.0868335	0.0446863	5594/55075/54205/5595/331	5	Reactome	2.31472
Regulation of bach1 activity	Alpha protein kinase 1 signaling pathway	Regulation of bach1 activity	5/2055	11/10646	0.0438621	0.0868335	0.0446863	7316/7314/7311/6500/571	5	Reactome	2.55518
Receptor mediated mitophagy	Condensation of prometaphase chromosomes	Receptor mediated mitophagy	5/2055	11/10646	0.0438621	0.0868335	0.0446863	1460/81631/1457/1459/9140	5	Reactome	2.47891
Activated ntrk2 signals through frs2 and frs3	Downstream signaling of activated fgfr2	Activated ntrk2 signals through frs2 and frs3	5/2055	11/10646	0.0438621	0.0868335	0.0446863	5781/4893/3265/6654/10818	5	Reactome	2.20403
Interleukin 27 signaling	Interleukin 6 signaling	Interleukin 27 signaling	5/2055	11/10646	0.0438621	0.0868335	0.0446863	821/6774/3572/6772/3716	5	Reactome	2.53711
Regulation of gene expression by hypoxia inducible factor	Regulation of gene expression by hypoxia inducible factor	Regulation of gene expression by hypoxia inducible factor	5/2055	11/10646	0.0438621	0.0868335	0.0446863	3091/7422/1387/2033/25994	5	Reactome	2.48085
Enos activation	Tetrahydrobiopterin bh4 synthesis recycling salvage and regulation	Enos activation	5/2055	11/10646	0.0438621	0.0868335	0.0446863	3320/801/207/23576/23564	5	Reactome	2.35501
cGMP-PKG signaling pathway	Melanogenesis	hsa04022	39/1596	166/8840	0.0444422	0.109519	0.0684602	801/293/5500/387/805/808/2771/468/292/207/2969/5594/10000/4775/2768/7416/2773/4659/5605/8660/482/6093/476/1385/7417/2776/9475/5499/10672/1910/5894/5501/488/5595/9586/7419/1386/5331/2767	39	KEGG	1.33013
Longevity regulating pathway - multiple species	Longevity regulating pathway	hsa04213	17/1596	62/8840	0.0444814	0.109519	0.0684602	3312/1979/3066/207/6647/10000/4893/8660/3265/6648/2309/3303/5566/84335/5295/5567/3304	17	KEGG	1.40258
Transcriptional regulation of white adipocyte differentiation	Rora activates gene expression	Transcriptional regulation of white adipocyte differentiation	23/2055	84/10646	0.0447698	0.0884808	0.045534	9612/9611/80205/9967/79718/27332/1019/1052/1387/6721/8648/2033/6604/9969/84498/23389/9968/7026/80306/23054/55588/10498/51586	23	Reactome	1.53598
Erk mapk targets	Negative regulation of fgfr2 signaling	Erk mapk targets	8/2055	22/10646	0.0465345	0.0916589	0.0471695	5518/5594/5515/1848/1846/5516/5595/2002	8	Reactome	1.80347
Adp signalling through p2y purinoceptor 12	Prostacyclin signalling through prostacyclin receptor	Adp signalling through p2y purinoceptor 12	8/2055	22/10646	0.0465345	0.0916589	0.0471695	2782/2771/2783/59345/55970/2773/54331/2787	8	Reactome	2.06689
Regulation of lipid metabolism by pparalpha	Rora activates gene expression	Regulation of lipid metabolism by pparalpha	31/2055	120/10646	0.047563	0.0935273	0.048131	3157/2222/9612/9611/80205/9967/9915/79718/6667/7296/1387/6721/3992/25942/8648/2033/6604/9969/51/84498/27242/23389/23179/2274/9968/80306/23054/2874/55588/10498/51586	31	Reactome	1.40583
Recognition of dna damage by pcna containing replication complex	Alpha protein kinase 1 signaling pathway	Recognition of dna damage by pcna containing replication complex	10/2055	30/10646	0.0493272	0.0966713	0.049749	7316/7314/7311/1642/5111/6117/5981/5425/8451/54107	10	Reactome	1.76954
Activation of kainate receptors upon glutamate binding	Prostacyclin signalling through prostacyclin receptor	Activation of kainate receptors upon glutamate binding	10/2055	30/10646	0.0493272	0.0966713	0.049749	801/2782/2783/59345/55970/54331/1739/2787/2899/5331	10	Reactome	1.73704
Gluconeogenesis	Glucose metabolism	Gluconeogenesis	11/2055	34/10646	0.0494537	0.0967572	0.0497932	2597/7167/2023/226/5230/5223/2026/2821/4191/4190/6576	11	Reactome	1.58368
Trna processing in the nucleus	Regulation of glucokinase by glucokinase regulatory protein	Trna processing in the nucleus	17/2055	59/10646	0.0503457	0.0983381	0.0506067	5901/7175/11260/51637/10762/1653/6396/5903/53371/9688/23165/4928/81929/29894/51493/23279/57122	17	Reactome	1.57724
Influenza infection	Regulation of glucokinase by glucokinase regulatory protein	Influenza infection	39/2055	157/10646	0.0506942	0.0988537	0.0508721	3320/293/2197/1213/811/3843/7311/3837/821/5901/142/7175/7514/1211/3838/8106/2962/5434/5439/10762/5610/2926/6396/5430/5903/3840/3303/53371/9688/2963/23165/4928/81929/5431/5436/5433/3836/23279/57122	39	Reactome	1.24027
Processive synthesis on the lagging strand	Mismatch repair	Processive synthesis on the lagging strand	6/2055	15/10646	0.0523628	0.101768	0.0523719	5111/6117/5425/5422/3978/2237	6	Reactome	2.23944
Inlb mediated entry of listeria monocytogenes into host cell	Inlb mediated entry of listeria monocytogenes into host cell	Inlb mediated entry of listeria monocytogenes into host cell	6/2055	15/10646	0.0523628	0.101768	0.0523719	7316/7314/7311/2060/6455/867	6	Reactome	2.18273
Measles	Pancreatic cancer	hsa05162	33/1596	139/8840	0.0534334	0.129596	0.0810105	10399/894/3312/4478/207/8667/6774/3725/2353/10000/1460/103/1019/27102/6772/54205/1021/1457/23118/1459/2932/5610/7157/1027/3716/3303/1017/836/3654/1965/5295/57506/3304	33	KEGG	1.18654
Cholinergic synapse	Melanogenesis	hsa04725	28/1596	115/8840	0.0539189	0.129596	0.0810108	2782/2771/2534/817/468/207/2783/5594/59345/2353/55970/10000/2773/54331/5578/4893/3785/3265/2787/1385/2776/5595/9586/5566/5331/2767/5295/5567	28	KEGG	1.41411
Cargo trafficking to the periciliary membrane	Cargo trafficking to the periciliary membrane	Cargo trafficking to the periciliary membrane	15/2055	51/10646	0.054048	0.104869	0.0539678	22948/7203/50807/10576/10640/4218/6950/117177/23265/8766/10575/10694/11336/403/378	15	Reactome	1.45637
Hiv transcription initiation	Formation of the early elongation complex	Hiv transcription initiation	14/2055	47/10646	0.0558059	0.108101	0.0556309	8148/6881/2962/5434/5439/2957/5430/6879/2963/2965/5431/5436/2966/5433	14	Reactome	1.68212
Nuclear events stimulated by alk signaling in cancer	Nuclear events stimulated by alk signaling in cancer	Nuclear events stimulated by alk signaling in cancer	7/2055	19/10646	0.0571829	0.110039	0.0566285	4869/3799/1213/6500/6774/5594/5595	7	Reactome	1.84427
Ticam1 rip1 mediated ikk complex recruitment	Ikk complex recruitment mediated by rip1	Ticam1 rip1 mediated ikk complex recruitment	7/2055	19/10646	0.0571829	0.110039	0.0566285	7316/7314/7311/7323/7322/7334/329	7	Reactome	1.81413
Vegfr2 mediated cell proliferation	Erythropoietin activates ras	Vegfr2 mediated cell proliferation	7/2055	19/10646	0.0571829	0.110039	0.0566285	801/5335/7422/5578/4893/3265/10768	7	Reactome	1.87939
Prostacyclin signalling through prostacyclin receptor	Prostacyclin signalling through prostacyclin receptor	Prostacyclin signalling through prostacyclin receptor	7/2055	19/10646	0.0571829	0.110039	0.0566285	2778/2782/2783/59345/55970/54331/2787	7	Reactome	1.7293
Neurotransmitter receptors and postsynaptic signal transmission	Transport of connexons to the plasma membrane	Neurotransmitter receptors and postsynaptic signal transmission	49/2055	205/10646	0.0580213	0.11147	0.0573644	7846/10376/347733/7280/801/2782/4747/5879/1173/5573/10381/2771/817/163/4193/2783/5594/59345/84790/55970/27092/3838/59283/8573/2904/55879/10383/2773/84617/54331/5578/4893/8874/1739/3265/2787/1385/160/2899/161/23229/5595/4646/8825/5566/5331/55327/5567/28964	49	Reactome	1.11919
Translation	Eukaryotic translation initiation	Translation	68/2055	295/10646	0.0593981	0.113928	0.0586294	1915/1938/1937/26986/1975/8661/1936/1973/1933/2197/51386/8663/7311/7458/9669/6727/3646/1983/6301/90480/6726/2935/8667/8665/1968/1981/5859/8662/7284/8664/1974/4677/8666/8668/16/6897/2107/51520/54998/23478/1978/833/3376/2617/8894/6731/6184/27335/1615/10952/10480/23480/3735/6747/8565/1965/54516/6728/57038/2193/1964/29927/55037/4141/6746/327/5018/2058	68	Reactome	1.21228
Rna polymerase iii transcription termination	Rna polymerase iii transcription	Rna polymerase iii transcription termination	8/2055	23/10646	0.0596804	0.114282	0.0588116	4781/4774/4784/5434/4782/6741/84265/661	8	Reactome	1.73774
Bmal1 clock npas2 activates circadian gene expression	Rora activates gene expression	Bmal1 clock npas2 activates circadian gene expression	9/2055	27/10646	0.0606728	0.115992	0.0596918	10135/80205/79718/1387/8648/6604/23054/8553/10498	9	Reactome	1.76673
Toll like receptor cascades	Negative regulation of fgfr2 signaling	Toll like receptor cascades	38/2055	155/10646	0.0631128	0.12046	0.0619911	7316/7314/3146/5781/7311/6500/6285/5518/4214/7184/5594/3725/2353/7323/351/5515/1848/7322/23118/1385/1846/5516/23291/1785/7334/329/28511/64145/3654/5595/1508/2002/1386/5289/9261/10695/8411/26052	38	Reactome	1.20784
Alk mutants bind tkis	Nuclear events stimulated by alk signaling in cancer	Alk mutants bind tkis	5/2055	12/10646	0.0635481	0.120505	0.062014	4869/1213/3092/5573/57448	5	Reactome	2.0008
Interleukin 35 signalling	Interleukin 6 signaling	Interleukin 35 signalling	5/2055	12/10646	0.0635481	0.120505	0.062014	821/6774/3572/6772/3716	5	Reactome	2.15216
Creb1 phosphorylation through the activation of adenylate cyclase	Ca dependent events	Creb1 phosphorylation through the activation of adenylate cyclase	5/2055	12/10646	0.0635481	0.120505	0.062014	801/5573/1385/5566/5567	5	Reactome	2.11255
Pecam1 interactions	Pecam1 interactions	Pecam1 interactions	5/2055	12/10646	0.0635481	0.120505	0.062014	5781/2534/7525/5335/3685	5	Reactome	2.01489
Hippo signaling pathway - multiple species	Hippo signaling pathway - multiple species	hsa04392	9/1596	29/8840	0.0637979	0.151345	0.0946062	25937/9770/7003/1454/92597/10413/8463/55233/4771	9	KEGG	1.61556
Cargo recognition for clathrin mediated endocytosis	Clathrin mediated endocytosis	Cargo recognition for clathrin mediated endocytosis	27/2055	105/10646	0.0643349	0.121799	0.0626802	7316/7314/1213/7311/1173/163/1211/29924/2060/22905/29979/10980/950/8301/160/2873/161/85021/6455/1212/867/6453/9341/4738/9318/22848/8533	27	Reactome	1.45181
Small cell lung cancer	Pancreatic cancer	hsa05222	23/1596	93/8840	0.0648989	0.152842	0.0955415	5747/1284/207/1282/10000/3688/1019/5728/5925/54205/1021/1026/9618/7157/1027/329/1017/836/3685/5295/331/3910/3915	23	KEGG	1.35927
Amoebiasis	Amoebiasis	hsa05146	25/1596	103/8840	0.0678475	0.157503	0.0984554	2778/5747/7879/1284/3315/1282/5578/5869/87/5052/5878/81/2776/5868/5269/836/7042/5566/5331/2767/5295/7414/5567/3910/3915	25	KEGG	1.34964
Chagas disease	Long-term depression	hsa05142	25/1596	103/8840	0.0678475	0.157503	0.0984554	2778/811/5518/2771/207/5594/3725/2353/10000/2773/5515/5521/55844/5516/2776/3460/4087/7042/3654/5595/5331/2767/5295/6300/8837	25	KEGG	1.475
Rap1 signalling	Triglyceride catabolism	Rap1 signalling	6/2055	16/10646	0.0705317	0.132672	0.0682757	7534/7529/5908/5894/5566/5567	6	Reactome	1.80697
Nrif signals cell death from the nucleus	Alpha protein kinase 1 signaling pathway	Nrif signals cell death from the nucleus	6/2055	16/10646	0.0705317	0.132672	0.0682757	7316/7314/7311/8878/5663/51107	6	Reactome	1.94365
Tgf beta receptor signaling in emt epithelial to mesenchymal transition	Alpha protein kinase 1 signaling pathway	Tgf beta receptor signaling in emt epithelial to mesenchymal transition	6/2055	16/10646	0.0705317	0.132672	0.0682757	7316/7314/387/7311/56288/2280	6	Reactome	2.1359
Transcription of e2f targets under negative control by p107 rbl1 and p130 rbl2 in complex with hdac1	G0 and early g1	Transcription of e2f targets under negative control by p107 rbl1 and p130 rbl2 in complex with hdac1	6/2055	16/10646	0.0705317	0.132672	0.0682757	5928/4605/7027/983/890/5934	6	Reactome	1.93097
p53 signaling pathway	Aberrant regulation of mitotic g1 s transition in cancer due to rb1 defects	hsa04115	19/1596	75/8840	0.0716424	0.16397	0.102498	894/4193/64393/1019/900/6241/5728/143686/54205/1021/1026/7157/891/1017/836/983/64326/5366/9538	19	KEGG	1.51467
Choline metabolism in cancer	Fc epsilon RI signaling pathway	hsa05231	24/1596	99/8840	0.0733174	0.166631	0.104161	5879/207/3091/5594/3725/2353/10000/5156/5335/5578/4893/6667/5605/1978/10810/3265/6654/5894/10163/5595/5295/57153/6655/5900	24	KEGG	1.23215
Smad2 smad3 smad4 heterotrimer regulates transcription	Alpha protein kinase 1 signaling pathway	Smad2 smad3 smad4 heterotrimer regulates transcription	10/2055	32/10646	0.0735698	0.137333	0.0706744	7316/7314/25937/7311/5594/7027/6667/4087/4089/5595	10	Reactome	1.47369
Tak1 activates nfkb by phosphorylation and activation of ikks complex	Alpha protein kinase 1 signaling pathway	Tak1 activates nfkb by phosphorylation and activation of ikks complex	10/2055	32/10646	0.0735698	0.137333	0.0706744	7316/7314/3146/7311/6285/351/23118/7334/28511/3654	10	Reactome	1.74579
Apoptotic factor mediated response	Cytochrome c mediated apoptotic response	Apoptotic factor mediated response	7/2055	20/10646	0.0738312	0.137333	0.0706744	5594/55075/708/54205/836/5595/331	7	Reactome	1.82691
Lagging strand synthesis	Mismatch repair	Lagging strand synthesis	7/2055	20/10646	0.0738312	0.137333	0.0706744	5111/6117/5981/5425/5422/3978/2237	7	Reactome	1.86186
Ras activation upon ca2 influx through nmda receptor	Erythropoietin activates ras	Ras activation upon ca2 influx through nmda receptor	7/2055	20/10646	0.0738312	0.137333	0.0706744	801/4747/817/2904/4893/1739/3265	7	Reactome	1.79308
Phosphorylation of the apc c	Conversion from apc c cdc20 to apc c cdh1 in late anaphase	Phosphorylation of the apc c	7/2055	20/10646	0.0738312	0.137333	0.0706744	27338/891/7324/983/5347/51529/25906	7	Reactome	1.93547
Triglyceride catabolism	Triglyceride catabolism	Triglyceride catabolism	8/2055	24/10646	0.0749363	0.138727	0.0713917	2173/5500/2171/5499/10226/5501/5566/5567	8	Reactome	1.6942
Ras processing	Alpha protein kinase 1 signaling pathway	Ras processing	8/2055	24/10646	0.0749363	0.138727	0.0713917	7316/7314/801/7311/4893/3265/81926/58489	8	Reactome	1.85685
G protein activation	Prostacyclin signalling through prostacyclin receptor	G protein activation	8/2055	24/10646	0.0749363	0.138727	0.0713917	2782/2783/59345/55970/54331/2787/2776/2767	8	Reactome	1.84569
Citrate cycle (TCA cycle)	Citrate cycle (TCA cycle)	hsa00020	9/1596	30/8840	0.0771309	0.17408	0.108818	3417/47/3418/4191/1431/4190/1743/50/5160	9	KEGG	1.68109
Valine, leucine and isoleucine degradation	Valine, leucine and isoleucine degradation	hsa00280	13/1596	48/8840	0.0792984	0.177738	0.111104	3157/39/586/501/3030/1892/5019/5096/5095/18/224/65985/3032	13	KEGG	1.41952
Signaling pathways regulating pluripotency of stem cells	Endometrial cancer	hsa04550	33/1596	144/8840	0.0806501	0.179066	0.111934	1499/324/3400/6657/6929/207/6774/5594/10000/3977/1857/3572/7994/4893/5605/3265/7976/2932/4087/5894/4089/3716/2260/659/5978/55183/5595/8312/84333/5295/6300/4090/10297	33	KEGG	1.37122
Phospholipase D signaling pathway	Fc epsilon RI signaling pathway	hsa04072	34/1596	149/8840	0.0809929	0.179066	0.111934	2778/5781/387/2549/2534/207/53358/5594/375/10000/2768/5156/5335/5578/4893/5605/3265/382/10672/6654/5894/1785/25759/5595/10554/5898/5331/5295/55326/9266/9846/6655/26052/5900	34	KEGG	1.22454
Met promotes cell motility	Met activates rap1 and rac1	Met promotes cell motility	12/2055	41/10646	0.082179	0.151895	0.0781681	5879/5747/2549/3688/1399/5908/85440/1398/2889/3910/1301/3915	12	Reactome	1.53968
Toll like receptor tlr1 tlr2 cascade	Negative regulation of fgfr2 signaling	Toll like receptor tlr1 tlr2 cascade	26/2055	103/10646	0.0824704	0.152193	0.0783215	7316/7314/3146/7311/6500/6285/5518/4214/5594/3725/2353/351/5515/1848/23118/1385/1846/5516/23291/7334/28511/3654/5595/2002/1386/9261	26	Reactome	1.21636
Intraflagellar transport	Transport of connexons to the plasma membrane	Intraflagellar transport	15/2055	54/10646	0.0834655	0.153545	0.0790173	7846/10376/347733/7280/10381/8655/84790/10383/9371/84617/3842/140735/55081/64792/51098	15	Reactome	1.57183
G protein mediated events	Regulation of insulin secretion	G protein mediated events	15/2055	54/10646	0.0834655	0.153545	0.0790173	801/5573/2771/817/5594/3838/2773/5578/1385/2776/10768/5566/5331/2767/5567	15	Reactome	1.39655
Ncam signaling for neurite out growth	Estrogen dependent nuclear events downstream of esr membrane signaling	Ncam signaling for neurite out growth	17/2055	63/10646	0.0860731	0.158094	0.0813581	6711/5747/5786/2534/6709/1284/5594/1282/4893/1299/1463/3265/1385/6654/2260/375790/5595	17	Reactome	1.53528
Apelin signaling pathway	Melanogenesis	hsa04371	32/1596	140/8840	0.0867481	0.190494	0.119078	801/2782/805/808/2771/207/2783/5594/59345/55970/10000/1958/2773/54331/4893/5605/81631/6263/3265/2787/2776/4087/4854/10672/5894/4089/10014/5595/5566/5289/5331/5567	32	KEGG	1.32363
Irf3 mediated induction of type i ifn	Irf3 mediated induction of type i ifn	Irf3 mediated induction of type i ifn	5/2055	13/10646	0.0873846	0.159501	0.0820823	7520/3428/5591/2547/51428	5	Reactome	1.98799
Nf kb is activated and signals survival	Alpha protein kinase 1 signaling pathway	Nf kb is activated and signals survival	5/2055	13/10646	0.0873846	0.159501	0.0820823	7316/7314/7311/8878/3654	5	Reactome	2.02391
P75ntr recruits signalling complexes	Alpha protein kinase 1 signaling pathway	P75ntr recruits signalling complexes	5/2055	13/10646	0.0873846	0.159501	0.0820823	7316/7314/7311/8878/3654	5	Reactome	2.10497
Traf6 mediated irf7 activation in tlr7 8 or 9 signaling	Alpha protein kinase 1 signaling pathway	Traf6 mediated irf7 activation in tlr7 8 or 9 signaling	5/2055	13/10646	0.0873846	0.159501	0.0820823	7316/7314/7311/7334/3654	5	Reactome	1.93016
Cd28 co stimulation	Cd28 dependent pi3k akt signaling	Cd28 co stimulation	10/2055	33/10646	0.0880615	0.160236	0.0824608	5879/2534/207/5062/998/10000/7525/64223/79109/5295	10	Reactome	1.64722
Glucagon signaling in metabolic regulation	Prostacyclin signalling through prostacyclin receptor	Glucagon signaling in metabolic regulation	10/2055	33/10646	0.0880615	0.160236	0.0824608	2778/2782/5573/2783/59345/55970/54331/2787/5566/5567	10	Reactome	1.6266
Activation of ampk downstream of nmdars	Transport of connexons to the plasma membrane	Activation of ampk downstream of nmdars	9/2055	29/10646	0.090518	0.163941	0.0843674	7846/10376/347733/7280/801/10381/84790/10383/84617	9	Reactome	1.51115
Epha mediated growth cone collapse	Sema4d induced cell migration and growth cone collapse	Epha mediated growth cone collapse	9/2055	29/10646	0.090518	0.163941	0.0843674	4637/387/2534/103910/7525/4628/4627/6093/9475	9	Reactome	1.69656
Uptake and actions of bacterial toxins	Tetrahydrobiopterin bh4 synthesis recycling salvage and regulation	Uptake and actions of bacterial toxins	9/2055	29/10646	0.090518	0.163941	0.0843674	1938/3320/3326/801/7296/5605/928/84168/10015	9	Reactome	1.76201
Carboxyterminal post translational modifications of tubulin	Transport of connexons to the plasma membrane	Carboxyterminal post translational modifications of tubulin	13/2055	46/10646	0.0915438	0.165543	0.0851917	7846/10376/347733/7280/10381/22846/25941/150465/84790/10383/84617/23287/60509	13	Reactome	1.56271
Platelet sensitization by ldl	Beta catenin phosphorylation cascade	Platelet sensitization by ldl	6/2055	17/10646	0.0918652	0.165868	0.0853588	5781/5518/5527/5515/5516/5529	6	Reactome	1.96459
Downstream signaling of activated fgfr3	Downstream signaling of activated fgfr2	Downstream signaling of activated fgfr3	8/2055	25/10646	0.0923233	0.166182	0.0855206	5781/2549/5335/4893/3265/6654/5295/10818	8	Reactome	1.62007
Adp signalling through p2y purinoceptor 1	Prostacyclin signalling through prostacyclin receptor	Adp signalling through p2y purinoceptor 1	8/2055	25/10646	0.0923233	0.166182	0.0855206	2782/2783/59345/55970/54331/2787/2776/2767	8	Reactome	1.73316
Tp53 regulates transcription of additional cell cycle genes whose exact role in the p53 pathway remain uncertain	Deadenylation dependent mrna decay	Tp53 regulates transcription of additional cell cycle genes whose exact role in the p53 pathway remain uncertain	7/2055	21/10646	0.0930307	0.166942	0.0859115	4869/23019/7157/29883/57472/9337/9125	7	Reactome	1.843
Inhibition of the proteolytic activity of apc c required for the onset of anaphase by mitotic spindle checkpoint components	Conversion from apc c cdc20 to apc c cdh1 in late anaphase	Inhibition of the proteolytic activity of apc c required for the onset of anaphase by mitotic spindle checkpoint components	7/2055	21/10646	0.0930307	0.166942	0.0859115	27338/7324/9184/991/701/51529/25906	7	Reactome	1.86199
Pyruvate metabolism and citric acid tca cycle	Pyruvate metabolism	Pyruvate metabolism and citric acid tca cycle	15/2055	55/10646	0.0951843	0.170545	0.0877656	3945/3939/7416/682/3418/4191/54704/1431/23530/1743/2739/4200/50/5160/3029	15	Reactome	1.44654
Melanoma	Endometrial cancer	hsa05218	18/1596	73/8840	0.0965858	0.210674	0.131692	207/4193/5594/10000/5156/1019/5728/4893/5925/5605/1021/3265/1026/7157/5894/2260/5595/5295	18	KEGG	1.32363
Cytosolic sensors of pathogen associated dna	Alpha protein kinase 1 signaling pathway	Cytosolic sensors of pathogen associated dna	17/2055	64/10646	0.0970559	0.173632	0.0893546	7316/7314/1499/7520/7311/3428/5591/2547/1660/1387/2033/5434/51428/28511/9208/84265/661	17	Reactome	1.30274
Extension of telomeres	Extension of telomeres	Extension of telomeres	14/2055	51/10646	0.100082	0.178772	0.0919998	10856/55651/5111/54386/55291/6117/1017/5981/890/5425/5422/8607/3978/2237	14	Reactome	1.34793
Influenza A	Cellular senescence	hsa05164	38/1596	172/8840	0.100468	0.217681	0.136073	60/71/293/11100/2224/292/207/7514/5594/10000/3838/7416/103/1019/8106/5578/8766/5605/6772/1387/54205/2033/1021/9230/5610/3460/9021/5894/3716/836/3337/5595/1965/4928/5295/10241/57506/3836	38	KEGG	1.26685
MAPK signaling pathway	Fc epsilon RI signaling pathway	hsa04010	63/1596	300/8840	0.102964	0.221611	0.138529	9448/3312/5879/2316/3925/57551/3727/468/7423/207/5062/4214/3315/5594/3481/998/3725/2353/55970/10000/27092/4775/59283/2768/5156/4763/7422/1399/5578/4893/5605/5908/1848/3265/23118/1846/994/7157/6654/80824/5894/27091/2260/3303/836/1616/1398/7042/3654/8550/5595/9693/5566/2002/5536/6789/1386/9175/9261/5567/6300/3304/6655	63	KEGG	1.27385
Fc epsilon RI signaling pathway	Fc epsilon RI signaling pathway	hsa04664	17/1596	69/8840	0.10483	0.224065	0.140063	5879/2534/207/5594/10000/5335/5578/4893/5605/3265/6654/5894/5595/5295/6300/9846/6655	17	KEGG	1.27932
Mismatch repair	Mismatch repair	hsa03430	7/1596	23/8840	0.105483	0.224065	0.140063	5111/2956/6117/6742/5981/5425/3978	7	KEGG	1.62103
Mismatch repair	Mismatch repair	hsa03430	7/1596	23/8840	0.105483	0.224065	0.140063	5111/2956/6117/6742/5981/5425/3978	7	KEGG	1.62103
Irak2 mediated activation of tak1 complex	Alpha protein kinase 1 signaling pathway	Irak2 mediated activation of tak1 complex	4/2055	10/10646	0.10882	0.192326	0.0989749	7316/7314/7311/23118	4	Reactome	2.24889
Met receptor recycling	Met activates rap1 and rac1	Met receptor recycling	4/2055	10/10646	0.10882	0.192326	0.0989749	2549/1399/382/1398	4	Reactome	2.11448
Akt phosphorylates targets in the nucleus	Cd28 dependent pi3k akt signaling	Akt phosphorylates targets in the nucleus	4/2055	10/10646	0.10882	0.192326	0.0989749	207/10000/1385/2309	4	Reactome	1.87985
Regulation of foxo transcriptional activity by acetylation	Regulation of gene expression by hypoxia inducible factor	Regulation of foxo transcriptional activity by acetylation	4/2055	10/10646	0.10882	0.192326	0.0989749	1387/2033/2309/8850	4	Reactome	2.26865
Tetrahydrobiopterin bh4 synthesis recycling salvage and regulation	Tetrahydrobiopterin bh4 synthesis recycling salvage and regulation	Tetrahydrobiopterin bh4 synthesis recycling salvage and regulation	4/2055	10/10646	0.10882	0.192326	0.0989749	3320/801/207/1719	4	Reactome	1.93434
Camk iv mediated phosphorylation of creb	Ca dependent events	Camk iv mediated phosphorylation of creb	4/2055	10/10646	0.10882	0.192326	0.0989749	801/817/3838/1385	4	Reactome	2.03965
Atf6 atf6 alpha activates chaperone genes	Atf6 atf6 alpha activates chaperone genes	Atf6 atf6 alpha activates chaperone genes	4/2055	10/10646	0.10882	0.192326	0.0989749	811/468/7184/3309	4	Reactome	2.10962
Vasopressin regulates renal water homeostasis via aquaporins	Prostacyclin signalling through prostacyclin receptor	Vasopressin regulates renal water homeostasis via aquaporins	12/2055	43/10646	0.110555	0.195097	0.100401	2778/2782/4645/5573/2783/59345/55970/54331/8766/2787/5566/5567	12	Reactome	1.50076
MicroRNAs in cancer	Prostate cancer	hsa05206	65/1596	312/8840	0.111638	0.23408	0.146324	7431/6935/894/4082/3190/6624/387/5962/324/3925/3066/3371/9839/4193/6774/5594/6659/5156/7430/4170/5335/900/10253/7422/960/1399/5728/5578/4893/5605/1387/8660/2033/1021/3265/6093/1026/7976/994/2146/4325/7157/4854/1027/6654/5894/1786/25/659/10014/836/1398/7042/54541/4851/5595/7329/1788/27250/5295/599/7168/6655/23405/10297	65	KEGG	1.09468
Synthesis of ip3 and ip4 in the cytosol	Inositol phosphate metabolism	Synthesis of ip3 and ip4 in the cytosol	8/2055	26/10646	0.111818	0.197028	0.101395	801/51196/5335/5728/3705/3636/113026/5331	8	Reactome	1.71301
Citric acid cycle tca cycle	Citrate cycle (TCA cycle)	Citric acid cycle tca cycle	7/2055	22/10646	0.114729	0.20113	0.103506	3418/4191/1431/23530/1743/4200/50	7	Reactome	1.64774
Cell cell communication	Rhov gtpase cycle	Cell cell communication	31/2055	130/10646	0.115018	0.20113	0.103506	60/71/5781/1495/6711/1499/667/2316/56288/5747/2534/6709/1000/4301/3688/8573/5339/9459/87/1500/8826/81/10979/221935/8440/5295/3987/961/23705/8976/6251	31	Reactome	1.2268
Irak1 recruits ikk complex	Alpha protein kinase 1 signaling pathway	Irak1 recruits ikk complex	5/2055	14/10646	0.115177	0.20113	0.103506	7316/7314/7311/7334/3654	5	Reactome	1.77072
Sema3a plexin repulsion signaling by inhibiting integrin adhesion	Cd28 dependent vav1 pathway	Sema3a plexin repulsion signaling by inhibiting integrin adhesion	5/2055	14/10646	0.115177	0.20113	0.103506	5879/2534/7094/5361/9855	5	Reactome	1.97576
Interleukin 15 signaling	Interleukin 6 signaling	Interleukin 15 signaling	5/2055	14/10646	0.115177	0.20113	0.103506	6774/6654/3716/9846/6655	5	Reactome	1.7969
Regulation of tp53 activity through association with co factors	Cd28 dependent pi3k akt signaling	Regulation of tp53 activity through association with co factors	5/2055	14/10646	0.115177	0.20113	0.103506	207/10000/7157/7159/54971	5	Reactome	1.67015
Mecp2 regulates neuronal receptors and channels	Stat3 nuclear events downstream of alk signaling	Mecp2 regulates neuronal receptors and channels	6/2055	18/10646	0.116261	0.202419	0.104169	3066/2904/25942/1385/6515/4851	6	Reactome	1.65708
Synthesis of pips at the golgi membrane	Pi metabolism	Synthesis of pips at the golgi membrane	6/2055	18/10646	0.116261	0.202419	0.104169	375/377/5286/5289/200576/5298	6	Reactome	1.55568
Vascular smooth muscle contraction	Melanogenesis	hsa04270	30/1596	134/8840	0.116504	0.242717	0.151723	2778/4637/801/800/5500/387/805/808/23365/5594/2768/4628/4627/5578/4659/5605/6093/2776/9475/140465/5499/10672/5894/5501/5595/5566/5331/2767/5567/4660	30	KEGG	1.33746
Thyroid hormone synthesis	Amphetamine addiction	hsa04918	18/1596	75/8840	0.118305	0.244898	0.153086	2778/821/468/7184/5578/482/476/2876/1385/2776/9601/9586/5566/3309/2936/1386/5331/5567	18	KEGG	1.39847
Complex i biogenesis	Respiratory electron transport atp synthesis by chemiosmotic coupling and heat production by uncoupling proteins	Complex i biogenesis	15/2055	57/10646	0.12154	0.211295	0.108737	4725/4716/4719/4720/51079/4723/4700/4705/4706/4724/51300/4713/4729/4731/4708	15	Reactome	1.47404
Regulation of tnfr1 signaling	Regulation of tnfr1 signaling	Regulation of tnfr1 signaling	10/2055	35/10646	0.12181	0.21145	0.108817	10399/7316/7314/7311/25999/329/8887/331/90268/8837	10	Reactome	1.55581
Cushing syndrome	Amphetamine addiction	hsa04934	34/1596	155/8840	0.123859	0.254774	0.159259	2778/1499/324/2771/817/468/5594/1019/2773/1857/6667/5925/5605/5908/5087/1021/1026/7976/1385/2932/2776/4297/1027/1017/9101/5595/9586/5566/8312/1386/5331/2767/5567/10297	34	KEGG	1.20554
Aminoacyl-tRNA biosynthesis	Aminoacyl-tRNA biosynthesis	hsa00970	16/1596	66/8840	0.126414	0.256981	0.160639	6301/5859/4677/16/6897/51520/833/3376/2617/1615/3735/8565/57038/2193/4141/2058	16	KEGG	1.44702
2-Oxocarboxylic acid metabolism	Citrate cycle (TCA cycle)	hsa01210	9/1596	33/8840	0.126514	0.256981	0.160639	3417/586/3418/55526/84706/1431/1743/50/5160	9	KEGG	1.36474
Activated notch1 transmits signal to the nucleus	Alpha protein kinase 1 signaling pathway	Activated notch1 transmits signal to the nucleus	9/2055	31/10646	0.127604	0.220854	0.113656	7316/7314/7311/57534/83737/5663/4851/8650/51107	9	Reactome	1.43368
Downstream signaling of activated fgfr1	Downstream signaling of activated fgfr2	Downstream signaling of activated fgfr1	9/2055	31/10646	0.127604	0.220854	0.113656	5781/2549/5335/4893/3265/6654/2260/5295/10818	9	Reactome	1.44951
Downstream signaling of activated fgfr4	Downstream signaling of activated fgfr2	Downstream signaling of activated fgfr4	8/2055	27/10646	0.133353	0.229783	0.118251	5781/2549/5335/4893/3265/6654/5295/10818	8	Reactome	1.60234
Pyroptosis	Endosomal sorting complex required for transport escrt	Pyroptosis	8/2055	27/10646	0.133353	0.229783	0.118251	3146/128866/51652/27243/54205/7157/836/91782	8	Reactome	1.6264
Syndecan interactions	Non integrin membrane ecm interactions	Syndecan interactions	8/2055	27/10646	0.133353	0.229783	0.118251	3371/3688/8573/9672/5578/3693/87/3685	8	Reactome	1.38712
Fatty acid metabolism	Biosynthesis of unsaturated fatty acids	hsa01212	14/1596	57/8840	0.134919	0.272352	0.170247	6319/2194/39/2181/9415/3030/31/3992/1892/3295/51/60481/6342/3032	14	KEGG	1.35195
Iron uptake and transport	Epithelial cell signaling in Helicobacter pylori infection	Iron uptake and transport	15/2055	58/10646	0.136162	0.234279	0.120565	2495/7316/2512/7314/7311/6500/55832/527/9550/26234/51382/155066/4738/526/3658	15	Reactome	1.26568
Rna polymerase ii transcribes snrna genes	Formation of the early elongation complex	Rna polymerase ii transcribes snrna genes	20/2055	81/10646	0.138188	0.237096	0.122014	29101/6667/6829/2962/5434/5439/55197/2957/22916/5430/54973/55174/2963/79035/51593/5431/5436/65123/23248/5433	20	Reactome	1.16795
Bbsome mediated cargo targeting to cilium	Folding of actin by cct tric	Bbsome mediated cargo targeting to cilium	7/2055	23/10646	0.138813	0.237096	0.122014	22948/7203/10576/6950/117177/10575/10694	7	Reactome	1.54189
Activated tak1 mediates p38 mapk activation	Alpha protein kinase 1 signaling pathway	Activated tak1 mediates p38 mapk activation	7/2055	23/10646	0.138813	0.237096	0.122014	7316/7314/7311/23118/7334/3654/9261	7	Reactome	1.63681
Ikk complex recruitment mediated by rip1	Ikk complex recruitment mediated by rip1	Ikk complex recruitment mediated by rip1	7/2055	23/10646	0.138813	0.237096	0.122014	7316/7314/7311/7323/7322/7334/329	7	Reactome	1.63189
Telomere extension by telomerase	Extension of telomeres	Telomere extension by telomerase	7/2055	23/10646	0.138813	0.237096	0.122014	10856/55651/54386/55291/1017/890/8607	7	Reactome	1.45005
Fatty acid degradation	Valine, leucine and isoleucine degradation	hsa00071	11/1596	43/8840	0.139239	0.279337	0.174614	39/2181/501/3030/128/1892/51/1632/224/3032/10455	11	KEGG	1.38771
Chemokine signaling pathway	Fc epsilon RI signaling pathway	hsa04062	41/1596	193/8840	0.142748	0.28462	0.177916	2782/387/5879/57580/56288/5747/2771/207/53358/2783/6774/5594/59345/998/55970/10000/5335/2773/1399/54331/4893/6772/5908/3265/6093/2787/2309/2932/2776/9475/6654/5894/1398/25759/5595/5566/5331/5295/5567/2870/6655	41	KEGG	1.24923
Ldl clearance	Ldl clearance	Ldl clearance	6/2055	19/10646	0.143528	0.244082	0.125609	1213/1173/163/1211/160/161	6	Reactome	1.55267
Processive synthesis on the c strand of the telomere	Mismatch repair	Processive synthesis on the c strand of the telomere	6/2055	19/10646	0.143528	0.244082	0.125609	5111/54386/6117/5425/3978/2237	6	Reactome	1.73192
Scavenging by class a receptors	Atf6 atf6 alpha activates chaperone genes	Scavenging by class a receptors	6/2055	19/10646	0.143528	0.244082	0.125609	2495/2512/811/1284/7184/1282	6	Reactome	1.50717
Insulin receptor signalling cascade	Irs mediated signalling	Insulin receptor signalling cascade	14/2055	54/10646	0.144282	0.244307	0.125725	5781/2549/2887/5594/4893/8660/3265/6654/2260/5595/5289/5295/10818/9846	14	Reactome	1.31785
Endosomal vacuolar pathway	Endosomal vacuolar pathway	Endosomal vacuolar pathway	4/2055	11/10646	0.14594	0.244307	0.125725	567/3105/3106/3107	4	Reactome	1.95453
Alpha protein kinase 1 signaling pathway	Alpha protein kinase 1 signaling pathway	Alpha protein kinase 1 signaling pathway	4/2055	11/10646	0.14594	0.244307	0.125725	7316/7314/7311/23118	4	Reactome	1.89074
Ticam1 traf6 dependent induction of tak1 complex	Alpha protein kinase 1 signaling pathway	Ticam1 traf6 dependent induction of tak1 complex	4/2055	11/10646	0.14594	0.244307	0.125725	7316/7314/7311/23118	4	Reactome	1.95205
Maturation of sars cov 1 nucleoprotein	Translation of sars cov 2 structural proteins	Maturation of sars cov 1 nucleoprotein	4/2055	11/10646	0.14594	0.244307	0.125725	7341/2932/143/7329	4	Reactome	2.04483
Signaling by leptin	Interleukin 6 signaling	Signaling by leptin	4/2055	11/10646	0.14594	0.244307	0.125725	5781/6774/8660/9021	4	Reactome	1.73883
Met activates ras signaling	Erythropoietin activates ras	Met activates ras signaling	4/2055	11/10646	0.14594	0.244307	0.125725	4893/3265/6654/10048	4	Reactome	1.86387
Uptake and function of anthrax toxins	Tetrahydrobiopterin bh4 synthesis recycling salvage and regulation	Uptake and function of anthrax toxins	4/2055	11/10646	0.14594	0.244307	0.125725	801/5605/84168/10015	4	Reactome	1.8592
Free fatty acids regulate insulin secretion	Regulation of insulin secretion	Free fatty acids regulate insulin secretion	4/2055	11/10646	0.14594	0.244307	0.125725	2181/2776/5331/2767	4	Reactome	1.97269
Synthesis of pips at the late endosome membrane	Pi metabolism	Synthesis of pips at the late endosome membrane	4/2055	11/10646	0.14594	0.244307	0.125725	8898/5286/5289/200576	4	Reactome	1.97803
Pentose phosphate pathway	Pentose phosphate pathway	Pentose phosphate pathway	5/2055	15/10646	0.146584	0.244307	0.125725	6888/7086/5226/2539/25796	5	Reactome	1.70991
Pentose phosphate pathway	Pentose phosphate pathway	Pentose phosphate pathway	5/2055	15/10646	0.146584	0.244307	0.125725	6888/7086/5226/2539/25796	5	Reactome	1.70991
Mismatch repair	Mismatch repair	Mismatch repair	5/2055	15/10646	0.146584	0.244307	0.125725	5111/2956/6117/5425/3978	5	Reactome	1.583
Mismatch repair	Mismatch repair	Mismatch repair	5/2055	15/10646	0.146584	0.244307	0.125725	5111/2956/6117/5425/3978	5	Reactome	1.583
Signaling by notch1 hd domain mutants in cancer	Alpha protein kinase 1 signaling pathway	Signaling by notch1 hd domain mutants in cancer	5/2055	15/10646	0.146584	0.244307	0.125725	7316/7314/7311/57534/4851	5	Reactome	1.79617
Signaling by activin	Signaling by activin	Signaling by activin	5/2055	15/10646	0.146584	0.244307	0.125725	5594/4087/4089/10589/5595	5	Reactome	1.62105
Termination of translesion dna synthesis	Alpha protein kinase 1 signaling pathway	Termination of translesion dna synthesis	9/2055	32/10646	0.148748	0.24721	0.127219	7316/7314/7311/5111/6117/5981/5425/54107/9246	9	Reactome	1.48216
Nuclear signaling by erbb4	Nuclear signaling by erbb4	Nuclear signaling by erbb4	9/2055	32/10646	0.148748	0.24721	0.127219	2670/3925/6285/9611/6678/23118/10413/5663/51107	9	Reactome	1.45262
Glutathione metabolism	Detoxification of reactive oxygen species	hsa00480	14/1596	58/8840	0.149911	0.29708	0.185705	2879/3417/6611/2950/5226/4953/3418/6241/6723/6240/2876/9588/2936/2539	14	KEGG	1.46992
Non integrin membrane ecm interactions	Non integrin membrane ecm interactions	Non integrin membrane ecm interactions	15/2055	59/10646	0.151724	0.251796	0.129579	3371/1284/1282/3688/8573/9672/5578/3693/87/780/375790/3685/3910/1301/3915	15	Reactome	1.23863
Transcriptional regulation by ventx	Conversion from apc c cdc20 to apc c cdh1 in late anaphase	Transcriptional regulation by ventx	11/2055	41/10646	0.152493	0.252358	0.129869	1499/26523/27338/10919/79813/7157/7324/23112/51529/25906/27327	11	Reactome	1.31357
Rna polymerase iii transcription	Rna polymerase iii transcription	Rna polymerase iii transcription	11/2055	41/10646	0.152493	0.252358	0.129869	4781/55814/4774/2971/4784/5434/4782/6741/84265/661/9329	11	Reactome	1.44552
TGF-beta signaling pathway	Long-term depression	hsa04350	24/1596	108/8840	0.156757	0.307526	0.192235	387/6500/5518/3400/3066/9611/5594/7027/6667/5515/1387/56963/25942/2033/6497/6093/5516/4087/4089/659/7042/5595/4052/4090	24	KEGG	1.27862
Base excision repair	Base excision repair	hsa03410	11/1596	44/8840	0.157075	0.307526	0.192235	3146/142/328/5111/143/5981/5425/8505/3978/54107/2237	11	KEGG	1.51319
Base excision repair	Mismatch repair	hsa03410	11/1596	44/8840	0.157075	0.307526	0.192235	3146/142/328/5111/143/5981/5425/8505/3978/54107/2237	11	KEGG	1.51319
Signaling by insulin receptor	Irs mediated signalling	Signaling by insulin receptor	19/2055	78/10646	0.160289	0.264511	0.136123	5781/2549/2887/5594/4893/8660/527/3265/9550/6654/2260/51382/155066/5595/5289/526/5295/10818/9846	19	Reactome	1.32511
Regulation of insulin secretion	Regulation of insulin secretion	Regulation of insulin secretion	19/2055	78/10646	0.160289	0.264511	0.136123	2778/2782/4082/5573/2771/2181/2783/59345/55970/54331/5578/8826/2787/2776/10768/5566/5331/2767/5567	19	Reactome	1.14583
Cocaine addiction	Amphetamine addiction	hsa05030	12/1596	49/8840	0.160774	0.311427	0.194673	2778/2771/468/3725/2904/2773/1385/9586/5566/1386/5567/4129	12	KEGG	1.35537
Amino acids regulate mtorc1	Mtor signalling	Amino acids regulate mtorc1	14/2055	55/10646	0.161047	0.265013	0.136381	23677/527/64223/9550/55004/6396/51382/155066/10670/729438/526/81929/58528/389541	14	Reactome	1.20386
Sensory processing of sound by outer hair cells of the cochlea	Sensory processing of sound	Sensory processing of sound by outer hair cells of the cochlea	14/2055	55/10646	0.161047	0.265013	0.136381	60/71/23136/6711/5962/4478/6709/8573/11078/7430/4627/5756/2059/2934	14	Reactome	1.28974
Retrograde endocannabinoid signaling	Respiratory electron transport atp synthesis by chemiosmotic coupling and heat production by uncoupling proteins	hsa04723	32/1596	149/8840	0.1613	0.311427	0.194673	2782/2771/2783/5594/59345/55970/4725/55879/2773/4716/54331/5578/4719/2787/4720/51079/2776/4723/4700/4705/4706/1268/4724/5595/4713/5566/5331/4729/5567/6300/4731/4708	32	KEGG	1.30749
Activation of atr in response to replication stress	Dna strand elongation	Activation of atr in response to replication stress	10/2055	37/10646	0.161662	0.265652	0.13671	4173/4172/63967/4176/4171/6117/4175/1017/5000/4174	10	Reactome	1.50083
Lipid and atherosclerosis	Fluid shear stress and atherosclerosis	hsa05417	45/1596	216/8840	0.161942	0.311427	0.194673	3320/3326/3312/801/387/5879/3329/805/808/5747/57534/817/468/207/3308/7184/6774/5594/998/3725/2353/10000/4775/5335/5578/4893/5908/54205/3265/23118/6648/2932/9475/7157/3303/836/3654/5595/4780/1965/3309/5331/5295/6300/3304	45	KEGG	1.15499
Synaptic vesicle cycle	Ldl clearance	hsa04721	18/1596	79/8840	0.169753	0.324527	0.202862	1213/1173/6507/163/1211/527/9550/160/161/1785/6506/51382/155066/1212/10497/526/6536/26052	18	KEGG	1.25495
Gastric cancer	Endometrial cancer	hsa05226	32/1596	150/8840	0.171344	0.325655	0.203567	1495/1499/324/1452/2549/207/53358/5594/10000/1857/4893/5925/5605/3265/1026/7976/2932/7157/4087/1027/6654/5894/4089/1017/7042/25759/4040/5595/8312/5295/6655/10297	32	KEGG	1.13838
Fgfr2 mutant receptor activation	Formation of the early elongation complex	Fgfr2 mutant receptor activation	9/2055	33/10646	0.171506	0.281433	0.144831	2962/5434/5439/22916/5430/2963/5431/5436/5433	9	Reactome	1.41798
Glucagon like peptide 1 glp1 regulates insulin secretion	Prostacyclin signalling through prostacyclin receptor	Glucagon like peptide 1 glp1 regulates insulin secretion	11/2055	42/10646	0.172635	0.282889	0.14558	2778/2782/5573/2783/59345/55970/54331/8826/2787/5566/5567	11	Reactome	1.22856
Defective b4galt7 causes eds progeroid type	Defective b4galt7 causes eds progeroid type	Defective b4galt7 causes eds progeroid type	6/2055	20/10646	0.173399	0.283743	0.14602	1462/9672/63827/2817/1463/375790	6	Reactome	1.69654
Mitochondrial protein import	Pink1 prkn mediated mitophagy	Mitochondrial protein import	16/2055	65/10646	0.174593	0.285299	0.14682	293/498/3329/506/51142/3313/7416/26517/1431/9804/401505/54927/10452/26521/50/26515	16	Reactome	1.17494
Arginine and proline metabolism	Arginine and proline metabolism	hsa00330	12/1596	50/8840	0.178865	0.337971	0.211266	1152/6611/4953/501/262/6723/55748/112483/224/6303/5033/4129	12	KEGG	1.23729
Sting mediated induction of host immune responses	Irf3 mediated induction of type i ifn	Sting mediated induction of host immune responses	5/2055	16/10646	0.181153	0.293966	0.151281	7520/3428/5591/2547/51428	5	Reactome	1.64297
Assembly of the hiv virion	Alpha protein kinase 1 signaling pathway	Assembly of the hiv virion	5/2055	16/10646	0.181153	0.293966	0.151281	7316/7314/5478/7311/79720	5	Reactome	1.6735
Map3k8 tpl2 dependent mapk1 3 activation	Alpha protein kinase 1 signaling pathway	Map3k8 tpl2 dependent mapk1 3 activation	5/2055	16/10646	0.181153	0.293966	0.151281	7316/7314/7311/6500/23291	5	Reactome	1.47941
P75ntr signals via nf kb	Alpha protein kinase 1 signaling pathway	P75ntr signals via nf kb	5/2055	16/10646	0.181153	0.293966	0.151281	7316/7314/7311/8878/3654	5	Reactome	1.74615
Regulation of kit signaling	Pecam1 interactions	Regulation of kit signaling	5/2055	16/10646	0.181153	0.293966	0.151281	2534/7525/5578/6654/867	5	Reactome	1.52727
Dap12 signaling	Downstream signaling of activated fgfr2	Dap12 signaling	8/2055	29/10646	0.182078	0.295058	0.151843	567/5879/2534/5335/4893/3265/6654/5295	8	Reactome	1.49733
Resolution of abasic sites ap sites	Mismatch repair	Resolution of abasic sites ap sites	10/2055	38/10646	0.183699	0.297272	0.152982	142/328/5111/6117/5981/5425/8505/3978/54107/2237	10	Reactome	1.30961
Fluid shear stress and atherosclerosis	Fluid shear stress and atherosclerosis	hsa05418	30/1596	141/8840	0.184734	0.347043	0.216937	60/71/3320/3326/801/1499/387/5879/805/808/5747/8878/2950/207/7184/6613/3725/2353/10000/7422/2817/7341/4313/7157/6612/659/3685/4780/5295/6300	30	KEGG	1.11982
Cd28 dependent vav1 pathway	Cd28 dependent vav1 pathway	Cd28 dependent vav1 pathway	4/2055	12/10646	0.187135	0.301167	0.154986	5879/2534/5062/998	4	Reactome	1.7947
Physiological factors	Physiological factors	Physiological factors	4/2055	12/10646	0.187135	0.301167	0.154986	28996/25937/8850/204851	4	Reactome	1.85031
Atf6 atf6 alpha activates chaperones	Atf6 atf6 alpha activates chaperone genes	Atf6 atf6 alpha activates chaperones	4/2055	12/10646	0.187135	0.301167	0.154986	811/468/7184/3309	4	Reactome	1.63999
Toxoplasmosis	Pancreatic cancer	hsa05145	24/1596	111/8840	0.193162	0.360792	0.225531	3312/2771/207/6774/5594/10000/3688/2773/6772/54205/23118/3460/329/3716/3303/836/7042/3654/5595/6300/331/3910/3304/3915	24	KEGG	1.09045
Non-homologous end-joining	Irf3 mediated induction of type i ifn	hsa03450	4/1596	13/8840	0.19525	0.362607	0.226666	7520/5591/2547/2237	4	KEGG	1.77178
Hedgehog signaling pathway	Triglyceride catabolism	hsa04340	13/1596	56/8840	0.19913	0.366844	0.229315	894/1452/2737/1454/8452/2932/23291/23295/8405/5566/5567/1456/1453	13	KEGG	1.17128
Gastric acid secretion	Amphetamine addiction	hsa04971	17/1596	76/8840	0.199789	0.366844	0.229315	60/71/2778/801/805/808/2771/817/7430/2773/5578/482/476/2776/5566/5331/5567	17	KEGG	1.23057
Ecm proteoglycans	Non integrin membrane ecm interactions	Ecm proteoglycans	18/2055	76/10646	0.201828	0.324366	0.166925	1462/3371/1284/1282/3688/351/5802/1299/6678/3693/63827/1463/375790/7042/3685/3910/4038/3915	18	Reactome	1.27398
Butanoate metabolism	Valine, leucine and isoleucine degradation	hsa00650	7/1596	27/8840	0.202249	0.367211	0.229544	3157/39/3030/1892/5019/18/65985	7	KEGG	1.52539
Biosynthesis of unsaturated fatty acids	Biosynthesis of unsaturated fatty acids	hsa01040	7/1596	27/8840	0.202249	0.367211	0.229544	6319/9415/3992/3295/51/60481/6342	7	KEGG	1.34173
Ca2 pathway	Prostacyclin signalling through prostacyclin receptor	Ca2 pathway	15/2055	62/10646	0.203711	0.326943	0.168251	801/2782/1499/2783/59345/55970/54331/5578/26523/27161/2787/7976/23112/5331/27327	15	Reactome	1.24055
Synaptic adhesion like molecules	Ionotropic activity of kainate receptors	Synaptic adhesion like molecules	6/2055	21/10646	0.205546	0.329437	0.169535	2319/10211/2904/5802/1739/10313	6	Reactome	1.42822
Downstream signaling of activated fgfr2	Downstream signaling of activated fgfr2	Downstream signaling of activated fgfr2	8/2055	30/10646	0.208954	0.33444	0.17211	5781/2549/5335/4893/3265/6654/5295/10818	8	Reactome	1.34177
Synthesis of pips at the plasma membrane	Pi metabolism	Synthesis of pips at the plasma membrane	13/2055	53/10646	0.210308	0.336147	0.172988	57664/375/5783/5728/8396/51552/5868/3636/81846/59339/8898/5286/5295	13	Reactome	1.25768
Eukaryotic translation initiation	Eukaryotic translation initiation	Eukaryotic translation initiation	27/2055	120/10646	0.216103	0.34494	0.177513	26986/1975/8661/1973/2197/51386/8663/7311/7458/9669/3646/1983/8667/8665/1968/1981/8662/8664/1974/8666/8668/1978/8894/27335/10480/1965/1964	27	Reactome	1.11225
Tnf signaling	Regulation of tnfr1 signaling	Tnf signaling	11/2055	44/10646	0.216421	0.344976	0.177532	10399/7316/7314/7311/25999/23118/329/8887/331/90268/8837	11	Reactome	1.38426
Trafficking of glur2 containing ampa receptors	Ldl clearance	Trafficking of glur2 containing ampa receptors	5/2055	17/10646	0.218357	0.346645	0.178391	1173/163/5578/160/161	5	Reactome	1.66733
Protein methylation	Legionellosis	Protein methylation	5/2055	17/10646	0.218357	0.346645	0.178391	1915/1938/3312/801/7415	5	Reactome	1.6375
Butyrate response factor 1 brf1 binds and destabilizes mrna	Butyrate response factor 1 brf1 binds and destabilizes mrna	Butyrate response factor 1 brf1 binds and destabilizes mrna	5/2055	17/10646	0.218357	0.346645	0.178391	207/677/7529/9261/167227	5	Reactome	1.59706
Sensory processing of sound	Sensory processing of sound	Sensory processing of sound	18/2055	77/10646	0.21876	0.346814	0.178477	60/71/23136/6711/5962/4478/6709/832/8573/11078/7430/4627/5756/830/2059/829/1488/2934	18	Reactome	1.29772
Peroxisomal protein import	Ikk complex recruitment mediated by rip1	Peroxisomal protein import	15/2055	63/10646	0.222659	0.352518	0.181413	7316/7314/3417/7311/54469/7323/8239/7322/3295/51/8443/6342/1891/10455/83752	15	Reactome	1.12477
Calnexin calreticulin cycle	Alpha protein kinase 1 signaling pathway	Calnexin calreticulin cycle	7/2055	26/10646	0.223487	0.352875	0.181596	7316/7314/811/7311/821/5589/267	7	Reactome	1.3943
A tetrasaccharide linker sequence is required for gag synthesis	Defective b4galt7 causes eds progeroid type	A tetrasaccharide linker sequence is required for gag synthesis	7/2055	26/10646	0.223487	0.352875	0.181596	1462/9672/63827/27087/2817/1463/375790	7	Reactome	1.2764
Protein protein interactions at synapses	Neurexins and neuroligins	Protein protein interactions at synapses	20/2055	87/10646	0.226409	0.357006	0.183723	23136/2319/26037/10211/2037/8573/2904/5802/57669/1739/22839/10313/9456/28988/8825/94030/321/55327/57555/8500	20	Reactome	1.25149
Copii mediated vesicle transport	Copii mediated vesicle transport	Copii mediated vesicle transport	16/2055	68/10646	0.227751	0.358639	0.184563	10972/55291/10959/6396/10484/10427/81876/9632/22870/10342/22872/8615/2801/10652/5861/1453	16	Reactome	1.19422
Unfolded protein response upr	Ire1alpha activates chaperones	Unfolded protein response upr	21/2055	92/10646	0.229698	0.361218	0.18589	811/3068/8570/468/118/7184/1968/1639/10106/7094/10130/2137/8894/1054/4000/116138/1965/3309/22872/27230/167227	21	Reactome	1.23875
Acute myeloid leukemia	Fc epsilon RI signaling pathway	hsa05221	15/1596	68/8840	0.235648	0.425476	0.265966	207/6774/5594/10000/4893/5605/1978/1848/3265/6654/5894/890/5595/5295/6655	15	KEGG	1.17802
Pyruvate metabolism	Pyruvate metabolism	Pyruvate metabolism	8/2055	31/10646	0.237249	0.372593	0.191744	3945/3939/7416/682/54704/2739/5160/3029	8	Reactome	1.26413
Pyruvate metabolism	Pyruvate metabolism	Pyruvate metabolism	8/2055	31/10646	0.237249	0.372593	0.191744	3945/3939/7416/682/54704/2739/5160/3029	8	Reactome	1.26413
Jnk c jun kinases phosphorylation and activation mediated by activated human tak1	Alpha protein kinase 1 signaling pathway	Jnk c jun kinases phosphorylation and activation mediated by activated human tak1	6/2055	22/10646	0.239602	0.374779	0.192869	7316/7314/7311/23118/7334/3654	6	Reactome	1.49144
Notch2 activation and transmission of signal to the nucleus	Alpha protein kinase 1 signaling pathway	Notch2 activation and transmission of signal to the nucleus	6/2055	22/10646	0.239602	0.374779	0.192869	7316/7314/7311/57534/5663/51107	6	Reactome	1.38366
Cd28 dependent pi3k akt signaling	Cd28 dependent pi3k akt signaling	Cd28 dependent pi3k akt signaling	6/2055	22/10646	0.239602	0.374779	0.192869	2534/207/10000/64223/79109/5295	6	Reactome	1.49074
Ire1alpha activates chaperones	Ire1alpha activates chaperones	Ire1alpha activates chaperones	12/2055	50/10646	0.246943	0.385746	0.198513	3068/118/1639/10106/7094/10130/2137/4000/116138/3309/22872/27230	12	Reactome	1.2152
Nod1 2 signaling pathway	Alpha protein kinase 1 signaling pathway	Nod1 2 signaling pathway	9/2055	36/10646	0.248133	0.387088	0.199203	7316/7314/7311/23118/83737/7334/329/3654/6300	9	Reactome	1.40378
Viral myocarditis	Endosomal vacuolar pathway	hsa05416	15/1596	69/8840	0.254301	0.456618	0.285433	60/71/1982/5879/2534/8672/1981/3105/3106/54205/6443/25/3107/836/1837	15	KEGG	1.30146
Glycogen metabolism	Alpha protein kinase 1 signaling pathway	Glycogen metabolism	7/2055	27/10646	0.255035	0.397324	0.204471	7316/7314/801/7311/5834/5257/5236	7	Reactome	1.3506
Dag and ip3 signaling	Ca dependent events	Dag and ip3 signaling	10/2055	41/10646	0.256943	0.399233	0.205453	801/5573/817/3838/5335/5578/1385/10768/5566/5567	10	Reactome	1.18669
Pi metabolism	Pi metabolism	Pi metabolism	19/2055	84/10646	0.257569	0.399233	0.205453	57664/375/5783/5728/377/8396/51552/5868/3636/81846/59339/6305/8898/5286/5289/23760/5295/200576/5298	19	Reactome	1.15459
Tie2 signaling	Downstream signaling of activated fgfr2	Tie2 signaling	5/2055	18/10646	0.257624	0.399233	0.205453	5781/4893/3265/6654/5295	5	Reactome	1.53013
RNA polymerase	Formation of the early elongation complex	hsa03020	8/1596	34/8840	0.261824	0.467543	0.292262	5434/5439/5430/5431/5436/84265/5433/661	8	KEGG	1.31045
Nucleotide metabolism	Metabolism of nucleotides	hsa01232	18/1596	85/8840	0.264776	0.468755	0.293019	4831/4833/2987/131870/3615/6241/7298/4830/6240/8833/115024/51727/1854/51020/158/204/22978/3614	18	KEGG	1.1676
Progesterone-mediated oocyte maturation	Cellular senescence	hsa04914	23/1596	111/8840	0.265388	0.468755	0.293019	3320/3326/2771/207/5594/10000/2773/10459/994/891/5894/1017/983/890/5595/5566/5347/5295/5567/6300/51529/25906/699	23	KEGG	1.06923
Metabolism of steroids	Rora activates gene expression	Metabolism of steroids	33/2055	153/10646	0.266074	0.411782	0.211911	3157/6319/2194/3837/5901/39/2222/2224/6613/80205/79718/3422/31/6667/1387/6721/8648/6604/1595/4047/3295/114883/10484/10427/9632/7329/1718/6342/5007/23054/6713/10498/83930	33	Reactome	1.03049
Perk regulates gene expression	Perk regulates gene expression	Perk regulates gene expression	8/2055	32/10646	0.26675	0.412281	0.212168	8570/468/1968/8894/1054/1965/3309/167227	8	Reactome	1.38834
Antigen processing and presentation	Endosomal vacuolar pathway	hsa04612	17/1596	80/8840	0.267689	0.470264	0.293963	3320/3326/3312/567/811/821/3308/3105/10197/3106/1385/3303/3107/5720/1508/3309/3304	17	KEGG	1.24848
Frs mediated fgfr1 signaling	Downstream signaling of activated fgfr2	Frs mediated fgfr1 signaling	6/2055	23/10646	0.275175	0.423669	0.218028	5781/4893/3265/6654/2260/10818	6	Reactome	1.23217
Signaling by nodal	Signaling by activin	Signaling by nodal	6/2055	23/10646	0.275175	0.423669	0.218028	5594/2309/4087/4089/10589/5595	6	Reactome	1.26443
Neurexins and neuroligins	Neurexins and neuroligins	Neurexins and neuroligins	13/2055	56/10646	0.275403	0.423669	0.218028	23136/26037/2037/8573/2904/57669/22839/9456/28988/8825/321/55327/57555	13	Reactome	1.20405
Mitochondrial fatty acid beta oxidation	Valine, leucine and isoleucine degradation	Mitochondrial fatty acid beta oxidation	9/2055	37/10646	0.275928	0.423669	0.218028	1622/3030/1892/5096/5095/1632/4706/84320/3032	9	Reactome	1.26482
Ca dependent events	Ca dependent events	Ca dependent events	9/2055	37/10646	0.275928	0.423669	0.218028	801/5573/817/5594/3838/5578/1385/5566/5567	9	Reactome	1.15002
Polymerase switching	Mismatch repair	Polymerase switching	4/2055	14/10646	0.277986	0.425155	0.218793	5111/5981/5425/5422	4	Reactome	1.49672
Cs ds degradation	Defective b4galt7 causes eds progeroid type	Cs ds degradation	4/2055	14/10646	0.277986	0.425155	0.218793	1462/63827/1463/3423	4	Reactome	1.40493
B cell receptor signaling pathway	Fc epsilon RI signaling pathway	hsa04662	19/1596	91/8840	0.278808	0.487165	0.304527	5879/207/5594/3725/2353/10000/4775/4893/5605/3265/2932/6654/5894/975/3636/5595/10892/5295/6655	19	KEGG	1.14617
Regulation of beta cell development	Notch4 intracellular domain regulates transcription	Regulation of beta cell development	10/2055	42/10646	0.283289	0.432701	0.222676	207/10000/84441/1387/2033/3280/3516/4851/8850/22938	10	Reactome	1.27845
Steroid biosynthesis	Cholesterol biosynthesis	hsa00100	5/1596	20/8840	0.287002	0.4988	0.3118	2222/1595/4047/1718/6713	5	KEGG	1.3128
Adrenaline noradrenaline inhibits insulin secretion	Prostacyclin signalling through prostacyclin receptor	Adrenaline noradrenaline inhibits insulin secretion	7/2055	28/10646	0.287773	0.438975	0.225905	2782/2771/2783/59345/55970/54331/2787	7	Reactome	1.3876
Epithelial cell signaling in Helicobacter pylori infection	Epithelial cell signaling in Helicobacter pylori infection	hsa05120	15/1596	71/8840	0.29314	0.506758	0.316775	5803/5781/5879/7082/998/3725/5335/527/9550/836/51382/155066/526/6300/28964	15	KEGG	1.2682
Aquaporin mediated transport	Prostacyclin signalling through prostacyclin receptor	Aquaporin mediated transport	12/2055	52/10646	0.294279	0.448316	0.230712	2778/2782/4645/5573/2783/59345/55970/54331/8766/2787/5566/5567	12	Reactome	1.13376
Transmission across chemical synapses	Transport of connexons to the plasma membrane	Transmission across chemical synapses	56/2055	270/10646	0.294932	0.448726	0.230923	7846/10376/347733/7280/3312/801/2782/4747/5879/2752/1173/5573/10381/2771/6507/817/163/4193/2783/5594/59345/84790/55970/27092/3838/59283/8573/2904/55879/10383/2773/84617/54331/5578/4893/8874/1739/3265/2787/1385/160/2899/161/23229/6506/18/5595/4646/8825/5566/10497/5331/55327/5567/8500/28964	56	Reactome	1.11856
Adherens junctions interactions	Adherens junctions interactions	Adherens junctions interactions	8/2055	33/10646	0.297228	0.450671	0.231924	60/71/1495/1499/1000/4301/1500/23705	8	Reactome	1.21396
Other semaphorin interactions	Semaphorin interactions	Other semaphorin interactions	5/2055	19/10646	0.298373	0.450671	0.231924	3688/9037/80031/5361/57556	5	Reactome	1.25774
Transcription of e2f targets under negative control by dream complex	G0 and early g1	Transcription of e2f targets under negative control by dream complex	5/2055	19/10646	0.298373	0.450671	0.231924	5928/7153/7027/5111/5934	5	Reactome	1.29919
Metabolism of cofactors	Tetrahydrobiopterin bh4 synthesis recycling salvage and regulation	Metabolism of cofactors	5/2055	19/10646	0.298373	0.450671	0.231924	3320/801/3417/207/1719	5	Reactome	1.23299
Interleukin 21 signaling	Interleukin 6 signaling	Interleukin 21 signaling	3/2055	10/10646	0.301217	0.450671	0.231924	6774/6772/3716	3	Reactome	1.6436
P75ntr regulates axonogenesis	P75ntr regulates axonogenesis	P75ntr regulates axonogenesis	3/2055	10/10646	0.301217	0.450671	0.231924	57142/387/396	3	Reactome	1.47959
Stat5 activation downstream of flt3 itd mutants	Regulation of runx1 expression and activity	Stat5 activation downstream of flt3 itd mutants	3/2055	10/10646	0.301217	0.450671	0.231924	5781/1026/9846	3	Reactome	1.66678
Synthesis of pyrophosphates in the cytosol	Inositol phosphate metabolism	Synthesis of pyrophosphates in the cytosol	3/2055	10/10646	0.301217	0.450671	0.231924	11165/3705/11163	3	Reactome	1.58458
Ionotropic activity of kainate receptors	Ionotropic activity of kainate receptors	Ionotropic activity of kainate receptors	3/2055	10/10646	0.301217	0.450671	0.231924	801/1739/2899	3	Reactome	1.50899
[truncated: 32 more rows]
