# Supplementary material for: Molecular Encoding of Ischemic Stroke and its Resolution after Human Neural Stem Cell Therapy by Extracellular Vesicles
Source: MedComm (2020). 2025 Oct 28;6(11):e70400. doi: 10.1002/mco2.70400 (PMC12559856; doi:10.1002/mco2.70400)
Supplement: Supplementary file 6 — mco270400‐sup‐0006‐TableS5.xlsx. [file MCO2-6-e70400-s007.xlsx]

## Sheet: microRNA.homologue
Homo sapiens	Homo sapiens sequences	Rattus norvegicus	Rattus norvegicus sequences	Number of mismatches
>hsa-let-7a-5p	TGAGGTAGTAGGTTGTATAGTT	>rno-let-7a-5p	TGAGGTAGTAGGTTGTATAGTT	0
>hsa-let-7b-5p	TGAGGTAGTAGGTTGTGTGGTT	>rno-let-7b-5p	TGAGGTAGTAGGTTGTGTGGTT	0
>hsa-let-7c-3p	CTGTACAACCTTCTAGCTTTCC	>rno-let-7c-1-3p	CTGTACAACCTTCTAGCTTTCC	0
>hsa-let-7c-5p	TGAGGTAGTAGGTTGTATGGTT	>rno-let-7c-5p	TGAGGTAGTAGGTTGTATGGTT	0
>hsa-let-7d-3p	CTATACGACCTGCTGCCTTTCT	>rno-let-7d-3p	CTATACGACCTGCTGCCTTTCT	0
>hsa-let-7d-5p	AGAGGTAGTAGGTTGCATAGTT	>rno-let-7d-5p	AGAGGTAGTAGGTTGCATAGTT	0
>hsa-let-7e-5p	TGAGGTAGGAGGTTGTATAGTT	>rno-let-7e-5p	TGAGGTAGGAGGTTGTATAGTT	0
>hsa-let-7f-5p	TGAGGTAGTAGATTGTATAGTT	>rno-let-7f-5p	TGAGGTAGTAGATTGTATAGTT	0
>hsa-let-7g-5p	TGAGGTAGTAGTTTGTACAGTT	>rno-let-7g-5p	TGAGGTAGTAGTTTGTACAGTT	0
>hsa-let-7i-5p	TGAGGTAGTAGTTTGTGCTGTT	>rno-let-7i-5p	TGAGGTAGTAGTTTGTGCTGTT	0
>hsa-miR-1-3p	TGGAATGTAAAGAAGTATGTAT	>rno-miR-1b	TGGAATGTAAAGAAGTATGTAT	0
>hsa-miR-100-5p	AACCCGTAGATCCGAACTTGTG	>rno-miR-100-5p	AACCCGTAGATCCGAACTTGTG	0
>hsa-miR-101-3p	TACAGTACTGTGATAACTGAA	>rno-miR-101a-3p	TACAGTACTGTGATAACTGAA	0
>hsa-miR-103a-3p	AGCAGCATTGTACAGGGCTATGA	>rno-miR-103-3p	AGCAGCATTGTACAGGGCTATGA	0
>hsa-miR-106b-3p	CCGCACTGTGGGTACTTGCTGC	>rno-miR-106b-3p	CCGCACTGTGGGTACTTGCTGC	0
>hsa-miR-106b-5p	TAAAGTGCTGACAGTGCAGAT	>rno-miR-106b-5p	TAAAGTGCTGACAGTGCAGAT	0
>hsa-miR-107	AGCAGCATTGTACAGGGCTATCA	>rno-miR-107-3p	AGCAGCATTGTACAGGGCTATCA	0
>hsa-miR-122-5p	TGGAGTGTGACAATGGTGTTTG	>rno-miR-122-5p	TGGAGTGTGACAATGGTGTTTG	0
>hsa-miR-125a-3p	ACAGGTGAGGTTCTTGGGAGCC	>rno-miR-125a-3p	ACAGGTGAGGTTCTTGGGAGCC	0
>hsa-miR-125a-5p	TCCCTGAGACCCTTTAACCTGTGA	>rno-miR-125a-5p	TCCCTGAGACCCTTTAACCTGTGA	0
>hsa-miR-125b-1-3p	ACGGGTTAGGCTCTTGGGAGCT	>rno-miR-125b-1-3p	ACGGGTTAGGCTCTTGGGAGCT	0
>hsa-miR-125b-5p	TCCCTGAGACCCTAACTTGTGA	>rno-miR-125b-5p	TCCCTGAGACCCTAACTTGTGA	0
>hsa-miR-126-3p	TCGTACCGTGAGTAATAATGCG	>rno-miR-126a-3p	TCGTACCGTGAGTAATAATGCG	0
>hsa-miR-126-5p	CATTATTACTTTTGGTACGCG	>rno-miR-126a-5p	CATTATTACTTTTGGTACGCG	0
>hsa-miR-127-3p	TCGGATCCGTCTGAGCTTGGCT	>rno-miR-127-3p	TCGGATCCGTCTGAGCTTGGCT	0
>hsa-miR-128-3p	TCACAGTGAACCGGTCTCTTT	>rno-miR-128-3p	TCACAGTGAACCGGTCTCTTT	0
>hsa-miR-1306-5p	CCACCTCCCCTGCAAACGTCCA	>rno-miR-1306-5p	CCACCTCCCCTGCAAACGTCCA	0
>hsa-miR-130a-3p	CAGTGCAATGTTAAAAGGGCAT	>rno-miR-130a-3p	CAGTGCAATGTTAAAAGGGCAT	0
>hsa-miR-130b-3p	CAGTGCAATGATGAAAGGGCAT	>rno-miR-130b-3p	CAGTGCAATGATGAAAGGGCAT	0
>hsa-miR-132-3p	TAACAGTCTACAGCCATGGTCG	>rno-miR-132-3p	TAACAGTCTACAGCCATGGTCG	0
>hsa-miR-132-5p	ACCGTGGCTTTCGATTGTTACT	>rno-miR-132-5p	ACCGTGGCTTTCGATTGTTACT	0
>hsa-miR-134-5p	TGTGACTGGTTGACCAGAGGGG	>rno-miR-134-5p	TGTGACTGGTTGACCAGAGGGG	0
>hsa-miR-135a-5p	TATGGCTTTTTATTCCTATGTGA	>rno-miR-135a-5p	TATGGCTTTTTATTCCTATGTGA	0
>hsa-miR-135b-3p	ATGTAGGGCTAAAAGCCATGGG	>rno-miR-135b-3p	ATGTAGGGCTAAAAGCCATGGG	0
>hsa-miR-135b-5p	TATGGCTTTTCATTCCTATGTGA	>rno-miR-135b-5p	TATGGCTTTTCATTCCTATGTGA	0
>hsa-miR-136-3p	CATCATCGTCTCAAATGAGTCT	>rno-miR-136-3p	CATCATCGTCTCAAATGAGTCT	0
>hsa-miR-136-5p	ACTCCATTTGTTTTGATGATGGA	>rno-miR-136-5p	ACTCCATTTGTTTTGATGATGGA	0
>hsa-miR-137-3p	TTATTGCTTAAGAATACGCGTAG	>rno-miR-137-3p	TTATTGCTTAAGAATACGCGTAG	0
>hsa-miR-138-5p	AGCTGGTGTTGTGAATCAGGCCG	>rno-miR-138-5p	AGCTGGTGTTGTGAATCAGGCCG	0
>hsa-miR-140-3p	TACCACAGGGTAGAACCACGG	>rno-miR-140-3p	TACCACAGGGTAGAACCACGG	0
>hsa-miR-140-5p	CAGTGGTTTTACCCTATGGTAG	>rno-miR-140-5p	CAGTGGTTTTACCCTATGGTAG	0
>hsa-miR-142-3p	TGTAGTGTTTCCTACTTTATGGA	>rno-miR-142-3p	TGTAGTGTTTCCTACTTTATGGA	0
>hsa-miR-142-5p	CATAAAGTAGAAAGCACTACT	>rno-miR-142-5p	CATAAAGTAGAAAGCACTACT	0
>hsa-miR-144-3p	TACAGTATAGATGATGTACT	>rno-miR-144-3p	TACAGTATAGATGATGTACT	0
>hsa-miR-145-5p	GTCCAGTTTTCCCAGGAATCCCT	>rno-miR-145-5p	GTCCAGTTTTCCCAGGAATCCCT	0
>hsa-miR-148b-3p	TCAGTGCATCACAGAACTTTGT	>rno-miR-148b-3p	TCAGTGCATCACAGAACTTTGT	0
>hsa-miR-149-5p	TCTGGCTCCGTGTCTTCACTCCC	>rno-miR-149-5p	TCTGGCTCCGTGTCTTCACTCCC	0
>hsa-miR-151a-5p	TCGAGGAGCTCACAGTCTAGT	>rno-miR-151-5p	TCGAGGAGCTCACAGTCTAGT	0
>hsa-miR-152-3p	TCAGTGCATGACAGAACTTGG	>rno-miR-152-3p	TCAGTGCATGACAGAACTTGG	0
>hsa-miR-153-3p	TTGCATAGTCACAAAAGTGATC	>rno-miR-153-3p	TTGCATAGTCACAAAAGTGATC	0
>hsa-miR-154-5p	TAGGTTATCCGTGTTGCCTTCG	>rno-miR-154-5p	TAGGTTATCCGTGTTGCCTTCG	0
>hsa-miR-15b-3p	CGAATCATTATTTGCTGCTCTA	>rno-miR-15b-3p	CGAATCATTATTTGCTGCTCTA	0
>hsa-miR-15b-5p	TAGCAGCACATCATGGTTTACA	>rno-miR-15b-5p	TAGCAGCACATCATGGTTTACA	0
>hsa-miR-16-5p	TAGCAGCACGTAAATATTGGCG	>rno-miR-16-5p	TAGCAGCACGTAAATATTGGCG	0
>hsa-miR-17-5p	CAAAGTGCTTACAGTGCAGGTAG	>rno-miR-17-5p	CAAAGTGCTTACAGTGCAGGTAG	0
>hsa-miR-181a-3p	ACCATCGACCGTTGATTGTACC	>rno-miR-181a-1-3p	ACCATCGACCGTTGATTGTACC	0
>hsa-miR-181a-5p	AACATTCAACGCTGTCGGTGAGT	>rno-miR-181a-5p	AACATTCAACGCTGTCGGTGAGT	0
>hsa-miR-181b-3p	CTCACTGAACAATGAATGCAA	>rno-miR-181b-1-3p	CTCACTGAACAATGAATGCAA	0
>hsa-miR-181b-5p	AACATTCATTGCTGTCGGTGGGT	>rno-miR-181b-5p	AACATTCATTGCTGTCGGTGGGT	0
>hsa-miR-181c-5p	AACATTCAACCTGTCGGTGAGT	>rno-miR-181c-5p	AACATTCAACCTGTCGGTGAGT	0
>hsa-miR-181d-5p	AACATTCATTGTTGTCGGTGGGT	>rno-miR-181d-5p	AACATTCATTGTTGTCGGTGGGT	0
>hsa-miR-185-5p	TGGAGAGAAAGGCAGTTCCTGA	>rno-miR-185-5p	TGGAGAGAAAGGCAGTTCCTGA	0
>hsa-miR-186-5p	CAAAGAATTCTCCTTTTGGGCT	>rno-miR-186-5p	CAAAGAATTCTCCTTTTGGGCT	0
>hsa-miR-18a-5p	TAAGGTGCATCTAGTGCAGATAG	>rno-miR-18a-5p	TAAGGTGCATCTAGTGCAGATAG	0
>hsa-miR-190a-5p	TGATATGTTTGATATATTAGGT	>rno-miR-190a-5p	TGATATGTTTGATATATTAGGT	0
>hsa-miR-191-5p	CAACGGAATCCCAAAAGCAGCTG	>rno-miR-191a-5p	CAACGGAATCCCAAAAGCAGCTG	0
>hsa-miR-192-5p	CTGACCTATGAATTGACAGCC	>rno-miR-192-5p	CTGACCTATGAATTGACAGCC	0
>hsa-miR-194-5p	TGTAACAGCAACTCCATGTGGA	>rno-miR-194-5p	TGTAACAGCAACTCCATGTGGA	0
>hsa-miR-195-5p	TAGCAGCACAGAAATATTGGC	>rno-miR-195-5p	TAGCAGCACAGAAATATTGGC	0
>hsa-miR-196a-5p	TAGGTAGTTTCATGTTGTTGGG	>rno-miR-196a-5p	TAGGTAGTTTCATGTTGTTGGG	0
>hsa-miR-196b-5p	TAGGTAGTTTCCTGTTGTTGGG	>rno-miR-196b-5p	TAGGTAGTTTCCTGTTGTTGGG	0
>hsa-miR-199b-3p	ACAGTAGTCTGCACATTGGTTA	>rno-miR-199a-3p	ACAGTAGTCTGCACATTGGTTA	0
>hsa-miR-19a-3p	TGTGCAAATCTATGCAAAACTGA	>rno-miR-19a-3p	TGTGCAAATCTATGCAAAACTGA	0
>hsa-miR-19b-3p	TGTGCAAATCCATGCAAAACTGA	>rno-miR-19b-3p	TGTGCAAATCCATGCAAAACTGA	0
>hsa-miR-203a-3p	GTGAAATGTTTAGGACCACTAG	>rno-miR-203a-3p	GTGAAATGTTTAGGACCACTAG	0
>hsa-miR-204-5p	TTCCCTTTGTCATCCTATGCCT	>rno-miR-204-5p	TTCCCTTTGTCATCCTATGCCT	0
>hsa-miR-20a-5p	TAAAGTGCTTATAGTGCAGGTAG	>rno-miR-20a-5p	TAAAGTGCTTATAGTGCAGGTAG	0
>hsa-miR-20b-5p	CAAAGTGCTCATAGTGCAGGTAG	>rno-miR-20b-5p	CAAAGTGCTCATAGTGCAGGTAG	0
>hsa-miR-21-5p	TAGCTTATCAGACTGATGTTGA	>rno-miR-21-5p	TAGCTTATCAGACTGATGTTGA	0
>hsa-miR-210-3p	CTGTGCGTGTGACAGCGGCTGA	>rno-miR-210-3p	CTGTGCGTGTGACAGCGGCTGA	0
>hsa-miR-218-5p	TTGTGCTTGATCTAACCATGT	>rno-miR-218a-5p	TTGTGCTTGATCTAACCATGT	0
>hsa-miR-219a-2-3p	AGAATTGTGGCTGGACATCTGT	>rno-miR-219a-2-3p	AGAATTGTGGCTGGACATCTGT	0
>hsa-miR-219a-5p	TGATTGTCCAAACGCAATTCT	>rno-miR-219a-5p	TGATTGTCCAAACGCAATTCT	0
>hsa-miR-219b-5p	AGATGTCCAGCCACAATTCTCG	>rno-miR-219b	AGATGTCCAGCCACAATTCTCG	0
>hsa-miR-22-3p	AAGCTGCCAGTTGAAGAACTGT	>rno-miR-22-3p	AAGCTGCCAGTTGAAGAACTGT	0
>hsa-miR-221-3p	AGCTACATTGTCTGCTGGGTTTC	>rno-miR-221-3p	AGCTACATTGTCTGCTGGGTTTC	0
>hsa-miR-222-3p	AGCTACATCTGGCTACTGGGT	>rno-miR-222-3p	AGCTACATCTGGCTACTGGGT	0
>hsa-miR-23a-3p	ATCACATTGCCAGGGATTTCC	>rno-miR-23a-3p	ATCACATTGCCAGGGATTTCC	0
>hsa-miR-23a-5p	GGGGTTCCTGGGGATGGGATTT	>rno-miR-23a-5p	GGGGTTCCTGGGGATGGGATTT	0
>hsa-miR-24-3p	TGGCTCAGTTCAGCAGGAACAG	>rno-miR-24-3p	TGGCTCAGTTCAGCAGGAACAG	0
>hsa-miR-25-3p	CATTGCACTTGTCTCGGTCTGA	>rno-miR-25-3p	CATTGCACTTGTCTCGGTCTGA	0
>hsa-miR-26a-5p	TTCAAGTAATCCAGGATAGGCT	>rno-miR-26a-5p	TTCAAGTAATCCAGGATAGGCT	0
>hsa-miR-26b-5p	TTCAAGTAATTCAGGATAGGT	>rno-miR-26b-5p	TTCAAGTAATTCAGGATAGGT	0
>hsa-miR-27a-3p	TTCACAGTGGCTAAGTTCCGC	>rno-miR-27a-3p	TTCACAGTGGCTAAGTTCCGC	0
>hsa-miR-27a-5p	AGGGCTTAGCTGCTTGTGAGCA	>rno-miR-27a-5p	AGGGCTTAGCTGCTTGTGAGCA	0
>hsa-miR-27b-3p	TTCACAGTGGCTAAGTTCTGC	>rno-miR-27b-3p	TTCACAGTGGCTAAGTTCTGC	0
>hsa-miR-28-3p	CACTAGATTGTGAGCTCCTGGA	>rno-miR-28-3p	CACTAGATTGTGAGCTCCTGGA	0
>hsa-miR-296-3p	GAGGGTTGGGTGGAGGCTCTCC	>rno-miR-296-3p	GAGGGTTGGGTGGAGGCTCTCC	0
>hsa-miR-296-5p	AGGGCCCCCCCTCAATCCTGT	>rno-miR-296-5p	AGGGCCCCCCCTCAATCCTGT	0
>hsa-miR-29a-3p	TAGCACCATCTGAAATCGGTTA	>rno-miR-29a-3p	TAGCACCATCTGAAATCGGTTA	0
>hsa-miR-29b-3p	TAGCACCATTTGAAATCAGTGTT	>rno-miR-29b-3p	TAGCACCATTTGAAATCAGTGTT	0
>hsa-miR-29c-3p	TAGCACCATTTGAAATCGGTTA	>rno-miR-29c-3p	TAGCACCATTTGAAATCGGTTA	0
>hsa-miR-29c-5p	TGACCGATTTCTCCTGGTGTTC	>rno-miR-29c-5p	TGACCGATTTCTCCTGGTGTTC	0
>hsa-miR-301a-3p	CAGTGCAATAGTATTGTCAAAGC	>rno-miR-301a-3p	CAGTGCAATAGTATTGTCAAAGC	0
>hsa-miR-30a-3p	CTTTCAGTCGGATGTTTGCAGC	>rno-miR-30a-3p	CTTTCAGTCGGATGTTTGCAGC	0
>hsa-miR-30a-5p	TGTAAACATCCTCGACTGGAAG	>rno-miR-30a-5p	TGTAAACATCCTCGACTGGAAG	0
>hsa-miR-30b-5p	TGTAAACATCCTACACTCAGCT	>rno-miR-30b-5p	TGTAAACATCCTACACTCAGCT	0
>hsa-miR-30c-2-3p	CTGGGAGAAGGCTGTTTACTCT	>rno-miR-30c-2-3p	CTGGGAGAAGGCTGTTTACTCT	0
>hsa-miR-30c-5p	TGTAAACATCCTACACTCTCAGC	>rno-miR-30c-5p	TGTAAACATCCTACACTCTCAGC	0
>hsa-miR-30d-3p	CTTTCAGTCAGATGTTTGCTGC	>rno-miR-30d-3p	CTTTCAGTCAGATGTTTGCTGC	0
>hsa-miR-30d-5p	TGTAAACATCCCCGACTGGAAG	>rno-miR-30d-5p	TGTAAACATCCCCGACTGGAAG	0
>hsa-miR-30e-3p	CTTTCAGTCGGATGTTTACAGC	>rno-miR-30e-3p	CTTTCAGTCGGATGTTTACAGC	0
>hsa-miR-30e-5p	TGTAAACATCCTTGACTGGAAG	>rno-miR-30e-5p	TGTAAACATCCTTGACTGGAAG	0
>hsa-miR-32-5p	TATTGCACATTACTAAGTTGCA	>rno-miR-32-5p	TATTGCACATTACTAAGTTGCA	0
>hsa-miR-320a-3p	AAAAGCTGGGTTGAGAGGGCGA	>rno-miR-320-3p	AAAAGCTGGGTTGAGAGGGCGA	0
>hsa-miR-320a-5p	GCCTTCTCTTCCCGGTTCTTCC	>rno-miR-320-5p	GCCTTCTCTTCCCGGTTCTTCC	0
>hsa-miR-323a-3p	CACATTACACGGTCGACCTCT	>rno-miR-323-3p	CACATTACACGGTCGACCTCT	0
>hsa-miR-328-3p	CTGGCCCTCTCTGCCCTTCCGT	>rno-miR-328a-3p	CTGGCCCTCTCTGCCCTTCCGT	0
>hsa-miR-330-5p	TCTCTGGGCCTGTGTCTTAGGC	>rno-miR-330-5p	TCTCTGGGCCTGTGTCTTAGGC	0
>hsa-miR-331-3p	GCCCCTGGGCCTATCCTAGAA	>rno-miR-331-3p	GCCCCTGGGCCTATCCTAGAA	0
>hsa-miR-335-5p	TCAAGAGCAATAACGAAAAATGT	>rno-miR-335	TCAAGAGCAATAACGAAAAATGT	0
>hsa-miR-339-5p	TCCCTGTCCTCCAGGAGCTCACG	>rno-miR-339-5p	TCCCTGTCCTCCAGGAGCTCACG	0
>hsa-miR-33a-5p	GTGCATTGTAGTTGCATTGCA	>rno-miR-33-5p	GTGCATTGTAGTTGCATTGCA	0
>hsa-miR-340-5p	TTATAAAGCAATGAGACTGATT	>rno-miR-340-5p	TTATAAAGCAATGAGACTGATT	0
>hsa-miR-342-3p	TCTCACACAGAAATCGCACCCGT	>rno-miR-342-3p	TCTCACACAGAAATCGCACCCGT	0
>hsa-miR-34a-5p	TGGCAGTGTCTTAGCTGGTTGT	>rno-miR-34a-5p	TGGCAGTGTCTTAGCTGGTTGT	0
>hsa-miR-361-5p	TTATCAGAATCTCCAGGGGTAC	>rno-miR-361-5p	TTATCAGAATCTCCAGGGGTAC	0
>hsa-miR-365b-3p	TAATGCCCCTAAAAATCCTTAT	>rno-miR-365-3p	TAATGCCCCTAAAAATCCTTAT	0
>hsa-miR-369-3p	AATAATACATGGTTGATCTTT	>rno-miR-369-3p	AATAATACATGGTTGATCTTT	0
>hsa-miR-369-5p	AGATCGACCGTGTTATATTCGC	>rno-miR-369-5p	AGATCGACCGTGTTATATTCGC	0
>hsa-miR-370-3p	GCCTGCTGGGGTGGAACCTGGT	>rno-miR-370-3p	GCCTGCTGGGGTGGAACCTGGT	0
>hsa-miR-374b-5p	ATATAATACAACCTGCTAAGTG	>rno-miR-374-5p	ATATAATACAACCTGCTAAGTG	0
>hsa-miR-379-5p	TGGTAGACTATGGAACGTAGG	>rno-miR-379-5p	TGGTAGACTATGGAACGTAGG	0
>hsa-miR-382-3p	AATCATTCACGGACAACACTT	>rno-miR-382-3p	AATCATTCACGGACAACACTT	0
>hsa-miR-382-5p	GAAGTTGTTCGTGGTGGATTCG	>rno-miR-382-5p	GAAGTTGTTCGTGGTGGATTCG	0
>hsa-miR-409-5p	AGGTTACCCGAGCAACTTTGCAT	>rno-miR-409a-5p	AGGTTACCCGAGCAACTTTGCAT	0
>hsa-miR-411-5p	TAGTAGACCGTATAGCGTACG	>rno-miR-411-5p	TAGTAGACCGTATAGCGTACG	0
>hsa-miR-423-3p	AGCTCGGTCTGAGGCCCCTCAGT	>rno-miR-423-3p	AGCTCGGTCTGAGGCCCCTCAGT	0
>hsa-miR-425-5p	AATGACACGATCACTCCCGTTGA	>rno-miR-425-5p	AATGACACGATCACTCCCGTTGA	0
>hsa-miR-431-5p	TGTCTTGCAGGCCGTCATGCA	>rno-miR-431	TGTCTTGCAGGCCGTCATGCA	0
>hsa-miR-455-5p	TATGTGCCTTTGGACTACATCG	>rno-miR-455-5p	TATGTGCCTTTGGACTACATCG	0
>hsa-miR-484	TCAGGCTCAGTCCCCTCCCGAT	>rno-miR-484	TCAGGCTCAGTCCCCTCCCGAT	0
>hsa-miR-485-5p	AGAGGCTGGCCGTGATGAATTC	>rno-miR-485-5p	AGAGGCTGGCCGTGATGAATTC	0
>hsa-miR-486-5p	TCCTGTACTGAGCTGCCCCGAG	>rno-miR-486	TCCTGTACTGAGCTGCCCCGAG	0
>hsa-miR-493-5p	TTGTACATGGTAGGCTTTCATT	>rno-miR-493-5p	TTGTACATGGTAGGCTTTCATT	0
>hsa-miR-532-3p	CCTCCCACACCCAAGGCTTGCA	>rno-miR-532-3p	CCTCCCACACCCAAGGCTTGCA	0
>hsa-miR-542-3p	TGTGACAGATTGATAACTGAAA	>rno-miR-542-3p	TGTGACAGATTGATAACTGAAA	0
>hsa-miR-671-3p	TCCGGTTCTCAGGGCTCCACC	>rno-miR-671	TCCGGTTCTCAGGGCTCCACC	0
>hsa-miR-708-3p	CAACTAGACTGTGAGCTTCTAG	>rno-miR-708-3p	CAACTAGACTGTGAGCTTCTAG	0
>hsa-miR-708-5p	AAGGAGCTTACAATCTAGCTGGG	>rno-miR-708-5p	AAGGAGCTTACAATCTAGCTGGG	0
>hsa-miR-760	CGGCTCTGGGTCTGTGGGGA	>rno-miR-760-3p	CGGCTCTGGGTCTGTGGGGA	0
>hsa-miR-874-3p	CTGCCCTGGCCCGAGGGACCGA	>rno-miR-874-3p	CTGCCCTGGCCCGAGGGACCGA	0
>hsa-miR-877-5p	GTAGAGGAGATGGCGCAGGG	>rno-miR-877	GTAGAGGAGATGGCGCAGGG	0
>hsa-miR-9-3p	ATAAAGCTAGATAACCGAAAGT	>rno-miR-9a-3p	ATAAAGCTAGATAACCGAAAGT	0
>hsa-miR-9-5p	TCTTTGGTTATCTAGCTGTATGA	>rno-miR-9a-5p	TCTTTGGTTATCTAGCTGTATGA	0
>hsa-miR-92b-3p	TATTGCACTCGTCCCGGCCTCC	>rno-miR-92b-3p	TATTGCACTCGTCCCGGCCTCC	0
>hsa-miR-93-5p	CAAAGTGCTGTTCGTGCAGGTAG	>rno-miR-93-5p	CAAAGTGCTGTTCGTGCAGGTAG	0
>hsa-miR-935	CCAGTTACCGCTTCCGCTACCGC	>rno-miR-935	CCAGTTACCGCTTCCGCTACCGC	0
>hsa-miR-98-5p	TGAGGTAGTAAGTTGTATTGTT	>rno-miR-98-5p	TGAGGTAGTAAGTTGTATTGTT	0
>hsa-miR-99a-5p	AACCCGTAGATCCGATCTTGTG	>rno-miR-99a-5p	AACCCGTAGATCCGATCTTGTG	0
>hsa-miR-99b-3p	CAAGCTCGTGTCTGTGGGTCCG	>rno-miR-99b-3p	CAAGCTCGTGTCTGTGGGTCCG	0
>hsa-miR-99b-5p	CACCCGTAGAACCGACCTTGCG	>rno-miR-99b-5p	CACCCGTAGAACCGACCTTGCG	0
>hsa-let-7a-3p	CTATACAATCTACTGTCTTTC	>rno-let-7c-2-3p	CTATACAATCTACTGTCTTTCC	1
>hsa-let-7f-2-3p	CTATACAGTCTACTGTCTTTCC	>rno-let-7c-2-3p	CTATACAATCTACTGTCTTTCC	1
>hsa-miR-106a-5p	AAAAGTGCTTACAGTGCAGGTAG	>rno-miR-17-5p	CAAAGTGCTTACAGTGCAGGTAG	1
>hsa-miR-130b-5p	ACTCTTTCCCTGTTGCACTAC	>rno-miR-130b-5p	ACTCTTTCCCTGTTGCACTACT	1
>hsa-miR-139-3p	TGGAGACGCGGCCCTGTTGGAGT	>rno-miR-139-3p	TGGAGACGCGGCCCTGTTGGAG	1
>hsa-miR-139-5p	TCTACAGTGCACGTGTCTCCAGT	>rno-miR-139-5p	TCTACAGTGCACGTGTCTCCAG	1
>hsa-miR-143-3p	TGAGATGAAGCACTGTAGCTC	>rno-miR-143-3p	TGAGATGAAGCACTGTAGCTCA	1
>hsa-miR-146b-5p	TGAGAACTGAATTCCATAGGCTG	>rno-miR-146b-5p	TGAGAACTGAATTCCATAGGCTGT	1
>hsa-miR-148a-3p	TCAGTGCACTACAGAACTTTGT	>rno-miR-148a-3p	TCAGTGCACTACAGAACTTTG	1
>hsa-miR-151a-3p	CTAGACTGAAGCTCCTTGAGG	>rno-miR-151-3p	CTAGACTGAGGCTCCTTGAGG	1
>hsa-miR-181d-3p	CCACCGGGGGATGAATGTCAC	>rno-miR-181d-3p	CCACCGGGGGATGAATGTCA	1
>hsa-miR-18b-5p	TAAGGTGCATCTAGTGCAGTTAG	>rno-miR-18a-5p	TAAGGTGCATCTAGTGCAGATAG	1
>hsa-miR-193a-5p	TGGGTCTTTGCGGGCGAGATGA	>rno-miR-193a-5p	TGGGTCTTTGCGGGCAAGATGA	1
>hsa-miR-214-3p	ACAGCAGGCACAGACAGGCAGT	>rno-miR-214-3p	ACAGCAGGCACAGACAGGCAG	1
>hsa-miR-219a-1-3p	AGAGTTGAGTCTGGACGTCCCG	>rno-miR-219a-1-3p	AGAGTTGCGTCTGGACGTCCCG	1
>hsa-miR-221-5p	ACCTGGCATACAATGTAGATTT	>rno-miR-221-5p	ACCTGGCATACAATGTAGATTTC	1
>hsa-miR-223-3p	TGTCAGTTTGTCAAATACCCCA	>rno-miR-223-3p	TGTCAGTTTGTCAAATACCCC	1
>hsa-miR-23b-5p	TGGGTTCCTGGCATGCTGATTT	>rno-miR-23b-5p	GGGTTCCTGGCATGCTGATTT	1
>hsa-miR-26a-1-3p	CCTATTCTTGGTTACTTGCACG	>rno-miR-26a-3p	CCTATTCTTGGTTACTTGCAC	1
>hsa-miR-26b-3p	CCTGTTCTCCATTACTTGGCT	>rno-miR-26b-3p	CCTGTTCTCCATTACTTGGCTC	1
>hsa-miR-301a-5p	GCTCTGACTTTATTGCACTACT	>rno-miR-301a-5p	GCTCTGACTTTATTGCACTAC	1
>hsa-miR-301b-3p	CAGTGCAATGATATTGTCAAAGC	>rno-miR-301a-3p	CAGTGCAATAGTATTGTCAAAGC	1
>hsa-miR-301b-5p	GCTCTGACGAGGTTGCACTACT	>rno-miR-301b-5p	GCTCTGACTAGGTTGCACTACT	1
>hsa-miR-320b	AAAAGCTGGGTTGAGAGGGCAA	>rno-miR-320-3p	AAAAGCTGGGTTGAGAGGGCGA	1
>hsa-miR-324-3p	CCCACTGCCCCAGGTGCTGCTGG	>rno-miR-324-3p	CCACTGCCCCAGGTGCTGCTGG	1
>hsa-miR-324-5p	CGCATCCCCTAGGGCATTGGTG	>rno-miR-324-5p	CGCATCCCCTAGGGCATTGGTGT	1
>hsa-miR-330-3p	GCAAAGCACACGGCCTGCAGAGA	>rno-miR-330-3p	GCAAAGCACAGGGCCTGCAGAGA	1
>hsa-miR-338-3p	TCCAGCATCAGTGATTTTGTTG	>rno-miR-338-3p	TCCAGCATCAGTGATTTTGTTGA	1
>hsa-miR-339-3p	TGAGCGCCTCGACGACAGAGCCG	>rno-miR-339-3p	TGAGCGCCTCGACGACAGAGCCA	1
>hsa-miR-340-3p	TCCGTCTCAGTTACTTTATAGC	>rno-miR-340-3p	TCCGTCTCAGTTACTTTATAGCC	1
>hsa-miR-342-5p	AGGGGTGCTATCTGTGATTGA	>rno-miR-342-5p	AGGGGTGCTATCTGTGATTGAG	1
>hsa-miR-363-3p	AATTGCACGGTATCCATCTGTA	>rno-miR-363-3p	AATTGCACGGTATCCATCTGT	1
>hsa-miR-376a-3p	ATCATAGAGGAAAATCCACGT	>rno-miR-376a-3p	ATCGTAGAGGAAAATCCACGT	1
>hsa-miR-376c-3p	AACATAGAGGAAATTCCACGT	>rno-miR-376c-3p	AACATAGAGGAAATTTCACGT	1
>hsa-miR-378a-3p	ACTGGACTTGGAGTCAGAAGGC	>rno-miR-378a-3p	ACTGGACTTGGAGTCAGAAGG	1
>hsa-miR-378i	ACTGGACTAGGAGTCAGAAGG	>rno-miR-378a-3p	ACTGGACTTGGAGTCAGAAGG	1
>hsa-miR-423-5p	TGAGGGGCAGAGAGCGAGACTTT	>rno-miR-423-5p	TGAGGGGCAGAGAGCGAGACTTTT	1
>hsa-miR-424-5p	CAGCAGCAATTCATGTTTTGAA	>rno-miR-322-5p	CAGCAGCAATTCATGTTTTGGA	1
>hsa-miR-488-3p	TTGAAAGGCTATTTCTTGGTC	>rno-miR-488-3p	TTGAAAGGCTGTTTCTTGGTC	1
>hsa-miR-493-3p	TGAAGGTCTACTGTGTGCCAGG	>rno-miR-493-3p	TGAAGGTCTACTGTGTGCCAG	1
>hsa-miR-494-3p	TGAAACATACACGGGAAACCTC	>rno-miR-494-3p	TGAAACATACACGGGAAACCTCT	1
>hsa-miR-502-3p	AATGCACCTGGGCAAGGATTCA	>rno-miR-500-3p	AATGCACCTGGGCAAGGGTTCA	1
>hsa-miR-503-5p	TAGCAGCGGGAACAGTTCTGCAG	>rno-miR-503-5p	TAGCAGCGGGAACAGTACTGCAG	1
>hsa-miR-505-5p	GGGAGCCAGGAAGTATTGATGT	>rno-miR-505-5p	GGGAGCCAGGAAGTATTGATGTT	1
>hsa-miR-532-5p	CATGCCTTGAGTGTAGGACCGT	>rno-miR-532-5p	CATGCCTTGAGTGTAGGACTGT	1
>hsa-miR-543	AAACATTCGCGGTGCACTTCTT	>rno-miR-543-3p	AAACATTCGCGGTGCACTTCT	1
>hsa-miR-668-3p	TGTCACTCGGCTCGGCCCACTAC	>rno-miR-668	TGTCACTCGGCTCGGCCCACTACC	1
>hsa-miR-7-5p	TGGAAGACTAGTGATTTTGTTGTT	>rno-miR-7a-5p	TGGAAGACTAGTGATTTTGTTGT	1
>hsa-miR-92a-3p	TATTGCACTTGTCCCGGCCTGT	>rno-miR-92a-3p	TATTGCACTTGTCCCGGCCTG	1
>hsa-miR-93-3p	ACTGCTGAGCTAGCACTTCCCG	>rno-miR-93-3p	ACTGCTGAGCTAGCACTTCCCGA	1
>hsa-miR-99a-3p	CAAGCTCGCTTCTATGGGTCTG	>rno-miR-99a-3p	CAAGCTCGTTTCTATGGGTCTG	1
>hsa-miR-124-3p	TAAGGCACGCGGTGAATGCCAA	>rno-miR-124-3p	TAAGGCACGCGGTGAATGCC	2
>hsa-miR-128-1-5p	CGGGGCCGTAGCACTGTCTGAGA	>rno-miR-128-1-5p	CGGGGCCGTAGCACTGTCTGA	2
>hsa-miR-148b-5p	AAGTTCTGTTATACACTCAGGC	>rno-miR-148b-5p	GAAGTTCTGTTATACACTCAGG	2
>hsa-miR-155-5p	TTAATGCTAATCGTGATAGGGGTT	>rno-miR-155-5p	TTAATGCTAATTGTGATAGGGGT	2
>hsa-miR-181a-2-3p	ACCACTGACCGTTGACTGTACC	>rno-miR-181a-1-3p	ACCATCGACCGTTGATTGTACC	2
>hsa-miR-181b-2-3p	CTCACTGATCAATGAATGCA	>rno-miR-181b-1-3p	CTCACTGAACAATGAATGCAA	2
>hsa-miR-181c-3p	AACCATCGACCGTTGAGTGGAC	>rno-miR-181c-3p	ACCATCGACCGTTGAGTGGACC	2
>hsa-miR-182-5p	TTTGGCAATGGTAGAACTCACACT	>rno-miR-182	TTTGGCAATGGTAGAACTCACACCG	2
>hsa-miR-1843	TATGGAGGTCTCTGTCTGGC	>rno-miR-1843a-5p	TATGGAGGTCTCTGTCTGACT	2
>hsa-miR-191-3p	GCTGCGCTTGGATTTCGTCCCC	>rno-miR-191a-3p	GCTGCACTTGGATTTCGTTCCC	2
>hsa-miR-200c-3p	TAATACTGCCGGGTAATGATGGA	>rno-miR-200c-3p	TAATACTGCCGGGTAATGATG	2
>hsa-miR-21-3p	CAACACCAGTCGATGGGCTGT	>rno-miR-21-3p	CAACAGCAGTCGATGGGCTGTC	2
>hsa-miR-215-5p	ATGACCTATGAATTGACAGAC	>rno-miR-192-5p	CTGACCTATGAATTGACAGCC	2
>hsa-miR-23b-3p	ATCACATTGCCAGGGATTACCAC	>rno-miR-23b-3p	ATCACATTGCCAGGGATTACC	2
>hsa-miR-23c	ATCACATTGCCAGTGATTACCC	>rno-miR-23b-3p	ATCACATTGCCAGGGATTACC	2
>hsa-miR-370-5p	CAGGTCACGTCTCTGCAGTTAC	>rno-miR-370-5p	CAGGTCACGTCTCTGCAGTTACAC	2
>hsa-miR-374a-5p	TTATAATACAACCTGATAAGTG	>rno-miR-374-5p	ATATAATACAACCTGCTAAGTG	2
>hsa-miR-374b-3p	CTTAGCAGGTTGTATTATCATT	>rno-miR-374-3p	CTTAGCACGTTGTATTATTATT	2
>hsa-miR-380-3p	TATGTAATATGGTCCACATCTT	>rno-miR-380-3p	TATGTAGTATGGTCCACATCT	2
>hsa-miR-380-5p	TGGTTGACCATAGAACATGCGC	>rno-miR-380-5p	ATGGTTGACCATAGAACATGCG	2
>hsa-miR-409-3p	GAATGTTGCTCGGTGAACCCCT	>rno-miR-409a-3p	AATGTTGCTCGGTGAACCCC	2
>hsa-miR-425-3p	ATCGGGAATGTCGTGTCCGCCC	>rno-miR-425-3p	ATCGGGAATATCGTGTCCGCC	2
>hsa-miR-483-5p	AAGACGGGAGGAAAGAAGGGAG	>rno-miR-483-5p	AAGACGGGAGAAGAGAAGGGAG	2
>hsa-miR-501-5p	AATCCTTTGTCCCTGGGTGAGA	>rno-miR-501-5p	AATCCTTTGTCCCTGGGTGA	2
>hsa-miR-503-3p	GGGGTATTGTTTCCGCTGCCAGG	>rno-miR-503-3p	GGAGTATTGTTTCCGCTGCCTGG	2
>hsa-miR-505-3p	CGTCAACACTTGCTGGTTTCCT	>rno-miR-505-3p	GTCAACACTTGCTGGTTTCC	2
>hsa-miR-551b-3p	GCGACCCATACTTGGTTTCAG	>rno-miR-551b-3p	GGCGACCCATACTTGGTTTCAGT	2
>hsa-miR-551b-5p	GAAATCAAGCGTGGGTGAGACC	>rno-miR-551b-5p	GAAATCAAGCTTGGGTGAGACCT	2
>hsa-miR-598-3p	TACGTCATCGTTGTCATCGTCA	>rno-miR-598-3p	TACGTCATCGTCGTCATCGTTA	2
>hsa-miR-675-5p	TGGTGCGGAGAGGGCCCACAGTG	>rno-miR-675-5p	TGGTGCGGAAAGGGCCCACAGT	2
>hsa-miR-874-5p	CGGCCCCACGCACCAGGGTAAGA	>rno-miR-874-5p	CGGCCCCACGCACCAGGGTAA	2
>hsa-miR-92b-5p	AGGGACGGGACGCGGTGCAGTG	>rno-miR-92b-5p	AGGGACGGGACGCGGTGCAGTGTT	2
>hsa-miR-1224-5p	GTGAGGACTCGGGAGGTGG	>rno-miR-1224	GTGAGGACTGGGGAGGTGGAG	3
>hsa-miR-151b	TCGAGGAGCTCACAGTCT	>rno-miR-151-5p	TCGAGGAGCTCACAGTCTAGT	3
>hsa-miR-15a-5p	TAGCAGCACATAATGGTTTGTG	>rno-miR-15a-5p	TAGCAGCACATAATGGTTT	3
>hsa-miR-20a-3p	ACTGCATTATGAGCACTTAAAG	>rno-miR-20a-3p	ACTGCATTACGAGCACTTACA	3
>hsa-miR-25-5p	AGGCGGAGACTTGGGCAATTG	>rno-miR-25-5p	AGGCGGAGACACGGGCAATTGC	3
>hsa-miR-3064-5p	TCTGGCTGTTGTGGTGTGCAA	>rno-miR-3064-5p	TGGCTGTTGTGGTGTGCAAA	3
>hsa-miR-320c	AAAAGCTGGGTTGAGAGGGT	>rno-miR-320-3p	AAAAGCTGGGTTGAGAGGGCGA	3
>hsa-miR-320d	AAAAGCTGGGTTGAGAGGA	>rno-miR-320-3p	AAAAGCTGGGTTGAGAGGGCGA	3
>hsa-miR-323b-3p	CCCAATACACGGTCGACCTCTT	>rno-miR-323-3p	CACATTACACGGTCGACCTCT	3
>hsa-miR-346	TGTCTGCCCGCATGCCTGCCTCT	>rno-miR-346	TGTCTGCCTGAGTGCCTGCCTCT	3
>hsa-miR-361-3p	TCCCCCAGGTGTGATTCTGATTT	>rno-miR-361-3p	CCCCCAGGTGTGATTCTGATTCGT	3
>hsa-miR-376b-3p	ATCATAGAGGAAAATCCATGTT	>rno-miR-376a-3p	ATCGTAGAGGAAAATCCACGT	3
>hsa-miR-381-3p	TATACAAGGGCAAGCTCTCTGT	>rno-miR-300-3p	TATGCAAGGGCAAGCTCTCTTC	3
>hsa-miR-421	ATCAACAGACATTAATTGGGCGC	>rno-miR-421-3p	ATCAACAGACATTAATTGGG	3
>hsa-miR-4429	AAAAGCTGGGCTGAGAGGCG	>rno-miR-320-3p	AAAAGCTGGGTTGAGAGGGCGA	3
>hsa-miR-450b-5p	TTTTGCAATATGTTCCTGAATA	>rno-miR-450b-5p	TTTTGCGATGTGTTCCTAATA	3
>hsa-miR-496	TGAGTATTACATGGCCAATCTC	>rno-miR-496-3p	AGTATTACATGGCCAATCTCC	3
>hsa-miR-501-3p	AATGCACCCGGGCAAGGATTCT	>rno-miR-500-3p	AATGCACCTGGGCAAGGGTTCA	3
>hsa-miR-542-5p	TCGGGGATCATCATGTCACGAGA	>rno-miR-542-5p	CTCGGGGATCATCATGTCACGA	3
>hsa-miR-665	ACCAGGAGGCTGAGGCCCCT	>rno-miR-665	ACCAGGAGGCTGAGGTCCCTTA	3
>hsa-miR-92a-1-5p	AGGTTGGGATCGGTTGCAATGCT	>rno-miR-92a-1-5p	AGGTTGGGATTTGTCGCAATGCT	3
>hsa-miR-100-3p	CAAGCTTGTATCTATAGGTATG	>rno-miR-100-3p	CAAGCTTGTGTCTATAGGT	4
>hsa-miR-125b-2-3p	TCACAAGTCAGGCTCTTGGGAC	>rno-miR-125b-2-3p	ACAAGTCAGGCTCTTGGGACCT	4
>hsa-miR-138-1-3p	GCTACTTCACAACACCAGGGCC	>rno-miR-138-1-3p	CGGCTACTTCACAACACCAGGG	4
>hsa-miR-16-2-3p	CCAATATTACTGTGCTGCTTTA	>rno-miR-16-3p	ACCAATATTATTGTGCTGCTT	4
>hsa-miR-193b-5p	CGGGGTTTTGAGGGCGAGATGA	>rno-miR-193b-5p	GGGGTTTTGAGGGCGAGA	4
>hsa-miR-208b-3p	ATAAGACGAACAAAAGGTTTGT	>rno-miR-208b-3p	ATAAGACGAACAAAAGGT	4
>hsa-miR-26a-2-3p	CCTATTCTTGATTACTTGTTTC	>rno-miR-26a-3p	CCTATTCTTGGTTACTTGCAC	4
>hsa-miR-329-3p	AACACACCTGGTTAACCTCTTT	>rno-miR-329-3p	AACACACCCAGCTAACCTTTTT	4
>hsa-miR-378c	ACTGGACTTGGAGTCAGAAGAGTGG	>rno-miR-378a-3p	ACTGGACTTGGAGTCAGAAGG	4
>hsa-miR-412-5p	TGGTCGACCAGTTGGAAAGTAAT	>rno-miR-412-5p	TGGTCGACCAGCTGGAAAGT	4
>hsa-miR-4508	GCGGGGCTGGGCGCGCG	>rno-miR-762	GCGGGGCTAGGGCCGGGA	4
>hsa-miR-483-3p	TCACTCCTCTCCTCCCGTCTT	>rno-miR-483-3p	CACTCCTCCCCTCCCGTCTTGT	4
>hsa-miR-485-3p	GTCATACACGGCTCTCCTCTCT	>rno-miR-485-3p	CATACACGGCTCTCCTCTCTTC	4
>hsa-miR-487a-5p	GTGGTTATCCCTGCTGTGTTCG	>rno-miR-487b-5p	AGTGGTTATCCCTGTCCTCTTCG	4
>hsa-miR-500a-3p	ATGCACCTGGGCAAGGATTCTG	>rno-miR-500-3p	AATGCACCTGGGCAAGGGTTCA	4
>hsa-miR-582-3p	TAACTGGTTGAACAACTGAACC	>rno-miR-582-3p	AACCTGTTGAACAACTGAACCC	4
>hsa-miR-655-3p	ATAATACATGGTTAACCTCTTT	>rno-miR-369-3p	AATAATACATGGTTGATCTTT	4
>hsa-miR-664a-5p	ACTGGCTAGGGAAAATGATTGGAT	>rno-miR-664-2-5p	CTGGCTGGGGAAAATGATTGG	4
>hsa-miR-675-3p	CTGTATGCCCTCACCGCTCA	>rno-miR-675-3p	TGTATGCCCTAACCGCTCAGT	4
>hsa-miR-802	CAGTAACAAAGATTCATCCTTGT	>rno-miR-802-5p	TCAGTAACAAAGATTCATCCT	4
>hsa-miR-105-5p	TCAAATGCTCAGACTCCTGTGGT	>rno-miR-105	CAAGTGCTCAGATGTCTGTGGT	5
>hsa-miR-1827	TGAGGCAGTAGATTGAAT	>rno-let-7f-5p	TGAGGTAGTAGATTGTATAGTT	5
>hsa-miR-222-5p	CTCAGTAGCCAGTGTAGATCCT	>rno-miR-222-5p	GGCTCAGTAGCCAGTGTAGAT	5
>hsa-miR-3162-3p	TCCCTACCCCTCCACTCCCCA	>rno-miR-3541	TCCCTCCCCCTCACTGCA	5
>hsa-miR-320e	AAAGCTGGGTTGAGAAGG	>rno-miR-320-3p	AAAAGCTGGGTTGAGAGGGCGA	5
>hsa-miR-345-5p	GCTGACTCCTAGTCCAGGGCTC	>rno-miR-345-5p	TGCTGACCCCTAGTCCAGTGC	5
>hsa-miR-374a-3p	CTTATCAGATTGTATTGTAATT	>rno-miR-374-3p	CTTAGCACGTTGTATTATTATT	5
>hsa-miR-4500	TGAGGTAGTAGTTTCTT	>rno-let-7g-5p	TGAGGTAGTAGTTTGTACAGTT	5
>hsa-miR-495-5p	GAAGTTGCCCATGTTATTTTCG	>rno-miR-543-5p	AAGTTGCCCGCGTGTTTTTCG	5
>hsa-miR-656-3p	AATATTATACAGTCAACCTCT	>rno-miR-323-3p	CACATTACACGGTCGACCTCT	5
>hsa-miR-6726-3p	CTCGCCCTGTCTCCCGCTAG	>rno-miR-328b-3p	CTGGCCCTCTCTGCCCTA	5
>hsa-miR-6728-5p	TTGGGATGGTAGGACCAGAGGGG	>rno-miR-134-5p	TGTGACTGGTTGACCAGAGGGG	5
>hsa-miR-6824-5p	GTAGGGGAGGTTGGGCCAGGGA	>rno-miR-1188-5p	TGGTGTGAGGTTGGGCCAGGA	5
>hsa-miR-6845-3p	CCTCTCCTCCCTGTGCCCCAG	>rno-miR-343	TCTCCCTCCGTGTGCCCAGA	5
>hsa-miR-10399-5p	AATTACAGATTGTCTCAGAGA	NA	NA	NA
>hsa-miR-10401-3p	ACCTCGCCGTCCCGCCCGCCG	NA	NA	NA
>hsa-miR-10526-3p	AAAAGGGGGCTGAGGTGGAG	NA	NA	NA
>hsa-miR-1179	AAGCATTCTTTCATTGGTTGG	NA	NA	NA
>hsa-miR-1180-3p	TTTCCGGCTCGCGTGGGTGTGT	NA	NA	NA
>hsa-miR-1181	CCGTCGCCGCCACCCGAGCCG	NA	NA	NA
>hsa-miR-1185-1-3p	ATATACAGGGGGAGACTCTTAT	NA	NA	NA
>hsa-miR-1185-2-3p	ATATACAGGGGGAGACTCTCAT	NA	NA	NA
>hsa-miR-12136	GAAAAAGTCATGGAGGCC	NA	NA	NA
>hsa-miR-1226-3p	TCACCAGCCCTGTGTTCCCTAG	NA	NA	NA
>hsa-miR-1226-5p	GTGAGGGCATGCAGGCCTGGATGGGG	NA	NA	NA
>hsa-miR-1229-5p	GTGGGTAGGGTTTGGGGGAGAGCG	NA	NA	NA
>hsa-miR-1234-3p	TCGGCCTGACCACCCACCCCAC	NA	NA	NA
>hsa-miR-1243	AACTGGATCAATTATAGGAGTG	NA	NA	NA
>hsa-miR-1244	AAGTAGTTGGTTTGTATGAGATGGTT	NA	NA	NA
>hsa-miR-1246	AATGGATTTTTGGAGCAGG	NA	NA	NA
>hsa-miR-1250-5p	ACGGTGCTGGATGTGGCCTTT	NA	NA	NA
>hsa-miR-1260a	ATCCCACCTCTGCCACCA	NA	NA	NA
>hsa-miR-1262	ATGGGTGAATTTGTAGAAGGAT	NA	NA	NA
>hsa-miR-1268a	CGGGCGTGGTGGTGGGGG	NA	NA	NA
>hsa-miR-1268b	CGGGCGTGGTGGTGGGGGTG	NA	NA	NA
>hsa-miR-1270	CTGGAGATATGGAAGAGCTGTGT	NA	NA	NA
>hsa-miR-1271-5p	CTTGGCACCTAGCAAGCACTCA	NA	NA	NA
>hsa-miR-1275	GTGGGGGAGAGGCTGTC	NA	NA	NA
>hsa-miR-1277-3p	TACGTAGATATATATGTATTTT	NA	NA	NA
>hsa-miR-1277-5p	AAATATATATATATATGTACGTAT	NA	NA	NA
>hsa-miR-1287-5p	TGCTGGATCAGTGGTTCGAGTC	NA	NA	NA
>hsa-miR-1290	TGGATTTTTGGATCAGGGA	NA	NA	NA
>hsa-miR-1292-3p	TCGCGCCCCGGCTCCCGTTC	NA	NA	NA
>hsa-miR-1292-5p	TGGGAACGGGTTCCGGCAGACGCTG	NA	NA	NA
>hsa-miR-1296-5p	TTAGGGCCCTGGCTCCATCTCC	NA	NA	NA
>hsa-miR-1299	TTCTGGAATTCTGTGTGAGGGA	NA	NA	NA
>hsa-miR-1301-3p	TTGCAGCTGCCTGGGAGTGACTTC	NA	NA	NA
>hsa-miR-1303	TTTAGAGACGGGGTCTTGCTCT	NA	NA	NA
>hsa-miR-1307-3p	ACTCGGCGTGGCGTCGGTCGTG	NA	NA	NA
>hsa-miR-1307-5p	TCGACCGGACCTCGACCGGCT	NA	NA	NA
>hsa-miR-1468-5p	CTCCGTTTGCCTGTTTCGCTG	NA	NA	NA
>hsa-miR-1469	CTCGGCGCGGGGCGCGGGCTCC	NA	NA	NA
>hsa-miR-149-3p	AGGGAGGGACGGGGGCTGTGC	NA	NA	NA
>hsa-miR-1908-5p	CGGCGGGGACGGCGATTGGTC	NA	NA	NA
>hsa-miR-1910-3p	GAGGCAGAAGCAGGATGACA	NA	NA	NA
>hsa-miR-1910-5p	CCAGTCCTGTGCCTGCCGCCT	NA	NA	NA
>hsa-miR-1915-3p	CCCCAGGGCGACGCGGCGGG	NA	NA	NA
>hsa-miR-197-3p	TTCACCACCTTCTCCACCCAGC	NA	NA	NA
>hsa-miR-197-5p	CGGGTAGAGAGGGCAGTGGGAGG	NA	NA	NA
>hsa-miR-1972	TCAGGCCAGGCACAGTGGCTCA	NA	NA	NA
>hsa-miR-2276-3p	TCTGCAAGTGTCAGAGGCGAGG	NA	NA	NA
>hsa-miR-2277-5p	AGCGCGGGCTGAGCGCTGCCAGTC	NA	NA	NA
>hsa-miR-2278	GAGAGCAGTGTGTGTTGCCTGG	NA	NA	NA
>hsa-miR-2861	GGGGCCTGGCGGTGGGCGG	NA	NA	NA
>hsa-miR-3074-5p	GTTCCTGCTGAACTGAGCCAG	NA	NA	NA
>hsa-miR-3125	TAGAGGAAGCTGTGGAGAGA	NA	NA	NA
>hsa-miR-3132	TGGGTAGAGAAGGAGCTCAGAGGA	NA	NA	NA
>hsa-miR-3137	TCTGTAGCCTGGGAGCAATGGGGT	NA	NA	NA
>hsa-miR-3138	TGTGGACAGTGAGGTAGAGGGAGT	NA	NA	NA
>hsa-miR-3141	GAGGGCGGGTGGAGGAGGA	NA	NA	NA
>hsa-miR-3150a-3p	CTGGGGAGATCCTCGAGGTTGG	NA	NA	NA
>hsa-miR-3150b-5p	CAACCTCGAGGATCTCCCCAGC	NA	NA	NA
>hsa-miR-3151-5p	GGTGGGGCAATGGGATCAGGT	NA	NA	NA
>hsa-miR-3157-5p	TTCAGCCAGGCTAGTGCAGTCT	NA	NA	NA
>hsa-miR-3168	GAGTTCTACAGTCAGAC	NA	NA	NA
>hsa-miR-3173-5p	TGCCCTGCCTGTTTTCTCCTTT	NA	NA	NA
>hsa-miR-3175	CGGGGAGAGAACGCAGTGACGT	NA	NA	NA
>hsa-miR-3178	GGGGCGCGGCCGGATCG	NA	NA	NA
>hsa-miR-3180	TGGGGCGGAGCTTCCGGAG	NA	NA	NA
>hsa-miR-3180-3p	TGGGGCGGAGCTTCCGGAGGCC	NA	NA	NA
>hsa-miR-3180-5p	CTTCCAGACGCTCCGCCCCACGTCG	NA	NA	NA
>hsa-miR-3182	GCTTCTGTAGTGTAGTC	NA	NA	NA
>hsa-miR-3183	GCCTCTCTCGGAGTCGCTCGGA	NA	NA	NA
>hsa-miR-3187-3p	TTGGCCATGGGGCTGCGCGG	NA	NA	NA
>hsa-miR-3192-5p	TCTGGGAGGTTGTAGCAGTGGAA	NA	NA	NA
>hsa-miR-3195	CGCGCCGGGCCCGGGTT	NA	NA	NA
>hsa-miR-3200-3p	CACCTTGCGCTACTCAGGTCTG	NA	NA	NA
>hsa-miR-331-5p	CTAGGTATGGTCCCAGGGATCC	NA	NA	NA
>hsa-miR-335-3p	TTTTTCATTATTGCTCCTGACC	NA	NA	NA
>hsa-miR-337-3p	CTCCTATATGATGCCTTTCTTC	NA	NA	NA
>hsa-miR-337-5p	GAACGGCTTCATACAGGAGTT	NA	NA	NA
>hsa-miR-3613-5p	TGTTGTACTTTTTTTTTTGTTC	NA	NA	NA
>hsa-miR-3615	TCTCTCGGCTCCTCGCGGCTC	NA	NA	NA
>hsa-miR-3620-5p	GTGGGCTGGGCTGGGCTGGGCC	NA	NA	NA
>hsa-miR-3621	CGCGGGTCGGGGTCTGCAGG	NA	NA	NA
>hsa-miR-365a-5p	AGGGACTTTTGGGGGCAGATGTG	NA	NA	NA
>hsa-miR-3679-5p	TGAGGATATGGCAGGGAAGGGGA	NA	NA	NA
>hsa-miR-3907	AGGTGCTCCAGGCTGGCTCACA	NA	NA	NA
>hsa-miR-3913-5p	TTTGGGACTGATCTTGATGTCT	NA	NA	NA
>hsa-miR-3928-3p	GGAGGAACCTTGGAGCTTCGGC	NA	NA	NA
>hsa-miR-3940-3p	CAGCCCGGATCCCAGCCCACTT	NA	NA	NA
>hsa-miR-3960	GGCGGCGGCGGAGGCGGGGG	NA	NA	NA
>hsa-miR-4286	ACCCCACTCCTGGTACC	NA	NA	NA
>hsa-miR-4301	TCCCACTACTTCACTTGTGA	NA	NA	NA
>hsa-miR-432-5p	TCTTGGAGTAGGTCATTGGGTGG	NA	NA	NA
>hsa-miR-4326	TGTTCCTCTGTCTCCCAGAC	NA	NA	NA
>hsa-miR-4440	TGTCGTGGGGCTTGCTGGCTTG	NA	NA	NA
>hsa-miR-4443	TTGGAGGCGTGGGTTTT	NA	NA	NA
>hsa-miR-4449	CGTCCCGGGGCTGCGCGAGGCA	NA	NA	NA
>hsa-miR-4450	TGGGGATTTGGAGAAGTGGTGA	NA	NA	NA
>hsa-miR-4454	GGATCCGAGTCACGGCACCA	NA	NA	NA
>hsa-miR-4467	TGGCGGCGGTAGTTATGGGCTT	NA	NA	NA
>hsa-miR-4488	AGGGGGCGGGCTCCGGCG	NA	NA	NA
>hsa-miR-4492	GGGGCTGGGCGCGCGCC	NA	NA	NA
>hsa-miR-4497	CTCCGGGACGGCTGGGC	NA	NA	NA
>hsa-miR-4516	GGGAGAAGGGTCGGGGC	NA	NA	NA
>hsa-miR-4525	GGGGGGATGTGCATGCTGGTT	NA	NA	NA
>hsa-miR-454-3p	TAGTGCAATATTGCTTATAGGGT	NA	NA	NA
>hsa-miR-454-5p	ACCCTATCAATATTGTCTCTGC	NA	NA	NA
>hsa-miR-4660	TGCAGCTCTGGTGGAAAATGGAG	NA	NA	NA
>hsa-miR-4665-5p	CTGGGGGACGCGTGAGCGCGAGC	NA	NA	NA
>hsa-miR-4687-3p	TGGCTGTTGGAGGGGGCAGGC	NA	NA	NA
>hsa-miR-4706	AGCGGGGAGGAAGTGGGCGCTGCTT	NA	NA	NA
>hsa-miR-4726-5p	AGGGCCAGAGGAGCCTGGAGTGG	NA	NA	NA
>hsa-miR-4739	AAGGGAGGAGGAGCGGAGGGGCCCT	NA	NA	NA
>hsa-miR-4741	CGGGCTGTCCGGAGGGGTCGGCT	NA	NA	NA
>hsa-miR-4743-5p	TGGCCGGATGGGACAGGAGGCAT	NA	NA	NA
>hsa-miR-4769-5p	GGTGGGATGGAGAGAAGGTATGAG	NA	NA	NA
>hsa-miR-4775	TTAATTTTTTGTTTCGGTCACT	NA	NA	NA
>hsa-miR-4787-3p	GATGCGCCGCCCACTGCCCCGCGC	NA	NA	NA
>hsa-miR-4800-3p	CATCCGTCCGTCTGTCCAC	NA	NA	NA
>hsa-miR-491-5p	AGTGGGGAACCCTTCCATGAGG	NA	NA	NA
>hsa-miR-5100	TTCAGATCCCAGCGGTGCCTCT	NA	NA	NA
>hsa-miR-5187-5p	TGGGATGAGGGATTGAAGTGGA	NA	NA	NA
>hsa-miR-545-3p	TCAGCAAACATTTATTGTGTGC	NA	NA	NA
>hsa-miR-548ae-5p	AAAAGTAATTGTGGTTTTTG	NA	NA	NA
>hsa-miR-548ak	AAAAGTAACTGCGGTTTTTGA	NA	NA	NA
>hsa-miR-548am-5p	AAAAGTAATTGCGGTTTTTGCC	NA	NA	NA
>hsa-miR-548az-3p	AAAAACTGCAATCACTTTTGC	NA	NA	NA
>hsa-miR-548b-3p	CAAGAACCTCAGTTGCTTTTGT	NA	NA	NA
>hsa-miR-548e-5p	CAAAAGCAATCGCGGTTTTTGC	NA	NA	NA
>hsa-miR-548h-5p	AAAAGTAATCGCGGTTTTTGTC	NA	NA	NA
>hsa-miR-548j-5p	AAAAGTAATTGCGGTCTTTGGT	NA	NA	NA
>hsa-miR-548n	CAAAAGTAATTGTGGATTTTGT	NA	NA	NA
>hsa-miR-548w	AAAAGTAACTGCGGTTTTTGCCT	NA	NA	NA
>hsa-miR-556-3p	ATATTACCATTAGCTCATCTTT	NA	NA	NA
>hsa-miR-5699-3p	TCCTGTCTTTCCTTGTTGGAGC	NA	NA	NA
>hsa-miR-574-3p	CACGCTCATGCACACACCCACA	NA	NA	NA
>hsa-miR-574-5p	TGAGTGTGTGTGTGTGAGTGTGT	NA	NA	NA
>hsa-miR-576-3p	AAGATGTGGAAAAATTGGAATC	NA	NA	NA
>hsa-miR-576-5p	ATTCTAATTTCTCCACGTCTTT	NA	NA	NA
>hsa-miR-5787	GGGCTGGGGCGCGGGGAGGT	NA	NA	NA
>hsa-miR-584-5p	TTATGGTTTGCCTGGGACTGAG	NA	NA	NA
>hsa-miR-589-5p	TGAGAACCACGTCTGCTCTGAG	NA	NA	NA
>hsa-miR-590-3p	TAATTTTATGTATAAGCTAGT	NA	NA	NA
>hsa-miR-6088	AGAGATGAAGCGGGGGGGCG	NA	NA	NA
>hsa-miR-6124	GGGAAAAGGAAGGGGGAGGA	NA	NA	NA
>hsa-miR-6125	GCGGAAGGCGGAGCGGCGGA	NA	NA	NA
>hsa-miR-6133	TGAGGGAGGAGGTTGGGTA	NA	NA	NA
>hsa-miR-616-3p	AGTCATTGGAGGGTTTGAGCAG	NA	NA	NA
>hsa-miR-618	AAACTCTACTTGTCCTTCTGAGT	NA	NA	NA
>hsa-miR-625-3p	GACTATAGAACTTTCCCCCTCA	NA	NA	NA
>hsa-miR-625-5p	AGGGGGAAAGTTCTATAGTCC	NA	NA	NA
>hsa-miR-628-3p	TCTAGTAAGAGTGGCAGTCGA	NA	NA	NA
>hsa-miR-628-5p	ATGCTGACATATTTACTAGAGG	NA	NA	NA
>hsa-miR-629-5p	TGGGTTTACGTTGGGAGAACT	NA	NA	NA
>hsa-miR-636	TGTGCTTGCTCGTCCCGCCCGCA	NA	NA	NA
>hsa-miR-641	AAAGACATAGGATAGAGTCACCTC	NA	NA	NA
>hsa-miR-6501-3p	CCAGAGCAGCCTGCGGTAACAGT	NA	NA	NA
>hsa-miR-6510-5p	CAGCAGGGGAGAGAGAGGAGTC	NA	NA	NA
>hsa-miR-6529-5p	GAGAGATCAGAGGCGCAGAGTG	NA	NA	NA
>hsa-miR-654-3p	TATGTCTGCTGACCATCACCTT	NA	NA	NA
>hsa-miR-660-5p	TACCCATTGCATATCGGAGTTG	NA	NA	NA
>hsa-miR-671-5p	AGGAAGCCCTGGAGGGGCTGGAG	NA	NA	NA
>hsa-miR-6716-3p	TCCGAACTCTCCATTCCTCTGC	NA	NA	NA
>hsa-miR-6724-5p	CTGGGCCCGCGGCGGGCGTGGGG	NA	NA	NA
>hsa-miR-6741-3p	TCGGCTCTCTCCCTCACCCTAG	NA	NA	NA
>hsa-miR-6765-3p	TCACCTGGCTGGCCCGCCCAG	NA	NA	NA
>hsa-miR-6771-5p	CTCGGGAGGGCATGGGCCAGGC	NA	NA	NA
>hsa-miR-6777-5p	ACGGGGAGTCAGGCAGTGGTGGA	NA	NA	NA
>hsa-miR-6780a-5p	TTGGGAGGGAAGACAGCTGGAGA	NA	NA	NA
>hsa-miR-6786-5p	GCGGTGGGGCCGGAGGGGCGT	NA	NA	NA
>hsa-miR-6794-5p	CAGGGGGACTGGGGGTGAGC	NA	NA	NA
>hsa-miR-6803-3p	TCCCTCGCCTTCTCACCCTCAG	NA	NA	NA
>hsa-miR-6803-5p	CTGGGGGTGGGGGGCTGGGCGT	NA	NA	NA
>hsa-miR-6812-5p	ATGGGGTGAGATGGGGAGGAGCAGC	NA	NA	NA
>hsa-miR-6821-5p	GTGCGTGGTGGCTCGAGGCGGGG	NA	NA	NA
>hsa-miR-6848-5p	TGGGGGCTGGGATGGGCCATGGT	NA	NA	NA
>hsa-miR-6867-5p	TGTGTGTGTAGAGGAAGAAGGGA	NA	NA	NA
>hsa-miR-6877-5p	AGGGCCGAAGGGTGGAAGCTGC	NA	NA	NA
>hsa-miR-6880-5p	TGGTGGAGGAAGAGGGCAGCTC	NA	NA	NA
>hsa-miR-6894-5p	AGGAGGATGGAGAGCTGGGCCAGA	NA	NA	NA
>hsa-miR-7108-3p	ACCCGCCCGTCTCCCCACAG	NA	NA	NA
>hsa-miR-7156-3p	CTGCAGCCACTTGGGGAACTGGT	NA	NA	NA
>hsa-miR-744-5p	TGCGGGGCTAGGGCTAACAGCA	NA	NA	NA
>hsa-miR-765	TGGAGGAGAAGGAAGGTGATG	NA	NA	NA
>hsa-miR-767-5p	TGCACCATGGTTGTCTGAGCATG	NA	NA	NA
>hsa-miR-769-3p	CTGGGATCTCCGGGGTCTTGGTT	NA	NA	NA
>hsa-miR-769-5p	TGAGACCTCTGGGTTCTGAGCT	NA	NA	NA
>hsa-miR-7706	TGAAGCGCCTGTGCTCTGCCGAGA	NA	NA	NA
>hsa-miR-7845-5p	AAGGGACAGGGAGGGTCGTGG	NA	NA	NA
>hsa-miR-7847-3p	CGTGGAGGACGAGGAGGAGGC	NA	NA	NA
>hsa-miR-7851-3p	TACCTGGGAGACTGAGGTTGGA	NA	NA	NA
>hsa-miR-877-3p	TCCTCTTCTCCCTCCTCCCAG	NA	NA	NA
>hsa-miR-885-3p	AGGCAGCGGGGTGTAGTGGATA	NA	NA	NA
>hsa-miR-887-3p	GTGAACGGGCGCCATCCCGAGG	NA	NA	NA
>hsa-miR-888-5p	TACTCAAAAAGCTGTCAGTCA	NA	NA	NA
>hsa-miR-889-3p	TTAATATCGGACAACCATTGT	NA	NA	NA
>hsa-miR-891a-5p	TGCAACGAACCTGAGCCACTGA	NA	NA	NA
>hsa-miR-892a	CACTGTGTCCTTTCTGCGTAG	NA	NA	NA
>hsa-miR-921	CTAGTGAGGGACAGAACCAGGATTC	NA	NA	NA
>hsa-miR-937-3p	ATCCGCGCTCTGACTCTCTGCC	NA	NA	NA
>hsa-miR-940	AAGGCAGGGCCCCCGCTCCCC	NA	NA	NA
>hsa-miR-941	CACCCGGCTGTGTGCACATGTGC	NA	NA	NA
>hsa-miR-942-5p	TCTTCTCTGTTTTGGCCATGTG	NA	NA	NA
>hsa-miR-95-3p	TTCAACGGGTATTTATTGAGCA	NA	NA	NA
>hsa-miR-9901	CGGTCGCCGCGGTTCGCCGCC	NA	NA	NA
