# Supplementary material for: Molecular Encoding of Ischemic Stroke and its Resolution after Human Neural Stem Cell Therapy by Extracellular Vesicles
Source: MedComm (2020). 2025 Oct 28;6(11):e70400. doi: 10.1002/mco2.70400 (PMC12559856; doi:10.1002/mco2.70400)
Supplement: Supplementary file 7 — mco270400‐sup‐0007‐TableS6.xlsx. [file MCO2-6-e70400-s001.xlsx]

## Sheet: hNSCs_miRNA.target
	mature_mirna_acc	mature_mirna_id	target_symbol	target_entrez	target_ensembl	elmmo	microcosm	miranda	mirdb	mirecords	mirtarbase	tarbase	predicted.sum	validated.sum	all.sum
1	MIMAT0000785	rno-miR-16-5p	Arl2	65142	ENSRNOG00000021010	4	2	0	1	0	1	1	3	2	5
2	MIMAT0000795	rno-miR-25-3p	Nox4	85431	ENSRNOG00000013925	2	2	1	1	0	1	0	4	1	5
3	MIMAT0000803	rno-miR-29c-3p	Tpm1	24851	ENSRNOG00000018184	2	0	1	1	1	1	0	3	2	5
4	MIMAT0000830	rno-miR-125b-5p	Sertad3	499108	ENSRNOG00000037690	2	1	1	1	0	0	1	4	1	5
5	MIMAT0000890	rno-miR-221-3p	Cdkn1b	83571	ENSRNOG00000007249	4	0	1	1	1	1	0	3	2	5
6	MIMAT0000891	rno-miR-222-3p	Cdkn1b	83571	ENSRNOG00000007249	4	0	1	1	1	1	0	3	2	5
7	MIMAT0005340	rno-miR-92b-3p	Nox4	85431	ENSRNOG00000013925	2	2	1	1	0	1	0	4	1	5
8	MIMAT0000562	rno-let-7d-5p	Fbxl12	313782	ENSRNOG00000020368	2	1	1	1	0	0	0	4	0	4
9	MIMAT0000579	rno-miR-148b-3p	Sms	363469	ENSRNOG00000007688	2	1	1	1	0	0	0	4	0	4
10	MIMAT0000602	rno-miR-20a-5p	Cc2d1a	288908	ENSRNOG00000006747	2	2	1	1	0	0	0	4	0	4
11	MIMAT0000602	rno-miR-20a-5p	Kpna2	85245	ENSRNOG00000015329	2	1	1	1	0	0	0	4	0	4
12	MIMAT0000602	rno-miR-20a-5p	Plekha3	295674	ENSRNOG00000011830	2	1	1	1	0	0	0	4	0	4
13	MIMAT0000602	rno-miR-20a-5p	Sar1b	287276	ENSRNOG00000004820	2	1	1	1	0	0	0	4	0	4
14	MIMAT0000602	rno-miR-20a-5p	Stk17b	170904	ENSRNOG00000012502	2	1	1	1	0	0	0	4	0	4
15	MIMAT0000602	rno-miR-20a-5p	Tle4	25565	ENSRNOG00000013239	2	1	1	1	0	0	0	4	0	4
16	MIMAT0000611	rno-miR-135b-5p	Pggt1b	81746	ENSRNOG00000003541	2	1	1	1	0	0	0	4	0	4
17	MIMAT0000774	rno-let-7a-5p	Apbb3	117026	ENSRNOG00000017849	2	1	1	1	0	0	0	4	0	4
18	MIMAT0000774	rno-let-7a-5p	Fbxl12	313782	ENSRNOG00000020368	2	1	1	1	0	0	0	4	0	4
19	MIMAT0000775	rno-let-7b-5p	Apbb3	117026	ENSRNOG00000017849	2	1	1	1	0	0	0	4	0	4
20	MIMAT0000776	rno-let-7c-5p	Apbb3	117026	ENSRNOG00000017849	2	1	1	1	0	0	0	4	0	4
21	MIMAT0000777	rno-let-7e-5p	Apbb3	117026	ENSRNOG00000017849	2	1	1	1	0	0	0	4	0	4
22	MIMAT0000778	rno-let-7f-5p	Apbb3	117026	ENSRNOG00000017849	2	1	1	1	0	0	0	4	0	4
23	MIMAT0000779	rno-let-7i-5p	Apbb3	117026	ENSRNOG00000017849	2	1	1	1	0	0	0	4	0	4
24	MIMAT0000781	rno-miR-9a-5p	Cnnm2	294014	ENSRNOG00000020113	2	2	0	1	0	0	1	3	1	4
25	MIMAT0000781	rno-miR-9a-5p	Galnt3	366061	ENSRNOG00000005727	2	1	1	1	0	0	0	4	0	4
26	MIMAT0000781	rno-miR-9a-5p	Myocd	246297	ENSRNOG00000003669	2	0	1	1	0	2	0	3	1	4
27	MIMAT0000781	rno-miR-9a-5p	Onecut1	25231	ENSRNOG00000008095	4	2	1	1	0	0	0	4	0	4
28	MIMAT0000781	rno-miR-9a-5p	Stk3	65189	ENSRNOG00000011278	2	1	1	1	0	0	0	4	0	4
29	MIMAT0000785	rno-miR-16-5p	Ccne1	25729	ENSRNOG00000014786	4	1	0	1	0	1	0	3	1	4
30	MIMAT0000785	rno-miR-16-5p	Pth	24694	ENSRNOG00000014318	2	1	1	1	0	0	0	4	0	4
31	MIMAT0000790	rno-miR-21-5p	Smad7	81516	ENSRNOG00000018359	2	0	1	1	0	1	0	3	1	4
32	MIMAT0000792	rno-miR-23a-3p	Rad17	310034	ENSRNOG00000018353	2	1	1	1	0	0	0	4	0	4
33	MIMAT0000792	rno-miR-23a-3p	Stat5b	25126	ENSRNOG00000019075	2	1	1	1	0	0	0	4	0	4
34	MIMAT0000793	rno-miR-23b-3p	Stat5b	25126	ENSRNOG00000019075	2	1	1	1	0	0	0	4	0	4
35	MIMAT0000795	rno-miR-25-3p	Ugp2	289827	ENSRNOG00000008079	2	1	1	1	0	0	0	4	0	4
36	MIMAT0000796	rno-miR-26a-5p	Bloc1s2	293938	ENSRNOG00000012684	2	1	1	1	0	0	0	4	0	4
37	MIMAT0000796	rno-miR-26a-5p	Prkcd	170538	ENSRNOG00000016346	2	3	2	1	0	0	0	4	0	4
38	MIMAT0000797	rno-miR-26b-5p	Prkcd	170538	ENSRNOG00000016346	2	3	2	1	0	0	0	4	0	4
39	MIMAT0000797	rno-miR-26b-5p	RGD621098	207123	ENSRNOG00000014668	2	1	1	1	0	0	0	4	0	4
40	MIMAT0000797	rno-miR-26b-5p	Trpc3	60395	ENSRNOG00000016070	2	1	0	1	0	1	0	3	1	4
41	MIMAT0000798	rno-miR-27b-3p	Aqp11	286758	ENSRNOG00000013358	2	1	1	1	0	0	0	4	0	4
42	MIMAT0000798	rno-miR-27b-3p	Nr2f6	245980	ENSRNOG00000016892	2	1	1	1	0	0	0	4	0	4
43	MIMAT0000798	rno-miR-27b-3p	Plk2	83722	ENSRNOG00000011951	6	2	2	1	0	0	0	4	0	4
44	MIMAT0000798	rno-miR-27b-3p	Pparg	25664	ENSRNOG00000008839	2	2	1	1	0	0	0	4	0	4
45	MIMAT0000799	rno-miR-27a-3p	Aqp11	286758	ENSRNOG00000013358	2	1	1	1	0	0	0	4	0	4
46	MIMAT0000799	rno-miR-27a-3p	Nr2f6	245980	ENSRNOG00000016892	2	1	1	1	0	0	0	4	0	4
47	MIMAT0000799	rno-miR-27a-3p	Plk2	83722	ENSRNOG00000011951	6	1	2	1	0	0	0	4	0	4
48	MIMAT0000799	rno-miR-27a-3p	Pparg	25664	ENSRNOG00000008839	2	2	1	1	0	0	0	4	0	4
49	MIMAT0000802	rno-miR-29a-3p	Bmf	246142	ENSRNOG00000007529	2	0	1	1	0	2	0	3	1	4
50	MIMAT0000802	rno-miR-29a-3p	Col3a1	84032	ENSRNOG00000003357	2	1	1	1	0	0	0	4	0	4
51	MIMAT0000802	rno-miR-29a-3p	Grip1	84016	ENSRNOG00000004013	2	2	1	1	0	0	0	4	0	4
52	MIMAT0000802	rno-miR-29a-3p	Hbp1	27080	ENSRNOG00000008927	4	1	1	1	0	0	0	4	0	4
53	MIMAT0000802	rno-miR-29a-3p	Nap1l3	170914	ENSRNOG00000029087	2	1	1	1	0	0	0	4	0	4
54	MIMAT0000802	rno-miR-29a-3p	Pmp22	24660	ENSRNOG00000003338	2	0	1	1	0	1	0	3	1	4
55	MIMAT0000802	rno-miR-29a-3p	Tpm1	24851	ENSRNOG00000018184	2	1	1	1	0	0	0	4	0	4
56	MIMAT0000803	rno-miR-29c-3p	Bmf	246142	ENSRNOG00000007529	2	0	1	1	0	1	0	3	1	4
57	MIMAT0000803	rno-miR-29c-3p	Col3a1	84032	ENSRNOG00000003357	2	1	1	1	0	0	0	4	0	4
58	MIMAT0000803	rno-miR-29c-3p	Grip1	84016	ENSRNOG00000004013	2	2	1	1	0	0	0	4	0	4
59	MIMAT0000803	rno-miR-29c-3p	Hbp1	27080	ENSRNOG00000008927	4	1	1	1	0	0	0	4	0	4
60	MIMAT0000803	rno-miR-29c-3p	Ireb2	64831	ENSRNOG00000013271	2	1	1	1	0	0	0	4	0	4
61	MIMAT0000803	rno-miR-29c-3p	Nap1l3	170914	ENSRNOG00000029087	2	1	1	1	0	0	0	4	0	4
62	MIMAT0000805	rno-miR-30e-5p	Actc1	29275	ENSRNOG00000008536	2	1	1	1	0	0	0	4	0	4
63	MIMAT0000805	rno-miR-30e-5p	Fam110b	500400	ENSRNOG00000009114	2	1	1	1	0	0	0	4	0	4
64	MIMAT0000805	rno-miR-30e-5p	Galnt3	366061	ENSRNOG00000005727	2	1	2	1	0	0	0	4	0	4
65	MIMAT0000805	rno-miR-30e-5p	Nefl	83613	ENSRNOG00000013658	2	1	1	1	0	0	0	4	0	4
66	MIMAT0000805	rno-miR-30e-5p	Rab4b	50866	ENSRNOG00000001500	2	1	1	1	0	0	0	4	0	4
67	MIMAT0000805	rno-miR-30e-5p	Slc7a10	114518	ENSRNOG00000010938	2	1	1	1	0	0	0	4	0	4
68	MIMAT0000807	rno-miR-30d-5p	Nefl	83613	ENSRNOG00000013658	2	1	1	1	0	0	0	4	0	4
69	MIMAT0000807	rno-miR-30d-5p	Slc7a10	114518	ENSRNOG00000010938	2	1	1	1	0	0	0	4	0	4
70	MIMAT0000808	rno-miR-30a-5p	Actc1	29275	ENSRNOG00000008536	2	1	1	1	0	0	0	4	0	4
71	MIMAT0000808	rno-miR-30a-5p	Becn1	114558	ENSRNOG00000020513	2	0	1	1	0	1	0	3	1	4
72	MIMAT0000808	rno-miR-30a-5p	Fam110b	500400	ENSRNOG00000009114	2	1	1	1	0	0	0	4	0	4
73	MIMAT0000808	rno-miR-30a-5p	Galnt3	366061	ENSRNOG00000005727	2	1	2	1	0	0	0	4	0	4
74	MIMAT0000808	rno-miR-30a-5p	Irs1	25467	ENSRNOG00000014597	2	0	1	1	0	1	0	3	1	4
75	MIMAT0000808	rno-miR-30a-5p	Nefl	83613	ENSRNOG00000013658	2	1	1	1	0	0	0	4	0	4
76	MIMAT0000808	rno-miR-30a-5p	Slc7a10	114518	ENSRNOG00000010938	2	1	1	1	0	0	0	4	0	4
77	MIMAT0000809	rno-miR-30a-3p	Aqp4	25293	ENSRNOG00000016043	0	0	1	3	1	1	0	2	2	4
78	MIMAT0000815	rno-miR-34a-5p	Notch1	25496	ENSRNOG00000019322	4	1	0	1	0	2	0	3	1	4
79	MIMAT0000816	rno-miR-92a-3p	Col1a2	84352	ENSRNOG00000011292	2	1	1	1	0	0	0	4	0	4
80	MIMAT0000816	rno-miR-92a-3p	Nox4	85431	ENSRNOG00000013925	2	2	1	1	0	0	0	4	0	4
81	MIMAT0000816	rno-miR-92a-3p	Ugp2	289827	ENSRNOG00000008079	2	1	1	1	0	0	0	4	0	4
82	MIMAT0000817	rno-miR-93-5p	Klf9	117560	ENSRNOG00000014215	2	1	1	1	0	0	0	4	0	4
83	MIMAT0000817	rno-miR-93-5p	Kpna2	85245	ENSRNOG00000015329	2	1	1	1	0	0	0	4	0	4
84	MIMAT0000819	rno-miR-98-5p	Apbb3	117026	ENSRNOG00000017849	2	1	1	1	0	0	0	4	0	4
85	MIMAT0000823	rno-miR-101a-3p	Atxn1	25049	ENSRNOG00000016998	6	1	2	1	0	0	0	4	0	4
86	MIMAT0000826	rno-miR-107-3p	Pdcd10	494345	ENSRNOG00000010147	2	0	0	1	0	1	1	2	2	4
87	MIMAT0000829	rno-miR-125a-5p	Dram2	362011	ENSRNOG00000017744	2	1	1	1	0	0	0	4	0	4
88	MIMAT0000829	rno-miR-125a-5p	Galnt14	313878	ENSRNOG00000007951	2	1	1	1	0	0	0	4	0	4
89	MIMAT0000829	rno-miR-125a-5p	Sertad3	499108	ENSRNOG00000037690	2	1	1	1	0	0	0	4	0	4
90	MIMAT0000830	rno-miR-125b-5p	Dram2	362011	ENSRNOG00000017744	2	1	1	1	0	0	0	4	0	4
91	MIMAT0000830	rno-miR-125b-5p	G4	406868	ENSRNOG00000039658	2	0	1	1	0	0	1	3	1	4
92	MIMAT0000830	rno-miR-125b-5p	Galnt14	313878	ENSRNOG00000007951	2	1	1	1	0	0	0	4	0	4
93	MIMAT0000830	rno-miR-125b-5p	Tnfsf4	89814	ENSRNOG00000002968	2	0	1	1	0	0	1	3	1	4
94	MIMAT0000834	rno-miR-128-3p	Pdia5	360722	ENSRNOG00000032327	2	0	1	1	0	0	1	3	1	4
95	MIMAT0000834	rno-miR-128-3p	Sgms1	353229	ENSRNOG00000012536	2	0	3	1	0	0	1	3	1	4
96	MIMAT0000834	rno-miR-128-3p	Ugt8	50555	ENSRNOG00000009345	2	0	2	1	0	0	1	3	1	4
97	MIMAT0000836	rno-miR-130a-3p	Laptm4a	298875	ENSRNOG00000006865	2	1	1	1	0	0	0	4	0	4
98	MIMAT0000836	rno-miR-130a-3p	Pparg	25664	ENSRNOG00000008839	2	2	1	1	0	0	0	4	0	4
99	MIMAT0000836	rno-miR-130a-3p	St18	266680	ENSRNOG00000006200	4	1	4	1	0	0	0	4	0	4
100	MIMAT0000841	rno-miR-135a-5p	Pggt1b	81746	ENSRNOG00000003541	2	1	1	1	0	0	0	4	0	4
101	MIMAT0000863	rno-miR-186-5p	Btf3	294680	ENSRNOG00000016912	4	1	1	1	0	0	0	4	0	4
102	MIMAT0000877	rno-miR-204-5p	Cox5a	252934	ENSRNOG00000018816	2	1	1	1	0	0	0	4	0	4
103	MIMAT0000877	rno-miR-204-5p	ST7	296911	ENSRNOG00000056243	2	2	1	1	0	0	0	4	0	4
104	MIMAT0000903	rno-miR-320-3p	Kcns3	83588	ENSRNOG00000004899	2	1	1	1	0	0	0	4	0	4
105	MIMAT0000903	rno-miR-320-3p	Ywhah	25576	ENSRNOG00000055471	2	1	1	1	0	0	0	4	0	4
106	MIMAT0004650	rno-miR-340-5p	Actc1	29275	ENSRNOG00000008536	2	1	1	1	0	0	0	4	0	4
107	MIMAT0004650	rno-miR-340-5p	Capn7	306260	ENSRNOG00000019273	2	1	1	1	0	0	0	4	0	4
108	MIMAT0004650	rno-miR-340-5p	Dmd	24907	ENSRNOG00000046366	4	2	4	1	0	0	0	4	0	4
109	MIMAT0004650	rno-miR-340-5p	Galnt13	311039	ENSRNOG00000005335	4	2	1	1	0	0	0	4	0	4
110	MIMAT0004650	rno-miR-340-5p	Kcns3	83588	ENSRNOG00000004899	2	1	1	1	0	0	0	4	0	4
111	MIMAT0005340	rno-miR-92b-3p	Col1a2	84352	ENSRNOG00000011292	2	1	1	1	0	0	0	4	0	4
112	MIMAT0000562	rno-let-7d-5p	Adrb2	24176	ENSRNOG00000019217	2	0	1	1	0	0	0	3	0	3
113	MIMAT0000562	rno-let-7d-5p	Bzw1	363232	ENSRNOG00000013977	2	1	2	0	0	0	0	3	0	3
114	MIMAT0000562	rno-let-7d-5p	Cdc34	299602	ENSRNOG00000060530	2	1	0	1	0	0	0	3	0	3
115	MIMAT0000562	rno-let-7d-5p	Cercam	296616	ENSRNOG00000026604	2	1	0	1	0	0	0	3	0	3
116	MIMAT0000562	rno-let-7d-5p	Dcaf15	304653	ENSRNOG00000006551	2	1	0	1	0	0	0	3	0	3
117	MIMAT0000562	rno-let-7d-5p	Edn1	24323	ENSRNOG00000014361	2	0	1	1	0	0	0	3	0	3
118	MIMAT0000562	rno-let-7d-5p	Lrig2	310753	ENSRNOG00000019957	2	1	0	1	0	0	0	3	0	3
119	MIMAT0000562	rno-let-7d-5p	Mapk6	58840	ENSRNOG00000009381	2	0	1	1	0	0	0	3	0	3
120	MIMAT0000562	rno-let-7d-5p	Nme6	58964	ENSRNOG00000020721	2	1	0	1	0	0	0	3	0	3
121	MIMAT0000562	rno-let-7d-5p	Slc20a1	81826	ENSRNOG00000018567	2	0	1	1	0	0	0	3	0	3
122	MIMAT0000562	rno-let-7d-5p	Stk40	360230	ENSRNOG00000025679	2	0	1	1	0	0	0	3	0	3
123	MIMAT0000562	rno-let-7d-5p	Tmprss2	156435	ENSRNOG00000001976	2	0	1	1	0	0	0	3	0	3
124	MIMAT0000562	rno-let-7d-5p	Zfyve26	314265	ENSRNOG00000059875	2	1	0	1	0	0	0	3	0	3
125	MIMAT0000579	rno-miR-148b-3p	Arfip1	60382	ENSRNOG00000010533	2	0	1	1	0	0	0	3	0	3
126	MIMAT0000579	rno-miR-148b-3p	Atp7a	24941	ENSRNOG00000061367	2	1	0	1	0	0	0	3	0	3
127	MIMAT0000579	rno-miR-148b-3p	C1galt1	65044	ENSRNOG00000007804	2	1	0	1	0	0	0	3	0	3
128	MIMAT0000579	rno-miR-148b-3p	Cand1	117152	ENSRNOG00000007834	2	0	1	1	0	0	0	3	0	3
129	MIMAT0000579	rno-miR-148b-3p	Cntn4	116658	ENSRNOG00000005652	2	1	1	0	0	0	0	3	0	3
130	MIMAT0000579	rno-miR-148b-3p	Col2a1	25412	ENSRNOG00000058560	2	0	1	1	0	0	0	3	0	3
131	MIMAT0000579	rno-miR-148b-3p	Cyb5r4	171015	ENSRNOG00000010024	2	2	1	0	0	0	0	3	0	3
132	MIMAT0000579	rno-miR-148b-3p	Esrrg	360896	ENSRNOG00000002593	2	0	1	1	0	0	0	3	0	3
133	MIMAT0000579	rno-miR-148b-3p	Gadd45a	25112	ENSRNOG00000005615	2	0	1	1	0	0	0	3	0	3
134	MIMAT0000579	rno-miR-148b-3p	Gap43	29423	ENSRNOG00000001528	2	0	1	1	0	0	0	3	0	3
135	MIMAT0000579	rno-miR-148b-3p	Klf4	114505	ENSRNOG00000016299	2	1	1	0	0	0	0	3	0	3
136	MIMAT0000579	rno-miR-148b-3p	Meox2	29279	ENSRNOG00000006588	4	0	2	1	0	0	0	3	0	3
137	MIMAT0000579	rno-miR-148b-3p	Mmd	303439	ENSRNOG00000002436	2	0	1	1	0	0	0	3	0	3
138	MIMAT0000579	rno-miR-148b-3p	Nptn	56064	ENSRNOG00000009029	2	0	4	1	0	0	0	3	0	3
139	MIMAT0000579	rno-miR-148b-3p	Pdia3	29468	ENSRNOG00000015018	2	1	1	0	0	0	0	3	0	3
140	MIMAT0000579	rno-miR-148b-3p	Ralbp1	84014	ENSRNOG00000013461	2	0	1	1	0	0	0	3	0	3
141	MIMAT0000579	rno-miR-148b-3p	Rnf38	171501	ENSRNOG00000013956	2	0	1	1	0	0	0	3	0	3
142	MIMAT0000579	rno-miR-148b-3p	Sik1	59329	ENSRNOG00000001189	2	0	1	1	0	0	0	3	0	3
143	MIMAT0000579	rno-miR-148b-3p	Sos2	85384	ENSRNOG00000004826	4	1	0	1	0	0	0	3	0	3
144	MIMAT0000579	rno-miR-148b-3p	Tgfa	24827	ENSRNOG00000016182	2	0	1	1	0	0	0	3	0	3
145	MIMAT0000579	rno-miR-148b-3p	Ucp3	25708	ENSRNOG00000017716	2	0	1	1	0	0	0	3	0	3
146	MIMAT0000579	rno-miR-148b-3p	Ywhab	56011	ENSRNOG00000010945	2	0	1	1	0	0	0	3	0	3
147	MIMAT0000589	rno-miR-342-3p	Mrfap1	282585	ENSRNOG00000055319	0	1	1	1	0	0	0	3	0	3
148	MIMAT0000602	rno-miR-20a-5p	Ankrd9	314457	ENSRNOG00000008056	2	1	1	0	0	0	0	3	0	3
149	MIMAT0000602	rno-miR-20a-5p	Btg3	54230	ENSRNOG00000001555	2	0	1	1	0	0	0	3	0	3
150	MIMAT0000602	rno-miR-20a-5p	Cald1	25687	ENSRNOG00000010233	2	0	1	1	0	0	0	3	0	3
151	MIMAT0000602	rno-miR-20a-5p	Camk2n1	287005	ENSRNOG00000016322	2	1	1	0	0	0	0	3	0	3
152	MIMAT0000602	rno-miR-20a-5p	Capn15	303000	ENSRNOG00000020239	2	1	0	1	0	0	0	3	0	3
153	MIMAT0000602	rno-miR-20a-5p	Cd69	29187	ENSRNOG00000056783	2	0	1	1	0	0	0	3	0	3
154	MIMAT0000602	rno-miR-20a-5p	Cmpk1	298410	ENSRNOG00000007775	2	0	1	1	0	0	0	3	0	3
155	MIMAT0000602	rno-miR-20a-5p	Dcun1d3	309035	ENSRNOG00000014037	2	1	1	0	0	0	0	3	0	3
156	MIMAT0000602	rno-miR-20a-5p	Ddx5	287765	ENSRNOG00000030680	2	1	1	0	0	0	0	3	0	3
157	MIMAT0000602	rno-miR-20a-5p	Drd1	24316	ENSRNOG00000023688	2	0	1	1	0	0	0	3	0	3
158	MIMAT0000602	rno-miR-20a-5p	Dusp2	311406	ENSRNOG00000013862	2	0	1	1	0	0	0	3	0	3
159	MIMAT0000602	rno-miR-20a-5p	Dync1li2	81655	ENSRNOG00000025791	4	0	1	1	0	0	0	3	0	3
160	MIMAT0000602	rno-miR-20a-5p	F3	25584	ENSRNOG00000011800	2	0	1	1	0	0	0	3	0	3
161	MIMAT0000602	rno-miR-20a-5p	Gpr63	297952	ENSRNOG00000007675	2	1	0	1	0	0	0	3	0	3
162	MIMAT0000602	rno-miR-20a-5p	Gramd1a	361550	ENSRNOG00000021106	2	0	1	1	0	0	0	3	0	3
163	MIMAT0000602	rno-miR-20a-5p	Hbp1	27080	ENSRNOG00000008927	2	0	1	1	0	0	0	3	0	3
164	MIMAT0000602	rno-miR-20a-5p	Igsf10	310448	ENSRNOG00000013917	2	1	1	0	0	0	0	3	0	3
165	MIMAT0000602	rno-miR-20a-5p	Klf9	117560	ENSRNOG00000014215	2	0	1	1	0	0	0	3	0	3
166	MIMAT0000602	rno-miR-20a-5p	Laptm4a	298875	ENSRNOG00000006865	2	0	1	1	0	0	0	3	0	3
167	MIMAT0000602	rno-miR-20a-5p	Lzic	366507	ENSRNOG00000016200	2	0	1	1	0	0	0	3	0	3
168	MIMAT0000602	rno-miR-20a-5p	Map3k2	171492	ENSRNOG00000014089	2	1	0	1	0	0	0	3	0	3
169	MIMAT0000602	rno-miR-20a-5p	Mapre3	298848	ENSRNOG00000008961	2	0	1	1	0	0	0	3	0	3
170	MIMAT0000602	rno-miR-20a-5p	Nagk	297393	ENSRNOG00000013911	2	1	0	1	0	0	0	3	0	3
171	MIMAT0000602	rno-miR-20a-5p	Neurog1	29410	ENSRNOG00000022405	2	0	1	1	0	0	0	3	0	3
172	MIMAT0000602	rno-miR-20a-5p	Nr2c2	50659	ENSRNOG00000010536	2	1	1	0	0	0	0	3	0	3
173	MIMAT0000602	rno-miR-20a-5p	Oas1e	494201	ENSRNOG00000031726	0	2	1	1	0	0	0	3	0	3
174	MIMAT0000602	rno-miR-20a-5p	Paf1	361531	ENSRNOG00000019746	2	1	1	0	0	0	0	3	0	3
175	MIMAT0000602	rno-miR-20a-5p	Polr3g	685465	ENSRNOG00000016260	2	1	0	1	0	0	0	3	0	3
176	MIMAT0000602	rno-miR-20a-5p	Rasl11b	305302	ENSRNOG00000002097	2	0	1	1	0	0	0	3	0	3
177	MIMAT0000602	rno-miR-20a-5p	Ssh2	303342	ENSRNOG00000014285	2	1	0	1	0	0	0	3	0	3
178	MIMAT0000602	rno-miR-20a-5p	St6galnac3	29758	ENSRNOG00000056894	2	0	1	1	0	0	0	3	0	3
179	MIMAT0000602	rno-miR-20a-5p	Tmub2	303567	ENSRNOG00000020916	2	1	1	0	0	0	0	3	0	3
180	MIMAT0000602	rno-miR-20a-5p	Trpv6	114246	ENSRNOG00000014714	2	2	0	1	0	0	0	3	0	3
181	MIMAT0000602	rno-miR-20a-5p	Txnip	117514	ENSRNOG00000021201	4	0	0	1	0	1	0	2	1	3
182	MIMAT0000602	rno-miR-20a-5p	Uxs1	246232	ENSRNOG00000045605	2	0	1	1	0	0	0	3	0	3
183	MIMAT0000602	rno-miR-20a-5p	Xrn1	300944	ENSRNOG00000042951	2	2	0	1	0	0	0	3	0	3
184	MIMAT0000602	rno-miR-20a-5p	Zfp367	306695	ENSRNOG00000027234	2	0	1	1	0	0	0	3	0	3
185	MIMAT0000602	rno-miR-20a-5p	Zfyve9	313477	ENSRNOG00000027183	2	1	0	1	0	0	0	3	0	3
186	MIMAT0000611	rno-miR-135b-5p	Anxa7	155423	ENSRNOG00000007136	2	1	1	0	0	0	0	3	0	3
187	MIMAT0000611	rno-miR-135b-5p	Dram2	362011	ENSRNOG00000017744	2	1	1	0	0	0	0	3	0	3
188	MIMAT0000611	rno-miR-135b-5p	Elk3	362871	ENSRNOG00000004367	2	1	0	1	0	0	0	3	0	3
189	MIMAT0000611	rno-miR-135b-5p	Fam71f1	500061	ENSRNOG00000006132	2	0	1	1	0	0	0	3	0	3
190	MIMAT0000611	rno-miR-135b-5p	Hps5	308598	ENSRNOG00000055531	2	1	0	1	0	0	0	3	0	3
191	MIMAT0000611	rno-miR-135b-5p	Nr3c2	25672	ENSRNOG00000034007	2	1	0	1	0	0	0	3	0	3
192	MIMAT0000611	rno-miR-135b-5p	Orc5	362304	ENSRNOG00000011519	2	0	1	1	0	0	0	3	0	3
193	MIMAT0000611	rno-miR-135b-5p	Ptk2	25614	ENSRNOG00000007916	2	2	1	0	0	0	0	3	0	3
194	MIMAT0000611	rno-miR-135b-5p	Slc25a5	25176	ENSRNOG00000039980	2	0	1	1	0	0	0	3	0	3
195	MIMAT0000611	rno-miR-135b-5p	Syt3	25731	ENSRNOG00000019318	2	0	1	1	0	0	0	3	0	3
196	MIMAT0000774	rno-let-7a-5p	Acvr1c	245921	ENSRNOG00000004828	2	1	0	1	0	0	0	3	0	3
197	MIMAT0000774	rno-let-7a-5p	Adrb2	24176	ENSRNOG00000019217	2	0	1	1	0	0	0	3	0	3
198	MIMAT0000774	rno-let-7a-5p	Bzw1	363232	ENSRNOG00000013977	2	1	2	0	0	0	0	3	0	3
199	MIMAT0000774	rno-let-7a-5p	Cdc34	299602	ENSRNOG00000060530	4	2	0	1	0	0	0	3	0	3
200	MIMAT0000774	rno-let-7a-5p	Dcaf15	304653	ENSRNOG00000006551	2	1	0	1	0	0	0	3	0	3
201	MIMAT0000774	rno-let-7a-5p	Edn1	24323	ENSRNOG00000014361	2	0	1	1	0	0	0	3	0	3
202	MIMAT0000774	rno-let-7a-5p	Ehhadh	171142	ENSRNOG00000001770	2	1	0	1	0	0	0	3	0	3
203	MIMAT0000774	rno-let-7a-5p	Faslg	25385	ENSRNOG00000002978	2	1	0	1	0	0	0	3	0	3
204	MIMAT0000774	rno-let-7a-5p	Hsd17b2	79243	ENSRNOG00000013982	2	1	1	0	0	0	0	3	0	3
205	MIMAT0000774	rno-let-7a-5p	Lrig2	310753	ENSRNOG00000019957	2	1	0	1	0	0	0	3	0	3
206	MIMAT0000774	rno-let-7a-5p	Mapk6	58840	ENSRNOG00000009381	2	0	1	1	0	0	0	3	0	3
207	MIMAT0000774	rno-let-7a-5p	Myc	24577	ENSRNOG00000004500	0	1	0	0	1	1	0	1	2	3
208	MIMAT0000774	rno-let-7a-5p	Nme6	58964	ENSRNOG00000020721	2	1	0	1	0	0	0	3	0	3
209	MIMAT0000774	rno-let-7a-5p	Slc20a1	81826	ENSRNOG00000018567	2	0	1	1	0	0	0	3	0	3
210	MIMAT0000774	rno-let-7a-5p	Slc35d2	290959	ENSRNOG00000027229	2	1	0	1	0	0	0	3	0	3
211	MIMAT0000774	rno-let-7a-5p	Soat2	266770	ENSRNOG00000053769	2	1	0	1	0	0	0	3	0	3
212	MIMAT0000774	rno-let-7a-5p	Stk40	360230	ENSRNOG00000025679	2	0	1	1	0	0	0	3	0	3
213	MIMAT0000774	rno-let-7a-5p	Tmprss2	156435	ENSRNOG00000001976	2	0	1	1	0	0	0	3	0	3
214	MIMAT0000774	rno-let-7a-5p	Zfyve26	314265	ENSRNOG00000059875	2	1	0	1	0	0	0	3	0	3
215	MIMAT0000775	rno-let-7b-5p	Adrb2	24176	ENSRNOG00000019217	2	0	1	1	0	0	0	3	0	3
216	MIMAT0000775	rno-let-7b-5p	Bzw1	363232	ENSRNOG00000013977	2	1	2	0	0	0	0	3	0	3
217	MIMAT0000775	rno-let-7b-5p	Cdc34	299602	ENSRNOG00000060530	4	2	0	1	0	0	0	3	0	3
218	MIMAT0000775	rno-let-7b-5p	Dcaf15	304653	ENSRNOG00000006551	2	1	0	1	0	0	0	3	0	3
219	MIMAT0000775	rno-let-7b-5p	Edn1	24323	ENSRNOG00000014361	2	0	1	1	0	0	0	3	0	3
220	MIMAT0000775	rno-let-7b-5p	Faslg	25385	ENSRNOG00000002978	2	1	0	1	0	0	0	3	0	3
221	MIMAT0000775	rno-let-7b-5p	Fbxl12	313782	ENSRNOG00000020368	2	0	1	1	0	0	0	3	0	3
222	MIMAT0000775	rno-let-7b-5p	Hsd17b2	79243	ENSRNOG00000013982	2	1	1	0	0	0	0	3	0	3
223	MIMAT0000775	rno-let-7b-5p	LOC497899	497899	ENSRNOG00000022555	0	1	1	1	0	0	0	3	0	3
224	MIMAT0000775	rno-let-7b-5p	Lrig2	310753	ENSRNOG00000019957	2	1	0	1	0	0	0	3	0	3
225	MIMAT0000775	rno-let-7b-5p	Mapk6	58840	ENSRNOG00000009381	2	0	1	1	0	0	0	3	0	3
226	MIMAT0000775	rno-let-7b-5p	Nme6	58964	ENSRNOG00000020721	2	1	0	1	0	0	0	3	0	3
227	MIMAT0000775	rno-let-7b-5p	Slc20a1	81826	ENSRNOG00000018567	2	0	1	1	0	0	0	3	0	3
228	MIMAT0000775	rno-let-7b-5p	Slc35d2	290959	ENSRNOG00000027229	2	1	0	1	0	0	0	3	0	3
229	MIMAT0000775	rno-let-7b-5p	Soat2	266770	ENSRNOG00000053769	2	1	0	1	0	0	0	3	0	3
230	MIMAT0000775	rno-let-7b-5p	Stk40	360230	ENSRNOG00000025679	2	0	1	1	0	0	0	3	0	3
231	MIMAT0000775	rno-let-7b-5p	Tmprss2	156435	ENSRNOG00000001976	2	0	1	1	0	0	0	3	0	3
232	MIMAT0000775	rno-let-7b-5p	Zfyve26	314265	ENSRNOG00000059875	2	1	0	1	0	0	0	3	0	3
233	MIMAT0000776	rno-let-7c-5p	Adrb2	24176	ENSRNOG00000019217	2	0	1	1	0	0	0	3	0	3
234	MIMAT0000776	rno-let-7c-5p	Bzw1	363232	ENSRNOG00000013977	2	1	2	0	0	0	0	3	0	3
235	MIMAT0000776	rno-let-7c-5p	Cdc34	299602	ENSRNOG00000060530	4	2	0	1	0	0	0	3	0	3
236	MIMAT0000776	rno-let-7c-5p	Dcaf15	304653	ENSRNOG00000006551	2	1	0	1	0	0	0	3	0	3
237	MIMAT0000776	rno-let-7c-5p	Edn1	24323	ENSRNOG00000014361	2	0	1	1	0	0	0	3	0	3
238	MIMAT0000776	rno-let-7c-5p	Ehhadh	171142	ENSRNOG00000001770	2	1	0	1	0	0	0	3	0	3
239	MIMAT0000776	rno-let-7c-5p	Faslg	25385	ENSRNOG00000002978	2	1	0	1	0	0	0	3	0	3
240	MIMAT0000776	rno-let-7c-5p	Fbxl12	313782	ENSRNOG00000020368	2	0	1	1	0	0	0	3	0	3
241	MIMAT0000776	rno-let-7c-5p	Grid2ip	288484	ENSRNOG00000030927	2	1	0	1	0	0	0	3	0	3
242	MIMAT0000776	rno-let-7c-5p	Hsd17b2	79243	ENSRNOG00000013982	2	1	1	0	0	0	0	3	0	3
243	MIMAT0000776	rno-let-7c-5p	Lrig2	310753	ENSRNOG00000019957	2	1	0	1	0	0	0	3	0	3
244	MIMAT0000776	rno-let-7c-5p	Mapk6	58840	ENSRNOG00000009381	2	0	1	1	0	0	0	3	0	3
245	MIMAT0000776	rno-let-7c-5p	Nme6	58964	ENSRNOG00000020721	2	1	0	1	0	0	0	3	0	3
246	MIMAT0000776	rno-let-7c-5p	Slc20a1	81826	ENSRNOG00000018567	2	0	1	1	0	0	0	3	0	3
247	MIMAT0000776	rno-let-7c-5p	Slc35d2	290959	ENSRNOG00000027229	2	1	0	1	0	0	0	3	0	3
248	MIMAT0000776	rno-let-7c-5p	Soat2	266770	ENSRNOG00000053769	2	1	0	1	0	0	0	3	0	3
249	MIMAT0000776	rno-let-7c-5p	Stk40	360230	ENSRNOG00000025679	2	0	1	1	0	0	0	3	0	3
250	MIMAT0000776	rno-let-7c-5p	Tmprss2	156435	ENSRNOG00000001976	2	0	1	1	0	0	0	3	0	3
251	MIMAT0000776	rno-let-7c-5p	Zfyve26	314265	ENSRNOG00000059875	2	1	0	1	0	0	0	3	0	3
252	MIMAT0000777	rno-let-7e-5p	Acvr1c	245921	ENSRNOG00000004828	2	1	0	1	0	0	0	3	0	3
253	MIMAT0000777	rno-let-7e-5p	Adrb2	24176	ENSRNOG00000019217	2	0	1	1	0	0	0	3	0	3
254	MIMAT0000777	rno-let-7e-5p	Bzw1	363232	ENSRNOG00000013977	2	1	2	0	0	0	0	3	0	3
255	MIMAT0000777	rno-let-7e-5p	Cdc34	299602	ENSRNOG00000060530	4	2	0	1	0	0	0	3	0	3
256	MIMAT0000777	rno-let-7e-5p	Cercam	296616	ENSRNOG00000026604	2	1	0	1	0	0	0	3	0	3
257	MIMAT0000777	rno-let-7e-5p	Edn1	24323	ENSRNOG00000014361	2	0	1	1	0	0	0	3	0	3
258	MIMAT0000777	rno-let-7e-5p	Ehhadh	171142	ENSRNOG00000001770	2	1	0	1	0	0	0	3	0	3
259	MIMAT0000777	rno-let-7e-5p	Fbxl12	313782	ENSRNOG00000020368	2	0	1	1	0	0	0	3	0	3
260	MIMAT0000777	rno-let-7e-5p	Hsd17b2	79243	ENSRNOG00000013982	2	1	1	0	0	0	0	3	0	3
261	MIMAT0000777	rno-let-7e-5p	LOC497899	497899	ENSRNOG00000022555	0	1	1	1	0	0	0	3	0	3
262	MIMAT0000777	rno-let-7e-5p	Lrig2	310753	ENSRNOG00000019957	2	1	0	1	0	0	0	3	0	3
263	MIMAT0000777	rno-let-7e-5p	Mapk6	58840	ENSRNOG00000009381	2	0	1	1	0	0	0	3	0	3
264	MIMAT0000777	rno-let-7e-5p	Slc20a1	81826	ENSRNOG00000018567	2	0	1	1	0	0	0	3	0	3
265	MIMAT0000777	rno-let-7e-5p	Soat2	266770	ENSRNOG00000053769	2	1	0	1	0	0	0	3	0	3
266	MIMAT0000777	rno-let-7e-5p	Stk40	360230	ENSRNOG00000025679	2	0	1	1	0	0	0	3	0	3
267	MIMAT0000777	rno-let-7e-5p	Tmprss2	156435	ENSRNOG00000001976	2	0	1	1	0	0	0	3	0	3
268	MIMAT0000777	rno-let-7e-5p	Zfyve26	314265	ENSRNOG00000059875	2	1	0	1	0	0	0	3	0	3
269	MIMAT0000778	rno-let-7f-5p	Acvr1c	245921	ENSRNOG00000004828	2	1	0	1	0	0	0	3	0	3
270	MIMAT0000778	rno-let-7f-5p	Adrb2	24176	ENSRNOG00000019217	2	0	1	1	0	0	0	3	0	3
271	MIMAT0000778	rno-let-7f-5p	B3gnt7	316583	ENSRNOG00000018267	2	1	0	1	0	0	0	3	0	3
272	MIMAT0000778	rno-let-7f-5p	Bzw1	363232	ENSRNOG00000013977	2	1	2	0	0	0	0	3	0	3
273	MIMAT0000778	rno-let-7f-5p	Cdc34	299602	ENSRNOG00000060530	4	2	0	1	0	0	0	3	0	3
274	MIMAT0000778	rno-let-7f-5p	Edn1	24323	ENSRNOG00000014361	2	0	1	1	0	0	0	3	0	3
275	MIMAT0000778	rno-let-7f-5p	Fbxl12	313782	ENSRNOG00000020368	2	0	1	1	0	0	0	3	0	3
276	MIMAT0000778	rno-let-7f-5p	Hsd17b2	79243	ENSRNOG00000013982	2	1	1	0	0	0	0	3	0	3
277	MIMAT0000778	rno-let-7f-5p	Lrig2	310753	ENSRNOG00000019957	2	1	0	1	0	0	0	3	0	3
278	MIMAT0000778	rno-let-7f-5p	Mapk6	58840	ENSRNOG00000009381	2	0	1	1	0	0	0	3	0	3
279	MIMAT0000778	rno-let-7f-5p	Nme6	58964	ENSRNOG00000020721	2	1	0	1	0	0	0	3	0	3
280	MIMAT0000778	rno-let-7f-5p	Slc20a1	81826	ENSRNOG00000018567	2	0	1	1	0	0	0	3	0	3
281	MIMAT0000778	rno-let-7f-5p	Slc35d2	290959	ENSRNOG00000027229	2	1	0	1	0	0	0	3	0	3
282	MIMAT0000778	rno-let-7f-5p	Stk40	360230	ENSRNOG00000025679	2	0	1	1	0	0	0	3	0	3
283	MIMAT0000778	rno-let-7f-5p	Tmprss2	156435	ENSRNOG00000001976	2	0	1	1	0	0	0	3	0	3
284	MIMAT0000779	rno-let-7i-5p	Adrb2	24176	ENSRNOG00000019217	2	0	1	1	0	0	0	3	0	3
285	MIMAT0000779	rno-let-7i-5p	Adrb3	25645	ENSRNOG00000012674	4	1	0	1	0	0	0	3	0	3
286	MIMAT0000779	rno-let-7i-5p	Cdc34	299602	ENSRNOG00000060530	4	2	0	1	0	0	0	3	0	3
287	MIMAT0000779	rno-let-7i-5p	Dtx2	304591	ENSRNOG00000001432	4	1	0	1	0	0	0	3	0	3
288	MIMAT0000779	rno-let-7i-5p	Edn1	24323	ENSRNOG00000014361	2	0	1	1	0	0	0	3	0	3
289	MIMAT0000779	rno-let-7i-5p	Faslg	25385	ENSRNOG00000002978	2	0	0	1	0	1	0	2	1	3
290	MIMAT0000779	rno-let-7i-5p	Fbxl12	313782	ENSRNOG00000020368	2	0	1	1	0	0	0	3	0	3
291	MIMAT0000779	rno-let-7i-5p	Hsd17b2	79243	ENSRNOG00000013982	2	1	1	0	0	0	0	3	0	3
292	MIMAT0000779	rno-let-7i-5p	LOC497899	497899	ENSRNOG00000022555	0	1	1	1	0	0	0	3	0	3
293	MIMAT0000779	rno-let-7i-5p	Lrig2	310753	ENSRNOG00000019957	2	1	0	1	0	0	0	3	0	3
294	MIMAT0000779	rno-let-7i-5p	Mapk6	58840	ENSRNOG00000009381	2	0	1	1	0	0	0	3	0	3
295	MIMAT0000779	rno-let-7i-5p	Nme6	58964	ENSRNOG00000020721	2	1	0	1	0	0	0	3	0	3
296	MIMAT0000779	rno-let-7i-5p	Slc20a1	81826	ENSRNOG00000018567	2	0	1	1	0	0	0	3	0	3
297	MIMAT0000779	rno-let-7i-5p	Slc35d2	290959	ENSRNOG00000027229	2	1	0	1	0	0	0	3	0	3
298	MIMAT0000779	rno-let-7i-5p	Soat2	266770	ENSRNOG00000053769	2	1	0	1	0	0	0	3	0	3
299	MIMAT0000779	rno-let-7i-5p	Stk40	360230	ENSRNOG00000025679	2	0	1	1	0	0	0	3	0	3
300	MIMAT0000779	rno-let-7i-5p	Tmprss2	156435	ENSRNOG00000001976	2	0	1	1	0	0	0	3	0	3
301	MIMAT0000781	rno-miR-9a-5p	Calb2	117059	ENSRNOG00000016977	2	0	1	1	0	0	0	3	0	3
302	MIMAT0000781	rno-miR-9a-5p	Cd28	25660	ENSRNOG00000010283	2	1	0	0	0	0	1	2	1	3
303	MIMAT0000781	rno-miR-9a-5p	Cntn3	54279	ENSRNOG00000006144	2	1	1	0	0	0	0	3	0	3
304	MIMAT0000781	rno-miR-9a-5p	Cthrc1	282836	ENSRNOG00000004578	2	2	0	1	0	0	0	3	0	3
305	MIMAT0000781	rno-miR-9a-5p	Cyp2u1	310848	ENSRNOG00000011053	2	1	0	0	0	0	1	2	1	3
306	MIMAT0000781	rno-miR-9a-5p	Dnd1	679841	ENSRNOG00000016894	2	1	0	0	0	0	1	2	1	3
307	MIMAT0000781	rno-miR-9a-5p	Dram2	362011	ENSRNOG00000017744	2	1	1	0	0	0	0	3	0	3
308	MIMAT0000781	rno-miR-9a-5p	Fam46c	310721	ENSRNOG00000015222	2	1	1	0	0	0	0	3	0	3
309	MIMAT0000781	rno-miR-9a-5p	Foxg1	24370	ENSRNOG00000047891	2	0	1	1	0	0	0	3	0	3
310	MIMAT0000781	rno-miR-9a-5p	Ift80	295106	ENSRNOG00000009808	2	1	1	0	0	0	0	3	0	3
311	MIMAT0000781	rno-miR-9a-5p	Ipo4	290228	ENSRNOG00000019553	2	1	0	1	0	0	0	3	0	3
312	MIMAT0000781	rno-miR-9a-5p	Itm2b	290364	ENSRNOG00000016271	2	0	1	1	0	0	0	3	0	3
313	MIMAT0000781	rno-miR-9a-5p	Itpkc	308451	ENSRNOG00000013945	2	0	0	1	0	0	1	2	1	3
314	MIMAT0000781	rno-miR-9a-5p	Kcnj14	276720	ENSRNOG00000021056	4	0	1	1	0	0	0	3	0	3
315	MIMAT0000781	rno-miR-9a-5p	Mdga2	314180	ENSRNOG00000000618	2	0	1	1	0	0	0	3	0	3
316	MIMAT0000781	rno-miR-9a-5p	Notch1	25496	ENSRNOG00000019322	2	1	0	0	0	0	1	2	1	3
317	MIMAT0000781	rno-miR-9a-5p	Nox4	85431	ENSRNOG00000013925	2	2	0	1	0	0	0	3	0	3
318	MIMAT0000781	rno-miR-9a-5p	Palmd	310811	ENSRNOG00000016508	2	1	1	0	0	0	0	3	0	3
319	MIMAT0000781	rno-miR-9a-5p	Pmp22	24660	ENSRNOG00000003338	2	0	0	0	1	1	0	1	2	3
320	MIMAT0000781	rno-miR-9a-5p	Rfesd	361871	ENSRNOG00000012810	2	1	0	1	0	0	0	3	0	3
321	MIMAT0000781	rno-miR-9a-5p	Shc2	314612	ENSRNOG00000008030	2	1	0	1	0	0	0	3	0	3
322	MIMAT0000781	rno-miR-9a-5p	Slc10a3	501665	ENSRNOG00000060580	4	0	1	1	0	0	0	3	0	3
323	MIMAT0000781	rno-miR-9a-5p	Slc19a2	289175	ENSRNOG00000002839	2	1	0	1	0	0	0	3	0	3
324	MIMAT0000781	rno-miR-9a-5p	Snx7	310815	ENSRNOG00000017077	2	0	1	1	0	0	0	3	0	3
325	MIMAT0000781	rno-miR-9a-5p	Stard13	498130	ENSRNOG00000001090	4	1	0	1	0	0	0	3	0	3
326	MIMAT0000781	rno-miR-9a-5p	Tbx18	315870	ENSRNOG00000010685	4	1	0	1	0	0	0	3	0	3
327	MIMAT0000781	rno-miR-9a-5p	Tesk2	170908	ENSRNOG00000017282	2	0	1	1	0	0	0	3	0	3
328	MIMAT0000781	rno-miR-9a-5p	Tgfbi	116487	ENSRNOG00000012216	4	1	0	1	0	0	0	3	0	3
329	MIMAT0000781	rno-miR-9a-5p	Tgfbr2	81810	ENSRNOG00000013265	0	1	1	1	0	0	0	3	0	3
330	MIMAT0000781	rno-miR-9a-5p	Vcan	114122	ENSRNOG00000029212	2	0	0	2	0	0	1	2	1	3
331	MIMAT0000781	rno-miR-9a-5p	Ybx3	83807	ENSRNOG00000005480	4	0	2	1	0	0	0	3	0	3
332	MIMAT0000781	rno-miR-9a-5p	Zkscan1	498160	ENSRNOG00000001335	2	0	1	1	0	0	0	3	0	3
333	MIMAT0000785	rno-miR-16-5p	Aqp11	286758	ENSRNOG00000013358	2	1	1	0	0	0	0	3	0	3
334	MIMAT0000785	rno-miR-16-5p	Axin2	29134	ENSRNOG00000055010	2	0	1	1	0	0	0	3	0	3
335	MIMAT0000785	rno-miR-16-5p	Btrc	361765	ENSRNOG00000016280	2	1	0	1	0	0	0	3	0	3
336	MIMAT0000785	rno-miR-16-5p	Cacul1	365493	ENSRNOG00000009954	2	0	1	1	0	0	0	3	0	3
337	MIMAT0000785	rno-miR-16-5p	Capza2	493810	ENSRNOG00000056207	2	0	1	1	0	0	0	3	0	3
338	MIMAT0000785	rno-miR-16-5p	Cdc37l1	293886	ENSRNOG00000010967	2	0	1	1	0	0	0	3	0	3
339	MIMAT0000785	rno-miR-16-5p	Cdca4	500727	ENSRNOG00000013898	2	0	1	1	0	0	0	3	0	3
340	MIMAT0000785	rno-miR-16-5p	Colq	29755	ENSRNOG00000019615	0	1	1	1	0	0	0	3	0	3
341	MIMAT0000785	rno-miR-16-5p	Dync1li2	81655	ENSRNOG00000025791	2	0	1	1	0	0	0	3	0	3
342	MIMAT0000785	rno-miR-16-5p	Fermt2	289992	ENSRNOG00000009102	2	0	1	1	0	0	0	3	0	3
343	MIMAT0000785	rno-miR-16-5p	Glud1	24399	ENSRNOG00000057367	2	0	1	1	0	0	0	3	0	3
344	MIMAT0000785	rno-miR-16-5p	Lurap1l	362535	ENSRNOG00000033740	2	0	1	1	0	0	0	3	0	3
345	MIMAT0000785	rno-miR-16-5p	Mob4	171050	ENSRNOG00000014980	2	0	1	1	0	0	0	3	0	3
346	MIMAT0000785	rno-miR-16-5p	Omg	450224	ENSRNOG00000014107	2	0	1	1	0	0	0	3	0	3
347	MIMAT0000785	rno-miR-16-5p	Pced1a	296158	ENSRNOG00000021221	0	1	1	1	0	0	0	3	0	3
348	MIMAT0000785	rno-miR-16-5p	Phf19	296653	ENSRNOG00000018874	4	1	0	1	0	0	0	3	0	3
349	MIMAT0000785	rno-miR-16-5p	Rbm6	315997	ENSRNOG00000018333	2	1	0	1	0	0	0	3	0	3
350	MIMAT0000785	rno-miR-16-5p	Scoc	364981	ENSRNOG00000003853	2	0	1	1	0	0	0	3	0	3
351	MIMAT0000785	rno-miR-16-5p	Sptbn2	29211	ENSRNOG00000058842	2	0	1	1	0	0	0	3	0	3
352	MIMAT0000785	rno-miR-16-5p	Tgfbr3	29610	ENSRNOG00000002093	2	0	1	1	0	0	0	3	0	3
353	MIMAT0000785	rno-miR-16-5p	Wap	114596	ENSRNOG00000055684	2	1	1	0	0	0	0	3	0	3
354	MIMAT0000785	rno-miR-16-5p	Wee1	308937	ENSRNOG00000010017	4	0	1	1	0	0	0	3	0	3
355	MIMAT0000785	rno-miR-16-5p	Wipi2	288498	ENSRNOG00000001114	2	0	1	1	0	0	0	3	0	3
356	MIMAT0000785	rno-miR-16-5p	Ythdc1	170956	ENSRNOG00000001996	2	0	1	1	0	0	0	3	0	3
357	MIMAT0000785	rno-miR-16-5p	Ywhah	25576	ENSRNOG00000055471	2	0	1	1	0	0	0	3	0	3
358	MIMAT0000790	rno-miR-21-5p	Arhgap24	305156	ENSRNOG00000056944	2	0	2	1	0	0	0	3	0	3
359	MIMAT0000790	rno-miR-21-5p	Ccl1	688605	ENSRNOG00000021851	2	1	0	1	0	0	0	3	0	3
360	MIMAT0000790	rno-miR-21-5p	Elf2	361944	ENSRNOG00000010815	2	0	1	1	0	0	0	3	0	3
361	MIMAT0000790	rno-miR-21-5p	Faslg	25385	ENSRNOG00000002978	2	0	0	0	1	1	0	1	2	3
362	MIMAT0000790	rno-miR-21-5p	Jag1	29146	ENSRNOG00000007443	2	0	1	1	0	0	0	3	0	3
363	MIMAT0000790	rno-miR-21-5p	Ntf3	81737	ENSRNOG00000019716	2	0	1	1	0	0	0	3	0	3
364	MIMAT0000790	rno-miR-21-5p	Pdcd4	64031	ENSRNOG00000014779	0	1	0	0	1	6	0	1	2	3
365	MIMAT0000790	rno-miR-21-5p	Peli1	305549	ENSRNOG00000006329	2	0	0	1	0	1	0	2	1	3
366	MIMAT0000790	rno-miR-21-5p	Timp3	25358	ENSRNOG00000004303	2	0	0	1	0	1	0	2	1	3
367	MIMAT0000790	rno-miR-21-5p	Wwp1	297930	ENSRNOG00000006328	2	0	1	1	0	0	0	3	0	3
368	MIMAT0000790	rno-miR-21-5p	Zfp367	306695	ENSRNOG00000027234	2	0	1	1	0	0	0	3	0	3
369	MIMAT0000792	rno-miR-23a-3p	Aldh1a2	116676	ENSRNOG00000055049	2	0	2	1	0	0	0	3	0	3
370	MIMAT0000792	rno-miR-23a-3p	Blcap	171113	ENSRNOG00000024437	2	0	1	1	0	0	0	3	0	3
371	MIMAT0000792	rno-miR-23a-3p	Bora	306102	ENSRNOG00000024798	2	2	0	1	0	0	0	3	0	3
372	MIMAT0000792	rno-miR-23a-3p	Car2	54231	ENSRNOG00000009629	2	0	1	1	0	0	0	3	0	3
373	MIMAT0000792	rno-miR-23a-3p	Cck	25298	ENSRNOG00000019321	2	1	1	0	0	0	0	3	0	3
374	MIMAT0000792	rno-miR-23a-3p	Ccm2	305505	ENSRNOG00000060825	2	1	0	1	0	0	0	3	0	3
375	MIMAT0000792	rno-miR-23a-3p	Cldn12	500000	ENSRNOG00000039862	2	1	0	1	0	0	0	3	0	3
376	MIMAT0000792	rno-miR-23a-3p	Elf2	361944	ENSRNOG00000010815	2	0	1	1	0	0	0	3	0	3
377	MIMAT0000792	rno-miR-23a-3p	Marcksl1	81520	ENSRNOG00000009113	2	0	3	1	0	0	0	3	0	3
378	MIMAT0000792	rno-miR-23a-3p	Nefl	83613	ENSRNOG00000013658	2	1	1	0	0	0	0	3	0	3
379	MIMAT0000792	rno-miR-23a-3p	Pdia6	286906	ENSRNOG00000050197	2	0	1	1	0	0	0	3	0	3
380	MIMAT0000792	rno-miR-23a-3p	Pnrc1	286988	ENSRNOG00000007793	2	0	1	1	0	0	0	3	0	3
381	MIMAT0000792	rno-miR-23a-3p	Prpf4b	291078	ENSRNOG00000016705	2	0	1	1	0	0	0	3	0	3
382	MIMAT0000792	rno-miR-23a-3p	RGD1307100	294978	ENSRNOG00000038436	2	1	1	0	0	0	0	3	0	3
383	MIMAT0000792	rno-miR-23a-3p	Rras2	365355	ENSRNOG00000012258	2	0	1	1	0	0	0	3	0	3
384	MIMAT0000792	rno-miR-23a-3p	Sft2d1	292305	ENSRNOG00000024140	4	0	2	1	0	0	0	3	0	3
385	MIMAT0000792	rno-miR-23a-3p	Slc6a14	298340	ENSRNOG00000005687	2	1	1	0	0	0	0	3	0	3
386	MIMAT0000792	rno-miR-23a-3p	Sms	363469	ENSRNOG00000007688	2	0	1	1	0	0	0	3	0	3
387	MIMAT0000792	rno-miR-23a-3p	St18	266680	ENSRNOG00000006200	2	1	2	0	0	0	0	3	0	3
388	MIMAT0000792	rno-miR-23a-3p	Tfpi2	286926	ENSRNOG00000010513	2	0	2	1	0	0	0	3	0	3
389	MIMAT0000792	rno-miR-23a-3p	Tgif1	316742	ENSRNOG00000015906	4	1	0	1	0	0	0	3	0	3
390	MIMAT0000792	rno-miR-23a-3p	Tmpo	25359	ENSRNOG00000008797	2	0	1	1	0	0	0	3	0	3
391	MIMAT0000792	rno-miR-23a-3p	Trim63	140939	ENSRNOG00000016543	2	0	1	0	0	1	0	2	1	3
392	MIMAT0000792	rno-miR-23a-3p	Ube2d1	361831	ENSRNOG00000000611	2	1	0	1	0	0	0	3	0	3
393	MIMAT0000793	rno-miR-23b-3p	Aldh1a2	116676	ENSRNOG00000055049	2	0	2	1	0	0	0	3	0	3
394	MIMAT0000793	rno-miR-23b-3p	Blcap	171113	ENSRNOG00000024437	2	0	1	1	0	0	0	3	0	3
395	MIMAT0000793	rno-miR-23b-3p	Bora	306102	ENSRNOG00000024798	2	1	0	1	0	0	0	3	0	3
396	MIMAT0000793	rno-miR-23b-3p	Car2	54231	ENSRNOG00000009629	2	0	1	1	0	0	0	3	0	3
397	MIMAT0000793	rno-miR-23b-3p	Cck	25298	ENSRNOG00000019321	2	1	1	0	0	0	0	3	0	3
398	MIMAT0000793	rno-miR-23b-3p	Cldn12	500000	ENSRNOG00000039862	2	1	0	1	0	0	0	3	0	3
399	MIMAT0000793	rno-miR-23b-3p	Elf2	361944	ENSRNOG00000010815	2	0	1	1	0	0	0	3	0	3
400	MIMAT0000793	rno-miR-23b-3p	Marcksl1	81520	ENSRNOG00000009113	2	0	3	1	0	0	0	3	0	3
401	MIMAT0000793	rno-miR-23b-3p	Nefl	83613	ENSRNOG00000013658	2	1	1	0	0	0	0	3	0	3
402	MIMAT0000793	rno-miR-23b-3p	Pdia6	286906	ENSRNOG00000050197	2	0	1	1	0	0	0	3	0	3
403	MIMAT0000793	rno-miR-23b-3p	Pnrc1	286988	ENSRNOG00000007793	2	0	1	1	0	0	0	3	0	3
404	MIMAT0000793	rno-miR-23b-3p	Prpf4b	291078	ENSRNOG00000016705	2	0	1	1	0	0	0	3	0	3
405	MIMAT0000793	rno-miR-23b-3p	Rad17	310034	ENSRNOG00000018353	2	0	1	1	0	0	0	3	0	3
406	MIMAT0000793	rno-miR-23b-3p	RGD1307100	294978	ENSRNOG00000038436	2	1	1	0	0	0	0	3	0	3
407	MIMAT0000793	rno-miR-23b-3p	Rras2	365355	ENSRNOG00000012258	2	0	1	1	0	0	0	3	0	3
408	MIMAT0000793	rno-miR-23b-3p	Sft2d1	292305	ENSRNOG00000024140	4	0	2	1	0	0	0	3	0	3
409	MIMAT0000793	rno-miR-23b-3p	Slc6a14	298340	ENSRNOG00000005687	2	1	1	0	0	0	0	3	0	3
410	MIMAT0000793	rno-miR-23b-3p	Sms	363469	ENSRNOG00000007688	2	0	1	1	0	0	0	3	0	3
411	MIMAT0000793	rno-miR-23b-3p	St18	266680	ENSRNOG00000006200	2	1	2	0	0	0	0	3	0	3
412	MIMAT0000793	rno-miR-23b-3p	Tfpi2	286926	ENSRNOG00000010513	2	0	2	1	0	0	0	3	0	3
413	MIMAT0000793	rno-miR-23b-3p	Tgif1	316742	ENSRNOG00000015906	4	1	0	1	0	0	0	3	0	3
414	MIMAT0000793	rno-miR-23b-3p	Tmpo	25359	ENSRNOG00000008797	2	0	1	1	0	0	0	3	0	3
415	MIMAT0000794	rno-miR-24-3p	Appl2	362860	ENSRNOG00000008174	2	1	0	1	0	0	0	3	0	3
416	MIMAT0000794	rno-miR-24-3p	Cct3	295230	ENSRNOG00000019090	2	1	1	0	0	0	0	3	0	3
417	MIMAT0000794	rno-miR-24-3p	Cdx2	66019	ENSRNOG00000032759	2	1	0	1	0	0	0	3	0	3
418	MIMAT0000794	rno-miR-24-3p	Insig1	64194	ENSRNOG00000006859	2	0	1	1	0	0	0	3	0	3
419	MIMAT0000794	rno-miR-24-3p	Mapk14	81649	ENSRNOG00000000513	2	0	0	0	2	1	0	1	2	3
420	MIMAT0000794	rno-miR-24-3p	Matr3	29150	ENSRNOG00000019875	2	0	1	1	0	0	0	3	0	3
421	MIMAT0000794	rno-miR-24-3p	Otud5	363452	ENSRNOG00000008764	2	1	1	0	0	0	0	3	0	3
422	MIMAT0000794	rno-miR-24-3p	Rnf2	304850	ENSRNOG00000002454	2	0	1	1	0	0	0	3	0	3
423	MIMAT0000795	rno-miR-25-3p	Bcat2	64203	ENSRNOG00000020956	2	1	2	0	0	0	0	3	0	3
424	MIMAT0000795	rno-miR-25-3p	Cd69	29187	ENSRNOG00000056783	2	0	1	1	0	0	0	3	0	3
425	MIMAT0000795	rno-miR-25-3p	Col1a2	84352	ENSRNOG00000011292	2	1	1	0	0	0	0	3	0	3
426	MIMAT0000795	rno-miR-25-3p	Dnajb9	24908	ENSRNOG00000004006	2	0	1	1	0	0	0	3	0	3
427	MIMAT0000795	rno-miR-25-3p	Dynlt3	363448	ENSRNOG00000003611	2	0	1	1	0	0	0	3	0	3
428	MIMAT0000795	rno-miR-25-3p	Isca1	290985	ENSRNOG00000018343	2	0	1	1	0	0	0	3	0	3
429	MIMAT0000795	rno-miR-25-3p	Itpr1	25262	ENSRNOG00000007104	2	0	1	1	0	0	0	3	0	3
430	MIMAT0000795	rno-miR-25-3p	Klf4	114505	ENSRNOG00000016299	2	0	1	1	0	0	0	3	0	3
431	MIMAT0000795	rno-miR-25-3p	Man2a1	25478	ENSRNOG00000015439	4	1	0	1	0	0	0	3	0	3
432	MIMAT0000795	rno-miR-25-3p	Nsmf	117536	ENSRNOG00000008810	2	1	3	0	0	0	0	3	0	3
433	MIMAT0000795	rno-miR-25-3p	Pkdcc	313860	ENSRNOG00000004205	2	1	0	1	0	0	0	3	0	3
434	MIMAT0000795	rno-miR-25-3p	Ppcs	298490	ENSRNOG00000008572	2	0	1	1	0	0	0	3	0	3
435	MIMAT0000795	rno-miR-25-3p	RGD1307100	294978	ENSRNOG00000038436	2	0	1	1	0	0	0	3	0	3
436	MIMAT0000795	rno-miR-25-3p	Slc25a32	315023	ENSRNOG00000004403	2	1	0	1	0	0	0	3	0	3
437	MIMAT0000795	rno-miR-25-3p	Tcf21	252856	ENSRNOG00000016700	2	0	1	1	0	0	0	3	0	3
438	MIMAT0000795	rno-miR-25-3p	Tgif1	316742	ENSRNOG00000015906	2	0	1	1	0	0	0	3	0	3
439	MIMAT0000795	rno-miR-25-3p	Tob1	170842	ENSRNOG00000002828	2	0	1	1	0	0	0	3	0	3
440	MIMAT0000796	rno-miR-26a-5p	Aspn	306805	ENSRNOG00000015410	2	1	0	1	0	0	0	3	0	3
441	MIMAT0000796	rno-miR-26a-5p	Bod1	287173	ENSRNOG00000020717	2	0	1	1	0	0	0	3	0	3
442	MIMAT0000796	rno-miR-26a-5p	Cacna1c	24239	ENSRNOG00000007090	2	0	1	1	0	0	0	3	0	3
443	MIMAT0000796	rno-miR-26a-5p	Ccdc28a	361454	ENSRNOG00000053347	2	0	1	1	0	0	0	3	0	3
444	MIMAT0000796	rno-miR-26a-5p	Cd200	24560	ENSRNOG00000002141	2	0	1	1	0	0	0	3	0	3
445	MIMAT0000796	rno-miR-26a-5p	Chac1	362196	ENSRNOG00000014387	4	1	0	1	0	0	0	3	0	3
446	MIMAT0000796	rno-miR-26a-5p	Clasp2	114514	ENSRNOG00000009161	2	0	1	1	0	0	0	3	0	3
447	MIMAT0000796	rno-miR-26a-5p	Cldnd1	288182	ENSRNOG00000001657	2	0	1	1	0	0	0	3	0	3
448	MIMAT0000796	rno-miR-26a-5p	Epb41l3	116724	ENSRNOG00000016724	4	0	1	1	0	0	0	3	0	3
449	MIMAT0000796	rno-miR-26a-5p	Eri2	691484	ENSRNOG00000014673	2	1	0	1	0	0	0	3	0	3
450	MIMAT0000796	rno-miR-26a-5p	Ezh2	312299	ENSRNOG00000006048	2	1	0	1	0	0	0	3	0	3
451	MIMAT0000796	rno-miR-26a-5p	Fam98a	313873	ENSRNOG00000030328	4	0	1	1	0	0	0	3	0	3
452	MIMAT0000796	rno-miR-26a-5p	Fbxo11	301674	ENSRNOG00000016396	2	0	1	1	0	0	0	3	0	3
453	MIMAT0000796	rno-miR-26a-5p	Gmds	291095	ENSRNOG00000017605	2	1	0	1	0	0	0	3	0	3
454	MIMAT0000796	rno-miR-26a-5p	Gnpnat1	498486	ENSRNOG00000008641	2	1	0	1	0	0	0	3	0	3
455	MIMAT0000796	rno-miR-26a-5p	Hsbp1	286899	ENSRNOG00000014415	2	0	1	1	0	0	0	3	0	3
456	MIMAT0000796	rno-miR-26a-5p	Jag1	29146	ENSRNOG00000007443	4	0	1	1	0	0	0	3	0	3
457	MIMAT0000796	rno-miR-26a-5p	Kpna2	85245	ENSRNOG00000015329	2	0	1	2	0	0	0	3	0	3
458	MIMAT0000796	rno-miR-26a-5p	Man2a1	25478	ENSRNOG00000015439	2	1	0	1	0	0	0	3	0	3
459	MIMAT0000796	rno-miR-26a-5p	Mapk6	58840	ENSRNOG00000009381	2	0	1	1	0	0	0	3	0	3
460	MIMAT0000796	rno-miR-26a-5p	Nabp1	363227	ENSRNOG00000015416	4	0	2	1	0	0	0	3	0	3
461	MIMAT0000796	rno-miR-26a-5p	Nrsn1	291129	ENSRNOG00000017444	2	1	0	1	0	0	0	3	0	3
462	MIMAT0000796	rno-miR-26a-5p	Nus1	294400	ENSRNOG00000000411	4	1	0	1	0	0	0	3	0	3
463	MIMAT0000796	rno-miR-26a-5p	Palb2	293452	ENSRNOG00000025126	2	1	0	1	0	0	0	3	0	3
464	MIMAT0000796	rno-miR-26a-5p	Pawr	64513	ENSRNOG00000005917	2	0	1	1	0	0	0	3	0	3
465	MIMAT0000796	rno-miR-26a-5p	RGD1307752	296315	ENSRNOG00000020317	2	1	1	0	0	0	0	3	0	3
466	MIMAT0000796	rno-miR-26a-5p	RGD621098	207123	ENSRNOG00000014668	2	0	1	1	0	0	0	3	0	3
467	MIMAT0000796	rno-miR-26a-5p	Rnf6	304271	ENSRNOG00000000968	2	1	0	1	0	0	0	3	0	3
468	MIMAT0000796	rno-miR-26a-5p	Slc38a2	29642	ENSRNOG00000006305	4	0	1	1	0	0	0	3	0	3
469	MIMAT0000796	rno-miR-26a-5p	Srp19	291685	ENSRNOG00000020204	2	1	0	1	0	0	0	3	0	3
470	MIMAT0000796	rno-miR-26a-5p	Stk39	54348	ENSRNOG00000024808	4	0	1	1	0	0	0	3	0	3
471	MIMAT0000796	rno-miR-26a-5p	Strbp	84476	ENSRNOG00000010150	4	0	1	1	0	0	0	3	0	3
472	MIMAT0000796	rno-miR-26a-5p	Tmx1	362751	ENSRNOG00000057934	2	0	1	1	0	0	0	3	0	3
473	MIMAT0000796	rno-miR-26a-5p	Tob1	170842	ENSRNOG00000002828	2	0	1	1	0	0	0	3	0	3
474	MIMAT0000796	rno-miR-26a-5p	Ttpa	25571	ENSRNOG00000007139	2	0	1	1	0	0	0	3	0	3
475	MIMAT0000796	rno-miR-26a-5p	Ugt8	50555	ENSRNOG00000009345	2	0	1	1	0	0	0	3	0	3
476	MIMAT0000796	rno-miR-26a-5p	Zfp275	293849	ENSRNOG00000061073	4	1	0	1	0	0	0	3	0	3
477	MIMAT0000796	rno-miR-26a-5p	Zfp518a	309478	ENSRNOG00000036592	2	0	1	1	0	0	0	3	0	3
478	MIMAT0000797	rno-miR-26b-5p	Abca5	286970	ENSRNOG00000004378	2	1	0	1	0	0	0	3	0	3
479	MIMAT0000797	rno-miR-26b-5p	Aspn	306805	ENSRNOG00000015410	2	1	0	1	0	0	0	3	0	3
480	MIMAT0000797	rno-miR-26b-5p	Bloc1s2	293938	ENSRNOG00000012684	2	0	1	1	0	0	0	3	0	3
481	MIMAT0000797	rno-miR-26b-5p	Bod1	287173	ENSRNOG00000020717	2	0	1	1	0	0	0	3	0	3
482	MIMAT0000797	rno-miR-26b-5p	Cacna1c	24239	ENSRNOG00000007090	2	0	1	1	0	0	0	3	0	3
483	MIMAT0000797	rno-miR-26b-5p	Ccdc28a	361454	ENSRNOG00000053347	2	0	1	1	0	0	0	3	0	3
484	MIMAT0000797	rno-miR-26b-5p	Cd200	24560	ENSRNOG00000002141	2	0	1	1	0	0	0	3	0	3
485	MIMAT0000797	rno-miR-26b-5p	Chac1	362196	ENSRNOG00000014387	4	2	0	1	0	0	0	3	0	3
486	MIMAT0000797	rno-miR-26b-5p	Clasp2	114514	ENSRNOG00000009161	2	0	1	1	0	0	0	3	0	3
487	MIMAT0000797	rno-miR-26b-5p	Cldnd1	288182	ENSRNOG00000001657	2	0	1	1	0	0	0	3	0	3
488	MIMAT0000797	rno-miR-26b-5p	Epb41l3	116724	ENSRNOG00000016724	4	0	1	1	0	0	0	3	0	3
489	MIMAT0000797	rno-miR-26b-5p	Eri2	691484	ENSRNOG00000014673	2	1	0	1	0	0	0	3	0	3
490	MIMAT0000797	rno-miR-26b-5p	Fam98a	313873	ENSRNOG00000030328	4	0	1	1	0	0	0	3	0	3
491	MIMAT0000797	rno-miR-26b-5p	Fbxo11	301674	ENSRNOG00000016396	2	0	1	1	0	0	0	3	0	3
492	MIMAT0000797	rno-miR-26b-5p	Gmds	291095	ENSRNOG00000017605	2	1	0	1	0	0	0	3	0	3
493	MIMAT0000797	rno-miR-26b-5p	Gnpnat1	498486	ENSRNOG00000008641	2	1	0	1	0	0	0	3	0	3
494	MIMAT0000797	rno-miR-26b-5p	Hsbp1	286899	ENSRNOG00000014415	2	0	1	1	0	0	0	3	0	3
495	MIMAT0000797	rno-miR-26b-5p	Jag1	29146	ENSRNOG00000007443	4	0	1	1	0	0	0	3	0	3
496	MIMAT0000797	rno-miR-26b-5p	Klhl42	500367	ENSRNOG00000001844	2	1	0	1	0	0	0	3	0	3
497	MIMAT0000797	rno-miR-26b-5p	Kpna2	85245	ENSRNOG00000015329	2	0	1	2	0	0	0	3	0	3
498	MIMAT0000797	rno-miR-26b-5p	Mapk6	58840	ENSRNOG00000009381	2	0	1	1	0	0	0	3	0	3
499	MIMAT0000797	rno-miR-26b-5p	Nabp1	363227	ENSRNOG00000015416	4	0	1	1	0	0	0	3	0	3
500	MIMAT0000797	rno-miR-26b-5p	Nrsn1	291129	ENSRNOG00000017444	2	1	0	1	0	0	0	3	0	3
501	MIMAT0000797	rno-miR-26b-5p	Nus1	294400	ENSRNOG00000000411	4	1	0	1	0	0	0	3	0	3
502	MIMAT0000797	rno-miR-26b-5p	Palb2	293452	ENSRNOG00000025126	2	1	0	1	0	0	0	3	0	3
503	MIMAT0000797	rno-miR-26b-5p	Pawr	64513	ENSRNOG00000005917	2	0	1	1	0	0	0	3	0	3
504	MIMAT0000797	rno-miR-26b-5p	RGD1307752	296315	ENSRNOG00000020317	2	1	1	0	0	0	0	3	0	3
505	MIMAT0000797	rno-miR-26b-5p	Rnf6	304271	ENSRNOG00000000968	2	1	0	1	0	0	0	3	0	3
506	MIMAT0000797	rno-miR-26b-5p	Slc38a2	29642	ENSRNOG00000006305	4	0	1	1	0	0	0	3	0	3
507	MIMAT0000797	rno-miR-26b-5p	Srp19	291685	ENSRNOG00000020204	2	1	0	1	0	0	0	3	0	3
508	MIMAT0000797	rno-miR-26b-5p	Stk39	54348	ENSRNOG00000024808	4	0	1	1	0	0	0	3	0	3
509	MIMAT0000797	rno-miR-26b-5p	Strbp	84476	ENSRNOG00000010150	4	0	1	1	0	0	0	3	0	3
510	MIMAT0000797	rno-miR-26b-5p	Tmx1	362751	ENSRNOG00000057934	2	0	1	1	0	0	0	3	0	3
511	MIMAT0000797	rno-miR-26b-5p	Tob1	170842	ENSRNOG00000002828	2	0	1	1	0	0	0	3	0	3
512	MIMAT0000797	rno-miR-26b-5p	Ttpa	25571	ENSRNOG00000007139	2	0	1	1	0	0	0	3	0	3
513	MIMAT0000797	rno-miR-26b-5p	Ugt8	50555	ENSRNOG00000009345	2	0	1	1	0	0	0	3	0	3
514	MIMAT0000797	rno-miR-26b-5p	Zfp275	293849	ENSRNOG00000061073	4	1	0	1	0	0	0	3	0	3
515	MIMAT0000797	rno-miR-26b-5p	Zfp410	314310	ENSRNOG00000010985	2	1	0	1	0	0	0	3	0	3
516	MIMAT0000797	rno-miR-26b-5p	Zfp518a	309478	ENSRNOG00000036592	2	0	1	1	0	0	0	3	0	3
517	MIMAT0000798	rno-miR-27b-3p	Abhd17b	309399	ENSRNOG00000012514	2	0	1	1	0	0	0	3	0	3
518	MIMAT0000798	rno-miR-27b-3p	Adora2b	29316	ENSRNOG00000002922	2	1	0	1	0	0	0	3	0	3
519	MIMAT0000798	rno-miR-27b-3p	B4galt3	494342	ENSRNOG00000003551	4	1	0	1	0	0	0	3	0	3
520	MIMAT0000798	rno-miR-27b-3p	Cds1	81925	ENSRNOG00000002142	2	0	1	1	0	0	0	3	0	3
521	MIMAT0000798	rno-miR-27b-3p	Cth	24962	ENSRNOG00000010658	2	0	1	1	0	0	0	3	0	3
522	MIMAT0000798	rno-miR-27b-3p	Dram2	362011	ENSRNOG00000017744	0	1	1	1	0	0	0	3	0	3
523	MIMAT0000798	rno-miR-27b-3p	Fam133b	362320	ENSRNOG00000009163	2	0	1	1	0	0	0	3	0	3
524	MIMAT0000798	rno-miR-27b-3p	Flrt3	366205	ENSRNOG00000004874	2	1	0	1	0	0	0	3	0	3
525	MIMAT0000798	rno-miR-27b-3p	Gosr2	64154	ENSRNOG00000003506	2	0	1	1	0	0	0	3	0	3
526	MIMAT0000798	rno-miR-27b-3p	Gria4	29629	ENSRNOG00000006957	4	0	2	2	0	0	0	3	0	3
527	MIMAT0000798	rno-miR-27b-3p	Hcn4	59266	ENSRNOG00000009450	2	0	1	1	0	0	0	3	0	3
528	MIMAT0000798	rno-miR-27b-3p	Kcna4	25469	ENSRNOG00000004918	2	0	1	1	0	0	0	3	0	3
529	MIMAT0000798	rno-miR-27b-3p	Limk1	65172	ENSRNOG00000001470	2	0	1	1	0	0	0	3	0	3
530	MIMAT0000798	rno-miR-27b-3p	LOC100912618	100912618	ENSRNOG00000025580	2	1	0	1	0	0	0	3	0	3
531	MIMAT0000798	rno-miR-27b-3p	LOC100912618	296390	ENSRNOG00000025580	2	1	0	1	0	0	0	3	0	3
532	MIMAT0000798	rno-miR-27b-3p	LOC100912618	679539	ENSRNOG00000025580	2	1	0	1	0	0	0	3	0	3
533	MIMAT0000798	rno-miR-27b-3p	Mmd	303439	ENSRNOG00000002436	2	0	1	1	0	0	0	3	0	3
534	MIMAT0000798	rno-miR-27b-3p	Nabp1	363227	ENSRNOG00000015416	2	0	1	1	0	0	0	3	0	3
535	MIMAT0000798	rno-miR-27b-3p	Nipal4	303070	ENSRNOG00000006255	2	1	0	1	0	0	0	3	0	3
536	MIMAT0000798	rno-miR-27b-3p	Nln	117041	ENSRNOG00000011561	2	1	1	0	0	0	0	3	0	3
537	MIMAT0000798	rno-miR-27b-3p	Nufip1	364430	ENSRNOG00000001033	0	1	1	1	0	0	0	3	0	3
538	MIMAT0000798	rno-miR-27b-3p	Pde8b	309962	ENSRNOG00000010280	2	1	0	1	0	0	0	3	0	3
539	MIMAT0000798	rno-miR-27b-3p	Pdia5	360722	ENSRNOG00000032327	2	0	1	1	0	0	0	3	0	3
540	MIMAT0000798	rno-miR-27b-3p	Pds5b	304218	ENSRNOG00000001098	4	1	0	2	0	0	0	3	0	3
541	MIMAT0000798	rno-miR-27b-3p	Pkia	114906	ENSRNOG00000012095	2	0	1	1	0	0	0	3	0	3
542	MIMAT0000798	rno-miR-27b-3p	Ppif	282819	ENSRNOG00000010558	2	1	0	1	0	0	0	3	0	3
543	MIMAT0000798	rno-miR-27b-3p	Psma1	29668	ENSRNOG00000011745	2	0	1	1	0	0	0	3	0	3
544	MIMAT0000798	rno-miR-27b-3p	RGD1307100	294978	ENSRNOG00000038436	2	0	1	1	0	0	0	3	0	3
545	MIMAT0000798	rno-miR-27b-3p	Rgs1	54289	ENSRNOG00000003895	2	0	1	1	0	0	0	3	0	3
546	MIMAT0000798	rno-miR-27b-3p	Runx1	50662	ENSRNOG00000001704	4	0	2	1	0	0	0	3	0	3
547	MIMAT0000798	rno-miR-27b-3p	Sgms1	353229	ENSRNOG00000012536	2	1	2	0	0	0	0	3	0	3
548	MIMAT0000798	rno-miR-27b-3p	Spry2	306141	ENSRNOG00000010058	2	0	1	1	0	0	0	3	0	3
549	MIMAT0000798	rno-miR-27b-3p	St6galnac3	29758	ENSRNOG00000056894	2	0	1	1	0	0	0	3	0	3
550	MIMAT0000798	rno-miR-27b-3p	Stk39	54348	ENSRNOG00000024808	2	0	1	1	0	0	0	3	0	3
551	MIMAT0000798	rno-miR-27b-3p	Zhx1	171159	ENSRNOG00000006412	2	0	1	1	0	0	0	3	0	3
552	MIMAT0000799	rno-miR-27a-3p	Abhd17b	309399	ENSRNOG00000012514	2	0	1	1	0	0	0	3	0	3
553	MIMAT0000799	rno-miR-27a-3p	Adora2b	29316	ENSRNOG00000002922	2	1	0	1	0	0	0	3	0	3
554	MIMAT0000799	rno-miR-27a-3p	B4galt3	494342	ENSRNOG00000003551	4	1	0	1	0	0	0	3	0	3
555	MIMAT0000799	rno-miR-27a-3p	Cds1	81925	ENSRNOG00000002142	2	0	1	1	0	0	0	3	0	3
556	MIMAT0000799	rno-miR-27a-3p	Cth	24962	ENSRNOG00000010658	2	0	1	1	0	0	0	3	0	3
557	MIMAT0000799	rno-miR-27a-3p	Dram2	362011	ENSRNOG00000017744	0	1	1	1	0	0	0	3	0	3
558	MIMAT0000799	rno-miR-27a-3p	Epb41l4a	307514	ENSRNOG00000026050	2	1	0	1	0	0	0	3	0	3
559	MIMAT0000799	rno-miR-27a-3p	Fam133b	362320	ENSRNOG00000009163	2	0	1	1	0	0	0	3	0	3
560	MIMAT0000799	rno-miR-27a-3p	Flrt3	366205	ENSRNOG00000004874	2	1	0	1	0	0	0	3	0	3
561	MIMAT0000799	rno-miR-27a-3p	Galnt7	29750	ENSRNOG00000012037	2	1	1	0	0	0	0	3	0	3
562	MIMAT0000799	rno-miR-27a-3p	Gosr2	64154	ENSRNOG00000003506	2	0	1	1	0	0	0	3	0	3
563	MIMAT0000799	rno-miR-27a-3p	Gria4	29629	ENSRNOG00000006957	4	0	2	2	0	0	0	3	0	3
564	MIMAT0000799	rno-miR-27a-3p	Hcn4	59266	ENSRNOG00000009450	2	0	1	1	0	0	0	3	0	3
565	MIMAT0000799	rno-miR-27a-3p	Hlx	364069	ENSRNOG00000002309	2	1	0	1	0	0	0	3	0	3
566	MIMAT0000799	rno-miR-27a-3p	Kcna4	25469	ENSRNOG00000004918	2	0	1	1	0	0	0	3	0	3
567	MIMAT0000799	rno-miR-27a-3p	Limk1	65172	ENSRNOG00000001470	2	0	1	1	0	0	0	3	0	3
568	MIMAT0000799	rno-miR-27a-3p	LOC679539	100912618	ENSRNOG00000025580	2	1	0	1	0	0	0	3	0	3
569	MIMAT0000799	rno-miR-27a-3p	LOC679539	296390	ENSRNOG00000025580	2	1	0	1	0	0	0	3	0	3
570	MIMAT0000799	rno-miR-27a-3p	LOC679539	679539	ENSRNOG00000025580	2	1	0	1	0	0	0	3	0	3
571	MIMAT0000799	rno-miR-27a-3p	Mmd	303439	ENSRNOG00000002436	2	0	1	1	0	0	0	3	0	3
572	MIMAT0000799	rno-miR-27a-3p	Nabp1	363227	ENSRNOG00000015416	2	0	1	1	0	0	0	3	0	3
573	MIMAT0000799	rno-miR-27a-3p	Nipal4	303070	ENSRNOG00000006255	2	1	0	1	0	0	0	3	0	3
574	MIMAT0000799	rno-miR-27a-3p	Nln	117041	ENSRNOG00000011561	2	1	1	0	0	0	0	3	0	3
575	MIMAT0000799	rno-miR-27a-3p	Nufip1	364430	ENSRNOG00000001033	0	1	1	1	0	0	0	3	0	3
576	MIMAT0000799	rno-miR-27a-3p	Pde8b	309962	ENSRNOG00000010280	2	1	0	1	0	0	0	3	0	3
577	MIMAT0000799	rno-miR-27a-3p	Pdia5	360722	ENSRNOG00000032327	2	0	1	1	0	0	0	3	0	3
578	MIMAT0000799	rno-miR-27a-3p	Pkia	114906	ENSRNOG00000012095	2	0	1	1	0	0	0	3	0	3
579	MIMAT0000799	rno-miR-27a-3p	Ppif	282819	ENSRNOG00000010558	2	1	0	1	0	0	0	3	0	3
580	MIMAT0000799	rno-miR-27a-3p	Psma1	29668	ENSRNOG00000011745	2	0	2	1	0	0	0	3	0	3
581	MIMAT0000799	rno-miR-27a-3p	RGD1307100	294978	ENSRNOG00000038436	2	0	1	1	0	0	0	3	0	3
582	MIMAT0000799	rno-miR-27a-3p	Rgs1	54289	ENSRNOG00000003895	2	0	1	1	0	0	0	3	0	3
583	MIMAT0000799	rno-miR-27a-3p	Runx1	50662	ENSRNOG00000001704	4	0	2	1	0	0	0	3	0	3
584	MIMAT0000799	rno-miR-27a-3p	Sgms1	353229	ENSRNOG00000012536	2	1	2	0	0	0	0	3	0	3
585	MIMAT0000799	rno-miR-27a-3p	Slc7a11	310392	ENSRNOG00000010210	2	1	0	1	0	0	0	3	0	3
586	MIMAT0000799	rno-miR-27a-3p	Spry2	306141	ENSRNOG00000010058	2	0	1	1	0	0	0	3	0	3
587	MIMAT0000799	rno-miR-27a-3p	St6galnac3	29758	ENSRNOG00000056894	2	0	1	1	0	0	0	3	0	3
588	MIMAT0000799	rno-miR-27a-3p	Stk39	54348	ENSRNOG00000024808	2	0	1	1	0	0	0	3	0	3
589	MIMAT0000799	rno-miR-27a-3p	Tmub1	362301	ENSRNOG00000013383	2	1	1	0	0	0	0	3	0	3
590	MIMAT0000799	rno-miR-27a-3p	Usp46	289584	ENSRNOG00000002106	2	1	0	1	0	0	0	3	0	3
591	MIMAT0000799	rno-miR-27a-3p	Zhx1	171159	ENSRNOG00000006412	2	0	1	1	0	0	0	3	0	3
592	MIMAT0000802	rno-miR-29a-3p	Bak1	116502	ENSRNOG00000000485	2	1	0	0	0	1	0	2	1	3
593	MIMAT0000802	rno-miR-29a-3p	Cav2	363425	ENSRNOG00000057713	2	0	0	0	1	1	0	1	2	3
594	MIMAT0000802	rno-miR-29a-3p	Ccna2	114494	ENSRNOG00000015423	2	1	2	0	0	0	0	3	0	3
595	MIMAT0000802	rno-miR-29a-3p	Dusp2	311406	ENSRNOG00000013862	6	0	1	1	0	0	0	3	0	3
596	MIMAT0000802	rno-miR-29a-3p	Elf2	361944	ENSRNOG00000010815	2	0	1	1	0	0	0	3	0	3
597	MIMAT0000802	rno-miR-29a-3p	Ifi30	290644	ENSRNOG00000019387	2	1	0	1	0	0	0	3	0	3
598	MIMAT0000802	rno-miR-29a-3p	Insig1	64194	ENSRNOG00000006859	2	0	0	0	1	1	0	1	2	3
599	MIMAT0000802	rno-miR-29a-3p	Ireb2	64831	ENSRNOG00000013271	2	0	1	1	0	0	0	3	0	3
600	MIMAT0000802	rno-miR-29a-3p	Kif26b	305012	ENSRNOG00000028624	2	1	0	1	0	0	0	3	0	3
601	MIMAT0000802	rno-miR-29a-3p	LOC100910646	317241	ENSRNOG00000002824	2	1	1	0	0	0	0	3	0	3
602	MIMAT0000802	rno-miR-29a-3p	Lysmd1	499671	ENSRNOG00000021099	2	1	0	1	0	0	0	3	0	3
603	MIMAT0000802	rno-miR-29a-3p	Map4k4	301363	ENSRNOG00000014013	2	1	0	1	0	0	0	3	0	3
604	MIMAT0000802	rno-miR-29a-3p	Morf4l2	317413	ENSRNOG00000002389	2	0	1	1	0	0	0	3	0	3
605	MIMAT0000802	rno-miR-29a-3p	Mycn	298894	ENSRNOG00000051372	2	0	1	1	0	0	0	3	0	3
606	MIMAT0000802	rno-miR-29a-3p	Narf	360681	ENSRNOG00000036664	2	1	0	1	0	0	0	3	0	3
607	MIMAT0000802	rno-miR-29a-3p	Pdik1l	313609	ENSRNOG00000016536	2	1	0	1	0	0	0	3	0	3
608	MIMAT0000802	rno-miR-29a-3p	Rab30	308821	ENSRNOG00000010224	2	0	1	1	0	0	0	3	0	3
609	MIMAT0000802	rno-miR-29a-3p	Rnd3	295588	ENSRNOG00000004624	2	0	1	1	0	0	0	3	0	3
610	MIMAT0000802	rno-miR-29a-3p	Rnf39	171387	ENSRNOG00000000781	2	0	1	1	0	0	0	3	0	3
611	MIMAT0000802	rno-miR-29a-3p	Spns1	361648	ENSRNOG00000017621	2	1	1	0	0	0	0	3	0	3
612	MIMAT0000802	rno-miR-29a-3p	Tmem183a	289034	ENSRNOG00000003594	2	1	0	1	0	0	0	3	0	3
613	MIMAT0000802	rno-miR-29a-3p	Tnfrsf1a	25625	ENSRNOG00000031312	2	0	0	1	0	1	0	2	1	3
614	MIMAT0000802	rno-miR-29a-3p	Vegfa	83785	ENSRNOG00000019598	2	0	0	2	0	1	0	2	1	3
615	MIMAT0000802	rno-miR-29a-3p	Ybx3	83807	ENSRNOG00000005480	2	1	1	0	0	0	0	3	0	3
616	MIMAT0000802	rno-miR-29a-3p	Zbtb5	298084	ENSRNOG00000012726	8	1	0	1	0	0	0	3	0	3
617	MIMAT0000803	rno-miR-29c-3p	Bach2	313125	ENSRNOG00000006170	2	1	0	1	0	0	0	3	0	3
618	MIMAT0000803	rno-miR-29c-3p	Cav2	363425	ENSRNOG00000057713	2	0	0	0	1	1	0	1	2	3
619	MIMAT0000803	rno-miR-29c-3p	Ccna2	114494	ENSRNOG00000015423	2	2	2	0	0	0	0	3	0	3
620	MIMAT0000803	rno-miR-29c-3p	Col5a3	60379	ENSRNOG00000020525	4	1	0	1	0	0	0	3	0	3
621	MIMAT0000803	rno-miR-29c-3p	Dusp2	311406	ENSRNOG00000013862	6	0	1	1	0	0	0	3	0	3
622	MIMAT0000803	rno-miR-29c-3p	Elf2	361944	ENSRNOG00000010815	2	0	1	1	0	0	0	3	0	3
623	MIMAT0000803	rno-miR-29c-3p	Eln	25043	ENSRNOG00000001469	6	0	1	1	0	0	0	3	0	3
624	MIMAT0000803	rno-miR-29c-3p	Ifi30	290644	ENSRNOG00000019387	2	1	0	1	0	0	0	3	0	3
625	MIMAT0000803	rno-miR-29c-3p	Insig1	64194	ENSRNOG00000006859	2	0	0	0	1	1	0	1	2	3
626	MIMAT0000803	rno-miR-29c-3p	Kif26b	305012	ENSRNOG00000028624	2	1	0	1	0	0	0	3	0	3
627	MIMAT0000803	rno-miR-29c-3p	LOC100910646	317241	ENSRNOG00000002824	2	1	1	0	0	0	0	3	0	3
628	MIMAT0000803	rno-miR-29c-3p	Lysmd1	499671	ENSRNOG00000021099	2	1	0	1	0	0	0	3	0	3
629	MIMAT0000803	rno-miR-29c-3p	Map4k4	301363	ENSRNOG00000014013	2	1	0	1	0	0	0	3	0	3
630	MIMAT0000803	rno-miR-29c-3p	Morf4l2	317413	ENSRNOG00000002389	2	0	1	1	0	0	0	3	0	3
631	MIMAT0000803	rno-miR-29c-3p	Mycn	298894	ENSRNOG00000051372	2	0	1	1	0	0	0	3	0	3
632	MIMAT0000803	rno-miR-29c-3p	Narf	360681	ENSRNOG00000036664	2	1	0	1	0	0	0	3	0	3
633	MIMAT0000803	rno-miR-29c-3p	Pmp22	24660	ENSRNOG00000003338	2	0	1	1	0	0	0	3	0	3
634	MIMAT0000803	rno-miR-29c-3p	Ppic	291463	ENSRNOG00000017416	2	1	0	1	0	0	0	3	0	3
635	MIMAT0000803	rno-miR-29c-3p	Rab30	308821	ENSRNOG00000010224	2	0	1	1	0	0	0	3	0	3
636	MIMAT0000803	rno-miR-29c-3p	Rnd3	295588	ENSRNOG00000004624	2	0	1	1	0	0	0	3	0	3
637	MIMAT0000803	rno-miR-29c-3p	Rnf39	171387	ENSRNOG00000000781	2	0	1	1	0	0	0	3	0	3
638	MIMAT0000803	rno-miR-29c-3p	Spns1	361648	ENSRNOG00000017621	2	1	1	0	0	0	0	3	0	3
639	MIMAT0000803	rno-miR-29c-3p	Sptan1	64159	ENSRNOG00000015396	2	1	2	0	0	0	0	3	0	3
640	MIMAT0000803	rno-miR-29c-3p	Zbtb5	298084	ENSRNOG00000012726	8	1	0	1	0	0	0	3	0	3
641	MIMAT0000805	rno-miR-30e-5p	Arf4	79120	ENSRNOG00000012623	2	0	2	1	0	0	0	3	0	3
642	MIMAT0000805	rno-miR-30e-5p	Azin1	58961	ENSRNOG00000005333	2	0	1	1	0	0	0	3	0	3
643	MIMAT0000805	rno-miR-30e-5p	Becn1	114558	ENSRNOG00000020513	2	0	1	1	0	0	0	3	0	3
644	MIMAT0000805	rno-miR-30e-5p	Bnip3l	140923	ENSRNOG00000009820	4	0	0	1	0	1	0	2	1	3
645	MIMAT0000805	rno-miR-30e-5p	Cblb	171136	ENSRNOG00000001982	2	0	1	1	0	0	0	3	0	3
646	MIMAT0000805	rno-miR-30e-5p	Cdc37l1	293886	ENSRNOG00000010967	2	0	1	1	0	0	0	3	0	3
647	MIMAT0000805	rno-miR-30e-5p	Celsr3	83466	ENSRNOG00000053889	8	0	3	1	0	0	0	3	0	3
648	MIMAT0000805	rno-miR-30e-5p	Cep41	500069	ENSRNOG00000010950	2	0	1	1	0	0	0	3	0	3
649	MIMAT0000805	rno-miR-30e-5p	Chka	29194	ENSRNOG00000016791	2	0	1	1	0	0	0	3	0	3
650	MIMAT0000805	rno-miR-30e-5p	Cth	24962	ENSRNOG00000010658	2	0	1	1	0	0	0	3	0	3
651	MIMAT0000805	rno-miR-30e-5p	Eed	293104	ENSRNOG00000017509	4	1	0	1	0	0	0	3	0	3
652	MIMAT0000805	rno-miR-30e-5p	Epb41l3	116724	ENSRNOG00000016724	2	0	1	1	0	0	0	3	0	3
653	MIMAT0000805	rno-miR-30e-5p	Erlin1	293939	ENSRNOG00000012911	2	1	0	1	0	0	0	3	0	3
654	MIMAT0000805	rno-miR-30e-5p	Fkbp3	299104	ENSRNOG00000004629	2	1	0	1	0	0	0	3	0	3
655	MIMAT0000805	rno-miR-30e-5p	Foxg1	24370	ENSRNOG00000047891	2	0	3	1	0	0	0	3	0	3
656	MIMAT0000805	rno-miR-30e-5p	Gnai2	81664	ENSRNOG00000016592	4	0	0	1	0	1	0	2	1	3
657	MIMAT0000805	rno-miR-30e-5p	Irs1	25467	ENSRNOG00000014597	2	0	1	1	0	0	0	3	0	3
658	MIMAT0000805	rno-miR-30e-5p	Kxd1	498606	ENSRNOG00000019971	2	0	1	1	0	0	0	3	0	3
659	MIMAT0000805	rno-miR-30e-5p	Lhx8	365963	ENSRNOG00000028348	4	0	1	1	0	0	0	3	0	3
660	MIMAT0000805	rno-miR-30e-5p	Lrfn2	316205	ENSRNOG00000011803	2	1	0	1	0	0	0	3	0	3
661	MIMAT0000805	rno-miR-30e-5p	Lrrc8d	305131	ENSRNOG00000002121	2	1	1	0	0	0	0	3	0	3
662	MIMAT0000805	rno-miR-30e-5p	Mex3b	308790	ENSRNOG00000025142	4	1	0	1	0	0	0	3	0	3
663	MIMAT0000805	rno-miR-30e-5p	Ndel1	170845	ENSRNOG00000004139	2	0	2	1	0	0	0	3	0	3
664	MIMAT0000805	rno-miR-30e-5p	Nus1	294400	ENSRNOG00000000411	2	1	0	1	0	0	0	3	0	3
665	MIMAT0000805	rno-miR-30e-5p	Pawr	64513	ENSRNOG00000005917	2	0	1	1	0	0	0	3	0	3
666	MIMAT0000805	rno-miR-30e-5p	Pgm1	24645	ENSRNOG00000009889	2	0	1	1	0	0	0	3	0	3
667	MIMAT0000805	rno-miR-30e-5p	Ppargc1b	291567	ENSRNOG00000017503	2	1	1	0	0	0	0	3	0	3
668	MIMAT0000805	rno-miR-30e-5p	Ppp3r1	29748	ENSRNOG00000043210	2	0	1	1	0	0	0	3	0	3
669	MIMAT0000805	rno-miR-30e-5p	Ptp4a1	29463	ENSRNOG00000011771	2	0	2	1	0	0	0	3	0	3
670	MIMAT0000805	rno-miR-30e-5p	Rab15	299156	ENSRNOG00000007364	2	0	1	1	0	0	0	3	0	3
671	MIMAT0000805	rno-miR-30e-5p	Rab38	252916	ENSRNOG00000016769	2	0	1	1	0	0	0	3	0	3
672	MIMAT0000805	rno-miR-30e-5p	Rad23b	298012	ENSRNOG00000016137	4	0	1	1	0	0	0	3	0	3
673	MIMAT0000805	rno-miR-30e-5p	Rfx6	294395	ENSRNOG00000027949	4	1	0	1	0	0	0	3	0	3
674	MIMAT0000805	rno-miR-30e-5p	Rgs8	54297	ENSRNOG00000002369	2	0	2	1	0	0	0	3	0	3
675	MIMAT0000805	rno-miR-30e-5p	Rrad	83521	ENSRNOG00000011901	2	0	1	1	0	0	0	3	0	3
676	MIMAT0000805	rno-miR-30e-5p	Sema6b	84609	ENSRNOG00000045998	2	0	1	1	0	0	0	3	0	3
677	MIMAT0000805	rno-miR-30e-5p	Slc25a14	85263	ENSRNOG00000006871	2	1	1	0	0	0	0	3	0	3
678	MIMAT0000805	rno-miR-30e-5p	Smad1	25671	ENSRNOG00000018483	4	1	0	1	0	0	0	3	0	3
679	MIMAT0000805	rno-miR-30e-5p	Snai1	116490	ENSRNOG00000009594	2	0	1	1	0	0	0	3	0	3
680	MIMAT0000805	rno-miR-30e-5p	Stk39	54348	ENSRNOG00000024808	2	0	1	1	0	0	0	3	0	3
681	MIMAT0000805	rno-miR-30e-5p	Tmed2	65165	ENSRNOG00000001053	2	0	1	1	0	0	0	3	0	3
682	MIMAT0000805	rno-miR-30e-5p	Tmeff1	63845	ENSRNOG00000008034	2	1	0	1	0	0	0	3	0	3
683	MIMAT0000805	rno-miR-30e-5p	Tshb	25653	ENSRNOG00000016793	2	1	1	0	0	0	0	3	0	3
684	MIMAT0000805	rno-miR-30e-5p	Twf1	315265	ENSRNOG00000022507	6	0	1	1	0	0	0	3	0	3
685	MIMAT0000805	rno-miR-30e-5p	Ube2i	25573	ENSRNOG00000017907	2	0	1	1	0	0	0	3	0	3
686	MIMAT0000805	rno-miR-30e-5p	Ube2j1	297961	ENSRNOG00000007434	2	1	0	1	0	0	0	3	0	3
687	MIMAT0000805	rno-miR-30e-5p	Wipf1	117538	ENSRNOG00000018406	2	0	1	1	0	0	0	3	0	3
688	MIMAT0000807	rno-miR-30d-5p	Actc1	29275	ENSRNOG00000008536	2	0	1	1	0	0	0	3	0	3
689	MIMAT0000807	rno-miR-30d-5p	Arf4	79120	ENSRNOG00000012623	2	0	2	1	0	0	0	3	0	3
690	MIMAT0000807	rno-miR-30d-5p	Becn1	114558	ENSRNOG00000020513	2	0	1	1	0	0	0	3	0	3
691	MIMAT0000807	rno-miR-30d-5p	Cblb	171136	ENSRNOG00000001982	2	0	1	1	0	0	0	3	0	3
692	MIMAT0000807	rno-miR-30d-5p	Cdc37l1	293886	ENSRNOG00000010967	2	0	1	1	0	0	0	3	0	3
693	MIMAT0000807	rno-miR-30d-5p	Celsr3	83466	ENSRNOG00000053889	8	0	3	1	0	0	0	3	0	3
694	MIMAT0000807	rno-miR-30d-5p	Cep41	500069	ENSRNOG00000010950	2	0	1	1	0	0	0	3	0	3
695	MIMAT0000807	rno-miR-30d-5p	Chka	29194	ENSRNOG00000016791	2	0	1	1	0	0	0	3	0	3
696	MIMAT0000807	rno-miR-30d-5p	Cth	24962	ENSRNOG00000010658	2	0	1	1	0	0	0	3	0	3
697	MIMAT0000807	rno-miR-30d-5p	Eed	293104	ENSRNOG00000017509	4	1	0	1	0	0	0	3	0	3
698	MIMAT0000807	rno-miR-30d-5p	Epb41l3	116724	ENSRNOG00000016724	2	0	1	1	0	0	0	3	0	3
699	MIMAT0000807	rno-miR-30d-5p	Fam110b	500400	ENSRNOG00000009114	2	0	1	1	0	0	0	3	0	3
700	MIMAT0000807	rno-miR-30d-5p	Foxg1	24370	ENSRNOG00000047891	2	0	3	1	0	0	0	3	0	3
701	MIMAT0000807	rno-miR-30d-5p	Galnt3	366061	ENSRNOG00000005727	2	0	2	1	0	0	0	3	0	3
702	MIMAT0000807	rno-miR-30d-5p	Irs1	25467	ENSRNOG00000014597	2	0	1	1	0	0	0	3	0	3
703	MIMAT0000807	rno-miR-30d-5p	Kxd1	498606	ENSRNOG00000019971	2	0	1	1	0	0	0	3	0	3
704	MIMAT0000807	rno-miR-30d-5p	Lhx8	365963	ENSRNOG00000028348	4	0	1	1	0	0	0	3	0	3
705	MIMAT0000807	rno-miR-30d-5p	Lrfn2	316205	ENSRNOG00000011803	2	1	0	1	0	0	0	3	0	3
706	MIMAT0000807	rno-miR-30d-5p	Lrrc8d	305131	ENSRNOG00000002121	2	1	1	0	0	0	0	3	0	3
707	MIMAT0000807	rno-miR-30d-5p	Mtdh	170910	ENSRNOG00000006870	0	1	1	1	0	0	0	3	0	3
708	MIMAT0000807	rno-miR-30d-5p	Ndel1	170845	ENSRNOG00000004139	2	0	2	1	0	0	0	3	0	3
709	MIMAT0000807	rno-miR-30d-5p	Nus1	294400	ENSRNOG00000000411	2	1	0	1	0	0	0	3	0	3
710	MIMAT0000807	rno-miR-30d-5p	Pawr	64513	ENSRNOG00000005917	2	0	1	1	0	0	0	3	0	3
711	MIMAT0000807	rno-miR-30d-5p	Pgm1	24645	ENSRNOG00000009889	2	0	1	1	0	0	0	3	0	3
712	MIMAT0000807	rno-miR-30d-5p	Ppp3r1	29748	ENSRNOG00000043210	2	0	1	1	0	0	0	3	0	3
713	MIMAT0000807	rno-miR-30d-5p	Ptp4a1	29463	ENSRNOG00000011771	2	0	2	1	0	0	0	3	0	3
714	MIMAT0000807	rno-miR-30d-5p	Rab15	299156	ENSRNOG00000007364	2	0	1	1	0	0	0	3	0	3
715	MIMAT0000807	rno-miR-30d-5p	Rab38	252916	ENSRNOG00000016769	2	0	1	1	0	0	0	3	0	3
716	MIMAT0000807	rno-miR-30d-5p	Rab4b	50866	ENSRNOG00000001500	2	0	1	1	0	0	0	3	0	3
717	MIMAT0000807	rno-miR-30d-5p	Rad23b	298012	ENSRNOG00000016137	4	0	1	1	0	0	0	3	0	3
718	MIMAT0000807	rno-miR-30d-5p	Rfx6	294395	ENSRNOG00000027949	4	1	0	1	0	0	0	3	0	3
719	MIMAT0000807	rno-miR-30d-5p	Rgs8	54297	ENSRNOG00000002369	2	0	2	1	0	0	0	3	0	3
720	MIMAT0000807	rno-miR-30d-5p	Rhebl1	359959	ENSRNOG00000054385	2	1	0	1	0	0	0	3	0	3
721	MIMAT0000807	rno-miR-30d-5p	Rrad	83521	ENSRNOG00000011901	2	0	1	1	0	0	0	3	0	3
722	MIMAT0000807	rno-miR-30d-5p	Sema6b	84609	ENSRNOG00000045998	2	0	1	1	0	0	0	3	0	3
723	MIMAT0000807	rno-miR-30d-5p	Slc25a14	85263	ENSRNOG00000006871	2	1	1	0	0	0	0	3	0	3
724	MIMAT0000807	rno-miR-30d-5p	Snai1	116490	ENSRNOG00000009594	2	0	1	1	0	0	0	3	0	3
725	MIMAT0000807	rno-miR-30d-5p	Stk39	54348	ENSRNOG00000024808	2	0	1	1	0	0	0	3	0	3
726	MIMAT0000807	rno-miR-30d-5p	Stox2	306459	ENSRNOG00000009590	2	1	0	1	0	0	0	3	0	3
727	MIMAT0000807	rno-miR-30d-5p	Tmed2	65165	ENSRNOG00000001053	2	0	1	1	0	0	0	3	0	3
728	MIMAT0000807	rno-miR-30d-5p	Tshb	25653	ENSRNOG00000016793	2	1	1	0	0	0	0	3	0	3
729	MIMAT0000807	rno-miR-30d-5p	Twf1	315265	ENSRNOG00000022507	6	0	1	1	0	0	0	3	0	3
730	MIMAT0000807	rno-miR-30d-5p	Ube2i	25573	ENSRNOG00000017907	2	0	1	1	0	0	0	3	0	3
731	MIMAT0000807	rno-miR-30d-5p	Wipf1	117538	ENSRNOG00000018406	2	0	1	1	0	0	0	3	0	3
732	MIMAT0000808	rno-miR-30a-5p	Arf4	79120	ENSRNOG00000012623	2	0	2	1	0	0	0	3	0	3
733	MIMAT0000808	rno-miR-30a-5p	Cblb	171136	ENSRNOG00000001982	2	0	1	1	0	0	0	3	0	3
734	MIMAT0000808	rno-miR-30a-5p	Cdc37l1	293886	ENSRNOG00000010967	2	0	1	1	0	0	0	3	0	3
735	MIMAT0000808	rno-miR-30a-5p	Celsr3	83466	ENSRNOG00000053889	8	0	3	1	0	0	0	3	0	3
736	MIMAT0000808	rno-miR-30a-5p	Cep41	500069	ENSRNOG00000010950	2	0	1	1	0	0	0	3	0	3
737	MIMAT0000808	rno-miR-30a-5p	Chka	29194	ENSRNOG00000016791	2	0	1	1	0	0	0	3	0	3
738	MIMAT0000808	rno-miR-30a-5p	Cth	24962	ENSRNOG00000010658	2	0	1	1	0	0	0	3	0	3
739	MIMAT0000808	rno-miR-30a-5p	Eed	293104	ENSRNOG00000017509	4	1	0	1	0	0	0	3	0	3
740	MIMAT0000808	rno-miR-30a-5p	Epb41l3	116724	ENSRNOG00000016724	2	0	1	1	0	0	0	3	0	3
741	MIMAT0000808	rno-miR-30a-5p	Foxg1	24370	ENSRNOG00000047891	2	0	3	1	0	0	0	3	0	3
742	MIMAT0000808	rno-miR-30a-5p	Kxd1	498606	ENSRNOG00000019971	2	0	1	1	0	0	0	3	0	3
743	MIMAT0000808	rno-miR-30a-5p	Lhx8	365963	ENSRNOG00000028348	4	0	1	1	0	0	0	3	0	3
744	MIMAT0000808	rno-miR-30a-5p	Lrfn2	316205	ENSRNOG00000011803	2	1	0	1	0	0	0	3	0	3
745	MIMAT0000808	rno-miR-30a-5p	Lrrc8d	305131	ENSRNOG00000002121	2	1	1	0	0	0	0	3	0	3
746	MIMAT0000808	rno-miR-30a-5p	Mttp	310900	ENSRNOG00000010655	2	0	0	1	0	1	0	2	1	3
747	MIMAT0000808	rno-miR-30a-5p	Ndel1	170845	ENSRNOG00000004139	2	0	2	1	0	0	0	3	0	3
748	MIMAT0000808	rno-miR-30a-5p	Neurod1	29458	ENSRNOG00000005609	2	0	0	0	1	1	0	1	2	3
749	MIMAT0000808	rno-miR-30a-5p	Nus1	294400	ENSRNOG00000000411	2	1	0	1	0	0	0	3	0	3
750	MIMAT0000808	rno-miR-30a-5p	Pawr	64513	ENSRNOG00000005917	2	0	1	1	0	0	0	3	0	3
751	MIMAT0000808	rno-miR-30a-5p	Pgm1	24645	ENSRNOG00000009889	2	0	1	1	0	0	0	3	0	3
752	MIMAT0000808	rno-miR-30a-5p	Ppargc1b	291567	ENSRNOG00000017503	2	1	1	0	0	0	0	3	0	3
753	MIMAT0000808	rno-miR-30a-5p	Ppp3r1	29748	ENSRNOG00000043210	2	0	1	1	0	0	0	3	0	3
754	MIMAT0000808	rno-miR-30a-5p	Ptp4a1	29463	ENSRNOG00000011771	2	0	2	1	0	0	0	3	0	3
755	MIMAT0000808	rno-miR-30a-5p	Rab15	299156	ENSRNOG00000007364	2	0	1	1	0	0	0	3	0	3
756	MIMAT0000808	rno-miR-30a-5p	Rab38	252916	ENSRNOG00000016769	2	0	1	1	0	0	0	3	0	3
757	MIMAT0000808	rno-miR-30a-5p	Rab4b	50866	ENSRNOG00000001500	2	0	1	1	0	0	0	3	0	3
758	MIMAT0000808	rno-miR-30a-5p	Rad23b	298012	ENSRNOG00000016137	4	0	1	1	0	0	0	3	0	3
759	MIMAT0000808	rno-miR-30a-5p	Rfx6	294395	ENSRNOG00000027949	4	1	0	1	0	0	0	3	0	3
760	MIMAT0000808	rno-miR-30a-5p	Rgs8	54297	ENSRNOG00000002369	2	0	2	1	0	0	0	3	0	3
761	MIMAT0000808	rno-miR-30a-5p	Rhebl1	359959	ENSRNOG00000054385	2	1	0	1	0	0	0	3	0	3
762	MIMAT0000808	rno-miR-30a-5p	Rrad	83521	ENSRNOG00000011901	2	0	1	1	0	0	0	3	0	3
763	MIMAT0000808	rno-miR-30a-5p	Sema6b	84609	ENSRNOG00000045998	2	0	1	1	0	0	0	3	0	3
764	MIMAT0000808	rno-miR-30a-5p	Slc25a14	85263	ENSRNOG00000006871	2	1	1	0	0	0	0	3	0	3
765	MIMAT0000808	rno-miR-30a-5p	Snai1	116490	ENSRNOG00000009594	2	0	1	1	0	0	0	3	0	3
766	MIMAT0000808	rno-miR-30a-5p	Stk39	54348	ENSRNOG00000024808	2	0	1	1	0	0	0	3	0	3
767	MIMAT0000808	rno-miR-30a-5p	Stox2	306459	ENSRNOG00000009590	2	1	0	1	0	0	0	3	0	3
768	MIMAT0000808	rno-miR-30a-5p	Tmed2	65165	ENSRNOG00000001053	2	0	1	1	0	0	0	3	0	3
769	MIMAT0000808	rno-miR-30a-5p	Tshb	25653	ENSRNOG00000016793	2	1	1	0	0	0	0	3	0	3
770	MIMAT0000808	rno-miR-30a-5p	Twf1	315265	ENSRNOG00000022507	6	0	1	1	0	0	0	3	0	3
771	MIMAT0000808	rno-miR-30a-5p	Ube2i	25573	ENSRNOG00000017907	2	0	1	1	0	0	0	3	0	3
772	MIMAT0000808	rno-miR-30a-5p	Wipf1	117538	ENSRNOG00000018406	2	0	1	1	0	0	0	3	0	3
773	MIMAT0000809	rno-miR-30a-3p	Kpnb1	24917	ENSRNOG00000009275	0	1	1	1	0	0	0	3	0	3
774	MIMAT0000815	rno-miR-34a-5p	Acy1	300981	ENSRNOG00000011189	2	1	1	0	0	0	0	3	0	3
775	MIMAT0000815	rno-miR-34a-5p	Aldoa	24189	ENSRNOG00000052802	2	1	1	0	0	0	0	3	0	3
776	MIMAT0000815	rno-miR-34a-5p	Areg	29183	ENSRNOG00000002754	2	1	1	0	0	0	0	3	0	3
777	MIMAT0000815	rno-miR-34a-5p	Bcl2	24224	ENSRNOG00000002791	2	1	0	0	0	2	0	2	1	3
778	MIMAT0000815	rno-miR-34a-5p	Bmp3	25667	ENSRNOG00000002381	2	1	0	1	0	0	0	3	0	3
779	MIMAT0000815	rno-miR-34a-5p	Ccne2	362485	ENSRNOG00000008055	2	0	0	1	0	1	0	2	1	3
780	MIMAT0000815	rno-miR-34a-5p	Fbxo30	308283	ENSRNOG00000014852	2	1	0	1	0	0	0	3	0	3
781	MIMAT0000815	rno-miR-34a-5p	Gmfb	81661	ENSRNOG00000047250	2	0	1	1	0	0	0	3	0	3
782	MIMAT0000815	rno-miR-34a-5p	Map2k1	170851	ENSRNOG00000010176	2	0	1	1	0	0	0	3	0	3
783	MIMAT0000815	rno-miR-34a-5p	Mycn	298894	ENSRNOG00000051372	2	0	0	1	0	1	0	2	1	3
784	MIMAT0000815	rno-miR-34a-5p	Ppp1r11	294207	ENSRNOG00000000780	2	0	4	1	0	0	0	3	0	3
785	MIMAT0000815	rno-miR-34a-5p	Slc35g2	315957	ENSRNOG00000015370	2	1	0	1	0	0	0	3	0	3
786	MIMAT0000815	rno-miR-34a-5p	Snx15	293691	ENSRNOG00000021007	2	1	0	1	0	0	0	3	0	3
787	MIMAT0000815	rno-miR-34a-5p	Strn3	114520	ENSRNOG00000060335	2	0	1	1	0	0	0	3	0	3
788	MIMAT0000815	rno-miR-34a-5p	Zfp281	305083	ENSRNOG00000058643	2	1	0	1	0	0	0	3	0	3
789	MIMAT0000816	rno-miR-92a-3p	Bcat2	64203	ENSRNOG00000020956	2	1	2	0	0	0	0	3	0	3
790	MIMAT0000816	rno-miR-92a-3p	Cd69	29187	ENSRNOG00000056783	2	0	2	1	0	0	0	3	0	3
791	MIMAT0000816	rno-miR-92a-3p	Cldn11	84588	ENSRNOG00000010263	4	0	1	1	0	0	0	3	0	3
792	MIMAT0000816	rno-miR-92a-3p	Dnajb9	24908	ENSRNOG00000004006	2	0	1	1	0	0	0	3	0	3
793	MIMAT0000816	rno-miR-92a-3p	Dynlt3	363448	ENSRNOG00000003611	2	0	1	1	0	0	0	3	0	3
794	MIMAT0000816	rno-miR-92a-3p	Gpr180	306165	ENSRNOG00000009766	2	1	1	0	0	0	0	3	0	3
795	MIMAT0000816	rno-miR-92a-3p	Isca1	290985	ENSRNOG00000018343	2	0	1	1	0	0	0	3	0	3
796	MIMAT0000816	rno-miR-92a-3p	Itpr1	25262	ENSRNOG00000007104	2	0	1	1	0	0	0	3	0	3
797	MIMAT0000816	rno-miR-92a-3p	Klf4	114505	ENSRNOG00000016299	4	0	1	1	0	0	0	3	0	3
798	MIMAT0000816	rno-miR-92a-3p	Man2a1	25478	ENSRNOG00000015439	6	1	0	1	0	0	0	3	0	3
799	MIMAT0000816	rno-miR-92a-3p	Pkdcc	313860	ENSRNOG00000004205	2	1	0	1	0	0	0	3	0	3
800	MIMAT0000816	rno-miR-92a-3p	Polk	171525	ENSRNOG00000060626	2	1	0	1	0	0	0	3	0	3
801	MIMAT0000816	rno-miR-92a-3p	Ppcs	298490	ENSRNOG00000008572	2	0	1	1	0	0	0	3	0	3
802	MIMAT0000816	rno-miR-92a-3p	Rad21	314949	ENSRNOG00000004420	2	0	1	1	0	0	0	3	0	3
803	MIMAT0000816	rno-miR-92a-3p	RGD1307100	294978	ENSRNOG00000038436	2	0	1	1	0	0	0	3	0	3
804	MIMAT0000816	rno-miR-92a-3p	Sertad3	499108	ENSRNOG00000037690	2	1	0	1	0	0	0	3	0	3
805	MIMAT0000816	rno-miR-92a-3p	Slc12a5	171373	ENSRNOG00000018111	0	0	1	1	0	1	0	2	1	3
806	MIMAT0000816	rno-miR-92a-3p	Smad7	81516	ENSRNOG00000018359	2	0	1	0	0	0	2	2	1	3
807	MIMAT0000816	rno-miR-92a-3p	Stk39	54348	ENSRNOG00000024808	2	0	1	1	0	0	0	3	0	3
808	MIMAT0000816	rno-miR-92a-3p	Tcf21	252856	ENSRNOG00000016700	2	0	1	1	0	0	0	3	0	3
809	MIMAT0000816	rno-miR-92a-3p	Tgif1	316742	ENSRNOG00000015906	2	0	1	1	0	0	0	3	0	3
810	MIMAT0000816	rno-miR-92a-3p	Tob1	170842	ENSRNOG00000002828	2	0	1	1	0	0	0	3	0	3
811	MIMAT0000816	rno-miR-92a-3p	Zfp385d	305691	ENSRNOG00000014661	2	0	1	1	0	0	0	3	0	3
812	MIMAT0000817	rno-miR-93-5p	Btg3	54230	ENSRNOG00000001555	2	0	1	1	0	0	0	3	0	3
813	MIMAT0000817	rno-miR-93-5p	Cald1	25687	ENSRNOG00000010233	2	0	1	1	0	0	0	3	0	3
814	MIMAT0000817	rno-miR-93-5p	Camk2n1	287005	ENSRNOG00000016322	2	1	1	0	0	0	0	3	0	3
815	MIMAT0000817	rno-miR-93-5p	Capn15	303000	ENSRNOG00000020239	2	1	0	1	0	0	0	3	0	3
816	MIMAT0000817	rno-miR-93-5p	Cd69	29187	ENSRNOG00000056783	2	0	1	1	0	0	0	3	0	3
817	MIMAT0000817	rno-miR-93-5p	Cdc37l1	293886	ENSRNOG00000010967	2	1	1	0	0	0	0	3	0	3
818	MIMAT0000817	rno-miR-93-5p	Cmpk1	298410	ENSRNOG00000007775	2	0	1	1	0	0	0	3	0	3
819	MIMAT0000817	rno-miR-93-5p	Dync1li2	81655	ENSRNOG00000025791	2	0	1	1	0	0	0	3	0	3
820	MIMAT0000817	rno-miR-93-5p	Epha4	316539	ENSRNOG00000013213	2	0	0	1	0	1	0	2	1	3
821	MIMAT0000817	rno-miR-93-5p	F3	25584	ENSRNOG00000011800	2	0	1	1	0	0	0	3	0	3
822	MIMAT0000817	rno-miR-93-5p	Hbp1	27080	ENSRNOG00000008927	2	0	1	1	0	0	0	3	0	3
823	MIMAT0000817	rno-miR-93-5p	Laptm4a	298875	ENSRNOG00000006865	2	0	1	1	0	0	0	3	0	3
824	MIMAT0000817	rno-miR-93-5p	Lzic	366507	ENSRNOG00000016200	2	0	1	1	0	0	0	3	0	3
825	MIMAT0000817	rno-miR-93-5p	Map3k8	116596	ENSRNOG00000016378	2	0	1	1	0	0	0	3	0	3
826	MIMAT0000817	rno-miR-93-5p	Mapre3	298848	ENSRNOG00000008961	2	0	1	1	0	0	0	3	0	3
827	MIMAT0000817	rno-miR-93-5p	Mospd1	317312	ENSRNOG00000002332	2	1	2	0	0	0	0	3	0	3
828	MIMAT0000817	rno-miR-93-5p	Neurog1	29410	ENSRNOG00000022405	2	0	1	1	0	0	0	3	0	3
829	MIMAT0000817	rno-miR-93-5p	Paf1	361531	ENSRNOG00000019746	2	1	1	0	0	0	0	3	0	3
830	MIMAT0000817	rno-miR-93-5p	Plekha3	295674	ENSRNOG00000011830	2	0	2	1	0	0	0	3	0	3
831	MIMAT0000817	rno-miR-93-5p	Ppp3r1	29748	ENSRNOG00000043210	2	1	2	0	0	0	0	3	0	3
832	MIMAT0000817	rno-miR-93-5p	Rasl11b	305302	ENSRNOG00000002097	2	0	1	1	0	0	0	3	0	3
833	MIMAT0000817	rno-miR-93-5p	Sar1b	287276	ENSRNOG00000004820	2	0	1	1	0	0	0	3	0	3
834	MIMAT0000817	rno-miR-93-5p	Ssh2	303342	ENSRNOG00000014285	2	1	0	1	0	0	0	3	0	3
835	MIMAT0000817	rno-miR-93-5p	Ssx2ip	308023	ENSRNOG00000015425	2	1	1	0	0	0	0	3	0	3
836	MIMAT0000817	rno-miR-93-5p	St6galnac3	29758	ENSRNOG00000056894	2	0	1	1	0	0	0	3	0	3
837	MIMAT0000817	rno-miR-93-5p	Stk17b	170904	ENSRNOG00000012502	2	0	1	1	0	0	0	3	0	3
838	MIMAT0000817	rno-miR-93-5p	Tle4	25565	ENSRNOG00000013239	2	1	1	0	0	0	0	3	0	3
839	MIMAT0000817	rno-miR-93-5p	Tmub2	303567	ENSRNOG00000020916	2	1	1	0	0	0	0	3	0	3
840	MIMAT0000817	rno-miR-93-5p	Uxs1	246232	ENSRNOG00000045605	2	0	1	1	0	0	0	3	0	3
841	MIMAT0000817	rno-miR-93-5p	Zfp367	306695	ENSRNOG00000027234	2	0	1	1	0	0	0	3	0	3
842	MIMAT0000817	rno-miR-93-5p	Zfyve9	313477	ENSRNOG00000027183	2	1	0	1	0	0	0	3	0	3
843	MIMAT0000819	rno-miR-98-5p	Adrb2	24176	ENSRNOG00000019217	2	0	1	1	0	0	0	3	0	3
844	MIMAT0000819	rno-miR-98-5p	Adrb3	25645	ENSRNOG00000012674	4	1	0	1	0	0	0	3	0	3
845	MIMAT0000819	rno-miR-98-5p	Bzw1	363232	ENSRNOG00000013977	2	1	2	0	0	0	0	3	0	3
846	MIMAT0000819	rno-miR-98-5p	Cdc34	299602	ENSRNOG00000060530	4	2	0	1	0	0	0	3	0	3
847	MIMAT0000819	rno-miR-98-5p	Edn1	24323	ENSRNOG00000014361	2	0	1	1	0	0	0	3	0	3
848	MIMAT0000819	rno-miR-98-5p	Faslg	25385	ENSRNOG00000002978	2	1	0	1	0	0	0	3	0	3
849	MIMAT0000819	rno-miR-98-5p	Fbxl12	313782	ENSRNOG00000020368	2	0	1	1	0	0	0	3	0	3
850	MIMAT0000819	rno-miR-98-5p	Hsd17b2	79243	ENSRNOG00000013982	2	1	1	0	0	0	0	3	0	3
851	MIMAT0000819	rno-miR-98-5p	Lrig2	310753	ENSRNOG00000019957	2	1	0	1	0	0	0	3	0	3
852	MIMAT0000819	rno-miR-98-5p	Map4k3	170920	ENSRNOG00000007172	2	1	0	1	0	0	0	3	0	3
853	MIMAT0000819	rno-miR-98-5p	Mapk6	58840	ENSRNOG00000009381	2	0	1	1	0	0	0	3	0	3
854	MIMAT0000819	rno-miR-98-5p	Slc20a1	81826	ENSRNOG00000018567	2	0	1	1	0	0	0	3	0	3
855	MIMAT0000819	rno-miR-98-5p	Slc35d2	290959	ENSRNOG00000027229	2	1	0	1	0	0	0	3	0	3
856	MIMAT0000819	rno-miR-98-5p	Soat2	266770	ENSRNOG00000053769	2	1	0	1	0	0	0	3	0	3
857	MIMAT0000819	rno-miR-98-5p	Stk40	360230	ENSRNOG00000025679	2	0	1	1	0	0	0	3	0	3
858	MIMAT0000819	rno-miR-98-5p	Tmprss2	156435	ENSRNOG00000001976	2	0	1	1	0	0	0	3	0	3
859	MIMAT0000819	rno-miR-98-5p	Zfyve26	314265	ENSRNOG00000059875	2	1	0	1	0	0	0	3	0	3
860	MIMAT0000820	rno-miR-99a-5p	Hs3st2	293451	ENSRNOG00000017659	2	0	1	1	0	0	0	3	0	3
861	MIMAT0000820	rno-miR-99a-5p	Mtor	56718	ENSRNOG00000009615	2	0	1	1	0	0	0	3	0	3
862	MIMAT0000822	rno-miR-100-5p	Hs3st2	293451	ENSRNOG00000017659	2	0	1	1	0	0	0	3	0	3
863	MIMAT0000822	rno-miR-100-5p	Mtor	56718	ENSRNOG00000009615	2	0	1	1	0	0	0	3	0	3
864	MIMAT0000823	rno-miR-101a-3p	Abcc5	116721	ENSRNOG00000029178	2	0	1	1	0	0	0	3	0	3
865	MIMAT0000823	rno-miR-101a-3p	Abhd17b	309399	ENSRNOG00000012514	2	0	1	1	0	0	0	3	0	3
866	MIMAT0000823	rno-miR-101a-3p	Brd8	291691	ENSRNOG00000020340	2	0	1	1	0	0	0	3	0	3
867	MIMAT0000823	rno-miR-101a-3p	Cav3	29161	ENSRNOG00000005798	2	1	0	1	0	0	0	3	0	3
868	MIMAT0000823	rno-miR-101a-3p	Eed	293104	ENSRNOG00000017509	2	1	0	1	0	0	0	3	0	3
869	MIMAT0000823	rno-miR-101a-3p	Emp1	25314	ENSRNOG00000008676	2	0	1	1	0	0	0	3	0	3
870	MIMAT0000823	rno-miR-101a-3p	Emp2	360468	ENSRNOG00000002664	2	0	1	1	0	0	0	3	0	3
871	MIMAT0000823	rno-miR-101a-3p	Ezh2	312299	ENSRNOG00000006048	4	2	0	1	0	0	0	3	0	3
872	MIMAT0000823	rno-miR-101a-3p	Flrt3	366205	ENSRNOG00000004874	2	1	0	1	0	0	0	3	0	3
873	MIMAT0000823	rno-miR-101a-3p	Gja1	24392	ENSRNOG00000000805	2	0	1	1	0	0	0	3	0	3
874	MIMAT0000823	rno-miR-101a-3p	Gpr85	64020	ENSRNOG00000024636	2	0	1	1	0	0	0	3	0	3
875	MIMAT0000823	rno-miR-101a-3p	Has2	25694	ENSRNOG00000004854	2	1	1	0	0	0	0	3	0	3
876	MIMAT0000823	rno-miR-101a-3p	Mob4	171050	ENSRNOG00000014980	2	0	2	1	0	0	0	3	0	3
877	MIMAT0000823	rno-miR-101a-3p	Mycn	298894	ENSRNOG00000051372	2	0	2	1	0	0	0	3	0	3
878	MIMAT0000823	rno-miR-101a-3p	Ndfip1	291609	ENSRNOG00000013562	2	0	2	1	0	0	0	3	0	3
879	MIMAT0000823	rno-miR-101a-3p	Pex7	308718	ENSRNOG00000012322	0	1	1	1	0	0	0	3	0	3
880	MIMAT0000823	rno-miR-101a-3p	Sh2b3	58838	ENSRNOG00000028198	2	0	1	1	0	0	0	3	0	3
881	MIMAT0000823	rno-miR-101a-3p	Slc12a2	83629	ENSRNOG00000015971	4	0	1	1	0	0	0	3	0	3
882	MIMAT0000823	rno-miR-101a-3p	Stc1	81801	ENSRNOG00000015075	4	0	2	1	0	0	0	3	0	3
883	MIMAT0000823	rno-miR-101a-3p	Tfpi2	286926	ENSRNOG00000010513	0	1	1	1	0	0	0	3	0	3
884	MIMAT0000823	rno-miR-101a-3p	Ube2a	298317	ENSRNOG00000039985	2	0	1	1	0	0	0	3	0	3
885	MIMAT0000824	rno-miR-103-3p	Aqp11	286758	ENSRNOG00000013358	2	1	1	0	0	0	0	3	0	3
886	MIMAT0000824	rno-miR-103-3p	Cacna2d1	25399	ENSRNOG00000033531	2	2	0	1	0	0	0	3	0	3
887	MIMAT0000824	rno-miR-103-3p	Cdk6	114483	ENSRNOG00000009258	2	1	0	1	0	0	0	3	0	3
888	MIMAT0000824	rno-miR-103-3p	Phyhipl	309901	ENSRNOG00000000274	2	0	1	1	0	0	0	3	0	3
889	MIMAT0000824	rno-miR-103-3p	Pth	24694	ENSRNOG00000014318	2	0	1	1	0	0	0	3	0	3
890	MIMAT0000824	rno-miR-103-3p	Tacstd2	494343	ENSRNOG00000007740	2	1	1	0	0	0	0	3	0	3
891	MIMAT0000824	rno-miR-103-3p	Tbkbp1	266764	ENSRNOG00000009370	2	0	1	1	0	0	0	3	0	3
892	MIMAT0000824	rno-miR-103-3p	Tgfbr3	29610	ENSRNOG00000002093	2	0	1	1	0	0	0	3	0	3
893	MIMAT0000824	rno-miR-103-3p	Zbtb10	80338	ENSRNOG00000061862	2	2	0	1	0	0	0	3	0	3
894	MIMAT0000824	rno-miR-103-3p	Zhx1	171159	ENSRNOG00000006412	4	0	1	1	0	0	0	3	0	3
895	MIMAT0000826	rno-miR-107-3p	Aqp11	286758	ENSRNOG00000013358	2	1	1	0	0	0	0	3	0	3
896	MIMAT0000826	rno-miR-107-3p	Cacna2d1	25399	ENSRNOG00000033531	2	3	0	1	0	0	0	3	0	3
897	MIMAT0000826	rno-miR-107-3p	Phyhipl	309901	ENSRNOG00000000274	2	0	1	1	0	0	0	3	0	3
898	MIMAT0000826	rno-miR-107-3p	Pnisr	297942	ENSRNOG00000008782	2	1	0	1	0	0	0	3	0	3
899	MIMAT0000826	rno-miR-107-3p	Pth	24694	ENSRNOG00000014318	2	0	1	1	0	0	0	3	0	3
900	MIMAT0000826	rno-miR-107-3p	Tacstd2	494343	ENSRNOG00000007740	2	1	1	0	0	0	0	3	0	3
901	MIMAT0000826	rno-miR-107-3p	Tbkbp1	266764	ENSRNOG00000009370	2	0	1	1	0	0	0	3	0	3
902	MIMAT0000826	rno-miR-107-3p	Tgfbr3	29610	ENSRNOG00000002093	2	0	1	1	0	0	0	3	0	3
903	MIMAT0000826	rno-miR-107-3p	Zbtb10	80338	ENSRNOG00000061862	2	2	0	1	0	0	0	3	0	3
904	MIMAT0000826	rno-miR-107-3p	Zhx1	171159	ENSRNOG00000006412	4	0	1	1	0	0	0	3	0	3
905	MIMAT0000827	rno-miR-122-5p	Aldoa	24189	ENSRNOG00000052802	0	1	0	2	1	0	0	2	1	3
906	MIMAT0000829	rno-miR-125a-5p	Acer2	313339	ENSRNOG00000007637	4	1	0	1	0	0	0	3	0	3
907	MIMAT0000829	rno-miR-125a-5p	Dynlt3	363448	ENSRNOG00000003611	2	0	1	1	0	0	0	3	0	3
908	MIMAT0000829	rno-miR-125a-5p	G4	406868	ENSRNOG00000039658	2	0	1	1	0	0	0	3	0	3
909	MIMAT0000829	rno-miR-125a-5p	Galnt5	83627	ENSRNOG00000004645	2	0	1	1	0	0	0	3	0	3
910	MIMAT0000829	rno-miR-125a-5p	Kcns3	83588	ENSRNOG00000004899	2	0	1	1	0	0	0	3	0	3
911	MIMAT0000829	rno-miR-125a-5p	Npl	304860	ENSRNOG00000002775	2	0	1	1	0	0	0	3	0	3
912	MIMAT0000829	rno-miR-125a-5p	Pctp	29510	ENSRNOG00000002425	0	1	1	1	0	0	0	3	0	3
913	MIMAT0000829	rno-miR-125a-5p	Rab38	252916	ENSRNOG00000016769	2	1	1	0	0	0	0	3	0	3
914	MIMAT0000829	rno-miR-125a-5p	Tnfsf4	89814	ENSRNOG00000002968	2	0	2	1	0	0	0	3	0	3
915	MIMAT0000830	rno-miR-125b-5p	Acer2	313339	ENSRNOG00000007637	4	1	0	1	0	0	0	3	0	3
916	MIMAT0000830	rno-miR-125b-5p	Cyp24a1	25279	ENSRNOG00000013062	0	0	0	1	0	1	1	1	2	3
917	MIMAT0000830	rno-miR-125b-5p	Dynlt3	363448	ENSRNOG00000003611	2	0	1	1	0	0	0	3	0	3
918	MIMAT0000830	rno-miR-125b-5p	Galnt5	83627	ENSRNOG00000004645	2	0	1	1	0	0	0	3	0	3
919	MIMAT0000830	rno-miR-125b-5p	Grb10	498416	ENSRNOG00000004290	4	0	0	1	0	0	1	2	1	3
920	MIMAT0000830	rno-miR-125b-5p	Kcns3	83588	ENSRNOG00000004899	2	0	1	1	0	0	0	3	0	3
921	MIMAT0000830	rno-miR-125b-5p	Lactb	300803	ENSRNOG00000018081	2	0	0	1	0	0	1	2	1	3
922	MIMAT0000830	rno-miR-125b-5p	Nmnat1	298653	ENSRNOG00000015962	2	1	0	0	0	0	1	2	1	3
923	MIMAT0000830	rno-miR-125b-5p	Npl	304860	ENSRNOG00000002775	2	0	1	1	0	0	0	3	0	3
924	MIMAT0000830	rno-miR-125b-5p	Prdm1	309871	ENSRNOG00000000323	2	0	0	1	0	0	1	2	1	3
925	MIMAT0000830	rno-miR-125b-5p	Sema4b	293042	ENSRNOG00000025167	2	0	0	1	0	0	1	2	1	3
926	MIMAT0000830	rno-miR-125b-5p	Sema4d	306790	ENSRNOG00000013679	2	0	0	1	0	1	0	2	1	3
927	MIMAT0000830	rno-miR-125b-5p	Speg	363256	ENSRNOG00000019850	4	0	0	1	0	0	1	2	1	3
928	MIMAT0000834	rno-miR-128-3p	Ak2	24184	ENSRNOG00000000122	0	0	1	1	0	0	1	2	1	3
929	MIMAT0000834	rno-miR-128-3p	Bcorl1	302810	ENSRNOG00000005076	2	1	0	1	0	0	0	3	0	3
930	MIMAT0000834	rno-miR-128-3p	Ccdc71	498678	ENSRNOG00000048718	2	0	1	1	0	0	0	3	0	3
931	MIMAT0000834	rno-miR-128-3p	Cct5	294864	ENSRNOG00000011632	0	0	1	1	0	0	1	2	1	3
932	MIMAT0000834	rno-miR-128-3p	Col11a2	294279	ENSRNOG00000000463	2	0	1	0	0	0	1	2	1	3
933	MIMAT0000834	rno-miR-128-3p	Gltp	288707	ENSRNOG00000001192	2	0	0	1	0	0	1	2	1	3
934	MIMAT0000834	rno-miR-128-3p	H3f3b	117056	ENSRNOG00000006532	2	0	1	1	0	0	0	3	0	3
935	MIMAT0000834	rno-miR-128-3p	Irs1	25467	ENSRNOG00000014597	2	0	1	1	0	0	0	3	0	3
936	MIMAT0000834	rno-miR-128-3p	Mdfi	501097	ENSRNOG00000014987	2	1	0	1	0	0	0	3	0	3
937	MIMAT0000834	rno-miR-128-3p	Myocd	246297	ENSRNOG00000003669	2	0	1	0	0	0	1	2	1	3
938	MIMAT0000834	rno-miR-128-3p	Pgm1	24645	ENSRNOG00000009889	0	1	1	0	0	0	1	2	1	3
939	MIMAT0000834	rno-miR-128-3p	Prkx	501563	ENSRNOG00000060168	2	0	1	1	0	0	0	3	0	3
940	MIMAT0000834	rno-miR-128-3p	Ptpn4	246116	ENSRNOG00000002625	2	1	0	1	0	0	0	3	0	3
941	MIMAT0000834	rno-miR-128-3p	Samd10	499957	ENSRNOG00000036719	2	1	0	1	0	0	0	3	0	3
942	MIMAT0000834	rno-miR-128-3p	Sec24a	287275	ENSRNOG00000004563	2	1	0	1	0	0	0	3	0	3
943	MIMAT0000834	rno-miR-128-3p	Slc39a13	295928	ENSRNOG00000011981	2	1	0	1	0	0	0	3	0	3
944	MIMAT0000834	rno-miR-128-3p	Szrd1	500575	ENSRNOG00000009183	6	0	0	1	0	0	1	2	1	3
945	MIMAT0000834	rno-miR-128-3p	Tril	362364	ENSRNOG00000026941	2	0	1	1	0	0	0	3	0	3
946	MIMAT0000834	rno-miR-128-3p	Xirp2	311098	ENSRNOG00000034258	0	0	1	1	0	0	1	2	1	3
947	MIMAT0000834	rno-miR-128-3p	Ywhab	56011	ENSRNOG00000010945	2	0	1	1	0	0	0	3	0	3
948	MIMAT0000836	rno-miR-130a-3p	Abcc5	116721	ENSRNOG00000029178	2	0	1	1	0	0	0	3	0	3
949	MIMAT0000836	rno-miR-130a-3p	Acsl4	113976	ENSRNOG00000019180	4	0	2	1	0	0	0	3	0	3
950	MIMAT0000836	rno-miR-130a-3p	Btg1	29618	ENSRNOG00000004284	2	0	1	1	0	0	0	3	0	3
951	MIMAT0000836	rno-miR-130a-3p	Cd69	29187	ENSRNOG00000056783	2	0	1	1	0	0	0	3	0	3
952	MIMAT0000836	rno-miR-130a-3p	Chst1	295934	ENSRNOG00000007989	2	0	1	1	0	0	0	3	0	3
953	MIMAT0000836	rno-miR-130a-3p	Clip1	65201	ENSRNOG00000001247	2	0	1	1	0	0	0	3	0	3
954	MIMAT0000836	rno-miR-130a-3p	Enpp5	316249	ENSRNOG00000010232	2	1	0	1	0	0	0	3	0	3
955	MIMAT0000836	rno-miR-130a-3p	Hprt1	24465	ENSRNOG00000031367	2	1	1	0	0	0	0	3	0	3
956	MIMAT0000836	rno-miR-130a-3p	Itpr1	25262	ENSRNOG00000007104	2	0	1	1	0	0	0	3	0	3
957	MIMAT0000836	rno-miR-130a-3p	Kcna4	25469	ENSRNOG00000004918	2	0	1	1	0	0	0	3	0	3
958	MIMAT0000836	rno-miR-130a-3p	2024-03-02	362849	ENSRNOG00000007769	2	2	1	0	0	0	0	3	0	3
959	MIMAT0000836	rno-miR-130a-3p	Mid1ip1	404280	ENSRNOG00000003228	2	0	1	1	0	0	0	3	0	3
960	MIMAT0000836	rno-miR-130a-3p	Neurog1	29410	ENSRNOG00000022405	2	0	1	1	0	0	0	3	0	3
961	MIMAT0000836	rno-miR-130a-3p	RGD621098	207123	ENSRNOG00000014668	2	0	1	1	0	0	0	3	0	3
962	MIMAT0000836	rno-miR-130a-3p	Rnf38	171501	ENSRNOG00000013956	2	2	1	0	0	0	0	3	0	3
963	MIMAT0000836	rno-miR-130a-3p	Sfmbt1	58967	ENSRNOG00000016645	2	1	0	1	0	0	0	3	0	3
964	MIMAT0000836	rno-miR-130a-3p	Smarcd2	83833	ENSRNOG00000010557	2	0	1	1	0	0	0	3	0	3
965	MIMAT0000836	rno-miR-130a-3p	Snx2	291464	ENSRNOG00000017832	2	1	0	1	0	0	0	3	0	3
966	MIMAT0000836	rno-miR-130a-3p	Sphk2	308589	ENSRNOG00000021032	2	0	1	1	0	0	0	3	0	3
967	MIMAT0000836	rno-miR-130a-3p	St8sia3	25547	ENSRNOG00000018305	2	1	1	0	0	0	0	3	0	3
968	MIMAT0000836	rno-miR-130a-3p	Tnrc6a	308971	ENSRNOG00000024737	2	1	0	1	0	0	0	3	0	3
969	MIMAT0000836	rno-miR-130a-3p	Vps37a	290775	ENSRNOG00000012001	2	0	1	1	0	0	0	3	0	3
970	MIMAT0000836	rno-miR-130a-3p	Wee1	308937	ENSRNOG00000010017	2	0	1	1	0	0	0	3	0	3
971	MIMAT0000840	rno-miR-134-5p	Cul5	64624	ENSRNOG00000008039	0	1	1	1	0	0	0	3	0	3
972	MIMAT0000841	rno-miR-135a-5p	Anxa7	155423	ENSRNOG00000007136	2	1	1	0	0	0	0	3	0	3
973	MIMAT0000841	rno-miR-135a-5p	Cplx1	64832	ENSRNOG00000000060	6	2	0	1	0	0	0	3	0	3
974	MIMAT0000841	rno-miR-135a-5p	Dram2	362011	ENSRNOG00000017744	2	1	1	0	0	0	0	3	0	3
975	MIMAT0000841	rno-miR-135a-5p	Elk3	362871	ENSRNOG00000004367	2	1	0	1	0	0	0	3	0	3
976	MIMAT0000841	rno-miR-135a-5p	Fam71f1	500061	ENSRNOG00000006132	2	0	1	1	0	0	0	3	0	3
977	MIMAT0000841	rno-miR-135a-5p	Hps5	308598	ENSRNOG00000055531	2	1	0	1	0	0	0	3	0	3
978	MIMAT0000841	rno-miR-135a-5p	Klf4	114505	ENSRNOG00000016299	2	0	1	0	0	1	0	2	1	3
979	MIMAT0000841	rno-miR-135a-5p	Nr3c2	25672	ENSRNOG00000034007	2	1	0	1	0	0	0	3	0	3
980	MIMAT0000841	rno-miR-135a-5p	Orc5	362304	ENSRNOG00000011519	2	0	1	1	0	0	0	3	0	3
981	MIMAT0000841	rno-miR-135a-5p	Ptk2	25614	ENSRNOG00000007916	2	2	1	0	0	0	0	3	0	3
982	MIMAT0000841	rno-miR-135a-5p	Slc25a5	25176	ENSRNOG00000039980	2	0	1	1	0	0	0	3	0	3
983	MIMAT0000841	rno-miR-135a-5p	Syt3	25731	ENSRNOG00000019318	2	0	1	1	0	0	0	3	0	3
984	MIMAT0000841	rno-miR-135a-5p	Trpc1	89821	ENSRNOG00000054902	2	0	1	0	0	1	0	2	1	3
985	MIMAT0000841	rno-miR-135a-5p	Zfp385b	311137	ENSRNOG00000019065	2	1	0	1	0	0	0	3	0	3
986	MIMAT0000849	rno-miR-143-3p	Creld1	312638	ENSRNOG00000009414	0	1	1	1	0	0	0	3	0	3
987	MIMAT0000849	rno-miR-143-3p	Itm2b	290364	ENSRNOG00000016271	0	1	1	1	0	0	0	3	0	3
988	MIMAT0000858	rno-miR-181a-5p	Cdc42bpa	114116	ENSRNOG00000002841	2	0	1	1	0	0	0	3	0	3
989	MIMAT0000858	rno-miR-181a-5p	Cdon	50938	ENSRNOG00000011789	2	0	1	1	0	0	0	3	0	3
990	MIMAT0000858	rno-miR-181a-5p	Cntn4	116658	ENSRNOG00000005652	2	0	1	1	0	0	0	3	0	3
991	MIMAT0000858	rno-miR-181a-5p	Dlg2	64053	ENSRNOG00000022635	2	0	1	1	0	0	0	3	0	3
992	MIMAT0000858	rno-miR-181a-5p	Gabra1	29705	ENSRNOG00000003512	4	0	1	1	0	0	0	3	0	3
993	MIMAT0000858	rno-miR-181a-5p	Gskip	362778	ENSRNOG00000042427	2	0	1	1	0	0	0	3	0	3
994	MIMAT0000858	rno-miR-181a-5p	Hopx	171160	ENSRNOG00000024689	0	1	2	1	0	0	0	3	0	3
995	MIMAT0000858	rno-miR-181a-5p	Hsp90b1	362862	ENSRNOG00000026963	2	0	1	1	0	0	0	3	0	3
996	MIMAT0000858	rno-miR-181a-5p	Il1a	24493	ENSRNOG00000004575	2	1	0	1	0	0	0	3	0	3
997	MIMAT0000858	rno-miR-181a-5p	Klf15	85497	ENSRNOG00000017808	2	0	1	1	0	0	0	3	0	3
998	MIMAT0000858	rno-miR-181a-5p	Ncbp1	298075	ENSRNOG00000023605	2	1	1	0	0	0	0	3	0	3
999	MIMAT0000858	rno-miR-181a-5p	Pdap1	64527	ENSRNOG00000000990	2	0	1	1	0	0	0	3	0	3
1000	MIMAT0000858	rno-miR-181a-5p	Pi4k2b	305419	ENSRNOG00000003924	2	0	1	1	0	0	0	3	0	3
1001	MIMAT0000858	rno-miR-181a-5p	Pla2g4a	24653	ENSRNOG00000002657	2	1	2	0	0	0	0	3	0	3
1002	MIMAT0000858	rno-miR-181a-5p	Ppp1r2	192361	ENSRNOG00000001733	2	0	1	1	0	0	0	3	0	3
1003	MIMAT0000858	rno-miR-181a-5p	Ppp3r1	29748	ENSRNOG00000043210	4	0	1	1	0	0	0	3	0	3
1004	MIMAT0000858	rno-miR-181a-5p	Prkcd	170538	ENSRNOG00000016346	2	0	2	1	0	0	0	3	0	3
1005	MIMAT0000858	rno-miR-181a-5p	Pspc1	305910	ENSRNOG00000020782	2	1	1	0	0	0	0	3	0	3
1006	MIMAT0000858	rno-miR-181a-5p	Rad21	314949	ENSRNOG00000004420	2	0	1	1	0	0	0	3	0	3
1007	MIMAT0000858	rno-miR-181a-5p	Rbbp7	83712	ENSRNOG00000005157	2	0	1	1	0	0	0	3	0	3
1008	MIMAT0000858	rno-miR-181a-5p	Rnf34	282845	ENSRNOG00000001331	2	0	1	1	0	0	0	3	0	3
1009	MIMAT0000858	rno-miR-181a-5p	Slc6a2	83511	ENSRNOG00000016311	2	1	0	0	0	1	0	2	1	3
1010	MIMAT0000858	rno-miR-181a-5p	Slc9a3	24784	ENSRNOG00000015159	2	0	1	1	0	0	0	3	0	3
1011	MIMAT0000858	rno-miR-181a-5p	Srsf7	362687	ENSRNOG00000027360	2	0	1	1	0	0	0	3	0	3
1012	MIMAT0000858	rno-miR-181a-5p	Synpr	66030	ENSRNOG00000008203	2	1	1	0	0	0	0	3	0	3
1013	MIMAT0000858	rno-miR-181a-5p	Taf9b	171152	ENSRNOG00000061102	2	0	2	1	0	0	0	3	0	3
1014	MIMAT0000858	rno-miR-181a-5p	Tnfrsf11b	25341	ENSRNOG00000008336	2	0	1	1	0	0	0	3	0	3
1015	MIMAT0000858	rno-miR-181a-5p	Ubl3	363869	ENSRNOG00000000921	2	0	1	1	0	0	0	3	0	3
1016	MIMAT0000859	rno-miR-181b-5p	Cdc42bpa	114116	ENSRNOG00000002841	2	0	1	1	0	0	0	3	0	3
1017	MIMAT0000859	rno-miR-181b-5p	Cdon	50938	ENSRNOG00000011789	2	0	1	1	0	0	0	3	0	3
1018	MIMAT0000859	rno-miR-181b-5p	Cntn4	116658	ENSRNOG00000005652	2	0	1	1	0	0	0	3	0	3
1019	MIMAT0000859	rno-miR-181b-5p	Dlg2	64053	ENSRNOG00000022635	2	0	1	1	0	0	0	3	0	3
1020	MIMAT0000859	rno-miR-181b-5p	Dnaja4	300721	ENSRNOG00000012106	2	1	1	0	0	0	0	3	0	3
1021	MIMAT0000859	rno-miR-181b-5p	Fam160a2	293343	ENSRNOG00000017408	2	1	1	0	0	0	0	3	0	3
1022	MIMAT0000859	rno-miR-181b-5p	Gabra1	29705	ENSRNOG00000003512	4	0	1	1	0	0	0	3	0	3
1023	MIMAT0000859	rno-miR-181b-5p	Golga1	311919	ENSRNOG00000014493	2	1	0	1	0	0	0	3	0	3
1024	MIMAT0000859	rno-miR-181b-5p	Gskip	362778	ENSRNOG00000042427	2	0	1	1	0	0	0	3	0	3
1025	MIMAT0000859	rno-miR-181b-5p	Hsp90b1	362862	ENSRNOG00000026963	2	0	1	1	0	0	0	3	0	3
1026	MIMAT0000859	rno-miR-181b-5p	Klf15	85497	ENSRNOG00000017808	2	0	1	1	0	0	0	3	0	3
1027	MIMAT0000859	rno-miR-181b-5p	Mterfd1	299514	ENSRNOG00000004492	2	1	1	0	0	0	0	3	0	3
1028	MIMAT0000859	rno-miR-181b-5p	Olfm1	93667	ENSRNOG00000009862	2	1	1	0	0	0	0	3	0	3
1029	MIMAT0000859	rno-miR-181b-5p	Pdap1	64527	ENSRNOG00000000990	2	0	1	1	0	0	0	3	0	3
1030	MIMAT0000859	rno-miR-181b-5p	Pi4k2b	305419	ENSRNOG00000003924	2	0	1	1	0	0	0	3	0	3
1031	MIMAT0000859	rno-miR-181b-5p	Pla2g4a	24653	ENSRNOG00000002657	2	1	2	0	0	0	0	3	0	3
1032	MIMAT0000859	rno-miR-181b-5p	Plcl2	301173	ENSRNOG00000013368	2	1	0	1	0	0	0	3	0	3
1033	MIMAT0000859	rno-miR-181b-5p	Ppp1r2	192361	ENSRNOG00000001733	2	0	2	1	0	0	0	3	0	3
1034	MIMAT0000859	rno-miR-181b-5p	Ppp3r1	29748	ENSRNOG00000043210	4	0	1	1	0	0	0	3	0	3
1035	MIMAT0000859	rno-miR-181b-5p	Prkcd	170538	ENSRNOG00000016346	2	0	2	1	0	0	0	3	0	3
1036	MIMAT0000859	rno-miR-181b-5p	Pspc1	305910	ENSRNOG00000020782	2	1	1	0	0	0	0	3	0	3
1037	MIMAT0000859	rno-miR-181b-5p	Rad21	314949	ENSRNOG00000004420	2	0	1	1	0	0	0	3	0	3
1038	MIMAT0000859	rno-miR-181b-5p	Rbbp7	83712	ENSRNOG00000005157	2	0	1	1	0	0	0	3	0	3
1039	MIMAT0000859	rno-miR-181b-5p	Rnf34	282845	ENSRNOG00000001331	2	0	1	1	0	0	0	3	0	3
1040	MIMAT0000859	rno-miR-181b-5p	Sel1l	314352	ENSRNOG00000004464	2	1	0	1	0	0	0	3	0	3
1041	MIMAT0000859	rno-miR-181b-5p	Slc9a3	24784	ENSRNOG00000015159	2	0	2	1	0	0	0	3	0	3
1042	MIMAT0000859	rno-miR-181b-5p	Srsf7	362687	ENSRNOG00000027360	2	0	1	1	0	0	0	3	0	3
1043	MIMAT0000859	rno-miR-181b-5p	Taf9b	171152	ENSRNOG00000061102	2	0	2	1	0	0	0	3	0	3
1044	MIMAT0000859	rno-miR-181b-5p	Tnfrsf11b	25341	ENSRNOG00000008336	2	0	1	1	0	0	0	3	0	3
1045	MIMAT0000859	rno-miR-181b-5p	Ubl3	363869	ENSRNOG00000000921	2	0	1	1	0	0	0	3	0	3
1046	MIMAT0000863	rno-miR-186-5p	Asz1	170578	ENSRNOG00000060343	2	1	1	0	0	0	0	3	0	3
1047	MIMAT0000863	rno-miR-186-5p	Clcn3	84360	ENSRNOG00000010682	2	1	1	0	0	0	0	3	0	3
1048	MIMAT0000863	rno-miR-186-5p	Cxcl13	498335	ENSRNOG00000024899	2	0	1	1	0	0	0	3	0	3
1049	MIMAT0000863	rno-miR-186-5p	Dusp13	361002	ENSRNOG00000013112	4	1	2	0	0	0	0	3	0	3
1050	MIMAT0000863	rno-miR-186-5p	Eif2d	498225	ENSRNOG00000004910	2	0	1	1	0	0	0	3	0	3
1051	MIMAT0000863	rno-miR-186-5p	Faslg	25385	ENSRNOG00000002978	2	0	1	1	0	0	0	3	0	3
1052	MIMAT0000863	rno-miR-186-5p	Gabra4	140675	ENSRNOG00000002336	2	1	1	0	0	0	0	3	0	3
1053	MIMAT0000863	rno-miR-186-5p	Gpr85	64020	ENSRNOG00000024636	2	0	1	1	0	0	0	3	0	3
1054	MIMAT0000863	rno-miR-186-5p	Igsf11	303926	ENSRNOG00000001525	2	0	1	1	0	0	0	3	0	3
1055	MIMAT0000863	rno-miR-186-5p	Inpp4b	116699	ENSRNOG00000018382	2	0	1	1	0	0	0	3	0	3
1056	MIMAT0000863	rno-miR-186-5p	Klhl10	303533	ENSRNOG00000016749	2	1	1	0	0	0	0	3	0	3
1057	MIMAT0000863	rno-miR-186-5p	Lrrn1	500280	ENSRNOG00000006802	2	0	1	1	0	0	0	3	0	3
1058	MIMAT0000863	rno-miR-186-5p	Mcfd2	246117	ENSRNOG00000015059	2	1	0	1	0	0	0	3	0	3
1059	MIMAT0000863	rno-miR-186-5p	Mturn	297109	ENSRNOG00000010205	2	0	1	1	0	0	0	3	0	3
1060	MIMAT0000863	rno-miR-186-5p	Nasp	298441	ENSRNOG00000016454	2	1	1	0	0	0	0	3	0	3
1061	MIMAT0000863	rno-miR-186-5p	Ppm1b	24667	ENSRNOG00000030667	2	0	1	2	0	0	0	3	0	3
1062	MIMAT0000863	rno-miR-186-5p	Rab11b	79434	ENSRNOG00000007648	2	0	1	1	0	0	0	3	0	3
1063	MIMAT0000863	rno-miR-186-5p	Rab21	299799	ENSRNOG00000003923	2	0	1	1	0	0	0	3	0	3
1064	MIMAT0000863	rno-miR-186-5p	Rims2	116839	ENSRNOG00000004201	4	0	4	2	0	0	0	3	0	3
1065	MIMAT0000863	rno-miR-186-5p	Riok3	361293	ENSRNOG00000023376	2	1	0	1	0	0	0	3	0	3
1066	MIMAT0000863	rno-miR-186-5p	Snx27	260323	ENSRNOG00000020893	2	0	2	2	0	0	0	3	0	3
1067	MIMAT0000863	rno-miR-186-5p	Sp4	25162	ENSRNOG00000005472	2	0	1	1	0	0	0	3	0	3
1068	MIMAT0000863	rno-miR-186-5p	Sycp1	25276	ENSRNOG00000016835	2	0	1	1	0	0	0	3	0	3
1069	MIMAT0000863	rno-miR-186-5p	Tob1	170842	ENSRNOG00000002828	2	0	1	1	0	0	0	3	0	3
1070	MIMAT0000863	rno-miR-186-5p	Vsig4	312102	ENSRNOG00000038132	2	0	1	1	0	0	0	3	0	3
1071	MIMAT0000867	rno-miR-192-5p	Ereg	59325	ENSRNOG00000002771	0	1	1	1	0	0	0	3	0	3
1072	MIMAT0000877	rno-miR-204-5p	Ap3m1	171126	ENSRNOG00000011461	2	0	1	1	0	0	0	3	0	3
1073	MIMAT0000877	rno-miR-204-5p	Bcl2	24224	ENSRNOG00000002791	2	1	1	0	0	0	0	3	0	3
1074	MIMAT0000877	rno-miR-204-5p	Chp2	308965	ENSRNOG00000019112	0	1	1	1	0	0	0	3	0	3
1075	MIMAT0000877	rno-miR-204-5p	Ctps2	619580	ENSRNOG00000004257	0	1	1	1	0	0	0	3	0	3
1076	MIMAT0000877	rno-miR-204-5p	Ephb6	312275	ENSRNOG00000014367	2	1	0	1	0	0	0	3	0	3
1077	MIMAT0000877	rno-miR-204-5p	Ezr	54319	ENSRNOG00000018524	2	0	1	1	0	0	0	3	0	3
1078	MIMAT0000877	rno-miR-204-5p	Has2	25694	ENSRNOG00000004854	2	0	1	1	0	0	0	3	0	3
1079	MIMAT0000877	rno-miR-204-5p	Itpr1	25262	ENSRNOG00000007104	2	0	1	2	0	0	0	3	0	3
1080	MIMAT0000877	rno-miR-204-5p	Ntrk2	25054	ENSRNOG00000018839	2	0	1	1	0	0	0	3	0	3
1081	MIMAT0000877	rno-miR-204-5p	Spryd7	290303	ENSRNOG00000015095	0	1	1	1	0	0	0	3	0	3
1082	MIMAT0000877	rno-miR-204-5p	Ssrp1	81785	ENSRNOG00000008825	2	0	1	1	0	0	0	3	0	3
1083	MIMAT0000890	rno-miR-221-3p	Arf4	79120	ENSRNOG00000012623	2	0	1	1	0	0	0	3	0	3
1084	MIMAT0000890	rno-miR-221-3p	Btg2	29619	ENSRNOG00000003300	2	0	1	1	0	0	0	3	0	3
1085	MIMAT0000890	rno-miR-221-3p	Mapk6	58840	ENSRNOG00000009381	2	0	1	1	0	0	0	3	0	3
1086	MIMAT0000891	rno-miR-222-3p	Arf4	79120	ENSRNOG00000012623	2	0	1	1	0	0	0	3	0	3
1087	MIMAT0000891	rno-miR-222-3p	Btg2	29619	ENSRNOG00000003300	2	0	1	1	0	0	0	3	0	3
1088	MIMAT0000891	rno-miR-222-3p	Mapk6	58840	ENSRNOG00000009381	2	0	1	1	0	0	0	3	0	3
1089	MIMAT0000903	rno-miR-320-3p	Arl8b	500282	ENSRNOG00000055860	2	0	1	1	0	0	0	3	0	3
1090	MIMAT0000903	rno-miR-320-3p	Cops2	261736	ENSRNOG00000008744	2	0	1	1	0	0	0	3	0	3
1091	MIMAT0000903	rno-miR-320-3p	Ctsl	25697	ENSRNOG00000018566	2	1	0	1	0	0	0	3	0	3
1092	MIMAT0000903	rno-miR-320-3p	Esrrg	360896	ENSRNOG00000002593	2	0	1	1	0	0	0	3	0	3
1093	MIMAT0000903	rno-miR-320-3p	Gspt1	24420	ENSRNOG00000046271	2	1	2	0	0	0	0	3	0	3
1094	MIMAT0000903	rno-miR-320-3p	Igf1r	25718	ENSRNOG00000014187	2	0	1	0	0	1	0	2	1	3
1095	MIMAT0000903	rno-miR-320-3p	Klf5	84410	ENSRNOG00000008785	2	0	1	1	0	0	0	3	0	3
1096	MIMAT0000903	rno-miR-320-3p	Lrwd1	367264	ENSRNOG00000050942	2	1	2	0	0	0	0	3	0	3
1097	MIMAT0000903	rno-miR-320-3p	Prkcg	24681	ENSRNOG00000054371	2	1	0	1	0	0	0	3	0	3
1098	MIMAT0000903	rno-miR-320-3p	Rap1a	295347	ENSRNOG00000032463	2	0	1	1	0	0	0	3	0	3
1099	MIMAT0000903	rno-miR-320-3p	Rcn2	29218	ENSRNOG00000015780	2	0	1	1	0	0	0	3	0	3
1100	MIMAT0000903	rno-miR-320-3p	Srp19	291685	ENSRNOG00000020204	2	1	0	1	0	0	0	3	0	3
1101	MIMAT0003117	rno-miR-361-5p	Btf3	294680	ENSRNOG00000016912	0	1	1	1	0	0	0	3	0	3
1102	MIMAT0003201	rno-miR-382-5p	Capn8	170808	ENSRNOG00000003468	0	1	0	0	1	1	0	1	2	3
1103	MIMAT0003201	rno-miR-382-5p	Ccz1b	360768	ENSRNOG00000001032	0	1	1	1	0	0	0	3	0	3
1104	MIMAT0004650	rno-miR-340-5p	Adamts1	79252	ENSRNOG00000001607	4	0	1	1	0	0	0	3	0	3
1105	MIMAT0004650	rno-miR-340-5p	Apln	58812	ENSRNOG00000003984	2	0	1	1	0	0	0	3	0	3
1106	MIMAT0004650	rno-miR-340-5p	Arf6	79121	ENSRNOG00000004791	2	0	1	1	0	0	0	3	0	3
1107	MIMAT0004650	rno-miR-340-5p	Atp1b1	25650	ENSRNOG00000002934	2	0	1	1	0	0	0	3	0	3
1108	MIMAT0004650	rno-miR-340-5p	Blcap	171113	ENSRNOG00000024437	2	0	1	1	0	0	0	3	0	3
1109	MIMAT0004650	rno-miR-340-5p	Cdh9	29163	ENSRNOG00000033837	4	1	0	1	0	0	0	3	0	3
1110	MIMAT0004650	rno-miR-340-5p	Creld2	362978	ENSRNOG00000004659	2	1	1	0	0	0	0	3	0	3
1111	MIMAT0004650	rno-miR-340-5p	Epn2	60443	ENSRNOG00000060550	4	0	1	1	0	0	0	3	0	3
1112	MIMAT0004650	rno-miR-340-5p	Etfdh	295143	ENSRNOG00000009538	2	1	0	1	0	0	0	3	0	3
1113	MIMAT0004650	rno-miR-340-5p	Galnt3	366061	ENSRNOG00000005727	4	0	1	1	0	0	0	3	0	3
1114	MIMAT0004650	rno-miR-340-5p	Hdlbp	64474	ENSRNOG00000031479	2	2	0	1	0	0	0	3	0	3
1115	MIMAT0004650	rno-miR-340-5p	Kat6a	306571	ENSRNOG00000025174	2	1	0	1	0	0	0	3	0	3
1116	MIMAT0004650	rno-miR-340-5p	Kcnk1	59324	ENSRNOG00000019937	4	0	1	1	0	0	0	3	0	3
1117	MIMAT0004650	rno-miR-340-5p	Med28	305391	ENSRNOG00000003592	4	1	0	1	0	0	0	3	0	3
1118	MIMAT0004650	rno-miR-340-5p	Nr4a3	58853	ENSRNOG00000005964	4	0	1	1	0	0	0	3	0	3
1119	MIMAT0004650	rno-miR-340-5p	Odam	641555	ENSRNOG00000023372	2	1	0	1	0	0	0	3	0	3
1120	MIMAT0004650	rno-miR-340-5p	Pdcl3	316348	ENSRNOG00000013286	6	0	1	1	0	0	0	3	0	3
1121	MIMAT0004650	rno-miR-340-5p	Pdia3	29468	ENSRNOG00000015018	2	1	1	0	0	0	0	3	0	3
1122	MIMAT0004650	rno-miR-340-5p	Ppm1b	24667	ENSRNOG00000030667	6	0	1	1	0	0	0	3	0	3
1123	MIMAT0004650	rno-miR-340-5p	Psip1	313323	ENSRNOG00000011498	4	0	1	1	0	0	0	3	0	3
1124	MIMAT0004650	rno-miR-340-5p	Rab11a	81830	ENSRNOG00000011302	4	0	1	1	0	0	0	3	0	3
1125	MIMAT0004650	rno-miR-340-5p	Slc6a6	29464	ENSRNOG00000009019	2	1	1	0	0	0	0	3	0	3
1126	MIMAT0004650	rno-miR-340-5p	Tcf21	252856	ENSRNOG00000016700	4	0	1	1	0	0	0	3	0	3
1127	MIMAT0004650	rno-miR-340-5p	Tdo2	64206	ENSRNOG00000011612	4	0	1	1	0	0	0	3	0	3
1128	MIMAT0004650	rno-miR-340-5p	Uxs1	246232	ENSRNOG00000045605	2	0	2	1	0	0	0	3	0	3
1129	MIMAT0004650	rno-miR-340-5p	Vmp1	192129	ENSRNOG00000003967	2	0	1	1	0	0	0	3	0	3
1130	MIMAT0004650	rno-miR-340-5p	Vps54	286932	ENSRNOG00000007125	6	0	2	1	0	0	0	3	0	3
1131	MIMAT0004708	rno-miR-9a-3p	Adipor1	289036	ENSRNOG00000004143	2	0	1	1	0	0	0	3	0	3
1132	MIMAT0004708	rno-miR-9a-3p	Asz1	170578	ENSRNOG00000060343	2	1	1	0	0	0	0	3	0	3
1133	MIMAT0004708	rno-miR-9a-3p	Blcap	171113	ENSRNOG00000024437	4	0	1	1	0	0	0	3	0	3
1134	MIMAT0004708	rno-miR-9a-3p	Clasp2	114514	ENSRNOG00000009161	2	0	1	1	0	0	0	3	0	3
1135	MIMAT0004708	rno-miR-9a-3p	Ermn	295619	ENSRNOG00000021472	2	0	1	1	0	0	0	3	0	3
1136	MIMAT0004708	rno-miR-9a-3p	Galnt13	311039	ENSRNOG00000005335	2	2	1	0	0	0	0	3	0	3
1137	MIMAT0004708	rno-miR-9a-3p	Herpud1	85430	ENSRNOG00000018796	2	0	1	1	0	0	0	3	0	3
1138	MIMAT0004708	rno-miR-9a-3p	Hspa4	266759	ENSRNOG00000016596	2	0	1	1	0	0	0	3	0	3
1139	MIMAT0004708	rno-miR-9a-3p	Itgb1	24511	ENSRNOG00000010966	4	0	1	1	0	0	0	3	0	3
1140	MIMAT0004708	rno-miR-9a-3p	Lrrc4	641521	ENSRNOG00000008098	2	0	1	1	0	0	0	3	0	3
1141	MIMAT0004708	rno-miR-9a-3p	Sfmbt1	58967	ENSRNOG00000016645	2	0	1	1	0	0	0	3	0	3
1142	MIMAT0004708	rno-miR-9a-3p	Slc15a2	60577	ENSRNOG00000002305	4	0	2	1	0	0	0	3	0	3
1143	MIMAT0004708	rno-miR-9a-3p	Stc1	81801	ENSRNOG00000015075	4	0	2	1	0	0	0	3	0	3
1144	MIMAT0004708	rno-miR-9a-3p	Trdmt1	291324	ENSRNOG00000026132	2	1	0	1	0	0	0	3	0	3
1145	MIMAT0004708	rno-miR-9a-3p	Ugt8	50555	ENSRNOG00000009345	2	0	1	1	0	0	0	3	0	3
1146	MIMAT0004708	rno-miR-9a-3p	Ythdf1	296467	ENSRNOG00000027015	2	0	1	1	0	0	0	3	0	3
1147	MIMAT0004708	rno-miR-9a-3p	Zhx1	171159	ENSRNOG00000006412	2	0	1	1	0	0	0	3	0	3
1148	MIMAT0004720	rno-miR-30e-3p	Kpnb1	24917	ENSRNOG00000009275	0	1	1	1	0	0	0	3	0	3
1149	MIMAT0004720	rno-miR-30e-3p	Ube2f	363284	ENSRNOG00000019953	0	1	2	1	0	0	0	3	0	3
1150	MIMAT0004738	rno-miR-199a-3p	Gna12	81663	ENSRNOG00000001235	2	0	1	1	0	0	0	3	0	3
1151	MIMAT0004738	rno-miR-199a-3p	Lrrc1	367113	ENSRNOG00000005970	2	1	0	1	0	0	0	3	0	3
1152	MIMAT0004738	rno-miR-199a-3p	Pnrc1	286988	ENSRNOG00000007793	2	0	1	1	0	0	0	3	0	3
1153	MIMAT0005299	rno-miR-181d-5p	B4galt1	24390	ENSRNOG00000059461	2	1	0	1	0	0	0	3	0	3
1154	MIMAT0005299	rno-miR-181d-5p	Cdc42bpa	114116	ENSRNOG00000002841	2	0	1	1	0	0	0	3	0	3
1155	MIMAT0005299	rno-miR-181d-5p	Cdon	50938	ENSRNOG00000011789	2	0	1	1	0	0	0	3	0	3
1156	MIMAT0005299	rno-miR-181d-5p	Cntn4	116658	ENSRNOG00000005652	2	0	1	1	0	0	0	3	0	3
1157	MIMAT0005299	rno-miR-181d-5p	Dlg2	64053	ENSRNOG00000022635	2	0	1	1	0	0	0	3	0	3
1158	MIMAT0005299	rno-miR-181d-5p	Dnaja4	300721	ENSRNOG00000012106	2	1	1	0	0	0	0	3	0	3
1159	MIMAT0005299	rno-miR-181d-5p	Fam160a2	293343	ENSRNOG00000017408	2	1	1	0	0	0	0	3	0	3
1160	MIMAT0005299	rno-miR-181d-5p	Gabra1	29705	ENSRNOG00000003512	4	0	1	1	0	0	0	3	0	3
1161	MIMAT0005299	rno-miR-181d-5p	Golga1	311919	ENSRNOG00000014493	2	1	0	1	0	0	0	3	0	3
1162	MIMAT0005299	rno-miR-181d-5p	Gskip	362778	ENSRNOG00000042427	2	0	1	1	0	0	0	3	0	3
1163	MIMAT0005299	rno-miR-181d-5p	Hsp90b1	362862	ENSRNOG00000026963	2	0	1	1	0	0	0	3	0	3
1164	MIMAT0005299	rno-miR-181d-5p	Klf15	85497	ENSRNOG00000017808	2	0	1	1	0	0	0	3	0	3
1165	MIMAT0005299	rno-miR-181d-5p	Mterfd1	299514	ENSRNOG00000004492	2	1	1	0	0	0	0	3	0	3
1166	MIMAT0005299	rno-miR-181d-5p	Olfm1	93667	ENSRNOG00000009862	2	1	1	0	0	0	0	3	0	3
1167	MIMAT0005299	rno-miR-181d-5p	Pdap1	64527	ENSRNOG00000000990	2	0	1	1	0	0	0	3	0	3
1168	MIMAT0005299	rno-miR-181d-5p	Pi4k2b	305419	ENSRNOG00000003924	2	0	1	1	0	0	0	3	0	3
1169	MIMAT0005299	rno-miR-181d-5p	Pla2g4a	24653	ENSRNOG00000002657	2	1	2	0	0	0	0	3	0	3
1170	MIMAT0005299	rno-miR-181d-5p	Plcl2	301173	ENSRNOG00000013368	2	2	0	1	0	0	0	3	0	3
1171	MIMAT0005299	rno-miR-181d-5p	Ppp1r2	192361	ENSRNOG00000001733	2	0	2	1	0	0	0	3	0	3
1172	MIMAT0005299	rno-miR-181d-5p	Ppp3r1	29748	ENSRNOG00000043210	4	0	1	1	0	0	0	3	0	3
1173	MIMAT0005299	rno-miR-181d-5p	Prkcd	170538	ENSRNOG00000016346	2	0	2	1	0	0	0	3	0	3
1174	MIMAT0005299	rno-miR-181d-5p	Pspc1	305910	ENSRNOG00000020782	2	1	1	0	0	0	0	3	0	3
1175	MIMAT0005299	rno-miR-181d-5p	Rad21	314949	ENSRNOG00000004420	2	0	1	1	0	0	0	3	0	3
1176	MIMAT0005299	rno-miR-181d-5p	Rbbp7	83712	ENSRNOG00000005157	2	0	1	1	0	0	0	3	0	3
1177	MIMAT0005299	rno-miR-181d-5p	Rnf34	282845	ENSRNOG00000001331	2	0	1	1	0	0	0	3	0	3
1178	MIMAT0005299	rno-miR-181d-5p	Sel1l	314352	ENSRNOG00000004464	2	1	0	1	0	0	0	3	0	3
1179	MIMAT0005299	rno-miR-181d-5p	Slc9a3	24784	ENSRNOG00000015159	2	0	2	1	0	0	0	3	0	3
1180	MIMAT0005299	rno-miR-181d-5p	Srsf7	362687	ENSRNOG00000027360	2	0	1	1	0	0	0	3	0	3
1181	MIMAT0005299	rno-miR-181d-5p	Synpr	66030	ENSRNOG00000008203	2	1	1	0	0	0	0	3	0	3
1182	MIMAT0005299	rno-miR-181d-5p	Taf9b	171152	ENSRNOG00000061102	2	0	2	1	0	0	0	3	0	3
1183	MIMAT0005299	rno-miR-181d-5p	Tnfrsf11b	25341	ENSRNOG00000008336	2	0	1	1	0	0	0	3	0	3
1184	MIMAT0005299	rno-miR-181d-5p	Ubl3	363869	ENSRNOG00000000921	2	0	1	1	0	0	0	3	0	3
1185	MIMAT0005312	rno-miR-411-5p	Yrdc	319113	ENSRNOG00000025424	0	1	1	1	0	0	0	3	0	3
1186	MIMAT0005316	rno-miR-455-5p	Ptpra	25167	ENSRNOG00000021223	0	1	1	1	0	0	0	3	0	3
1187	MIMAT0005340	rno-miR-92b-3p	Bcat2	64203	ENSRNOG00000020956	2	1	2	0	0	0	0	3	0	3
1188	MIMAT0005340	rno-miR-92b-3p	Cd69	29187	ENSRNOG00000056783	2	0	2	1	0	0	0	3	0	3
1189	MIMAT0005340	rno-miR-92b-3p	Cldn11	84588	ENSRNOG00000010263	4	0	1	1	0	0	0	3	0	3
1190	MIMAT0005340	rno-miR-92b-3p	Dnajb9	24908	ENSRNOG00000004006	2	0	1	1	0	0	0	3	0	3
1191	MIMAT0005340	rno-miR-92b-3p	Dus2	291978	ENSRNOG00000019819	2	1	0	1	0	0	0	3	0	3
1192	MIMAT0005340	rno-miR-92b-3p	Dynlt3	363448	ENSRNOG00000003611	2	0	1	1	0	0	0	3	0	3
1193	MIMAT0005340	rno-miR-92b-3p	Hps6	309446	ENSRNOG00000018433	2	1	0	1	0	0	0	3	0	3
1194	MIMAT0005340	rno-miR-92b-3p	Isca1	290985	ENSRNOG00000018343	2	0	1	1	0	0	0	3	0	3
1195	MIMAT0005340	rno-miR-92b-3p	Itpr1	25262	ENSRNOG00000007104	2	0	1	1	0	0	0	3	0	3
1196	MIMAT0005340	rno-miR-92b-3p	Klf4	114505	ENSRNOG00000016299	4	0	1	1	0	0	0	3	0	3
1197	MIMAT0005340	rno-miR-92b-3p	Man2a1	25478	ENSRNOG00000015439	6	1	0	1	0	0	0	3	0	3
1198	MIMAT0005340	rno-miR-92b-3p	Ppcs	298490	ENSRNOG00000008572	2	0	1	1	0	0	0	3	0	3
1199	MIMAT0005340	rno-miR-92b-3p	Rad21	314949	ENSRNOG00000004420	2	0	1	1	0	0	0	3	0	3
1200	MIMAT0005340	rno-miR-92b-3p	RGD1307100	294978	ENSRNOG00000038436	2	0	1	1	0	0	0	3	0	3
1201	MIMAT0005340	rno-miR-92b-3p	Sertad3	499108	ENSRNOG00000037690	2	1	0	1	0	0	0	3	0	3
1202	MIMAT0005340	rno-miR-92b-3p	Stk39	54348	ENSRNOG00000024808	2	0	1	1	0	0	0	3	0	3
1203	MIMAT0005340	rno-miR-92b-3p	Tcf21	252856	ENSRNOG00000016700	2	0	1	1	0	0	0	3	0	3
1204	MIMAT0005340	rno-miR-92b-3p	Tgif1	316742	ENSRNOG00000015906	2	0	1	1	0	0	0	3	0	3
1205	MIMAT0005340	rno-miR-92b-3p	Tob1	170842	ENSRNOG00000002828	2	0	1	1	0	0	0	3	0	3
1206	MIMAT0005340	rno-miR-92b-3p	Ugp2	289827	ENSRNOG00000008079	2	0	1	1	0	0	0	3	0	3
1207	MIMAT0005340	rno-miR-92b-3p	Zfp385d	305691	ENSRNOG00000014661	2	0	1	1	0	0	0	3	0	3

## Sheet: hNSCs_miRNA.GO
	Description	aPEAR cluster	ID	GeneRatio	BgRatio	pvalue	p.adjust	qvalue	geneID	Count	label	OddsRatio
1	regeneration	hepaticobiliary system development	GO:0031099	35/577	328/18112	4.12019e-10	1.76096e-06	1.34585e-06	Cdkn1b/Ccne1/Pparg/Nefl/Notch1/Dmd/Adrb2/Lrig2/Gap43/Klf4/Igsf10/Myc/Tgfbr2/Vcan/Ybx3/Omg/Tgfbr3/Jag1/Timp3/Mapk14/Itpr1/Ezh2/Bak1/Ccna2/Map4k4/Ndel1/Bcl2/Map2k1/Epha4/Gja1/Hopx/Igf1r/Klf5/Rap1a/Nr4a3	35	Biological Process	3.63586
2	mesenchymal cell differentiation	epithelial to mesenchymal transition	GO:0048762	29/577	239/18112	6.82808e-10	1.76096e-06	1.34585e-06	Myocd/Smad7/Notch1/Edn1/Ddx5/Tgfbr2/Axin2/Fermt2/Tgfbr3/Jag1/Pdcd4/Aldh1a2/Otud5/Tcf21/Clasp2/Ezh2/Spry2/Vegfa/Ppp3r1/Sema6b/Snai1/Bcl2/Epha4/Mtor/Has2/Sema4b/Sema4d/Olfm1/Adipor1	29	Biological Process	3.77386
3	epithelial to mesenchymal transition	epithelial to mesenchymal transition	GO:0001837	22/577	154/18112	3.84147e-09	6.60477e-06	5.04783e-06	Myocd/Smad7/Notch1/Edn1/Ddx5/Tgfbr2/Axin2/Fermt2/Tgfbr3/Jag1/Pdcd4/Clasp2/Ezh2/Spry2/Vegfa/Ppp3r1/Snai1/Epha4/Mtor/Has2/Olfm1/Adipor1	22	Biological Process	4.1379
4	mesenchyme development	epithelial to mesenchymal transition	GO:0060485	31/577	299/18112	8.3421e-09	7.68917e-06	5.87661e-06	Myocd/Smad7/Actc1/Notch1/Edn1/Ddx5/Myc/Tgfbr2/Axin2/Fermt2/Tgfbr3/Jag1/Pdcd4/Aldh1a2/Otud5/Tcf21/Clasp2/Ezh2/Spry2/Vegfa/Ppp3r1/Sema6b/Snai1/Bcl2/Epha4/Mtor/Has2/Sema4b/Sema4d/Olfm1/Adipor1	31	Biological Process	3.4346
5	regulation of epithelial to mesenchymal transition	epithelial to mesenchymal transition	GO:0010717	17/577	96/18112	8.55753e-09	7.68917e-06	5.87661e-06	Myocd/Smad7/Notch1/Tgfbr2/Axin2/Fermt2/Tgfbr3/Jag1/Clasp2/Ezh2/Spry2/Vegfa/Snai1/Epha4/Mtor/Olfm1/Adipor1	17	Biological Process	5.69824
6	regulation of developmental growth	axon extension	GO:0048638	37/577	404/18112	8.94437e-09	7.68917e-06	5.87661e-06	Cdkn1b/Stk3/Smad7/Stat5b/Notch1/Adrb2/Edn1/Ptk2/Syt3/Adrb3/Tgfbr2/Ybx3/Colq/Omg/Tgfbr3/Mapk14/Cacna1c/Clasp2/Rnf6/Limk1/Hlx/Vegfa/Ndel1/Sema6b/Bcl2/Mtor/Cav3/Gja1/Sema4b/Sema4d/Hopx/Olfm1/Rab21/Rims2/Ezr/Igf1r/Rab11a	37	Biological Process	3.01955
7	regulation of epithelial cell migration	regulation of endothelial cell migration	GO:0010632	27/577	247/18112	2.54581e-08	1.8759e-05	1.43369e-05	Plk2/Pparg/Notch1/Pdcd10/Capn7/Gadd45a/Klf4/Meox2/Ptk2/Stard13/Tgfbr2/Tgfbr3/Clasp2/Nus1/Adora2b/Map4k4/Vegfa/Mtor/Emp2/Has2/Stc1/Tacstd2/Dnaja4/Cxcl13/Arf6/Rab11a/Adipor1	27	Biological Process	3.57534
8	ameboidal-type cell migration	regulation of endothelial cell migration	GO:0001667	38/577	458/18112	7.85208e-08	4.50011e-05	3.4393e-05	Plk2/Pparg/Pmp22/Notch1/Pdcd10/Capn7/Edn1/Gadd45a/Klf4/Meox2/Ptk2/Acvr1c/Stard13/Tgfbr2/Tgfbr3/Appl2/Clasp2/Nus1/Adora2b/Map4k4/Vegfa/Sema6b/Mtor/Emp2/Gja1/Has2/Stc1/Tacstd2/Sema4b/Sema4d/Prkx/Dnaja4/Cxcl13/Arf6/Rab11a/Adipor1/Itgb1/Gna12	38	Biological Process	2.74765
9	muscle tissue development	striated muscle cell differentiation	GO:0060537	39/577	487/18112	1.34295e-07	6.60818e-05	5.05043e-05	Nox4/Tpm1/Myocd/Smad7/Col3a1/Pmp22/Actc1/Notch1/Dmd/Adrb2/Edn1/Meox2/Sik1/Ddx5/Myc/Tbx18/Tgfbr2/Ybx3/Tgfbr3/Aldh1a2/Mapk14/Tcf21/Nln/Hlx/Cav2/Vegfa/Eln/Smad1/Bcl2/Mtor/Cav3/Gja1/Speg/Xirp2/Cdon/Btg2/Cops2/Klf5/Itgb1	39	Biological Process	2.55229
10	tissue migration	regulation of endothelial cell migration	GO:0090130	30/577	322/18112	1.59922e-07	6.60818e-05	5.05043e-05	Plk2/Pparg/Actc1/Notch1/Pdcd10/Capn7/Gadd45a/Klf4/Meox2/Ptk2/Stard13/Tgfbr2/Tgfbr3/Clasp2/Nus1/Adora2b/Map4k4/Vegfa/Mtor/Emp2/Has2/Stc1/Tacstd2/Prkx/Dnaja4/Cxcl13/Arf6/Rab11a/Adipor1/Itgb1	30	Biological Process	3.00585
11	regulation of smooth muscle cell proliferation	regulation of smooth muscle cell proliferation	GO:0048660	22/577	189/18112	1.6655e-07	6.60818e-05	5.05043e-05	Tpm1/Cdkn1b/Myocd/Stat5b/Pparg/Edn1/Klf4/Ralbp1/Ptk2/Myc/Tgfbr2/Pdcd4/Vegfa/Gnai2/Mtor/Gja1/Ereg/Igf1r/Adamts1/Apln/Nr4a3/Gna12	22	Biological Process	3.98163
12	epithelial cell migration	regulation of endothelial cell migration	GO:0010631	29/577	314/18112	3.09506e-07	0.000114031	8.71504e-05	Plk2/Pparg/Notch1/Pdcd10/Capn7/Gadd45a/Klf4/Meox2/Ptk2/Stard13/Tgfbr2/Tgfbr3/Clasp2/Nus1/Adora2b/Map4k4/Vegfa/Mtor/Emp2/Has2/Stc1/Tacstd2/Prkx/Dnaja4/Cxcl13/Arf6/Rab11a/Adipor1/Itgb1	29	Biological Process	2.98899
13	epithelium migration	regulation of endothelial cell migration	GO:0090132	29/577	316/18112	3.53623e-07	0.000121599	9.29347e-05	Plk2/Pparg/Notch1/Pdcd10/Capn7/Gadd45a/Klf4/Meox2/Ptk2/Stard13/Tgfbr2/Tgfbr3/Clasp2/Nus1/Adora2b/Map4k4/Vegfa/Mtor/Emp2/Has2/Stc1/Tacstd2/Prkx/Dnaja4/Cxcl13/Arf6/Rab11a/Adipor1/Itgb1	29	Biological Process	2.70781
14	regulation of muscle system process	muscle contraction	GO:0090257	26/577	266/18112	4.2766e-07	0.000123454	9.4352e-05	Myocd/Smad7/Trpc3/Pparg/Becn1/Notch1/Dmd/Adrb2/Edn1/Klf4/Neurog1/Ptk2/Trim63/Cacna1c/Pawr/Adora2b/Hcn4/Runx1/Tnfrsf1a/Twf1/Map2k1/Mtor/Cav3/Stc1/Atp1b1/Nr4a3	26	Biological Process	2.80069
15	muscle system process	muscle contraction	GO:0003012	36/577	451/18112	4.44736e-07	0.000123454	9.4352e-05	Tpm1/Myocd/Smad7/Trpc3/Pparg/Ireb2/Actc1/Becn1/Notch1/Dmd/Adrb2/Edn1/Klf4/Cald1/Drd1/Neurog1/Ptk2/Trim63/Cacna1c/Ezh2/Hsbp1/Pawr/Adora2b/Hcn4/Runx1/Tnfrsf1a/Twf1/Aldoa/Map2k1/Mtor/Cav3/Stc1/Cacna2d1/Klf15/Atp1b1/Nr4a3	36	Biological Process	2.65858
16	smooth muscle cell proliferation	regulation of smooth muscle cell proliferation	GO:0048659	22/577	200/18112	4.48521e-07	0.000123454	9.4352e-05	Tpm1/Cdkn1b/Myocd/Stat5b/Pparg/Edn1/Klf4/Ralbp1/Ptk2/Myc/Tgfbr2/Pdcd4/Vegfa/Gnai2/Mtor/Gja1/Ereg/Igf1r/Adamts1/Apln/Nr4a3/Gna12	22	Biological Process	3.51312
17	negative regulation of epithelial cell migration	regulation of endothelial cell migration	GO:0010633	13/577	73/18112	4.54754e-07	0.000123454	9.4352e-05	Pparg/Notch1/Pdcd10/Gadd45a/Klf4/Meox2/Stard13/Tgfbr3/Stc1/Tacstd2/Dnaja4/Cxcl13/Adipor1	13	Biological Process	5.37611
18	muscle cell proliferation	regulation of smooth muscle cell proliferation	GO:0033002	26/577	268/18112	4.94385e-07	0.000127502	9.74459e-05	Tpm1/Cdkn1b/Myocd/Stat5b/Pparg/Notch1/Edn1/Klf4/Ralbp1/Ptk2/Myc/Tgfbr2/Tgfbr3/Pdcd4/Mapk14/Vegfa/Gnai2/Smad1/Mtor/Gja1/Ereg/Igf1r/Adamts1/Apln/Nr4a3/Gna12	26	Biological Process	3.06876
19	muscle adaptation	cardiac muscle hypertrophy	GO:0043500	18/577	141/18112	5.62384e-07	0.000138132	0.00010557	Trpc3/Pparg/Ireb2/Becn1/Notch1/Dmd/Edn1/Klf4/Ptk2/Trim63/Ezh2/Runx1/Tnfrsf1a/Twf1/Mtor/Cav3/Klf15/Nr4a3	18	Biological Process	4.23477
20	response to hypoxia	cellular response to decreased oxygen levels	GO:0001666	35/577	439/18112	6.62316e-07	0.000155283	0.000118678	Nox4/Cdkn1b/Myocd/Stat5b/Prkcd/Pparg/Ireb2/Becn1/Notch1/Adrb2/Edn1/Atp7a/Pdia3/Ucp3/Drd1/Myc/Tgfbr2/Tgfbr3/Itpr1/Ccna2/Tnfrsf1a/Vegfa/Eln/Bnip3l/Aldoa/Bcl2/Map2k1/Epha4/Mtor/Cav3/Stc1/Trpc1/Hsp90b1/Il1a/Atp1b1	35	Biological Process	2.53673
21	response to transforming growth factor beta	regulation of cellular response to transforming growth factor beta stimulus	GO:0071559	26/577	276/18112	8.69184e-07	0.000194924	0.000148974	Nox4/Myocd/Onecut1/Smad7/Pparg/Col3a1/Col1a2/Edn1/Pdia3/Rasl11b/Zfyve9/Ptk2/Acvr1c/Tgfbr2/Fermt2/Tgfbr3/Appl2/Aspn/Runx1/Spry2/Cav2/Eln/Smad1/Cav3/Igf1r/Itgb1	26	Biological Process	2.85501
22	response to temperature stimulus	positive regulation of lipid metabolic process	GO:0009266	24/577	242/18112	9.14168e-07	0.00019647	0.000150156	Prkcd/Nr2f6/Pparg/Pmp22/Adrb2/Ucp3/F3/Adrb3/Appl2/Hsbp1/Pawr/Vegfa/Aldoa/Bcl2/Slc12a5/Mtor/Il1a/Pla2g4a/Rbbp7/Rnf34/Dnaja4/Pdcl3/Psip1/Hspa4	24	Biological Process	3.13163
23	regulation of cellular component size	axon extension	GO:0032535	33/577	410/18112	1.12296e-06	0.00023169	0.000177074	Tpm1/Prkcd/Aqp11/Nefl/Aqp4/Edn1/Atp7a/Ssh2/Anxa7/Capza2/Omg/Sptbn2/Clasp2/Rnf6/Limk1/Vegfa/Eln/Sptan1/Ndel1/Sema6b/Twf1/Slc12a5/Mtor/Cav3/Slc12a2/Sema4b/Sema4d/Olfm1/Clcn3/Rab21/Ezr/Arf6/Rab11a	33	Biological Process	2.41577
24	negative regulation of locomotion	regulation of endothelial cell migration	GO:0040013	30/577	354/18112	1.20378e-06	0.000236097	0.000180442	Tpm1/Myocd/Pparg/Col3a1/Notch1/Pdcd10/Gadd45a/Klf4/Meox2/Drd1/Ptk2/Acvr1c/Stard13/Tgfbr3/Jag1/Cd200/Clasp2/Sema6b/Bcl2/Epha4/Gja1/Stc1/Tacstd2/Sema4b/Sema4d/Dnaja4/Olfm1/Cxcl13/Adipor1/Gna12	30	Biological Process	2.6112
25	regulation of vascular associated smooth muscle cell proliferation	negative regulation of vascular associated smooth muscle cell proliferation	GO:1904705	12/577	68/18112	1.39321e-06	0.000256649	0.000196149	Tpm1/Cdkn1b/Myocd/Pparg/Edn1/Pdcd4/Gnai2/Gja1/Adamts1/Apln/Nr4a3/Gna12	12	Biological Process	5.12698
26	negative regulation of cell migration	regulation of endothelial cell migration	GO:0030336	27/577	302/18112	1.48682e-06	0.000264449	0.00020211	Tpm1/Myocd/Pparg/Col3a1/Notch1/Pdcd10/Gadd45a/Klf4/Meox2/Drd1/Ptk2/Acvr1c/Stard13/Tgfbr3/Jag1/Cd200/Clasp2/Bcl2/Epha4/Gja1/Stc1/Tacstd2/Dnaja4/Olfm1/Cxcl13/Adipor1/Gna12	27	Biological Process	2.65879
27	cellular response to transforming growth factor beta stimulus	regulation of cellular response to transforming growth factor beta stimulus	GO:0071560	25/577	268/18112	1.68566e-06	0.00028982	0.000221501	Nox4/Myocd/Onecut1/Smad7/Pparg/Col3a1/Col1a2/Edn1/Pdia3/Rasl11b/Zfyve9/Ptk2/Acvr1c/Tgfbr2/Fermt2/Tgfbr3/Appl2/Aspn/Runx1/Spry2/Cav2/Eln/Smad1/Cav3/Igf1r	25	Biological Process	2.87537
28	regulation of muscle cell differentiation	striated muscle cell differentiation	GO:0051147	18/577	153/18112	1.88333e-06	0.000295903	0.00022615	Myocd/Notch1/Edn1/Sik1/Pdcd4/Mapk14/Ezh2/Cth/Nln/Morf4l2/Smad1/Bcl2/Mtor/Cav3/Hopx/Ereg/Klf5/Med28	18	Biological Process	3.35876
29	cellular response to hypoxia	cellular response to decreased oxygen levels	GO:0071456	20/577	185/18112	1.95543e-06	0.000295903	0.00022615	Myocd/Pparg/Ireb2/Notch1/Adrb2/Edn1/Atp7a/Drd1/Myc/Itpr1/Ccna2/Vegfa/Eln/Bnip3l/Bcl2/Map2k1/Epha4/Mtor/Stc1/Trpc1	20	Biological Process	3.41239
30	response to vitamin	cellular response to nutrient levels	GO:0033273	20/577	185/18112	1.95543e-06	0.000295903	0.00022615	Ccne1/Pth/Pparg/Becn1/Col2a1/Pdia3/Timp3/Aldh1a2/Pawr/Vegfa/Eln/Tshb/Bcl2/Stc1/Cyp24a1/Il1a/Pla2g4a/Igf1r/Adamts1/Itgb1	20	Biological Process	3.66561
31	positive regulation of developmental growth	axon extension	GO:0048639	22/577	219/18112	2.09345e-06	0.000295903	0.00022615	Smad7/Stat5b/Notch1/Adrb2/Edn1/Syt3/Tgfbr2/Ybx3/Tgfbr3/Mapk14/Limk1/Hlx/Vegfa/Ndel1/Bcl2/Mtor/Sema4d/Hopx/Rims2/Ezr/Igf1r/Rab11a	22	Biological Process	3.26675
32	negative regulation of cellular component movement	regulation of endothelial cell migration	GO:0051271	28/577	326/18112	2.10095e-06	0.000295903	0.00022615	Tpm1/Cdkn1b/Myocd/Pparg/Col3a1/Notch1/Pdcd10/Gadd45a/Klf4/Meox2/Drd1/Ptk2/Acvr1c/Stard13/Tgfbr3/Jag1/Cd200/Clasp2/Bcl2/Epha4/Gja1/Stc1/Tacstd2/Dnaja4/Olfm1/Cxcl13/Adipor1/Gna12	28	Biological Process	2.7923
33	cardiac muscle hypertrophy	cardiac muscle hypertrophy	GO:0003300	15/577	110/18112	2.12261e-06	0.000295903	0.00022615	Myocd/Trpc3/Pparg/Becn1/Notch1/Edn1/Ptk2/Trim63/Ezh2/Tnfrsf1a/Twf1/Mtor/Cav3/Klf15/Nr4a3	15	Biological Process	4.04204
34	regulation of muscle adaptation	cardiac muscle hypertrophy	GO:0043502	15/577	110/18112	2.12261e-06	0.000295903	0.00022615	Trpc3/Pparg/Becn1/Notch1/Dmd/Edn1/Klf4/Ptk2/Trim63/Runx1/Tnfrsf1a/Twf1/Mtor/Cav3/Nr4a3	15	Biological Process	4.43021
35	response to mechanical stimulus	cellular response to abiotic stimulus	GO:0009612	29/577	346/18112	2.25987e-06	0.000306747	0.000234438	Prkcd/Pparg/Col3a1/Dmd/Edn1/Col2a1/Gadd45a/F3/Map3k2/Neurog1/Txnip/Ptk2/Myc/Tgfbr2/Timp3/Mapk14/Pawr/Slc38a2/Strbp/Bak1/Tnfrsf1a/Vegfa/Cav3/Gja1/Slc12a2/Ntrk2/Btg2/Igf1r/Itgb1	29	Biological Process	2.66743
36	epithelial cell proliferation	regulation of epithelial cell proliferation	GO:0050673	35/577	465/18112	2.47549e-06	0.0003274	0.000250222	Cdkn1b/Aqp11/Pparg/Notch1/Klf9/Pdcd10/Atp7a/Tgfa/F3/Myc/Ift80/Tbx18/Btrc/Tgfbr3/Aldh1a2/Itpr1/Adora2b/Cav2/Vegfa/Azin1/Areg/Map2k1/Mtor/Gja1/Has2/Cdk6/Tacstd2/Prkx/Ereg/Ctsl/Apln/Nr4a3/Odam/Pdcl3/B4galt1	35	Biological Process	2.30027
37	positive regulation of growth	axon extension	GO:0045927	27/577	311/18112	2.60493e-06	0.000335906	0.000256723	Smad7/Stat5b/Notch1/Adrb2/Edn1/Ptk2/Syt3/Tgfbr2/Ybx3/Tgfbr3/Mapk14/Limk1/Hlx/Vegfa/Ndel1/Bcl2/Mtor/Sema4d/H3f3b/Acsl4/Hopx/Ncbp1/Taf9b/Rims2/Ezr/Igf1r/Rab11a	27	Biological Process	2.95952
38	vascular associated smooth muscle cell proliferation	negative regulation of vascular associated smooth muscle cell proliferation	GO:1990874	12/577	73/18112	3.04299e-06	0.000382823	0.00029258	Tpm1/Cdkn1b/Myocd/Pparg/Edn1/Pdcd4/Gnai2/Gja1/Adamts1/Apln/Nr4a3/Gna12	12	Biological Process	5.59823
39	positive regulation of epithelial to mesenchymal transition	heart valve morphogenesis	GO:0010718	10/577	50/18112	3.24342e-06	0.000398323	0.000304427	Myocd/Notch1/Tgfbr2/Axin2/Fermt2/Jag1/Ezh2/Snai1/Mtor/Olfm1	10	Biological Process	5.97577
40	striated muscle hypertrophy	cardiac muscle hypertrophy	GO:0014897	15/577	114/18112	3.34658e-06	0.000401434	0.000306804	Myocd/Trpc3/Pparg/Becn1/Notch1/Edn1/Ptk2/Trim63/Ezh2/Tnfrsf1a/Twf1/Mtor/Cav3/Klf15/Nr4a3	15	Biological Process	4.47622
41	regulation of cardiac muscle hypertrophy	cardiac muscle hypertrophy	GO:0010611	12/577	74/18112	3.52825e-06	0.000401626	0.00030695	Trpc3/Pparg/Becn1/Notch1/Edn1/Ptk2/Trim63/Tnfrsf1a/Twf1/Mtor/Cav3/Nr4a3	12	Biological Process	4.84008
42	response to decreased oxygen levels	cellular response to decreased oxygen levels	GO:0036293	35/577	473/18112	3.62441e-06	0.000401626	0.00030695	Nox4/Cdkn1b/Myocd/Stat5b/Prkcd/Pparg/Ireb2/Becn1/Notch1/Adrb2/Edn1/Atp7a/Pdia3/Ucp3/Drd1/Myc/Tgfbr2/Tgfbr3/Itpr1/Ccna2/Tnfrsf1a/Vegfa/Eln/Bnip3l/Aldoa/Bcl2/Map2k1/Epha4/Mtor/Cav3/Stc1/Trpc1/Hsp90b1/Il1a/Atp1b1	35	Biological Process	2.35925
43	response to nutrient	cellular response to nutrient levels	GO:0007584	27/577	317/18112	3.73397e-06	0.000401626	0.00030695	Ccne1/Pth/Pparg/Becn1/Col2a1/Pdia3/Ucp3/Soat2/Tgfbr2/Timp3/Aldh1a2/Pawr/Ttpa/Vegfa/Eln/Tshb/Bcl2/Mtor/Stc1/Cyp24a1/Acsl4/Il1a/Pla2g4a/Tnfrsf11b/Igf1r/Adamts1/Itgb1	27	Biological Process	2.45904
44	smooth muscle cell migration	regulation of smooth muscle cell migration	GO:0014909	15/577	115/18112	3.7375e-06	0.000401626	0.00030695	Nox4/Tpm1/Myocd/Pparg/Atp7a/F3/Ptk2/Myc/Bcl2/Gja1/Has2/Grb10/Adamts1/Nr4a3/Gna12	15	Biological Process	3.97294
45	negative regulation of cell motility	regulation of endothelial cell migration	GO:2000146	27/577	318/18112	3.96082e-06	0.000409496	0.000312965	Tpm1/Myocd/Pparg/Col3a1/Notch1/Pdcd10/Gadd45a/Klf4/Meox2/Drd1/Ptk2/Acvr1c/Stard13/Tgfbr3/Jag1/Cd200/Clasp2/Bcl2/Epha4/Gja1/Stc1/Tacstd2/Dnaja4/Olfm1/Cxcl13/Adipor1/Gna12	27	Biological Process	2.7143
46	muscle hypertrophy	cardiac muscle hypertrophy	GO:0014896	15/577	116/18112	4.16871e-06	0.000421611	0.000322225	Myocd/Trpc3/Pparg/Becn1/Notch1/Edn1/Ptk2/Trim63/Ezh2/Tnfrsf1a/Twf1/Mtor/Cav3/Klf15/Nr4a3	15	Biological Process	4.30284
47	regulation of cell size	axon extension	GO:0008361	22/577	230/18112	4.68708e-06	0.000464922	0.000355326	Aqp11/Aqp4/Edn1/Atp7a/Anxa7/Omg/Clasp2/Rnf6/Limk1/Vegfa/Ndel1/Sema6b/Slc12a5/Mtor/Cav3/Slc12a2/Sema4b/Sema4d/Olfm1/Clcn3/Rab21/Rab11a	22	Biological Process	2.75745
48	regulation of smooth muscle cell migration	regulation of smooth muscle cell migration	GO:0014910	14/577	103/18112	4.8062e-06	0.000467743	0.000357482	Nox4/Tpm1/Myocd/Pparg/Atp7a/F3/Ptk2/Myc/Bcl2/Gja1/Has2/Adamts1/Nr4a3/Gna12	14	Biological Process	4.25137
49	regulation of muscle hypertrophy	cardiac muscle hypertrophy	GO:0014743	12/577	77/18112	5.41702e-06	0.000508018	0.000388263	Trpc3/Pparg/Becn1/Notch1/Edn1/Ptk2/Trim63/Tnfrsf1a/Twf1/Mtor/Cav3/Nr4a3	12	Biological Process	4.53103
50	cardiac epithelial to mesenchymal transition	heart valve morphogenesis	GO:0060317	8/577	33/18112	6.93851e-06	0.000635058	0.000485356	Notch1/Tgfbr2/Tgfbr3/Jag1/Pdcd4/Snai1/Has2/Olfm1	8	Biological Process	8.36231
51	regulation of angiogenesis	regulation of angiogenesis	GO:0045765	26/577	309/18112	7.0179e-06	0.000635058	0.000485356	Plk2/Pparg/Adrb2/Gadd45a/Klf4/F3/Faslg/Stard13/Tgfbr2/Runx1/Spry2/Tnfrsf1a/Vegfa/Smad1/Mtdh/Emp2/Sh2b3/Slc12a2/Btg1/Il1a/Ereg/Adamts1/Epn2/Pdcl3/Hspa4/Itgb1	26	Biological Process	2.60099
52	transforming growth factor beta receptor signaling pathway	regulation of cellular response to transforming growth factor beta stimulus	GO:0007179	19/577	186/18112	8.08048e-06	0.000718605	0.000549209	Myocd/Onecut1/Smad7/Pparg/Col3a1/Col1a2/Rasl11b/Zfyve9/Ptk2/Acvr1c/Tgfbr2/Fermt2/Tgfbr3/Appl2/Aspn/Spry2/Cav2/Smad1/Cav3	19	Biological Process	3.1802
53	regulation of epithelial cell proliferation	regulation of epithelial cell proliferation	GO:0050678	30/577	390/18112	8.48603e-06	0.00074188	0.000566997	Cdkn1b/Aqp11/Pparg/Notch1/Klf9/Pdcd10/Atp7a/Tgfa/F3/Myc/Ift80/Tbx18/Tgfbr3/Aldh1a2/Itpr1/Adora2b/Cav2/Vegfa/Azin1/Mtor/Gja1/Has2/Cdk6/Tacstd2/Ctsl/Apln/Nr4a3/Odam/Pdcl3/B4galt1	30	Biological Process	2.42851
54	regulation of vasculature development	regulation of angiogenesis	GO:1901342	26/577	313/18112	8.83044e-06	0.000757134	0.000578655	Plk2/Pparg/Adrb2/Gadd45a/Klf4/F3/Faslg/Stard13/Tgfbr2/Runx1/Spry2/Tnfrsf1a/Vegfa/Smad1/Mtdh/Emp2/Sh2b3/Slc12a2/Btg1/Il1a/Ereg/Adamts1/Epn2/Pdcl3/Hspa4/Itgb1	26	Biological Process	2.51533
55	axonogenesis	axon guidance	GO:0007409	35/577	493/18112	8.97499e-06	0.000757134	0.000578655	Pmp22/Nefl/Notch1/Edn1/Cntn4/Gap43/Nptn/Ptk2/Foxg1/Omg/Ntf3/Cck/Clasp2/Rnf6/Flrt3/Limk1/Vegfa/Celsr3/Ndel1/Sema6b/Tmeff1/Bcl2/Map2k1/Epha4/Sema4b/Sema4d/Olfm1/Rab21/Ephb6/Ntrk2/Igf1r/Nr4a3/Rab11a/Itgb1/Ythdf1	35	Biological Process	2.30843
56	wound healing	regulation of angiogenesis	GO:0042060	33/577	452/18112	9.10088e-06	0.000757134	0.000578655	Tpm1/Prkcd/Pparg/Col3a1/Pdcd10/Adrb2/Tgfa/F3/Elk3/Hps5/Ptk2/Tgfbr2/Fermt2/Arhgap24/Jag1/Pdia6/Tfpi2/Clasp2/Slc7a11/Vegfa/Smad1/Mtor/Cav3/Gja1/Sh2b3/Slc12a2/Il1a/Pla2g4a/Arl8b/Odam/Itgb1/B4galt1/Hps6	33	Biological Process	2.17053
57	negative regulation of endothelial cell migration	regulation of endothelial cell migration	GO:0010596	10/577	56/18112	9.46894e-06	0.000775251	0.000592501	Pparg/Notch1/Pdcd10/Gadd45a/Klf4/Meox2/Stard13/Stc1/Dnaja4/Cxcl13	10	Biological Process	5.87696
58	heart morphogenesis	epithelial to mesenchymal transition	GO:0003007	24/577	279/18112	1.08825e-05	0.000866221	0.000662026	Tpm1/Smad7/Actc1/Notch1/Edn1/Col2a1/Tgfbr2/Axin2/Tgfbr3/Jag1/Pdcd4/Aldh1a2/Vegfa/Eln/Snai1/Tmed2/Mtor/Cav3/Gja1/Has2/Xirp2/Olfm1/Adamts1/Kat6a	24	Biological Process	2.71808
59	neuron projection regeneration	neuron projection regeneration	GO:0031102	12/577	84/18112	1.36021e-05	0.00103176	0.00078854	Nefl/Lrig2/Gap43/Klf4/Vcan/Omg/Map4k4/Ndel1/Bcl2/Map2k1/Epha4/Igf1r	12	Biological Process	4.83116
60	muscle cell migration	regulation of smooth muscle cell migration	GO:0014812	15/577	129/18112	1.54831e-05	0.00115742	0.00088458	Nox4/Tpm1/Myocd/Pparg/Atp7a/F3/Ptk2/Myc/Bcl2/Gja1/Has2/Grb10/Adamts1/Nr4a3/Gna12	15	Biological Process	3.31156
61	response to vitamin E	cellular response to nutrient levels	GO:0033197	7/577	27/18112	1.63632e-05	0.00118875	0.000908526	Ccne1/Pparg/Becn1/Col2a1/Pawr/Bcl2/Igf1r	7	Biological Process	7.75477
62	cellular response to peptide	cellular response to insulin stimulus	GO:1901653	33/577	466/18112	1.70234e-05	0.00121954	0.000932059	Stat5b/Prkcd/Pparg/Irs1/Klf9/Adrb2/Edn1/Col2a1/Klf4/Drd1/Ptk2/Myc/Car2/Appl2/Insig1/Cacna1c/Clasp2/Cav2/Ccna2/Gnai2/Ndel1/Rab15/Epha4/Gja1/Cacna2d1/Grb10/Hprt1/Klf15/Igf1r/Klf5/Nr4a3/Adipor1/Ptpra	33	Biological Process	2.2677
63	axon regeneration	neuron projection regeneration	GO:0031103	11/577	73/18112	1.85087e-05	0.00130778	0.000999495	Nefl/Lrig2/Gap43/Klf4/Vcan/Omg/Ndel1/Bcl2/Map2k1/Epha4/Igf1r	11	Biological Process	4.32193
64	cellular response to decreased oxygen levels	cellular response to decreased oxygen levels	GO:0036294	20/577	215/18112	1.89713e-05	0.00132235	0.00101063	Myocd/Pparg/Ireb2/Notch1/Adrb2/Edn1/Atp7a/Drd1/Myc/Itpr1/Ccna2/Vegfa/Eln/Bnip3l/Bcl2/Map2k1/Epha4/Mtor/Stc1/Trpc1	20	Biological Process	2.77966
65	negative regulation of vascular associated smooth muscle cell proliferation	negative regulation of vascular associated smooth muscle cell proliferation	GO:1904706	7/577	29/18112	2.72102e-05	0.00187134	0.00143021	Tpm1/Cdkn1b/Myocd/Pparg/Pdcd4/Apln/Gna12	7	Biological Process	7.8475
66	organ growth	regulation of cardiac muscle tissue growth	GO:0035265	20/577	221/18112	2.82703e-05	0.00191866	0.00146637	Myocd/Stk3/Notch1/Edn1/Col2a1/Ptk2/Ift80/Tgfbr2/Ybx3/Tgfbr3/Mapk14/Cacna1c/Spry2/Hlx/Smad1/Bcl2/Mtor/Cav3/Gja1/Stc1	20	Biological Process	2.91587
67	muscle cell differentiation	striated muscle cell differentiation	GO:0042692	31/577	437/18112	2.95662e-05	0.00198055	0.00151368	Nox4/Tpm1/Myocd/Pmp22/Actc1/Notch1/Dmd/Edn1/Sik1/Tbx18/Ntf3/Pdcd4/Mapk14/Ezh2/Cth/Nln/Cav2/Morf4l2/Vegfa/Smad1/Bcl2/Mtor/Cav3/Speg/H3f3b/Cdon/Hopx/Ereg/Klf5/Med28/Itgb1	31	Biological Process	2.14845
68	temperature homeostasis	cold-induced thermogenesis	GO:0001659	18/577	191/18112	4.12926e-05	0.00269604	0.0020605	Pparg/Notch1/Adrb2/Esrrg/Drd1/Adrb3/Appl2/Vegfa/Ppargc1b/Gja1/Pctp/Grb10/Il1a/Pla2g4a/Plcl2/Igf1r/Apln/Adipor1	18	Biological Process	2.68062
69	regulation of neuron projection regeneration	neuron projection regeneration	GO:0070570	8/577	42/18112	4.58227e-05	0.00291794	0.0022301	Lrig2/Klf4/Omg/Map4k4/Ndel1/Map2k1/Epha4/Igf1r	8	Biological Process	6.33015
70	cellular monovalent inorganic cation homeostasis	cellular anion homeostasis	GO:0030004	13/577	110/18112	4.76758e-05	0.00299892	0.00229199	Aqp11/Nr3c2/Faslg/Car2/Ttpa/Rab38/Bcl2/Slc12a5/Slc12a2/Il1a/Slc9a3/Chp2/Atp1b1	13	Biological Process	3.37294
71	developmental growth involved in morphogenesis	axon extension	GO:0060560	23/577	288/18112	5.32781e-05	0.00331095	0.00253046	Notch1/Edn1/Syt3/Tgfbr2/Omg/Clasp2/Rnf6/Flrt3/Limk1/Spry2/Kif26b/Vegfa/Ndel1/Sema6b/Areg/Slc12a2/Sema4b/Sema4d/Olfm1/Rab21/Rims2/Rab11a/Itgb1	23	Biological Process	2.30597
72	regulation of GTPase activity	small GTPase mediated signal transduction	GO:0043087	26/577	348/18112	5.4856e-05	0.00336842	0.00257438	Arl2/Ralbp1/Sos2/Fermt2/Arhgap24/Ccl1/Ntf3/Ezh2/Rgs1/Spry2/Cav2/Map4k4/Cblb/Mex3b/Ndel1/Rgs8/Tmed2/Map2k1/Epha4/Mtor/Sema4d/Cxcl13/Ntrk2/Rap1a/Odam/Itgb1	26	Biological Process	2.48346
73	heart process	cardiac muscle contraction	GO:0003015	21/577	251/18112	5.72974e-05	0.00342731	0.00261939	Nox4/Tpm1/Smad7/Actc1/Dmd/Adrb2/Edn1/Tbx18/Ppcs/Cacna1c/Hcn4/Gnai2/Mtor/Cav3/Gja1/Stc1/Cacna2d1/Hopx/Sp4/Apln/Atp1b1	21	Biological Process	2.49419
74	animal organ regeneration	hepaticobiliary system development	GO:0031100	16/577	161/18112	5.78084e-05	0.00342731	0.00261939	Ccne1/Pparg/Notch1/Adrb2/Myc/Tgfbr2/Ybx3/Tgfbr3/Jag1/Itpr1/Ezh2/Bak1/Ccna2/Bcl2/Rap1a/Nr4a3	16	Biological Process	2.97256
75	actin filament organization	negative regulation of cytoskeleton organization	GO:0007015	31/577	454/18112	6.06652e-05	0.00355581	0.0027176	Nox4/Tpm1/Prkcd/Actc1/Arfip1/Cald1/Ssh2/Capza2/Fermt2/Sptbn2/Marcksl1/Clasp2/Pawr/Limk1/Rnd3/Eln/Sptan1/Ppargc1b/Twf1/Wipf1/Bcl2/Gmfb/Mtor/Cav3/Emp2/Tacstd2/Xirp2/Hsp90b1/Ezr/Arf6/Ermn	31	Biological Process	2.31428
76	positive regulation of smooth muscle cell migration	regulation of smooth muscle cell migration	GO:0014911	10/577	70/18112	7.07423e-05	0.00395974	0.00302631	Nox4/Atp7a/F3/Ptk2/Myc/Bcl2/Gja1/Has2/Adamts1/Nr4a3	10	Biological Process	4.58223
77	lung alveolus development	lung development	GO:0048286	10/577	70/18112	7.07423e-05	0.00395974	0.00302631	Myocd/Atxn1/Stk40/Atp7a/Man2a1/Pkdcc/Tcf21/Slc7a11/Vegfa/Hopx	10	Biological Process	4.18906
78	cellular response to oxygen levels	cellular response to decreased oxygen levels	GO:0071453	20/577	236/18112	7.15699e-05	0.00395974	0.00302631	Myocd/Pparg/Ireb2/Notch1/Adrb2/Edn1/Atp7a/Drd1/Myc/Itpr1/Ccna2/Vegfa/Eln/Bnip3l/Bcl2/Map2k1/Epha4/Mtor/Stc1/Trpc1	20	Biological Process	2.78467
79	oligopeptide transmembrane transport	oligopeptide transmembrane transport	GO:0035672	5/577	15/18112	7.4272e-05	0.00402577	0.00307677	Car2/Slc7a11/Abcc5/Gja1/Slc15a2	5	Biological Process	9.59384
80	regulation of protein kinase B signaling	regulation of protein kinase B signaling	GO:0051896	17/577	182/18112	7.4927e-05	0.00402577	0.00307677	Nox4/Stk3/Klf4/F3/Ptk2/Cd28/Fermt2/Spry2/Vegfa/Mtdh/Mtor/Cav3/Sh2b3/Inpp4b/Ntrk2/Igf1r/Itgb1	17	Biological Process	3.02144
81	intracellular receptor signaling pathway	steroid hormone mediated signaling pathway	GO:0030522	21/577	256/18112	7.61047e-05	0.00404689	0.00309292	Nr2f6/Pparg/Klf9/Ywhah/Esrrg/Ddx5/Nr2c2/Nr3c2/Aldh1a2/Tgif1/Tcf21/Ezh2/Rnf6/Ppargc1b/Ube2i/Strn3/Rnf34/Riok3/Ntrk2/Nr4a3/Slc15a2	21	Biological Process	2.40928
82	regulation of myotube differentiation	striated muscle cell differentiation	GO:0010830	8/577	45/18112	7.69434e-05	0.00404974	0.00309509	Myocd/Notch1/Sik1/Mapk14/Nln/Bcl2/Mtor/Cav3	8	Biological Process	5.22319
83	adaptive thermogenesis	cold-induced thermogenesis	GO:1990845	16/577	166/18112	8.34469e-05	0.00430419	0.00328956	Pparg/Notch1/Adrb2/Esrrg/Ucp3/Slc25a5/Adrb3/Appl2/Vegfa/Ppargc1b/Gja1/Pctp/Grb10/Plcl2/Igf1r/Adipor1	16	Biological Process	3.29117
84	regulation of cell-cell adhesion	lymphocyte proliferation	GO:0022407	31/577	463/18112	8.70837e-05	0.0044261	0.00338274	Smad7/Stat5b/Prkcd/Notch1/Tnfsf4/Adrb2/Klf4/Ptk2/Cd28/Mdga2/Tbx18/Tgfbr2/Jag1/Peli1/Mapk14/Pawr/Runx1/Hlx/Kif26b/Vegfa/Cblb/Mex3b/Map2k1/Has2/Ndfip1/Sh2b3/Il1a/Cxcl13/Vsig4/Ephb6/Nr4a3	31	Biological Process	2.12013
85	anatomical structure homeostasis	external encapsulating structure organization	GO:0060249	26/577	358/18112	8.75266e-05	0.0044261	0.00338274	Nox4/Pth/Col3a1/Notch1/Dram2/Dmd/Adrb2/Col2a1/Calb2/Car2/Marcksl1/Stk39/Vegfa/Ppargc1b/Neurod1/Aldoa/Bcl2/Cav3/Slc12a2/Col11a2/Pla2g4a/Tnfrsf11b/Clcn3/Klhl10/Vps54/Itgb1	26	Biological Process	2.1236
86	cartilage development	cartilage development involved in endochondral bone morphogenesis	GO:0051216	19/577	221/18112	8.9043e-05	0.00445907	0.00340793	Pth/Smad7/Col3a1/Edn1/Atp7a/Col2a1/Ift80/Tgfbi/Tgfbr2/Axin2/Mapk14/Pkdcc/Runx1/Mycn/Smad1/Snai1/Bmp3/Stc1/Col11a2	19	Biological Process	2.49762
87	cardiac muscle tissue development	striated muscle cell differentiation	GO:0048738	21/577	261/18112	0.000100216	0.00492298	0.00376249	Nox4/Tpm1/Myocd/Smad7/Actc1/Notch1/Edn1/Sik1/Tbx18/Tgfbr2/Tgfbr3/Aldh1a2/Mapk14/Vegfa/Smad1/Mtor/Cav3/Gja1/Speg/Xirp2/Itgb1	21	Biological Process	2.49563
88	negative regulation of cell migration involved in sprouting angiogenesis	regulation of endothelial cell migration	GO:0090051	5/577	16/18112	0.000105209	0.00507168	0.00387613	Notch1/Pdcd10/Klf4/Meox2/Stard13	5	Biological Process	9.08535
89	negative regulation of cell-cell adhesion	lymphocyte proliferation	GO:0022408	18/577	206/18112	0.000110258	0.00523381	0.00400004	Smad7/Prkcd/Notch1/Tnfsf4/Adrb2/Klf4/Ptk2/Jag1/Peli1/Pawr/Runx1/Hlx/Vegfa/Cblb/Map2k1/Ndfip1/Sh2b3/Vsig4	18	Biological Process	2.50617
90	positive regulation of cell development	axon extension	GO:0010720	27/577	384/18112	0.000110692	0.00523381	0.00400004	Smad7/Pparg/Nefl/Notch1/Atxn1/Nptn/Ptk2/Myc/Foxg1/Fermt2/Ntf3/Man2a1/Limk1/Runx1/Vegfa/Ndel1/Smad1/Bcl2/Map2k1/Epha4/Mtor/Has2/Sema4d/Rab21/Ntrk2/Rab11a/Ptpra	27	Biological Process	2.08687
91	positive regulation of transmembrane transport	regulation of calcium ion transport	GO:0034764	21/577	263/18112	0.000111617	0.00523381	0.00400004	Pth/Prkcd/Irs1/Dmd/Adrb2/Edn1/Atp7a/Drd1/Car2/Mapk14/Cacna1c/Stk39/Azin1/Cacna2d1/Trpc1/Klf15/Rap1a/Atp1b1/Nr4a3/Vmp1/Itgb1	21	Biological Process	2.52305
92	regulation of striated muscle cell differentiation	striated muscle cell differentiation	GO:0051153	12/577	104/18112	0.00011684	0.00542936	0.0041495	Myocd/Notch1/Edn1/Sik1/Mapk14/Ezh2/Nln/Morf4l2/Bcl2/Mtor/Cav3/Hopx	12	Biological Process	3.87959
93	positive regulation of smooth muscle cell proliferation	regulation of smooth muscle cell proliferation	GO:0048661	13/577	120/18112	0.000117893	0.00542939	0.00414952	Stat5b/Edn1/Ptk2/Myc/Tgfbr2/Vegfa/Gnai2/Mtor/Gja1/Ereg/Igf1r/Adamts1/Nr4a3	13	Biological Process	3.25066
94	negative regulation of blood vessel endothelial cell migration	regulation of endothelial cell migration	GO:0043537	7/577	36/18112	0.000119939	0.00547472	0.00418416	Pparg/Notch1/Pdcd10/Gadd45a/Klf4/Meox2/Stard13	7	Biological Process	5.81335
95	myotube differentiation	striated muscle cell differentiation	GO:0014902	14/577	137/18112	0.000122877	0.00555967	0.00424909	Myocd/Pmp22/Notch1/Dmd/Sik1/Mapk14/Nln/Cav2/Bcl2/Mtor/Cav3/Cdon/Klf5/Itgb1	14	Biological Process	3.22448
96	transmembrane receptor protein serine/threonine kinase signaling pathway	regulation of cellular response to transforming growth factor beta stimulus	GO:0007178	27/577	387/18112	0.000125869	0.00564551	0.00431469	Myocd/Onecut1/Smad7/Pparg/Col3a1/Notch1/Col1a2/Ddx5/Rasl11b/Zfyve9/Ptk2/Acvr1c/Tgfbr2/Fermt2/Tgfbr3/Pdcd4/Tgif1/Appl2/Mapk14/Tob1/Aspn/Spry2/Cav2/Smad1/Bmp3/Cav3/Ntrk2	27	Biological Process	2.25757
97	response to retinoic acid	positive regulation of miRNA transcription	GO:0032526	15/577	155/18112	0.000131878	0.00586289	0.00448083	Pparg/Ireb2/Col1a2/Col2a1/Klf4/Drd1/Hsd17b2/Myc/Slc10a3/Aldh1a2/Rnf2/Runx1/Eln/Gja1/Acer2	15	Biological Process	3.28087
98	developmental cell growth	axon extension	GO:0048588	22/577	286/18112	0.000132989	0.00586289	0.00448083	Myocd/Smad7/Edn1/Syt3/Tgfbr2/Omg/Clasp2/Rnf6/Flrt3/Limk1/Vegfa/Ndel1/Sema6b/Mtor/Cav3/Sema4b/Sema4d/Olfm1/Rab21/Rims2/Rab11a/Itgb1	22	Biological Process	2.50301
99	regulation of organ growth	regulation of cardiac muscle tissue growth	GO:0046620	13/577	122/18112	0.000139527	0.006099	0.00466128	Stk3/Notch1/Edn1/Ptk2/Tgfbr2/Ybx3/Tgfbr3/Mapk14/Cacna1c/Hlx/Mtor/Cav3/Gja1	13	Biological Process	3.51739
100	peptidyl-tyrosine phosphorylation	positive regulation of protein serine/threonine kinase activity	GO:0018108	27/577	390/18112	0.00014288	0.00619307	0.00473318	Nox4/Prkcd/Tgfa/Ptk2/Tesk2/Wee1/Ntf3/Cck/Pkdcc/Cav2/Tnfrsf1a/Vegfa/Cblb/Twf1/Areg/Map2k1/Epha4/Mtor/Sh2b3/Sema4d/Ptpn4/Ereg/Ephb6/Ntrk2/Igf1r/Pdcl3/Itgb1	27	Biological Process	2.10899
101	striated muscle cell differentiation	striated muscle cell differentiation	GO:0051146	24/577	330/18112	0.000158542	0.00681467	0.00520825	Nox4/Tpm1/Myocd/Pmp22/Actc1/Notch1/Dmd/Edn1/Sik1/Tbx18/Mapk14/Ezh2/Nln/Cav2/Morf4l2/Vegfa/Bcl2/Mtor/Cav3/Speg/Cdon/Hopx/Klf5/Itgb1	24	Biological Process	2.40141
102	negative regulation of cell adhesion	lymphocyte proliferation	GO:0007162	23/577	310/18112	0.000161314	0.00684552	0.00523183	Smad7/Prkcd/Notch1/Tnfsf4/Adrb2/Klf4/Ptk2/Jag1/Peli1/Clasp2/Pawr/Runx1/Hlx/Vegfa/Cblb/Map2k1/Epha4/Ndfip1/Sh2b3/Tacstd2/Acer2/Sema4d/Vsig4	23	Biological Process	2.40224
103	peptidyl-tyrosine modification	positive regulation of protein serine/threonine kinase activity	GO:0018212	27/577	393/18112	0.000161914	0.00684552	0.00523183	Nox4/Prkcd/Tgfa/Ptk2/Tesk2/Wee1/Ntf3/Cck/Pkdcc/Cav2/Tnfrsf1a/Vegfa/Cblb/Twf1/Areg/Map2k1/Epha4/Mtor/Sh2b3/Sema4d/Ptpn4/Ereg/Ephb6/Ntrk2/Igf1r/Pdcl3/Itgb1	27	Biological Process	2.21288
104	regulation of axon regeneration	neuron projection regeneration	GO:0048679	7/577	38/18112	0.000171599	0.00719598	0.00549967	Lrig2/Klf4/Omg/Ndel1/Map2k1/Epha4/Igf1r	7	Biological Process	6.20466
105	regulation of protein serine/threonine kinase activity	positive regulation of protein serine/threonine kinase activity	GO:0071900	26/577	374/18112	0.00017678	0.00720102	0.00550353	Nox4/Cdkn1b/Myocd/Ccne1/Prkcd/Pparg/Pmp22/Pdcd10/Adrb2/Edn1/Gadd45a/Tgfa/Mapre3/Fermt2/Ntf3/Pdcd4/Ezh2/Pkia/Spry2/Ccna2/Vegfa/Ccne2/Map2k1/Epha4/Cav3/Sh2b3	26	Biological Process	2.21019
106	response to axon injury	neuron projection regeneration	GO:0048678	13/577	125/18112	0.000178359	0.00720102	0.00550353	Nefl/Lrig2/Gap43/Klf4/Vcan/Omg/Flrt3/Arf4/Ndel1/Bcl2/Map2k1/Epha4/Igf1r	13	Biological Process	3.17634
107	regulation of glucose transmembrane transport	glucose transmembrane transport	GO:0010827	11/577	93/18112	0.000178664	0.00720102	0.00550353	Pth/Prkcd/Irs1/Edn1/Myc/Appl2/Mapk14/Grb10/Klf15/Rap1a/Nr4a3	11	Biological Process	4.0154
108	glucose import	glucose transmembrane transport	GO:0046323	11/577	93/18112	0.000178664	0.00720102	0.00550353	Pth/Prkcd/Rab4b/Irs1/Drd1/Myc/Appl2/Mapk14/Grb10/Klf15/Rap1a	11	Biological Process	3.65911
109	smooth muscle cell differentiation	regulation of smooth muscle cell differentiation	GO:0051145	10/577	78/18112	0.000178699	0.00720102	0.00550353	Myocd/Notch1/Tbx18/Ntf3/Pdcd4/Cth/Vegfa/Ereg/Klf5/Med28	10	Biological Process	3.69493
110	oligopeptide transport	oligopeptide transmembrane transport	GO:0006857	5/577	18/18112	0.000195741	0.00782223	0.00597829	Car2/Slc7a11/Abcc5/Gja1/Slc15a2	5	Biological Process	9.16731
111	protein kinase B signaling	regulation of protein kinase B signaling	GO:0043491	18/577	216/18112	0.000200145	0.00783141	0.00598531	Nox4/Stk3/Irs1/Klf4/F3/Ptk2/Cd28/Fermt2/Spry2/Vegfa/Mtdh/Mtor/Cav3/Sh2b3/Inpp4b/Ntrk2/Igf1r/Itgb1	18	Biological Process	2.47432
112	regulation of cell migration involved in sprouting angiogenesis	regulation of endothelial cell migration	GO:0090049	7/577	39/18112	0.000203453	0.00783141	0.00598531	Plk2/Notch1/Pdcd10/Klf4/Meox2/Stard13/Vegfa	7	Biological Process	5.35175
113	vascular associated smooth muscle cell migration	negative regulation of vascular associated smooth muscle cell proliferation	GO:1904738	7/577	39/18112	0.000203453	0.00783141	0.00598531	Tpm1/Myocd/Atp7a/Grb10/Adamts1/Nr4a3/Gna12	7	Biological Process	5.69926
114	intracellular pH reduction	cellular anion homeostasis	GO:0051452	7/577	39/18112	0.000203453	0.00783141	0.00598531	Aqp11/Faslg/Car2/Ttpa/Rab38/Bcl2/Slc12a5	7	Biological Process	5.38131
115	response to estradiol	regulation of smooth muscle cell proliferation	GO:0032355	20/577	257/18112	0.000227342	0.00860013	0.00657282	Cdkn1b/Ccne1/Stat5b/Aqp4/Drd1/F3/Txnip/Ptk2/Myc/Aldh1a2/Insig1/Ezh2/Pawr/Ccna2/Tnfrsf1a/Vegfa/Areg/Strn3/Gja1/Igf1r	20	Biological Process	2.55933
116	positive regulation of neurogenesis	axon extension	GO:0050769	22/577	297/18112	0.000227517	0.00860013	0.00657282	Pparg/Nefl/Notch1/Atxn1/Nptn/Ptk2/Myc/Foxg1/Ntf3/Man2a1/Limk1/Vegfa/Ndel1/Smad1/Map2k1/Epha4/Mtor/Sema4d/Rab21/Ntrk2/Rab11a/Ptpra	22	Biological Process	2.28467
117	striated muscle tissue development	striated muscle cell differentiation	GO:0014706	21/577	277/18112	0.000229029	0.00860013	0.00657282	Nox4/Tpm1/Myocd/Smad7/Actc1/Notch1/Edn1/Sik1/Tbx18/Tgfbr2/Tgfbr3/Aldh1a2/Mapk14/Vegfa/Smad1/Mtor/Cav3/Gja1/Speg/Xirp2/Itgb1	21	Biological Process	2.33028
118	monovalent inorganic cation homeostasis	cellular anion homeostasis	GO:0055067	15/577	163/18112	0.000230273	0.00860013	0.00657282	Aqp11/Edn1/Nr3c2/Faslg/Car2/Ttpa/Gnai2/Rab38/Bcl2/Slc12a5/Slc12a2/Il1a/Slc9a3/Chp2/Atp1b1	15	Biological Process	3.15934
119	regulation of mitotic cell cycle	regulation of mitotic nuclear division	GO:0007346	30/577	467/18112	0.00023176	0.00860013	0.00657282	Cdkn1b/Rad17/Stat5b/Edn1/Nme6/Klf4/Sik1/Tgfa/Btg3/Dcun1d3/Neurog1/Myc/Cd28/Foxg1/Bora/Appl2/Dynlt3/Ezh2/Nabp1/Pkia/Cav2/Bcl2/Rad21/Btg1/Il1a/Ereg/Btg2/Igf1r/Adamts1/Rab11a	30	Biological Process	1.99419
120	negative regulation of angiogenesis	negative regulation of angiogenesis	GO:0016525	12/577	112/18112	0.000237159	0.0086221	0.00658961	Plk2/Pparg/Adrb2/Gadd45a/Klf4/Faslg/Stard13/Spry2/Sh2b3/Slc12a2/Adamts1/Epn2	12	Biological Process	3.43474
121	central nervous system neuron development	pallium development	GO:0021954	11/577	96/18112	0.0002372	0.0086221	0.00658961	Atp7a/Drd1/Ptk2/Foxg1/Lhx8/Ndel1/Epha4/Hprt1/Ephb6/Ntrk2/Btg2	11	Biological Process	3.35762
122	tissue remodeling	myeloid leukocyte differentiation	GO:0048771	18/577	219/18112	0.000237367	0.0086221	0.00658961	Nox4/Pth/Pparg/Adrb2/Atp7a/Cthrc1/Tgfbr3/Jag1/Car2/Bak1/Vegfa/Eln/Ppargc1b/Gja1/Il1a/Tnfrsf11b/Inpp4b/B4galt1	18	Biological Process	2.37734
123	positive regulation of cardiac muscle hypertrophy	cardiac muscle hypertrophy	GO:0010613	7/577	40/18112	0.000239911	0.00865357	0.00661367	Trpc3/Becn1/Edn1/Ptk2/Twf1/Mtor/Nr4a3	7	Biological Process	5.31008
124	cardiac cell development	striated muscle cell differentiation	GO:0055006	12/577	113/18112	0.000257817	0.00916946	0.00700795	Myocd/Actc1/Notch1/Edn1/Tbx18/Tgfbr3/Jag1/Pdcd4/Vegfa/Mtor/Cav3/Speg	12	Biological Process	3.22194
125	negative regulation of smooth muscle cell proliferation	negative regulation of vascular associated smooth muscle cell proliferation	GO:0048662	9/577	67/18112	0.000261598	0.00916946	0.00700795	Tpm1/Cdkn1b/Myocd/Pparg/Klf4/Ralbp1/Pdcd4/Apln/Gna12	9	Biological Process	3.80927
126	negative regulation of muscle cell differentiation	regulation of smooth muscle cell differentiation	GO:0051148	9/577	67/18112	0.000261598	0.00916946	0.00700795	Myocd/Notch1/Pdcd4/Ezh2/Smad1/Cav3/Ereg/Klf5/Med28	9	Biological Process	3.89858
127	carbohydrate transport	glucose transmembrane transport	GO:0008643	15/577	165/18112	0.000263042	0.00916946	0.00700795	Pth/Prkcd/Aqp11/Rab4b/Irs1/Edn1/Drd1/Myc/Appl2/Mapk14/Grb10/Klf15/Ezr/Rap1a/Nr4a3	15	Biological Process	2.58441
128	glucose transmembrane transport	glucose transmembrane transport	GO:1904659	13/577	130/18112	0.000263727	0.00916946	0.00700795	Pth/Prkcd/Rab4b/Irs1/Edn1/Drd1/Myc/Appl2/Mapk14/Grb10/Klf15/Rap1a/Nr4a3	13	Biological Process	3.05841
129	liver development	hepaticobiliary system development	GO:0001889	20/577	260/18112	0.00026488	0.00916946	0.00700795	Onecut1/Ccne1/Stat5b/Notch1/Adrb2/Atp7a/Tgfa/Myc/Tgfbr3/Aldh1a2/Itpr1/Man2a1/Ezh2/Gnpnat1/Runx1/Hlx/Bcl2/Ak2/Rap1a/Arf6	20	Biological Process	2.42059
130	cardiocyte differentiation	striated muscle cell differentiation	GO:0035051	16/577	184/18112	0.00027614	0.00918811	0.0070222	Nox4/Myocd/Actc1/Notch1/Edn1/Sik1/Tbx18/Tgfbr3/Jag1/Pdcd4/Vegfa/Mtor/Cav3/Speg/Klf5/Itgb1	16	Biological Process	2.59134
131	import into nucleus	protein import into nucleus	GO:0051170	16/577	184/18112	0.00027614	0.00918811	0.0070222	Kpna2/Stk3/Prkcd/Notch1/Ddx5/Drd1/Txnip/Ipo4/Appl2/Mapk14/Pkia/Tnfrsf1a/Bach2/Ppp3r1/Kpnb1/Chp2	16	Biological Process	2.65399
132	carbohydrate transmembrane transport	glucose transmembrane transport	GO:0034219	14/577	148/18112	0.000277556	0.00918811	0.0070222	Pth/Prkcd/Aqp11/Rab4b/Irs1/Edn1/Drd1/Myc/Appl2/Mapk14/Grb10/Klf15/Rap1a/Nr4a3	14	Biological Process	3.12142
133	response to reactive oxygen species	cardiac muscle hypertrophy	GO:0000302	21/577	281/18112	0.000278217	0.00918811	0.0070222	Tpm1/Prkcd/Becn1/Pdcd10/Edn1/Atp7a/Klf4/Ucp3/F3/Txnip/Ezh2/Pawr/Ppif/Bak1/Cblb/Ppargc1b/Areg/Bcl2/Il1a/Pla2g4a/Nr4a3	21	Biological Process	2.53009
134	negative regulation of blood vessel morphogenesis	negative regulation of angiogenesis	GO:2000181	12/577	114/18112	0.000279984	0.00918811	0.0070222	Plk2/Pparg/Adrb2/Gadd45a/Klf4/Faslg/Stard13/Spry2/Sh2b3/Slc12a2/Adamts1/Epn2	12	Biological Process	3.60018
135	positive regulation of epithelial cell proliferation	regulation of epithelial cell proliferation	GO:0050679	18/577	222/18112	0.00028049	0.00918811	0.0070222	Notch1/Atp7a/Tgfa/F3/Myc/Tbx18/Itpr1/Adora2b/Cav2/Vegfa/Azin1/Mtor/Has2/Apln/Nr4a3/Odam/Pdcl3/B4galt1	18	Biological Process	2.67622
136	cardiac vascular smooth muscle cell differentiation	cardiac vascular smooth muscle cell differentiation	GO:0060947	4/577	11/18112	0.000281364	0.00918811	0.0070222	Myocd/Notch1/Vegfa/Klf5	4	Biological Process	11.9795
137	positive regulation of muscle hypertrophy	cardiac muscle hypertrophy	GO:0014742	7/577	41/18112	0.00028145	0.00918811	0.0070222	Trpc3/Becn1/Edn1/Ptk2/Twf1/Mtor/Nr4a3	7	Biological Process	5.78322
138	epidermis morphogenesis	hair follicle morphogenesis	GO:0048730	7/577	41/18112	0.00028145	0.00918811	0.0070222	Notch1/Atp7a/Klf4/Runx1/Snai1/Bcl2/Ctsl	7	Biological Process	5.40365
139	hexose transmembrane transport	glucose transmembrane transport	GO:0008645	13/577	131/18112	0.000284449	0.0092276	0.00705238	Pth/Prkcd/Rab4b/Irs1/Edn1/Drd1/Myc/Appl2/Mapk14/Grb10/Klf15/Rap1a/Nr4a3	13	Biological Process	2.98724
140	negative regulation of vasculature development	negative regulation of angiogenesis	GO:1901343	12/577	115/18112	0.000303749	0.00973129	0.00743733	Plk2/Pparg/Adrb2/Gadd45a/Klf4/Faslg/Stard13/Spry2/Sh2b3/Slc12a2/Adamts1/Epn2	12	Biological Process	2.97909
141	hepaticobiliary system development	hepaticobiliary system development	GO:0061008	20/577	263/18112	0.000307737	0.00979819	0.00748847	Onecut1/Ccne1/Stat5b/Notch1/Adrb2/Atp7a/Tgfa/Myc/Tgfbr3/Aldh1a2/Itpr1/Man2a1/Ezh2/Gnpnat1/Runx1/Hlx/Bcl2/Ak2/Rap1a/Arf6	20	Biological Process	2.54476
142	cold-induced thermogenesis	cold-induced thermogenesis	GO:0106106	14/577	150/18112	0.000318848	0.00992441	0.00758493	Pparg/Notch1/Adrb2/Esrrg/Adrb3/Appl2/Vegfa/Ppargc1b/Gja1/Pctp/Grb10/Plcl2/Igf1r/Adipor1	14	Biological Process	3.12123
143	protein secretion	peptide hormone secretion	GO:0009306	27/577	410/18112	0.000318908	0.00992441	0.00758493	Apbb3/Pparg/Irs1/Arfip1/Cyb5r4/Camk2n1/Acvr1c/Glud1/Cacna1c/Cd200/Pde8b/Map4k4/Rab15/Rfx6/Mttp/Neurod1/Gja1/Slc12a2/Sec24a/Acsl4/Cplx1/Il1a/Sel1l/Rab11b/Rims2/Ezr/Arf6	27	Biological Process	2.05806
144	muscle contraction	muscle contraction	GO:0006936	23/577	325/18112	0.000319397	0.00992441	0.00758493	Tpm1/Myocd/Smad7/Actc1/Dmd/Adrb2/Edn1/Cald1/Drd1/Neurog1/Trim63/Cacna1c/Hsbp1/Pawr/Adora2b/Hcn4/Aldoa/Map2k1/Mtor/Cav3/Stc1/Cacna2d1/Atp1b1	23	Biological Process	2.27244
145	cell migration involved in sprouting angiogenesis	regulation of endothelial cell migration	GO:0002042	8/577	55/18112	0.00032874	0.0101345	0.00774551	Plk2/Notch1/Pdcd10/Klf4/Meox2/Stard13/Vegfa/Itgb1	8	Biological Process	4.20394
146	regulation of dephosphorylation	regulation of dephosphorylation	GO:0035303	13/577	133/18112	0.000330089	0.0101345	0.00774551	Prkcd/Ywhab/Nsmf/Bod1/Pawr/Gnai2/Ppargc1b/Ppp1r11/Sema4d/Hsp90b1/Ppp1r2/Chp2/Gna12	13	Biological Process	2.89747
147	cellular response to external stimulus	cellular response to nutrient levels	GO:0071496	28/577	433/18112	0.000333766	0.0101868	0.00778545	Myocd/Ccne1/Prkcd/Pparg/Bmf/Ireb2/Becn1/Col2a1/Gadd45a/Pdia3/Sik1/Map3k2/Wipi2/Pawr/Slc38a2/Adora2b/Bak1/Tnfrsf1a/Vegfa/Eln/Bcl2/Mtor/Gja1/Tnrc6a/Ctsl/Igf1r/Adamts1/Itgb1	28	Biological Process	2.12448
148	establishment of protein localization to extracellular region	peptide hormone secretion	GO:0035592	27/577	412/18112	0.000344237	0.0104445	0.00798246	Apbb3/Pparg/Irs1/Arfip1/Cyb5r4/Camk2n1/Acvr1c/Glud1/Cacna1c/Cd200/Pde8b/Map4k4/Rab15/Rfx6/Mttp/Neurod1/Gja1/Slc12a2/Sec24a/Acsl4/Cplx1/Il1a/Sel1l/Rab11b/Rims2/Ezr/Arf6	27	Biological Process	2.16958
149	endothelial cell migration	regulation of endothelial cell migration	GO:0043542	18/577	226/18112	0.000348501	0.0105121	0.00803408	Plk2/Pparg/Notch1/Pdcd10/Gadd45a/Klf4/Meox2/Ptk2/Stard13/Nus1/Adora2b/Vegfa/Emp2/Stc1/Prkx/Dnaja4/Cxcl13/Itgb1	18	Biological Process	2.35567
150	regulation of cell-matrix adhesion	cell-substrate junction assembly	GO:0001952	13/577	134/18112	0.000355156	0.0106505	0.00813989	Onecut1/Dmd/Ptk2/Fermt2/Jag1/Clasp2/Map4k4/Vegfa/Bcl2/Emp2/Cdk6/Acer2/Ptpra	13	Biological Process	3.23843
151	regulation of neurogenesis	axon extension	GO:0050767	29/577	457/18112	0.000358696	0.0106945	0.00817351	Pparg/Nefl/Notch1/Atxn1/Ywhah/Nptn/Ptk2/Myc/Foxg1/Ntf3/Appl2/Man2a1/Ezh2/Rnf6/Limk1/Mycn/Vegfa/Ndel1/Sema6b/Smad1/Map2k1/Epha4/Mtor/Sema4b/Sema4d/Rab21/Ntrk2/Rab11a/Ptpra	29	Biological Process	2.10426
152	Ras protein signal transduction	small GTPase mediated signal transduction	GO:0007265	24/577	349/18112	0.000363293	0.0107693	0.00823068	Pth/Plk2/Col3a1/Rab4b/Notch1/Col1a2/Ralbp1/Sos2/Stard13/Arhgap24/Rras2/Spry2/Ccna2/Map4k4/Rab30/Rab15/Kpnb1/Map2k1/Ssx2ip/Rab21/Rap1a/Arf6/Itgb1/Gna12	24	Biological Process	2.23836
153	morphogenesis of a branching structure	kidney epithelium development	GO:0001763	19/577	247/18112	0.000374032	0.0110243	0.00842557	Notch1/Edn1/Myc/Tgfbr2/Btrc/Tcf21/Spry2/Mycn/Vegfa/Ppp3r1/Tmed2/Areg/Bcl2/Cav3/Slc12a2/Tacstd2/Prdm1/Ermn/B4galt1	19	Biological Process	2.59965
154	connective tissue development	cartilage development involved in endochondral bone morphogenesis	GO:0061448	22/577	308/18112	0.000376884	0.0110453	0.00844158	Pth/Smad7/Pparg/Col3a1/Notch1/Edn1/Atp7a/Col2a1/Ift80/Tgfbi/Tgfbr2/Axin2/Mapk14/Pkdcc/Runx1/Mycn/Smad1/Snai1/Bmp3/Stc1/Col11a2/Slc39a13	22	Biological Process	2.04908
155	response to insulin	cellular response to insulin stimulus	GO:0032868	24/577	351/18112	0.000394629	0.0113443	0.0086701	Prkcd/Pparg/Irs1/Ucp3/Drd1/Acvr1c/Myc/Appl2/Insig1/Mapk14/Clasp2/Cav2/Gnai2/Ndel1/Rab15/Bcl2/Mtor/Abcc5/Grb10/Hprt1/Klf15/Igf1r/Adipor1/Ptpra	24	Biological Process	1.96943
156	branching morphogenesis of an epithelial tube	kidney epithelium development	GO:0048754	16/577	190/18112	0.000395909	0.0113443	0.0086701	Notch1/Edn1/Myc/Tgfbr2/Btrc/Tcf21/Spry2/Mycn/Vegfa/Ppp3r1/Areg/Bcl2/Cav3/Slc12a2/Tacstd2/B4galt1	16	Biological Process	2.5653
157	import across plasma membrane	inorganic cation import across plasma membrane	GO:0098739	16/577	190/18112	0.000395909	0.0113443	0.0086701	Prkcd/Adrb2/Trpv6/Kcnj14/Slc6a14/Cacna1c/Pawr/Hcn4/Slc7a11/Slc12a5/Slc12a2/Slc9a3/Atp1b1/Slc6a6/Itgb1/Slc15a2	16	Biological Process	2.46211
158	negative regulation of phosphorus metabolic process	negative regulation of kinase activity	GO:0010563	29/577	460/18112	0.000399096	0.0113443	0.0086701	Cdkn1b/Myocd/Smad7/Prkcd/Pparg/Atxn1/Dmd/Gadd45a/Ywhab/Camk2n1/Drd1/Ntf3/Pdcd4/Bod1/Stk39/Pkia/Spry2/Bak1/Cblb/Gnai2/Tmed2/Ppp1r11/Mtor/Cav3/Sh2b3/Grb10/Sema4d/Gskip/Hspa4	29	Biological Process	1.98106
159	negative regulation of phosphate metabolic process	negative regulation of kinase activity	GO:0045936	29/577	460/18112	0.000399096	0.0113443	0.0086701	Cdkn1b/Myocd/Smad7/Prkcd/Pparg/Atxn1/Dmd/Gadd45a/Ywhab/Camk2n1/Drd1/Ntf3/Pdcd4/Bod1/Stk39/Pkia/Spry2/Bak1/Cblb/Gnai2/Tmed2/Ppp1r11/Mtor/Cav3/Sh2b3/Grb10/Sema4d/Gskip/Hspa4	29	Biological Process	1.90201
160	regulation of actin filament-based process	negative regulation of cytoskeleton organization	GO:0032970	27/577	416/18112	0.000400283	0.0113443	0.0086701	Nox4/Tpm1/Prkcd/Edn1/Arfip1/Ssh2/Capza2/Fermt2/Sptbn2/Ntf3/Cacna1c/Clasp2/Hcn4/Limk1/Rnd3/Eln/Sptan1/Twf1/Gmfb/Mtor/Cav3/Stc1/Tacstd2/Il1a/Ctsl/Arf6/Odam	27	Biological Process	2.18998
161	dicarboxylic acid transport	carboxylic acid transport	GO:0006835	11/577	102/18112	0.000403686	0.0113487	0.0086735	Prkcd/Cck/Slc25a32/Slc7a11/Lrrc8d/Slc25a14/Abcc5/Gja1/Slc12a2/Ntrk2/Itgb1	11	Biological Process	3.25269
162	monosaccharide transmembrane transport	glucose transmembrane transport	GO:0015749	13/577	136/18112	0.000410176	0.0113487	0.0086735	Pth/Prkcd/Rab4b/Irs1/Edn1/Drd1/Myc/Appl2/Mapk14/Grb10/Klf15/Rap1a/Nr4a3	13	Biological Process	2.90999
163	cellular monovalent inorganic anion homeostasis	cellular anion homeostasis	GO:0030320	4/577	12/18112	0.000411441	0.0113487	0.0086735	Ptk2/Faslg/Slc12a5/Slc12a2	4	Biological Process	9.52486
164	cellular chloride ion homeostasis	cellular anion homeostasis	GO:0030644	4/577	12/18112	0.000411441	0.0113487	0.0086735	Ptk2/Faslg/Slc12a5/Slc12a2	4	Biological Process	9.78181
165	amide transport	peptide hormone secretion	GO:0042886	25/577	374/18112	0.000421663	0.011447	0.00874864	Pparg/Irs1/Edn1/Cyb5r4/Camk2n1/Acvr1c/Glud1/Car2/Slc25a32/Cacna1c/Pde8b/Slc7a11/Map4k4/Rfx6/Mttp/Neurod1/Abcc5/Gja1/Gltp/Acsl4/Cplx1/Rab11b/Rims2/Apln/Slc15a2	25	Biological Process	1.96034
166	epithelial tube morphogenesis	kidney epithelium development	GO:0060562	26/577	396/18112	0.00042821	0.0115639	0.00883794	Stk3/Notch1/Edn1/Myc/Cthrc1/Stard13/Tgfbr2/Btrc/Ccm2/Tgif1/Tcf21/Spry2/Kif26b/Mycn/Vegfa/Ppp3r1/Tmed2/Areg/Bcl2/Epha4/Cav3/Gja1/Slc12a2/Tacstd2/Prkx/B4galt1	26	Biological Process	1.85618
167	protein localization to extracellular region	peptide hormone secretion	GO:0071692	27/577	418/18112	0.000431212	0.0115843	0.00885356	Apbb3/Pparg/Irs1/Arfip1/Cyb5r4/Camk2n1/Acvr1c/Glud1/Cacna1c/Cd200/Pde8b/Map4k4/Rab15/Rfx6/Mttp/Neurod1/Gja1/Slc12a2/Sec24a/Acsl4/Cplx1/Il1a/Sel1l/Rab11b/Rims2/Ezr/Arf6	27	Biological Process	1.96425
168	regulation of phosphatase activity	regulation of dephosphorylation	GO:0010921	10/577	87/18112	0.000440054	0.0117606	0.0089883	Bod1/Pawr/Gnai2/Ppargc1b/Ppp1r11/Sema4d/Hsp90b1/Ppp1r2/Chp2/Gna12	10	Biological Process	3.30823
169	carboxylic acid transport	carboxylic acid transport	GO:0046942	22/577	313/18112	0.000469351	0.0124789	0.00953726	Prkcd/Slc7a10/Edn1/Myc/Slc35d2/Slc10a3/Cck/Slc6a14/Slc25a32/Slc38a2/Slc7a11/Lrrc8d/Slc25a14/Abcc5/Gja1/Slc12a2/Acsl4/Il1a/Pla2g4a/Ntrk2/Slc6a6/Itgb1	22	Biological Process	2.14713
170	positive regulation of striated muscle cell differentiation	striated muscle cell differentiation	GO:0051155	8/577	58/18112	0.000476052	0.0125922	0.00962382	Myocd/Edn1/Mapk14/Morf4l2/Bcl2/Mtor/Cav3/Hopx	8	Biological Process	4.29883
171	blood vessel endothelial cell migration	regulation of endothelial cell migration	GO:0043534	12/577	121/18112	0.00048526	0.0126413	0.00966135	Plk2/Pparg/Notch1/Pdcd10/Gadd45a/Klf4/Meox2/Stard13/Nus1/Vegfa/Emp2/Itgb1	12	Biological Process	2.82827
172	chondrocyte differentiation	cartilage development involved in endochondral bone morphogenesis	GO:0002062	12/577	121/18112	0.00048526	0.0126413	0.00966135	Pth/Smad7/Col3a1/Col2a1/Ift80/Tgfbi/Tgfbr2/Axin2/Mapk14/Pkdcc/Runx1/Col11a2	12	Biological Process	2.83646
173	small GTPase mediated signal transduction	small GTPase mediated signal transduction	GO:0007264	28/577	444/18112	0.000497264	0.0128582	0.00982717	Pth/Plk2/Col3a1/Rab4b/Notch1/Col1a2/Ralbp1/Sos2/Stard13/Arhgap24/Rras2/Spry2/Ccna2/Map4k4/Rab30/Rnd3/Rab15/Rhebl1/Kpnb1/Map2k1/Ssx2ip/Cdc42bpa/Cdon/Rab21/Rap1a/Arf6/Itgb1/Gna12	28	Biological Process	2.13596
174	neuron migration	pallium development	GO:0001764	16/577	194/18112	0.000498575	0.0128582	0.00982717	Col3a1/Lrig2/Drd1/Igsf10/Ptk2/Foxg1/Mdga2/Cck/Nsmf/Vegfa/Celsr3/Ndel1/Gja1/Pex7/Olfm1/Ntrk2	16	Biological Process	2.57005
175	positive regulation of nervous system development	axon extension	GO:0051962	24/577	358/18112	0.000523784	0.0132972	0.0101626	Pparg/Nefl/Notch1/Atxn1/Nptn/Ptk2/Myc/Foxg1/Ntf3/Man2a1/Flrt3/Limk1/Vegfa/Ndel1/Smad1/Map2k1/Epha4/Mtor/Sema4d/Lrrn1/Rab21/Ntrk2/Rab11a/Ptpra	24	Biological Process	2.17847
176	cell-matrix adhesion	cell-substrate junction assembly	GO:0007160	18/577	234/18112	0.000528438	0.0132972	0.0101626	Onecut1/Col3a1/Dmd/Ptk2/Tesk2/Fermt2/Jag1/Clasp2/Map4k4/Vegfa/Col5a3/Bcl2/Emp2/Cdk6/Acer2/Itgb1/B4galt1/Ptpra	18	Biological Process	2.5377
177	positive regulation of GTPase activity	small GTPase mediated signal transduction	GO:0043547	19/577	254/18112	0.000528484	0.0132972	0.0101626	Ralbp1/Sos2/Fermt2/Arhgap24/Ccl1/Ntf3/Ezh2/Rgs1/Cav2/Map4k4/Mex3b/Ndel1/Rgs8/Map2k1/Sema4d/Cxcl13/Rap1a/Odam/Itgb1	19	Biological Process	2.56731
178	positive regulation of muscle cell differentiation	striated muscle cell differentiation	GO:0051149	9/577	74/18112	0.000555323	0.0137443	0.0105044	Myocd/Edn1/Mapk14/Cth/Morf4l2/Bcl2/Mtor/Cav3/Hopx	9	Biological Process	3.6102
179	regulation of glucose import	glucose transmembrane transport	GO:0046324	9/577	74/18112	0.000555323	0.0137443	0.0105044	Pth/Prkcd/Irs1/Myc/Appl2/Mapk14/Grb10/Klf15/Rap1a	9	Biological Process	4.04378
180	visual learning	associative learning	GO:0008542	9/577	74/18112	0.000555323	0.0137443	0.0105044	Atxn1/Nptn/Drd1/Cck/Cacna1c/Pde8b/Slc7a11/Mtor/Itgb1	9	Biological Process	4.13452
181	regulation of endothelial cell migration	regulation of endothelial cell migration	GO:0010594	15/577	177/18112	0.000556913	0.0137443	0.0105044	Plk2/Pparg/Notch1/Pdcd10/Gadd45a/Klf4/Meox2/Stard13/Nus1/Adora2b/Vegfa/Emp2/Stc1/Dnaja4/Cxcl13	15	Biological Process	2.79054
182	positive regulation of cell growth	axon extension	GO:0030307	16/577	197/18112	0.000589849	0.0141072	0.0107817	Smad7/Edn1/Ptk2/Syt3/Limk1/Vegfa/Ndel1/Bcl2/Mtor/Sema4d/H3f3b/Acsl4/Ncbp1/Taf9b/Rims2/Rab11a	16	Biological Process	2.59595
183	learning	associative learning	GO:0007612	16/577	197/18112	0.000589849	0.0141072	0.0107817	Atxn1/Adrb2/Nptn/Drd1/Cck/Cacna1c/Pde8b/Slc7a11/Arf4/Gmfb/Slc12a5/Mtor/Ntrk2/Btg2/Itgb1/Ythdf1	16	Biological Process	2.63143
184	protein import into nucleus	protein import into nucleus	GO:0006606	15/577	178/18112	0.000590762	0.0141072	0.0107817	Kpna2/Stk3/Prkcd/Notch1/Ddx5/Drd1/Txnip/Ipo4/Appl2/Mapk14/Pkia/Tnfrsf1a/Ppp3r1/Kpnb1/Chp2	15	Biological Process	2.38798
185	positive regulation of protein kinase B signaling	regulation of protein kinase B signaling	GO:0051897	12/577	124/18112	0.000605839	0.0144005	0.0110059	Nox4/Stk3/F3/Ptk2/Cd28/Fermt2/Spry2/Vegfa/Mtdh/Mtor/Igf1r/Itgb1	12	Biological Process	2.95827
186	regulation of cell-substrate adhesion	cell-substrate junction assembly	GO:0010810	18/577	237/18112	0.000614095	0.0145298	0.0111047	Arl2/Onecut1/Notch1/Dmd/Ptk2/Fermt2/Jag1/Clasp2/Map4k4/Vegfa/Bcl2/Emp2/Has2/Cdk6/Tacstd2/Acer2/Itgb1/Ptpra	18	Biological Process	2.21574
187	tissue homeostasis	external encapsulating structure organization	GO:0001894	21/577	299/18112	0.000632407	0.0148261	0.0113311	Nox4/Pth/Col3a1/Notch1/Dram2/Adrb2/Col2a1/Car2/Stk39/Vegfa/Ppargc1b/Neurod1/Bcl2/Slc12a2/Col11a2/Pla2g4a/Tnfrsf11b/Clcn3/Klhl10/Vps54/Itgb1	21	Biological Process	2.01786
188	regulation of smooth muscle cell differentiation	regulation of smooth muscle cell differentiation	GO:0051150	6/577	34/18112	0.000640172	0.0148261	0.0113311	Myocd/Pdcd4/Cth/Ereg/Klf5/Med28	6	Biological Process	6.05138
189	organic anion transport	carboxylic acid transport	GO:0015711	25/577	385/18112	0.000643862	0.0148261	0.0113311	Prkcd/Slc7a10/Edn1/Slc25a5/Myc/Slc35d2/Slc10a3/Cck/Slc6a14/Slc25a32/Slc38a2/Slc7a11/Lrrc8d/Slc25a14/Mttp/Abcc5/Gja1/Slc12a2/Gltp/Acsl4/Il1a/Pla2g4a/Ntrk2/Slc6a6/Itgb1	25	Biological Process	2.20484
190	kidney epithelium development	kidney epithelium development	GO:0072073	14/577	161/18112	0.000652677	0.0149347	0.0114141	Smad7/Aqp11/Notch1/Myc/Vcan/Jag1/Tcf21/Kif26b/Vegfa/Smad1/Bcl2/Epha4/Tacstd2/Klf15	14	Biological Process	2.76795
191	protein dephosphorylation	regulation of dephosphorylation	GO:0006470	20/577	279/18112	0.000654369	0.0149347	0.0114141	Prkcd/Ywhab/Dusp2/Ssh2/Btrc/Nsmf/Bod1/Pawr/Gnai2/Ppp3r1/Ptp4a1/Bcl2/Ppp1r11/Ptpn4/Hsp90b1/Ppp1r2/Dusp13/Ppm1b/Gna12/Ptpra	20	Biological Process	2.24428
192	heart valve development	heart valve morphogenesis	GO:0003170	8/577	61/18112	0.000672825	0.0152882	0.0116843	Notch1/Tgfbr2/Jag1/Matr3/Tnfrsf1a/Mtor/Prdm1/Olfm1	8	Biological Process	3.87669
193	pallium development	pallium development	GO:0021543	18/577	239/18112	0.000677618	0.0153296	0.011716	Col3a1/Nefl/Dmd/Drd1/Acvr1c/Foxg1/Ezh2/Slc38a2/Ndel1/Sema6b/Neurod1/Bcl2/Cul5/Cdon/Ntrk2/Btg2/Igf1r/Nr4a3	18	Biological Process	2.22735
194	renal system development	kidney epithelium development	GO:0072001	25/577	387/18112	0.000693735	0.0156257	0.0119423	Myocd/Smad7/Aqp11/Notch1/C1galt1/Myc/Tbx18/Vcan/Jag1/Aldh1a2/Car2/Tcf21/Kif26b/Vegfa/Smad1/Bcl2/Epha4/Has2/Tacstd2/Prdm1/Prkx/Klf15/Stat4/Adamts1/Hspa4	25	Biological Process	1.97116
195	learning or memory	associative learning	GO:0007611	23/577	345/18112	0.000732837	0.0162991	0.0124569	Plk2/Atxn1/Adrb2/Nptn/Camk2n1/Drd1/Neurog1/Glud1/Ntf3/Cck/Cacna1c/Pde8b/Slc7a11/Arf4/Lhx8/Gmfb/Slc12a5/Mtor/Ntrk2/Btg2/Prkcg/Itgb1/Ythdf1	23	Biological Process	2.18707
196	regulation of actin cytoskeleton organization	negative regulation of cytoskeleton organization	GO:0032956	24/577	367/18112	0.000743148	0.0162991	0.0124569	Nox4/Tpm1/Prkcd/Edn1/Arfip1/Ssh2/Capza2/Fermt2/Sptbn2/Ntf3/Clasp2/Limk1/Rnd3/Eln/Sptan1/Twf1/Gmfb/Mtor/Cav3/Tacstd2/Il1a/Ctsl/Arf6/Odam	24	Biological Process	2.08567
197	heart contraction	cardiac muscle contraction	GO:0060047	18/577	241/18112	0.00074671	0.0162991	0.0124569	Tpm1/Smad7/Actc1/Dmd/Adrb2/Edn1/Tbx18/Cacna1c/Hcn4/Mtor/Cav3/Gja1/Stc1/Cacna2d1/Hopx/Sp4/Apln/Atp1b1	18	Biological Process	2.52663
198	regulation of protein dephosphorylation	regulation of dephosphorylation	GO:0035304	10/577	93/18112	0.000749777	0.0162991	0.0124569	Prkcd/Ywhab/Nsmf/Bod1/Pawr/Gnai2/Ppp1r11/Hsp90b1/Ppp1r2/Gna12	10	Biological Process	3.60544
199	regulation of lipid transport	regulation of lipid localization	GO:0032368	12/577	127/18112	0.000750613	0.0162991	0.0124569	Sar1b/Prkcd/Hbp1/Edn1/Faslg/Nus1/Abca5/Runx1/Sec24a/Acsl4/Il1a/Pla2g4a	12	Biological Process	3.08721
200	regulation of vascular associated smooth muscle cell migration	negative regulation of vascular associated smooth muscle cell proliferation	GO:1904752	6/577	35/18112	0.000752072	0.0162991	0.0124569	Tpm1/Myocd/Atp7a/Adamts1/Nr4a3/Gna12	6	Biological Process	5.57181
201	hair follicle morphogenesis	hair follicle morphogenesis	GO:0031069	6/577	35/18112	0.000752072	0.0162991	0.0124569	Notch1/Atp7a/Runx1/Snai1/Bcl2/Ctsl	6	Biological Process	5.41055
202	response to angiotensin	mesenchymal cell proliferation	GO:1990776	7/577	48/18112	0.000760523	0.0163449	0.0124919	Prkcd/Col3a1/Irs1/Myc/Car2/Adora2b/Igf1r	7	Biological Process	4.65587
203	urogenital system development	kidney epithelium development	GO:0001655	27/577	435/18112	0.000791168	0.016933	0.0129414	Cdkn1b/Myocd/Smad7/Aqp11/Notch1/C1galt1/Myc/Tbx18/Vcan/Jag1/Aldh1a2/Car2/Tcf21/Kif26b/Vegfa/Smad1/Bcl2/Epha4/Has2/Tacstd2/Prdm1/Prkx/Klf15/Igf1r/Stat4/Adamts1/Hspa4	27	Biological Process	1.89902
204	response to heat	positive regulation of lipid metabolic process	GO:0009408	13/577	146/18112	0.000806426	0.0171882	0.0131364	Prkcd/Pmp22/Hsbp1/Aldoa/Bcl2/Mtor/Il1a/Pla2g4a/Rbbp7/Dnaja4/Pdcl3/Psip1/Hspa4	13	Biological Process	2.72476
205	regulation of heart contraction	cardiac muscle contraction	GO:0008016	16/577	203/18112	0.00081589	0.0172411	0.0131769	Tpm1/Smad7/Dmd/Adrb2/Edn1/Tbx18/Cacna1c/Hcn4/Cav3/Gja1/Stc1/Cacna2d1/Hopx/Sp4/Apln/Atp1b1	16	Biological Process	2.69178
206	cellular response to extracellular stimulus	cellular response to nutrient levels	GO:0031668	21/577	305/18112	0.000816294	0.0172411	0.0131769	Myocd/Ccne1/Prkcd/Pparg/Bmf/Ireb2/Becn1/Col2a1/Pdia3/Sik1/Wipi2/Pawr/Slc38a2/Adora2b/Eln/Bcl2/Mtor/Tnrc6a/Ctsl/Adamts1/Itgb1	21	Biological Process	2.1093
207	visual behavior	associative learning	GO:0007632	9/577	78/18112	0.000818936	0.0172411	0.0131769	Atxn1/Nptn/Drd1/Cck/Cacna1c/Pde8b/Slc7a11/Mtor/Itgb1	9	Biological Process	3.26556
208	response to hydrogen peroxide	cardiac muscle hypertrophy	GO:0042542	16/577	204/18112	0.000859946	0.0180276	0.013778	Prkcd/Becn1/Pdcd10/Edn1/Klf4/F3/Txnip/Ezh2/Pawr/Ppif/Bak1/Cblb/Areg/Bcl2/Pla2g4a/Nr4a3	16	Biological Process	2.36307
209	cellular response to vitamin	cellular response to nutrient levels	GO:0071295	7/577	49/18112	0.000863285	0.0180276	0.013778	Pparg/Col2a1/Pdia3/Pawr/Eln/Adamts1/Itgb1	7	Biological Process	4.61252
210	establishment of mitotic spindle localization	establishment of mitotic spindle localization	GO:0040001	6/577	36/18112	0.000878499	0.0182714	0.0139643	Clasp2/Spry2/Ndel1/Kpnb1/Gja1/Itgb1	6	Biological Process	5.40999
211	regulation of pH	cellular anion homeostasis	GO:0006885	10/577	95/18112	0.000886158	0.0183566	0.0140294	Aqp11/Edn1/Faslg/Car2/Ttpa/Rab38/Bcl2/Slc12a5/Slc9a3/Chp2	10	Biological Process	3.31699
212	axon extension	axon extension	GO:0048675	13/577	148/18112	0.000915609	0.0186668	0.0142665	Edn1/Clasp2/Rnf6/Limk1/Vegfa/Ndel1/Sema6b/Sema4b/Sema4d/Olfm1/Rab21/Rab11a/Itgb1	13	Biological Process	2.76893
213	regulation of cold-induced thermogenesis	cold-induced thermogenesis	GO:0120161	13/577	148/18112	0.000915609	0.0186668	0.0142665	Notch1/Adrb2/Esrrg/Adrb3/Appl2/Vegfa/Ppargc1b/Gja1/Pctp/Grb10/Plcl2/Igf1r/Adipor1	13	Biological Process	2.88547
214	negative regulation of MAPK cascade	negative regulation of kinase activity	GO:0043409	15/577	186/18112	0.000930386	0.0188934	0.0144397	Prkcd/Pparg/Dmd/Klf4/Dusp2/Myc/Pdcd4/Timp3/Spry2/Epha4/Cav3/Sh2b3/Dusp13/Ezr/Igf1r	15	Biological Process	2.36262
215	nucleocytoplasmic transport	protein import into nucleus	GO:0006913	22/577	330/18112	0.00094759	0.0191673	0.014649	Kpna2/Stk3/Prkcd/Notch1/Atxn1/Ddx5/Drd1/Txnip/Ipo4/Ythdc1/Appl2/Mapk14/Pkia/Tnfrsf1a/Bach2/Ppp3r1/Wipf1/Neurod1/Kpnb1/Ncbp1/Inpp4b/Chp2	22	Biological Process	1.97237
216	regulation of blood vessel endothelial cell migration	regulation of endothelial cell migration	GO:0043535	10/577	96/18112	0.000961618	0.0192864	0.01474	Plk2/Pparg/Notch1/Pdcd10/Gadd45a/Klf4/Meox2/Stard13/Nus1/Vegfa	10	Biological Process	3.29559
217	fatty acid oxidation	fatty acid oxidation	GO:0019395	11/577	113/18112	0.000962754	0.0192864	0.01474	Pparg/Irs1/Ehhadh/Appl2/Mapk14/Mtor/Pex7/Cyp24a1/Etfdh/Nr4a3/Adipor1	11	Biological Process	2.91515
218	cellular response to nutrient levels	cellular response to nutrient levels	GO:0031669	19/577	267/18112	0.000964692	0.0192864	0.01474	Ccne1/Prkcd/Pparg/Bmf/Ireb2/Becn1/Col2a1/Pdia3/Sik1/Wipi2/Pawr/Slc38a2/Eln/Bcl2/Mtor/Tnrc6a/Ctsl/Adamts1/Itgb1	19	Biological Process	2.23743
219	glycoprotein biosynthetic process	glycosylation	GO:0009101	20/577	288/18112	0.000969482	0.0193073	0.014756	Galnt3/Aqp11/Galnt14/Galnt13/Atp7a/C1galt1/St6galnac3/B3gnt7/Itm2b/Man2a1/Nus1/Pawr/B4galt3/Galnt7/Ube2j1/Bcl2/Acer2/Galnt5/St8sia3/B4galt1	20	Biological Process	2.32237
220	nuclear transport	protein import into nucleus	GO:0051169	22/577	331/18112	0.000985612	0.0194781	0.0148865	Kpna2/Stk3/Prkcd/Notch1/Atxn1/Ddx5/Drd1/Txnip/Ipo4/Ythdc1/Appl2/Mapk14/Pkia/Tnfrsf1a/Bach2/Ppp3r1/Wipf1/Neurod1/Kpnb1/Ncbp1/Inpp4b/Chp2	22	Biological Process	2.06485
221	response to monosaccharide	response to glucose	GO:0034284	22/577	331/18112	0.000985612	0.0194781	0.0148865	Nox4/Cdkn1b/Prkcd/Aqp4/Camk2n1/Txnip/Ptk2/Acvr1c/Tgfbr2/Mapk14/Pde8b/Map4k4/Eln/Rfx6/Neurod1/Bcl2/Gja1/Il1a/Rab11b/Ctsl/Igf1r/Rap1a	22	Biological Process	2.02857
222	heat generation	prostaglandin secretion	GO:0031649	5/577	25/18112	0.00100934	0.0198666	0.0151835	Adrb2/Adrb3/Il1a/Pla2g4a/Apln	5	Biological Process	5.77933
223	regulation of membrane potential	sodium ion transport	GO:0042391	29/577	488/18112	0.00101719	0.0198666	0.0151835	Pmp22/Atxn1/Ywhah/Dmd/Adrb2/Edn1/Drd1/Nr3c2/Myc/Tbx18/Cck/Cacna1c/Pawr/Gria4/Hcn4/Bak1/Bnip3l/Bcl2/Mtor/Cav3/Gja1/Cacna2d1/Gabra1/Gabra4/Igsf11/Rims2/Ntrk2/Atp1b1/Kcnk1	29	Biological Process	1.84412
224	vascular associated smooth muscle cell differentiation	cardiac vascular smooth muscle cell differentiation	GO:0035886	6/577	37/18112	0.00102068	0.0198666	0.0151835	Myocd/Notch1/Pdcd4/Cth/Vegfa/Klf5	6	Biological Process	4.75047
225	positive regulation of mesenchymal cell proliferation	mesenchymal cell proliferation	GO:0002053	6/577	37/18112	0.00102068	0.0198666	0.0151835	Irs1/Myc/Tbx18/Tgfbr2/Mycn/Vegfa	6	Biological Process	5.22902
226	morphogenesis of an epithelial sheet	epiboly	GO:0002011	8/577	65/18112	0.00103197	0.0199359	0.0152364	Notch1/Pdcd10/Fermt2/Arhgap24/Jag1/Clasp2/Flrt3/Mtor	8	Biological Process	3.97764
227	regulation of vascular associated smooth muscle cell differentiation	regulation of smooth muscle cell differentiation	GO:1905063	4/577	15/18112	0.00105136	0.0200208	0.0153013	Myocd/Pdcd4/Cth/Klf5	4	Biological Process	7.75739
228	alanine transport	amino acid transmembrane transport	GO:0032328	4/577	15/18112	0.00105136	0.0200208	0.0153013	Slc7a10/Slc6a14/Slc38a2/Slc6a6	4	Biological Process	8.61809
229	morphogenesis of a branching epithelium	kidney epithelium development	GO:0061138	17/577	228/18112	0.00105575	0.0200208	0.0153013	Notch1/Edn1/Myc/Tgfbr2/Btrc/Tcf21/Spry2/Mycn/Vegfa/Ppp3r1/Tmed2/Areg/Bcl2/Cav3/Slc12a2/Tacstd2/B4galt1	17	Biological Process	2.39488
230	protein localization to nucleus	protein import into nucleus	GO:0034504	22/577	333/18112	0.00106562	0.0201336	0.0153875	Arl2/Kpna2/Stk3/Prkcd/Irs1/Notch1/Ddx5/Drd1/Paf1/Txnip/Ipo4/Fermt2/Appl2/Cct3/Mapk14/Pkia/Cav2/Tnfrsf1a/Ppp3r1/Kpnb1/Cct5/Chp2	22	Biological Process	2.06747
231	regulation of cellular pH	cellular anion homeostasis	GO:0030641	9/577	81/18112	0.00107702	0.020201	0.015439	Aqp11/Faslg/Car2/Ttpa/Rab38/Bcl2/Slc12a5/Slc9a3/Chp2	9	Biological Process	3.48612
232	artery morphogenesis	cardiac vascular smooth muscle cell differentiation	GO:0048844	9/577	81/18112	0.00107702	0.020201	0.015439	Myocd/Smad7/Col3a1/Notch1/Edn1/Jag1/Vegfa/Prdm1/Kat6a	9	Biological Process	3.2123
233	epithelial cell development	endothelial cell differentiation	GO:0002064	18/577	249/18112	0.00108689	0.0202389	0.015468	Onecut1/Notch1/Dmd/C1galt1/Jag1/Ccm2/Tnfrsf1a/Vegfa/Gja1/Stc1/Cdk6/Prdm1/Il1a/Ezr/Klf5/Rap1a/Itgb1/B4galt1	18	Biological Process	2.3756
234	stress-activated MAPK cascade	stress-activated MAPK cascade	GO:0051403	18/577	249/18112	0.00108689	0.0202389	0.015468	Stk3/Pdcd10/Gadd45a/Nr2c2/Ptk2/Myc/Pdcd4/Mapk14/Stk39/Map4k4/Vegfa/Map2k1/Cav3/Mdfi/Il1a/Mturn/Ezr/Igf1r	18	Biological Process	2.29935
235	positive regulation of ion transport	regulation of calcium ion transport	GO:0043270	22/577	334/18112	0.00110768	0.0204812	0.0156532	Trpc3/Hbp1/Dmd/Adrb2/Edn1/Atp7a/Drd1/Cck/Itpr1/Cacna1c/Stk39/Bak1/Slc12a2/Stc1/Cacna2d1/Sphk2/Trpc1/Il1a/Pla2g4a/Atp1b1/Vmp1/Itgb1	22	Biological Process	2.03899
236	protein glycosylation	glycosylation	GO:0006486	16/577	209/18112	0.00111181	0.0204812	0.0156532	Galnt3/Aqp11/Galnt14/Galnt13/C1galt1/St6galnac3/B3gnt7/Man2a1/Nus1/B4galt3/Galnt7/Ube2j1/Acer2/Galnt5/St8sia3/B4galt1	16	Biological Process	2.54844
237	macromolecule glycosylation	glycosylation	GO:0043413	16/577	209/18112	0.00111181	0.0204812	0.0156532	Galnt3/Aqp11/Galnt14/Galnt13/C1galt1/St6galnac3/B3gnt7/Man2a1/Nus1/B4galt3/Galnt7/Ube2j1/Acer2/Galnt5/St8sia3/B4galt1	16	Biological Process	2.56944
238	negative regulation of protein phosphorylation	negative regulation of kinase activity	GO:0001933	23/577	356/18112	0.00111677	0.0204994	0.0156671	Cdkn1b/Myocd/Smad7/Prkcd/Pparg/Dmd/Gadd45a/Camk2n1/Drd1/Ntf3/Pdcd4/Stk39/Pkia/Spry2/Bak1/Cblb/Tmed2/Mtor/Cav3/Sh2b3/Sema4d/Gskip/Hspa4	23	Biological Process	1.82622
239	sodium ion transport	sodium ion transport	GO:0006814	18/577	250/18112	0.0011375	0.0208057	0.0159012	Ywhah/Dmd/Adrb2/Edn1/Slc20a1/Sik1/Slc10a3/Slc6a14/Slc38a2/Stk39/Hcn4/Cav3/Slc12a2/Slc6a2/Slc9a3/Atp1b1/Kcnk1/Slc6a6	18	Biological Process	2.04277
240	neuron projection extension	axon extension	GO:1990138	16/577	210/18112	0.00116904	0.0212321	0.016227	Edn1/Syt3/Clasp2/Rnf6/Flrt3/Limk1/Vegfa/Ndel1/Sema6b/Sema4b/Sema4d/Olfm1/Rab21/Rims2/Rab11a/Itgb1	16	Biological Process	2.42935
241	negative regulation of phosphorylation	negative regulation of kinase activity	GO:0042326	25/577	402/18112	0.00118762	0.0213716	0.0163337	Cdkn1b/Myocd/Smad7/Prkcd/Pparg/Atxn1/Dmd/Gadd45a/Camk2n1/Drd1/Ntf3/Pdcd4/Stk39/Pkia/Spry2/Bak1/Cblb/Tmed2/Mtor/Cav3/Sh2b3/Grb10/Sema4d/Gskip/Hspa4	25	Biological Process	2.00407
242	response to alcohol	hepaticobiliary system development	GO:0097305	28/577	470/18112	0.00118915	0.0213716	0.0163337	Ccne1/Pth/Stat5b/Prkcd/Pparg/Ireb2/Actc1/Nefl/Klf9/Tnfsf4/Klf4/Pdia3/Drd1/Gramd1a/Xrn1/Myc/Tgfbr2/Sptbn2/Tgfbr3/Itpr1/Hcn4/Usp46/Bak1/Tnfrsf1a/Bcl2/Sphk2/Igf1r/Adamts1	28	Biological Process	1.71807
243	regulation of extent of cell growth	axon extension	GO:0061387	12/577	134/18112	0.00120373	0.0215585	0.0164765	Omg/Clasp2/Rnf6/Limk1/Vegfa/Ndel1/Sema6b/Sema4b/Sema4d/Olfm1/Rab21/Rab11a	12	Biological Process	2.59526
244	peptide transport	peptide hormone secretion	GO:0015833	22/577	337/18112	0.00124253	0.0221764	0.0169488	Pparg/Irs1/Edn1/Cyb5r4/Camk2n1/Acvr1c/Glud1/Car2/Cacna1c/Pde8b/Slc7a11/Map4k4/Rfx6/Neurod1/Abcc5/Gja1/Acsl4/Cplx1/Rab11b/Rims2/Apln/Slc15a2	22	Biological Process	1.94156
245	ear development	ear development	GO:0043583	19/577	273/18112	0.00125281	0.0222828	0.0170301	Cdkn1b/Notch1/Edn1/Col2a1/Neurog1/Myc/Cthrc1/Foxg1/Tbx18/Jag1/Ccm2/Insig1/Spry2/Ccna2/Mycn/Neurod1/Bcl2/Epha4/Nr4a3	19	Biological Process	2.26719
246	cellular response to nutrient	cellular response to nutrient levels	GO:0031670	8/577	67/18112	0.00126158	0.0223616	0.0170903	Ccne1/Pparg/Col2a1/Pdia3/Pawr/Eln/Adamts1/Itgb1	8	Biological Process	3.45579
247	regulation of protein polymerization	negative regulation of cytoskeleton organization	GO:0032271	16/577	212/18112	0.00129099	0.0227817	0.0174113	Arl2/Tpm1/Cdkn1b/Prkcd/Mapre3/Ssh2/Capza2/Sptbn2/Clasp2/Eln/Sptan1/Twf1/Mtor/Cav3/Clip1/Arf6	16	Biological Process	2.33353
248	response to light stimulus	associative learning	GO:0009416	23/577	360/18112	0.00129411	0.0227817	0.0174113	Fbxl12/Prkcd/Nr2f6/Pparg/Bmf/Atxn1/Nptn/Sik1/Dcun1d3/Drd1/Myc/Cck/Cacna1c/Pde8b/Slc7a11/Bak1/Bcl2/Polk/Map4k3/Mtor/Ube2a/Ntrk2/Itgb1	23	Biological Process	2.17053
249	positive regulation of kinase activity	positive regulation of protein serine/threonine kinase activity	GO:0033674	29/577	496/18112	0.00130396	0.022877	0.0174842	Nox4/Cdkn1b/Prkcd/Irs1/Pdcd10/Adrb2/Edn1/Mmd/Tgfa/Mapre3/Ptk2/Tgfbr2/Axin2/Cacul1/Fermt2/Ntf3/Bora/Ezh2/Spry2/Vegfa/Areg/Map2k1/Epha4/Emp2/Ereg/Ephb6/Ntrk2/Igf1r/Rap1a	29	Biological Process	1.7609
250	positive regulation of cold-induced thermogenesis	cold-induced thermogenesis	GO:0120162	10/577	100/18112	0.001318	0.0230449	0.0176125	Adrb2/Esrrg/Adrb3/Appl2/Vegfa/Ppargc1b/Gja1/Grb10/Igf1r/Adipor1	10	Biological Process	2.95935
251	protein import	protein import into nucleus	GO:0017038	17/577	233/18112	0.0013375	0.0233068	0.0178127	Kpna2/Stk3/Prkcd/Notch1/Ddx5/Drd1/Txnip/Ipo4/Appl2/Mapk14/Pkia/Tnfrsf1a/Ppp3r1/Kpnb1/Pex7/Chp2/Hspa4	17	Biological Process	2.41351
252	cellular response to platelet-derived growth factor stimulus	regulation of smooth muscle cell migration	GO:0036120	6/577	39/18112	0.00135741	0.0234951	0.0179566	Pparg/Atp7a/Myc/Ccna2/Gja1/Has2	6	Biological Process	4.86493
253	cell volume homeostasis	cellular anion homeostasis	GO:0006884	6/577	39/18112	0.00135741	0.0234951	0.0179566	Aqp11/Aqp4/Anxa7/Slc12a5/Slc12a2/Clcn3	6	Biological Process	5.27172
254	nucleobase biosynthetic process	nucleobase biosynthetic process	GO:0046112	4/577	16/18112	0.00136674	0.0234989	0.0179595	Cmpk1/Mtor/Hprt1/Ctps2	4	Biological Process	7.12156
255	regulation of apoptotic process involved in morphogenesis	regulation of apoptotic process involved in development	GO:1902337	4/577	16/18112	0.00136674	0.0234989	0.0179595	Notch1/Tgfbr3/Tnfrsf1a/B4galt1	4	Biological Process	7.57
256	regulation of axon extension	axon extension	GO:0030516	11/577	118/18112	0.00137443	0.0235525	0.0180005	Clasp2/Rnf6/Limk1/Vegfa/Ndel1/Sema6b/Sema4b/Sema4d/Olfm1/Rab21/Rab11a	11	Biological Process	3.02774
257	lipid localization	regulation of lipid localization	GO:0010876	27/577	452/18112	0.00138992	0.0237391	0.0181431	Sar1b/Stat5b/Prkcd/Pparg/Hbp1/Edn1/Gramd1a/Acvr1c/Faslg/Slc10a3/Nus1/Ttpa/Abca5/Cds1/Runx1/Spns1/Mttp/Pctp/Gltp/Sec24a/Acsl4/Il1a/Pla2g4a/Arl8b/Hdlbp/Rab11a/Vmp1	27	Biological Process	1.9234
258	regulation of metal ion transport	regulation of calcium ion transport	GO:0010959	27/577	453/18112	0.00143493	0.0244269	0.0186688	Trpc3/Hbp1/Ywhah/Dmd/Adrb2/Atp7a/Sik1/Drd1/Itpr1/Cacna1c/Pawr/Stk39/Bak1/Gnai2/Rrad/Bcl2/Cav3/Gja1/Stc1/Cacna2d1/Sphk2/Trpc1/Slc9a3/Snx27/Atp1b1/Vmp1/Itgb1	27	Biological Process	2.00196
259	response to dietary excess	cold-induced thermogenesis	GO:0002021	6/577	40/18112	0.00155462	0.0260348	0.0198977	Pparg/Adrb2/Acvr1c/Adrb3/Appl2/Mapk14	6	Biological Process	4.50929
260	positive regulation of cyclase activity	cold-induced thermogenesis	GO:0031281	6/577	40/18112	0.00155462	0.0260348	0.0198977	Adrb2/Drd1/Adrb3/Mapk14/Cacna1c/Adora2b	6	Biological Process	4.48385
261	lipid oxidation	fatty acid oxidation	GO:0034440	11/577	120/18112	0.00157513	0.0261239	0.0199657	Pparg/Irs1/Ehhadh/Appl2/Mapk14/Mtor/Pex7/Cyp24a1/Etfdh/Nr4a3/Adipor1	11	Biological Process	3.16161
262	stress-activated protein kinase signaling cascade	stress-activated MAPK cascade	GO:0031098	18/577	258/18112	0.00161954	0.0267667	0.020457	Stk3/Pdcd10/Gadd45a/Nr2c2/Ptk2/Myc/Pdcd4/Mapk14/Stk39/Map4k4/Vegfa/Map2k1/Cav3/Mdfi/Il1a/Mturn/Ezr/Igf1r	18	Biological Process	2.10893
263	cellular component disassembly	negative regulation of cytoskeleton organization	GO:0022411	26/577	434/18112	0.00162427	0.0267667	0.020457	Tpm1/Becn1/Adrb2/Slc25a5/Acvr1c/Myc/Capza2/Sptbn2/Wipi2/Blcap/Clasp2/Map4k4/Sptan1/Bnip3l/Ndel1/Twf1/Epha4/Nmnat1/Mid1ip1/Smarcd2/Eif2d/Ssrp1/Gspt1/Igf1r/Arf6/Vmp1	26	Biological Process	2.01235
264	regulation of protein-containing complex assembly	negative regulation of cytoskeleton organization	GO:0043254	26/577	435/18112	0.00167723	0.0273752	0.0209221	Arl2/Tpm1/Cdkn1b/Sar1b/Prkcd/Bmf/Cand1/Mapre3/Ssh2/Capza2/Fermt2/Sptbn2/Cck/Clasp2/Bak1/Vegfa/Eln/Sptan1/Twf1/Mtor/Cav3/H3f3b/Clip1/Cxcl13/Riok3/Arf6	26	Biological Process	1.71224
265	protein polymerization	negative regulation of cytoskeleton organization	GO:0051258	19/577	280/18112	0.00167876	0.0273752	0.0209221	Arl2/Tpm1/Cdkn1b/Prkcd/Nefl/Mapre3/Ssh2/Capza2/Sptbn2/Clasp2/Eln/Sptan1/Ndel1/Twf1/Mtor/Cav3/Clip1/Mid1ip1/Arf6	19	Biological Process	2.00486
266	response to endoplasmic reticulum stress	ERAD pathway	GO:0034976	18/577	259/18112	0.00169045	0.0273752	0.0209221	Aqp11/Pmp22/Pdia3/Tmub2/Pdia6/Dnajb9/Itpr1/Chac1/Tmx1/Tmub1/Bak1/Erlin1/Tmed2/Ube2j1/Bcl2/Hsp90b1/Sel1l/Herpud1	18	Biological Process	2.07203
267	cellular response to peptide hormone stimulus	cellular response to insulin stimulus	GO:0071375	24/577	390/18112	0.00169839	0.0273752	0.0209221	Stat5b/Prkcd/Pparg/Irs1/Edn1/Col2a1/Drd1/Ptk2/Myc/Car2/Appl2/Insig1/Clasp2/Cav2/Ccna2/Gnai2/Ndel1/Rab15/Grb10/Hprt1/Igf1r/Nr4a3/Adipor1/Ptpra	24	Biological Process	1.94518
268	response to glucose	response to glucose	GO:0009749	20/577	302/18112	0.00171579	0.0273752	0.0209221	Nox4/Cdkn1b/Prkcd/Aqp4/Camk2n1/Txnip/Ptk2/Acvr1c/Tgfbr2/Mapk14/Pde8b/Map4k4/Rfx6/Neurod1/Bcl2/Gja1/Rab11b/Ctsl/Igf1r/Rap1a	20	Biological Process	2.28321
269	digestive system development	intestinal epithelial cell differentiation	GO:0055123	14/577	178/18112	0.00172436	0.0273752	0.0209221	Myocd/Col3a1/Notch1/C1galt1/Tgfbr2/Aldh1a2/Cdx2/Pkdcc/Tcf21/Hlx/Bcl2/Prdm1/Igf1r/Klf5	14	Biological Process	2.55401
270	sulfur compound transport	oligopeptide transmembrane transport	GO:0072348	7/577	55/18112	0.00173062	0.0273752	0.0209221	Slc19a2/Slc7a11/Lrrc8d/Slc25a14/Abcc5/Gja1/Slc6a6	7	Biological Process	4.11889
271	diet induced thermogenesis	cold-induced thermogenesis	GO:0002024	4/577	17/18112	0.00174262	0.0273752	0.0209221	Pparg/Adrb2/Adrb3/Appl2	4	Biological Process	7.23224
272	membrane depolarization during cardiac muscle cell action potential	cardiac muscle contraction	GO:0086012	4/577	17/18112	0.00174262	0.0273752	0.0209221	Cacna1c/Hcn4/Cav3/Cacna2d1	4	Biological Process	6.73462
273	negative regulation of smooth muscle cell differentiation	regulation of smooth muscle cell differentiation	GO:0051151	4/577	17/18112	0.00174262	0.0273752	0.0209221	Pdcd4/Ereg/Klf5/Med28	4	Biological Process	8.099
274	regulation of apoptotic process involved in development	regulation of apoptotic process involved in development	GO:1904748	4/577	17/18112	0.00174262	0.0273752	0.0209221	Notch1/Tgfbr3/Tnfrsf1a/B4galt1	4	Biological Process	7.86918
275	glycosylceramide metabolic process	ceramide biosynthetic process	GO:0006677	4/577	17/18112	0.00174262	0.0273752	0.0209221	Prkcd/Ugt8/St6galnac3/B4galt3	4	Biological Process	8.08065
276	endothelium development	endothelial cell differentiation	GO:0003158	12/577	140/18112	0.00175405	0.0273752	0.0209221	Notch1/Dmd/Stard13/Jag1/Ccm2/Tnfrsf1a/Vegfa/Gja1/Stc1/Btg1/Ezr/Rap1a	12	Biological Process	2.51486
277	regulation of supramolecular fiber organization	negative regulation of cytoskeleton organization	GO:1902903	24/577	391/18112	0.0017569	0.0273752	0.0209221	Arl2/Nox4/Tpm1/Cdkn1b/Prkcd/Edn1/Arfip1/Mapre3/Ssh2/Capza2/Fermt2/Sptbn2/Clasp2/Limk1/Eln/Sptan1/Twf1/Gmfb/Mtor/Cav3/Tacstd2/Clip1/Mid1ip1/Arf6	24	Biological Process	2.11133
278	lipid transport	regulation of lipid localization	GO:0006869	24/577	391/18112	0.0017569	0.0273752	0.0209221	Sar1b/Prkcd/Pparg/Hbp1/Edn1/Gramd1a/Faslg/Slc10a3/Nus1/Ttpa/Abca5/Runx1/Spns1/Mttp/Pctp/Gltp/Sec24a/Acsl4/Il1a/Pla2g4a/Arl8b/Hdlbp/Rab11a/Vmp1	24	Biological Process	1.90904
279	import into cell	inorganic cation import across plasma membrane	GO:0098657	17/577	239/18112	0.0017572	0.0273752	0.0209221	Prkcd/Adrb2/Trpv6/Kcnj14/Slc6a14/Cacna1c/Pawr/Hcn4/Slc7a11/Slc12a5/Slc12a2/Slc6a2/Slc9a3/Atp1b1/Slc6a6/Itgb1/Slc15a2	17	Biological Process	2.26943
280	negative regulation of cellular catabolic process	negative regulation of RNA catabolic process	GO:0031330	18/577	260/18112	0.00176397	0.0273752	0.0209221	Aqp11/Bmf/Becn1/Lrig2/Ptk2/Dnd1/Tent5c/Axin2/Timp3/Tob1/Vegfa/Bcl2/Epha4/Mtor/Nmnat1/Prkcg/Pdcl3/Trdmt1	18	Biological Process	2.18054
281	regulation of sprouting angiogenesis	negative regulation of angiogenesis	GO:1903670	6/577	41/18112	0.00177288	0.0273752	0.0209221	Klf4/Stard13/Vegfa/Smad1/Sh2b3/Epn2	6	Biological Process	4.17296
282	positive regulation of behavior	behavioral defense response	GO:0048520	6/577	41/18112	0.00177288	0.0273752	0.0209221	Drd1/Nr2c2/Cck/Mtor/Gja1/Nr4a3	6	Biological Process	4.57998
283	positive regulation of protein kinase activity	positive regulation of protein serine/threonine kinase activity	GO:0045860	25/577	414/18112	0.00177815	0.0273752	0.0209221	Nox4/Cdkn1b/Prkcd/Pdcd10/Adrb2/Edn1/Mmd/Tgfa/Mapre3/Ptk2/Tgfbr2/Axin2/Cacul1/Fermt2/Ntf3/Bora/Ezh2/Spry2/Vegfa/Areg/Map2k1/Epha4/Emp2/Ereg/Rap1a	25	Biological Process	1.97906
284	response to carbohydrate	response to glucose	GO:0009743	23/577	369/18112	0.00178357	0.0273752	0.0209221	Nox4/Cdkn1b/Prkcd/Aqp4/Camk2n1/Txnip/Ptk2/Acvr1c/Myc/Tgfbr2/Mapk14/Pde8b/Map4k4/Eln/Rfx6/Neurod1/Bcl2/Gja1/Il1a/Rab11b/Ctsl/Igf1r/Rap1a	23	Biological Process	2.03281
285	organic acid transport	carboxylic acid transport	GO:0015849	22/577	347/18112	0.00179866	0.0273752	0.0209221	Prkcd/Pparg/Slc7a10/Edn1/Myc/Slc10a3/Cck/Slc6a14/Slc25a32/Slc38a2/Slc7a11/Lrrc8d/Slc25a14/Abcc5/Gja1/Slc12a2/Acsl4/Il1a/Pla2g4a/Ntrk2/Slc6a6/Itgb1	22	Biological Process	2.0815
286	ovulation cycle	development of primary female sexual characteristics	GO:0042698	11/577	122/18112	0.00179919	0.0273752	0.0209221	Ccne1/Stat5b/Adrb2/Cmpk1/Runx1/Azin1/Has2/Pla2g4a/Ereg/Igf1r/Adamts1	11	Biological Process	2.96357
287	cellular response to steroid hormone stimulus	steroid hormone mediated signaling pathway	GO:0071383	18/577	261/18112	0.00184017	0.0279164	0.0213357	Klf9/Ywhah/Edn1/Esrrg/Ddx5/Nr3c2/Trim63/Tcf21/Rnf6/Hcn4/Vegfa/Eln/Ppargc1b/Ube2i/Strn3/Stc1/Ntrk2/Igf1r	18	Biological Process	2.14038
288	response to platelet-derived growth factor	regulation of smooth muscle cell migration	GO:0036119	6/577	42/18112	0.0020136	0.0299363	0.0228794	Pparg/Atp7a/Myc/Ccna2/Gja1/Has2	6	Biological Process	4.4514
289	early endosome to late endosome transport	early endosome to late endosome transport	GO:0045022	6/577	42/18112	0.0020136	0.0299363	0.0228794	Becn1/Map2k1/Emp2/Fhip1b/Rab21/Ezr	6	Biological Process	4.67047
290	homeostasis of number of cells within a tissue	negative regulation of ossification	GO:0048873	6/577	42/18112	0.0020136	0.0299363	0.0228794	Pth/Notch1/Vegfa/Bcl2/Klhl10/Vps54	6	Biological Process	4.63627
291	regulation of intracellular pH	cellular anion homeostasis	GO:0051453	8/577	72/18112	0.00201575	0.0299363	0.0228794	Aqp11/Faslg/Car2/Ttpa/Rab38/Bcl2/Slc12a5/Slc9a3	8	Biological Process	3.49125
292	glycoprotein metabolic process	glycosylation	GO:0009100	22/577	351/18112	0.00207417	0.0304803	0.0232952	Galnt3/Aqp11/Galnt14/Galnt13/Atp7a/C1galt1/Col2a1/St6galnac3/B3gnt7/Itm2b/Man2a1/Nus1/Pawr/B4galt3/Galnt7/Ube2j1/Bcl2/Acer2/Galnt5/St8sia3/Ctsl/B4galt1	22	Biological Process	2.11222
293	lung development	lung development	GO:0030324	18/577	264/18112	0.00208561	0.0304838	0.0232978	Myocd/Col3a1/Notch1/Atxn1/Stk40/Atp7a/Tgfbr2/Aldh1a2/Man2a1/Pkdcc/Tcf21/Spry2/Slc7a11/Mycn/Vegfa/Ppp3r1/Map2k1/Hopx	18	Biological Process	2.13218
294	gonad development	development of primary female sexual characteristics	GO:0008406	21/577	329/18112	0.00208623	0.0304838	0.0232978	Ccne1/Stat5b/Rnf38/Acvr1c/Myc/Ybx3/Tcf21/Runx1/Vegfa/Lhx8/Bcl2/Gja1/H3f3b/Il1a/Pla2g4a/Klhl10/Nasp/Ereg/Ctsl/Adamts1/Itgb1	21	Biological Process	1.80855
295	hormone-mediated signaling pathway	steroid hormone mediated signaling pathway	GO:0009755	14/577	182/18112	0.00212243	0.030674	0.0234432	Pparg/Klf9/Ywhah/Esrrg/Ddx5/Nr3c2/Appl2/Tcf21/Rnf6/Ppargc1b/Ube2i/Strn3/Ntrk2/Adipor1	14	Biological Process	2.45934
296	positive regulation of glucose transmembrane transport	glucose transmembrane transport	GO:0010828	7/577	57/18112	0.00213493	0.030674	0.0234432	Pth/Prkcd/Irs1/Mapk14/Klf15/Rap1a/Nr4a3	7	Biological Process	3.92961
297	p38MAPK cascade	stress-activated MAPK cascade	GO:0038066	7/577	57/18112	0.00213493	0.030674	0.0234432	Gadd45a/Nr2c2/Mapk14/Stk39/Vegfa/Cav3/Ezr	7	Biological Process	3.71977
298	trabecula morphogenesis	regulation of apoptotic process involved in development	GO:0061383	7/577	57/18112	0.00213493	0.030674	0.0234432	Notch1/Tgfbr3/Vegfa/Ppargc1b/Cav3/Sema4d/Adamts1	7	Biological Process	4.1329
299	striated muscle adaptation	cardiac muscle adaptation	GO:0014888	7/577	57/18112	0.00213493	0.030674	0.0234432	Trpc3/Pparg/Ireb2/Trim63/Ezh2/Mtor/Klf15	7	Biological Process	3.58495
300	negative regulation of cell projection organization	axon guidance	GO:0031345	16/577	223/18112	0.00217026	0.0310949	0.0237649	Prkcd/Pmp22/Ywhah/Lrig2/Ptk2/Arhgap24/Rnf6/Spry2/Map4k4/Sema6b/Epha4/Tacstd2/Sema4b/Sema4d/Arf6/Itgb1	16	Biological Process	2.42894
301	sprouting angiogenesis	regulation of endothelial cell migration	GO:0002040	11/577	125/18112	0.0021834	0.0311966	0.0238426	Plk2/Notch1/Pdcd10/Klf4/Meox2/Stard13/Vegfa/Smad1/Sh2b3/Epn2/Itgb1	11	Biological Process	2.57687
302	digestive tract development	intestinal epithelial cell differentiation	GO:0048565	13/577	163/18112	0.00219736	0.0313093	0.0239288	Myocd/Col3a1/Notch1/C1galt1/Tgfbr2/Aldh1a2/Cdx2/Pkdcc/Tcf21/Hlx/Bcl2/Prdm1/Klf5	13	Biological Process	2.64506
303	mitotic nuclear division	regulation of mitotic nuclear division	GO:0140014	19/577	287/18112	0.00222153	0.0315558	0.0241172	Cdkn1b/Becn1/Edn1/Nme6/Tgfa/Neurog1/Cd28/Bora/Bod1/Clasp2/Pds5b/Cav2/Ndel1/Kpnb1/Rad21/Il1a/Ereg/Igf1r/Rab11a	19	Biological Process	2.12345
304	alpha-beta T cell differentiation	lymphocyte proliferation	GO:0046632	11/577	126/18112	0.00232534	0.032584	0.0249029	Smad7/Tnfsf4/Atp7a/Tgfbr2/Otud5/Runx1/Hlx/Bcl2/Mtor/Prdm1/Ctsl	11	Biological Process	2.97373
305	associative learning	associative learning	GO:0008306	11/577	126/18112	0.00232534	0.032584	0.0249029	Atxn1/Adrb2/Nptn/Drd1/Cck/Cacna1c/Pde8b/Slc7a11/Mtor/Btg2/Itgb1	11	Biological Process	2.4785
306	cell-substrate adhesion	cell-substrate junction assembly	GO:0031589	23/577	377/18112	0.00234364	0.032584	0.0249029	Arl2/Onecut1/Col3a1/Notch1/Dmd/Ptk2/Tesk2/Fermt2/Jag1/Clasp2/Map4k4/Vegfa/Col5a3/Bcl2/Emp2/Has2/Cdk6/Tacstd2/Acer2/Prkx/Itgb1/B4galt1/Ptpra	23	Biological Process	1.91454
307	protein localization to cell periphery	protein localization to postsynapse	GO:1990778	23/577	377/18112	0.00234364	0.032584	0.0249029	Phaf1/Grip1/Ift80/Pkdcc/Clasp2/Epb41l3/Tnfrsf1a/Mex3b/Rab15/Tmed2/Map2k1/Cav3/Emp2/Clip1/Cplx1/Dlg2/Snx27/Ezr/Rap1a/Arf6/Atp1b1/Rab11a/Itgb1	23	Biological Process	2.07743
308	positive regulation of angiogenesis	regulation of angiogenesis	GO:0045766	14/577	184/18112	0.00234831	0.032584	0.0249029	Klf4/F3/Tgfbr2/Runx1/Tnfrsf1a/Vegfa/Smad1/Mtdh/Btg1/Il1a/Ereg/Pdcl3/Hspa4/Itgb1	14	Biological Process	2.17865
309	positive regulation of vasculature development	regulation of angiogenesis	GO:1904018	14/577	184/18112	0.00234831	0.032584	0.0249029	Klf4/F3/Tgfbr2/Runx1/Tnfrsf1a/Vegfa/Smad1/Mtdh/Btg1/Il1a/Ereg/Pdcl3/Hspa4/Itgb1	14	Biological Process	2.25089
310	respiratory tube development	lung development	GO:0030323	18/577	267/18112	0.00235801	0.032584	0.0249029	Myocd/Col3a1/Notch1/Atxn1/Stk40/Atp7a/Tgfbr2/Aldh1a2/Man2a1/Pkdcc/Tcf21/Spry2/Slc7a11/Mycn/Vegfa/Ppp3r1/Map2k1/Hopx	18	Biological Process	2.01731
311	regulation of phosphoprotein phosphatase activity	regulation of dephosphorylation	GO:0043666	7/577	58/18112	0.00236262	0.032584	0.0249029	Bod1/Pawr/Gnai2/Ppp1r11/Hsp90b1/Ppp1r2/Gna12	7	Biological Process	3.45709
312	response to amyloid-beta	cellular response to amyloid-beta	GO:1904645	7/577	58/18112	0.00236262	0.032584	0.0249029	Adrb2/Cacna1c/Bcl2/Epha4/Gja1/Cacna2d1/Igf1r	7	Biological Process	4.11089
313	trabecula formation	regulation of apoptotic process involved in development	GO:0060343	5/577	30/18112	0.00237465	0.0326625	0.024963	Tgfbr3/Vegfa/Ppargc1b/Cav3/Adamts1	5	Biological Process	5.70524
314	proteasome-mediated ubiquitin-dependent protein catabolic process	ERAD pathway	GO:0043161	25/577	424/18112	0.00244752	0.0334862	0.0255925	Fbxl12/Smad7/Plk2/Pmp22/Cdc34/Ankrd9/Tmub2/Btrc/Peli1/Wwp1/Trim63/Otud5/Dnajb9/Klhl42/Tmub1/Erlin1/Rad23b/Ube2i/Ube2j1/Ube2a/Cul5/Hsp90b1/Rnf34/Herpud1/Gna12	25	Biological Process	1.70081
315	cellular response to alcohol	response to prostaglandin E	GO:0097306	14/577	185/18112	0.00246848	0.033679	0.0257399	Pparg/Ireb2/Klf9/Tnfsf4/Klf4/Gramd1a/Xrn1/Myc/Sptbn2/Itpr1/Hcn4/Sphk2/Igf1r/Adamts1	14	Biological Process	2.53405
316	peptidyl-threonine modification	regulation of reactive oxygen species metabolic process	GO:0018210	11/577	127/18112	0.00247467	0.033679	0.0257399	Galnt3/Smad7/Prkcd/Galnt13/Tgfbr2/Stk39/Spry2/Bcl2/Map2k1/Mtor/Cdc42bpa	11	Biological Process	2.57585
317	appendage development	lung development	GO:0048736	15/577	206/18112	0.00255668	0.0344069	0.0262961	Col3a1/Notch1/Atp7a/Col2a1/Meox2/Ift80/Fermt2/Aldh1a2/Pkdcc/Cacna1c/Slc7a11/Bak1/Mycn/Gja1/Gna12	15	Biological Process	2.37987
318	limb development	lung development	GO:0060173	15/577	206/18112	0.00255668	0.0344069	0.0262961	Col3a1/Notch1/Atp7a/Col2a1/Meox2/Ift80/Fermt2/Aldh1a2/Pkdcc/Cacna1c/Slc7a11/Bak1/Mycn/Gja1/Gna12	15	Biological Process	2.45887
319	regulation of stress-activated MAPK cascade	stress-activated MAPK cascade	GO:0032872	15/577	206/18112	0.00255668	0.0344069	0.0262961	Stk3/Pdcd10/Gadd45a/Myc/Pdcd4/Stk39/Map4k4/Vegfa/Map2k1/Cav3/Mdfi/Il1a/Mturn/Ezr/Igf1r	15	Biological Process	2.45968
320	mononuclear cell differentiation	lymphocyte proliferation	GO:1903131	27/577	472/18112	0.00256295	0.0344069	0.0262961	Onecut1/Smad7/Stat5b/Pparg/Tnfsf4/Atp7a/Sos2/Slc25a5/Myc/Cd28/Tgfbr2/Otud5/Dnajb9/Ezh2/Runx1/Hlx/Bak1/Vegfa/Bcl2/Mtor/Ndfip1/Sh2b3/Cdk6/Prdm1/Il1a/Plcl2/Ctsl	27	Biological Process	1.89213
321	protein exit from endoplasmic reticulum	ERAD pathway	GO:0032527	6/577	44/18112	0.00256817	0.0344069	0.0262961	Sar1b/Insig1/Ube2j1/Hsp90b1/Sel1l/Herpud1	6	Biological Process	3.95283
322	regulation of glial cell proliferation	regulation of glial cell proliferation	GO:0060251	6/577	44/18112	0.00256817	0.0344069	0.0262961	Pmp22/Notch1/Atxn1/Ptk2/Myc/Mtor	6	Biological Process	4.26801
323	regulation of lipid localization	regulation of lipid localization	GO:1905952	13/577	166/18112	0.00257916	0.0344645	0.0263402	Sar1b/Prkcd/Pparg/Hbp1/Edn1/Faslg/Nus1/Abca5/Runx1/Sec24a/Acsl4/Il1a/Pla2g4a	13	Biological Process	2.21693
324	development of primary sexual characteristics	development of primary female sexual characteristics	GO:0045137	21/577	335/18112	0.00258798	0.0344873	0.0263576	Ccne1/Stat5b/Rnf38/Acvr1c/Myc/Ybx3/Tcf21/Runx1/Vegfa/Lhx8/Bcl2/Gja1/H3f3b/Il1a/Pla2g4a/Klhl10/Nasp/Ereg/Ctsl/Adamts1/Itgb1	21	Biological Process	2.10706
325	somitogenesis	somite development	GO:0001756	8/577	75/18112	0.00261522	0.0346769	0.0265025	Notch1/Meox2/Tbx18/Axin2/Aldh1a2/Cdx2/Palb2/Tmed2	8	Biological Process	3.36304
326	regulation of mitotic nuclear division	regulation of mitotic nuclear division	GO:0007088	10/577	110/18112	0.00269356	0.0350704	0.0268033	Edn1/Nme6/Tgfa/Cd28/Bora/Cav2/Rad21/Il1a/Ereg/Igf1r	10	Biological Process	2.66131
327	renal tubule development	kidney epithelium development	GO:0061326	10/577	110/18112	0.00269356	0.0350704	0.0268033	Aqp11/Notch1/Myc/Jag1/Tcf21/Kif26b/Vegfa/Bcl2/Tacstd2/Stat4	10	Biological Process	2.5843
328	negative regulation of homotypic cell-cell adhesion	negative regulation of angiogenesis	GO:0034111	4/577	19/18112	0.00269815	0.0350704	0.0268033	Prkcd/Adrb2/Map2k1/Sh2b3	4	Biological Process	5.95455
329	regulation of prostaglandin secretion	prostaglandin secretion	GO:0032306	4/577	19/18112	0.00269815	0.0350704	0.0268033	Edn1/Acsl4/Il1a/Pla2g4a	4	Biological Process	6.38342
330	lipoprotein transport	cardiac muscle adaptation	GO:0042953	4/577	19/18112	0.00269815	0.0350704	0.0268033	Sar1b/Pparg/Mttp/Vmp1	4	Biological Process	6.71509
331	extracellular matrix organization	external encapsulating structure organization	GO:0030198	20/577	314/18112	0.00269929	0.0350704	0.0268033	Col3a1/Pmp22/Notch1/Col1a2/Atp7a/Col2a1/Ptk2/Tgfbi/Colq/Clasp2/Cav2/Tnfrsf1a/Col5a3/Eln/Has2/Col11a2/Tnfrsf11b/Adamts1/Itgb1/B4galt1	20	Biological Process	2.13787
332	response to hexose	response to glucose	GO:0009746	20/577	314/18112	0.00269929	0.0350704	0.0268033	Nox4/Cdkn1b/Prkcd/Aqp4/Camk2n1/Txnip/Ptk2/Acvr1c/Tgfbr2/Mapk14/Pde8b/Map4k4/Rfx6/Neurod1/Bcl2/Gja1/Rab11b/Ctsl/Igf1r/Rap1a	20	Biological Process	1.85472
333	regulation of reactive oxygen species metabolic process	regulation of reactive oxygen species metabolic process	GO:2000377	13/577	167/18112	0.00271788	0.0352232	0.02692	Nox4/Prkcd/Hbp1/Becn1/Gadd45a/Tgfbr2/Mapk14/Mycn/Arf4/Gnai2/Bcl2/Sphk2/Clcn3	13	Biological Process	2.27936
334	membrane depolarization during action potential	cardiac muscle contraction	GO:0086010	5/577	31/18112	0.00275823	0.0355673	0.0271831	Ywhah/Cacna1c/Hcn4/Cav3/Cacna2d1	5	Biological Process	5.01859
335	modified amino acid transport	oligopeptide transmembrane transport	GO:0072337	5/577	31/18112	0.00275823	0.0355673	0.0271831	Slc25a32/Slc38a2/Slc7a11/Abcc5/Gja1	5	Biological Process	5.44542
336	extracellular structure organization	external encapsulating structure organization	GO:0043062	20/577	315/18112	0.0027992	0.0359161	0.0274496	Col3a1/Pmp22/Notch1/Col1a2/Atp7a/Col2a1/Ptk2/Tgfbi/Colq/Clasp2/Cav2/Tnfrsf1a/Col5a3/Eln/Has2/Col11a2/Tnfrsf11b/Adamts1/Itgb1/B4galt1	20	Biological Process	2.17032
337	axon guidance	axon guidance	GO:0007411	17/577	250/18112	0.00281531	0.0359438	0.0274707	Edn1/Cntn4/Gap43/Nptn/Foxg1/Ntf3/Flrt3/Vegfa/Celsr3/Sema6b/Tmeff1/Epha4/Sema4b/Sema4d/Ephb6/Nr4a3/Ythdf1	17	Biological Process	2.04703
338	positive regulation of cell cycle	regulation of mitotic nuclear division	GO:0045787	22/577	360/18112	0.00282753	0.0359438	0.0274707	Cdkn1b/Pggt1b/Stat5b/Becn1/Edn1/Tgfa/Mapre3/Neurog1/Paf1/Myc/Cd28/Foxg1/Dynlt3/Ezh2/Azin1/Rad21/Il1a/Ereg/Igf1r/Adamts1/Nr4a3/Rab11a	22	Biological Process	1.835
339	acidic amino acid transport	carboxylic acid transport	GO:0015800	8/577	76/18112	0.00284328	0.0359438	0.0274707	Cck/Slc7a11/Lrrc8d/Gja1/Slc12a2/Ntrk2/Slc6a6/Itgb1	8	Biological Process	3.07165
340	amino acid transport	carboxylic acid transport	GO:0006865	13/577	168/18112	0.00286265	0.0359438	0.0274707	Prkcd/Slc7a10/Myc/Cck/Slc6a14/Slc38a2/Slc7a11/Lrrc8d/Gja1/Slc12a2/Ntrk2/Slc6a6/Itgb1	13	Biological Process	2.46868
341	sodium ion transmembrane transport	sodium ion transport	GO:0035725	13/577	168/18112	0.00286265	0.0359438	0.0274707	Ywhah/Dmd/Slc20a1/Slc6a14/Stk39/Hcn4/Cav3/Slc12a2/Slc6a2/Slc9a3/Atp1b1/Kcnk1/Slc6a6	13	Biological Process	2.51876
342	positive regulation of organ growth	regulation of cardiac muscle tissue growth	GO:0046622	7/577	60/18112	0.00287371	0.0359438	0.0274707	Notch1/Edn1/Ybx3/Tgfbr3/Mapk14/Hlx/Mtor	7	Biological Process	3.65643
343	coronary vasculature development	cardiac vascular smooth muscle cell differentiation	GO:0060976	7/577	60/18112	0.00287371	0.0359438	0.0274707	Myocd/Notch1/Tgfbr3/Vegfa/Prdm1/Klf5/Apln	7	Biological Process	3.94661
344	cardiac muscle tissue growth	regulation of cardiac muscle tissue growth	GO:0055017	10/577	111/18112	0.00287811	0.0359438	0.0274707	Myocd/Notch1/Edn1/Tgfbr2/Tgfbr3/Mapk14/Smad1/Mtor/Cav3/Gja1	10	Biological Process	2.74766
345	regulation of mesenchymal cell proliferation	mesenchymal cell proliferation	GO:0010464	6/577	45/18112	0.00288498	0.0359438	0.0274707	Irs1/Myc/Tbx18/Tgfbr2/Mycn/Vegfa	6	Biological Process	4.52401
346	vesicle-mediated transport between endosomal compartments	early endosome to late endosome transport	GO:0098927	6/577	45/18112	0.00288498	0.0359438	0.0274707	Becn1/Map2k1/Emp2/Fhip1b/Rab21/Ezr	6	Biological Process	4.59018
347	external encapsulating structure organization	external encapsulating structure organization	GO:0045229	20/577	316/18112	0.00290219	0.0360711	0.0275681	Col3a1/Pmp22/Notch1/Col1a2/Atp7a/Col2a1/Ptk2/Tgfbi/Colq/Clasp2/Cav2/Tnfrsf1a/Col5a3/Eln/Has2/Col11a2/Tnfrsf11b/Adamts1/Itgb1/B4galt1	20	Biological Process	2.06088
348	neuron projection guidance	axon guidance	GO:0097485	17/577	251/18112	0.00293338	0.0362142	0.0276774	Edn1/Cntn4/Gap43/Nptn/Foxg1/Ntf3/Flrt3/Vegfa/Celsr3/Sema6b/Tmeff1/Epha4/Sema4b/Sema4d/Ephb6/Nr4a3/Ythdf1	17	Biological Process	2.1324
349	actomyosin structure organization	epiboly	GO:0031032	15/577	209/18112	0.00293477	0.0362142	0.0276774	Nox4/Tpm1/Actc1/Edn1/Fermt2/Clasp2/Epb41l3/Limk1/Epb41l4a/Eln/Mtor/Cav3/Tacstd2/Cdc42bpa/Itgb1	15	Biological Process	2.47191
350	regulation of stress-activated protein kinase signaling cascade	stress-activated MAPK cascade	GO:0070302	15/577	209/18112	0.00293477	0.0362142	0.0276774	Stk3/Pdcd10/Gadd45a/Myc/Pdcd4/Stk39/Map4k4/Vegfa/Map2k1/Cav3/Mdfi/Il1a/Mturn/Ezr/Igf1r	15	Biological Process	2.17823
351	positive regulation of calcium ion transport	regulation of calcium ion transport	GO:0051928	12/577	149/18112	0.00295324	0.0363552	0.0277852	Trpc3/Adrb2/Drd1/Itpr1/Cacna1c/Bak1/Stc1/Cacna2d1/Sphk2/Trpc1/Atp1b1/Vmp1	12	Biological Process	2.53095
352	regulation of muscle contraction	muscle contraction	GO:0006937	13/577	169/18112	0.00301365	0.0370105	0.028286	Myocd/Smad7/Dmd/Adrb2/Edn1/Cacna1c/Pawr/Adora2b/Hcn4/Map2k1/Cav3/Stc1/Atp1b1	13	Biological Process	2.34333
353	cognition	associative learning	GO:0050890	23/577	385/18112	0.0030464	0.0373239	0.0285255	Plk2/Atxn1/Adrb2/Nptn/Camk2n1/Drd1/Neurog1/Glud1/Ntf3/Cck/Cacna1c/Pde8b/Slc7a11/Arf4/Lhx8/Gmfb/Slc12a5/Mtor/Ntrk2/Btg2/Prkcg/Itgb1/Ythdf1	23	Biological Process	1.78385
354	bone remodeling	myeloid leukocyte differentiation	GO:0046849	10/577	112/18112	0.00307261	0.0374599	0.0286294	Nox4/Pth/Adrb2/Cthrc1/Car2/Vegfa/Ppargc1b/Gja1/Tnfrsf11b/Inpp4b	10	Biological Process	2.90808
355	glycosylation	glycosylation	GO:0070085	16/577	231/18112	0.00308483	0.0374599	0.0286294	Galnt3/Aqp11/Galnt14/Galnt13/C1galt1/St6galnac3/B3gnt7/Man2a1/Nus1/B4galt3/Galnt7/Ube2j1/Acer2/Galnt5/St8sia3/B4galt1	16	Biological Process	2.31843
356	cellular carbohydrate biosynthetic process	glucan biosynthetic process	GO:0034637	8/577	77/18112	0.00308655	0.0374599	0.0286294	Pth/Ugp2/Irs1/B3gnt7/Mtor/Has2/Grb10/B4galt1	8	Biological Process	2.99774
357	regulation of calcium ion transport	regulation of calcium ion transport	GO:0051924	19/577	296/18112	0.00312991	0.0378969	0.0289635	Trpc3/Dmd/Adrb2/Drd1/Itpr1/Cacna1c/Pawr/Bak1/Gnai2/Rrad/Bcl2/Cav3/Gja1/Stc1/Cacna2d1/Sphk2/Trpc1/Atp1b1/Vmp1	19	Biological Process	2.08184
358	regulation of axonogenesis	axon extension	GO:0050770	14/577	190/18112	0.00314787	0.0379795	0.0290266	Nefl/Ptk2/Omg/Rnf6/Limk1/Vegfa/Ndel1/Sema6b/Map2k1/Epha4/Sema4b/Sema4d/Ntrk2/Rab11a	14	Biological Process	2.26182
359	steroid hormone mediated signaling pathway	steroid hormone mediated signaling pathway	GO:0043401	11/577	131/18112	0.00315146	0.0379795	0.0290266	Klf9/Ywhah/Esrrg/Ddx5/Nr3c2/Tcf21/Rnf6/Ppargc1b/Ube2i/Strn3/Ntrk2	11	Biological Process	2.6883
360	apoptotic process involved in morphogenesis	regulation of apoptotic process involved in development	GO:0060561	5/577	32/18112	0.0031847	0.0382907	0.0292644	Notch1/Tgfbr3/Bak1/Tnfrsf1a/B4galt1	5	Biological Process	4.62038
361	intracellular steroid hormone receptor signaling pathway	steroid hormone mediated signaling pathway	GO:0030518	10/577	113/18112	0.00327745	0.038817	0.0296667	Klf9/Ywhah/Ddx5/Nr3c2/Tcf21/Rnf6/Ppargc1b/Ube2i/Strn3/Ntrk2	10	Biological Process	2.88635
362	inorganic cation import across plasma membrane	inorganic cation import across plasma membrane	GO:0098659	10/577	113/18112	0.00327745	0.038817	0.0296667	Adrb2/Trpv6/Kcnj14/Cacna1c/Pawr/Hcn4/Slc12a5/Slc12a2/Slc9a3/Atp1b1	10	Biological Process	2.64138
363	inorganic ion import across plasma membrane	inorganic cation import across plasma membrane	GO:0099587	10/577	113/18112	0.00327745	0.038817	0.0296667	Adrb2/Trpv6/Kcnj14/Cacna1c/Pawr/Hcn4/Slc12a5/Slc12a2/Slc9a3/Atp1b1	10	Biological Process	2.98262
364	lipoprotein localization	cardiac muscle adaptation	GO:0044872	4/577	20/18112	0.00328869	0.038817	0.0296667	Sar1b/Pparg/Mttp/Vmp1	4	Biological Process	6.41247
365	alpha-beta T cell lineage commitment	CD4-positive or CD8-positive, alpha-beta T cell lineage commitment	GO:0002363	4/577	20/18112	0.00328869	0.038817	0.0296667	Otud5/Bcl2/Mtor/Ctsl	4	Biological Process	6.02457
366	positive regulation of cell adhesion	interleukin-2 production	GO:0045785	27/577	481/18112	0.00331931	0.0390891	0.0298746	Arl2/Tpm1/Smad7/Stat5b/Tnfsf4/Dmd/Ptk2/Cd28/Tbx18/Tgfbr2/Fermt2/Pawr/Runx1/Hlx/Kif26b/Map4k4/Vegfa/Mex3b/Epha4/Emp2/Has2/Cdk6/Il1a/Cxcl13/Ephb6/Nr4a3/Itgb1	27	Biological Process	1.79463
367	negative regulation of transforming growth factor beta receptor signaling pathway	regulation of cellular response to transforming growth factor beta stimulus	GO:0030512	8/577	78/18112	0.00334571	0.0393102	0.0300436	Onecut1/Smad7/Pparg/Rasl11b/Tgfbr3/Aspn/Spry2/Cav2	8	Biological Process	3.07466
368	respiratory system development	lung development	GO:0060541	19/577	298/18112	0.00336909	0.039495	0.0301848	Myocd/Col3a1/Notch1/Atxn1/Stk40/Atp7a/Tgfbr2/Aldh1a2/Man2a1/Pkdcc/Tcf21/Spry2/Slc7a11/Mycn/Vegfa/Ppp3r1/Map2k1/Speg/Hopx	19	Biological Process	1.98451
369	regulation of blood circulation	cardiac muscle contraction	GO:1903522	18/577	277/18112	0.00349051	0.0408255	0.0312017	Tpm1/Smad7/Dmd/Adrb2/Edn1/Drd1/Tbx18/Cacna1c/Hcn4/Map2k1/Cav3/Gja1/Stc1/Cacna2d1/Hopx/Sp4/Apln/Atp1b1	18	Biological Process	1.93039
370	anion homeostasis	cellular anion homeostasis	GO:0055081	6/577	47/18112	0.00360511	0.0420705	0.0321532	Pth/Ptk2/Faslg/Slc7a11/Slc12a5/Slc12a2	6	Biological Process	4.39613
371	cellular response to reactive oxygen species	cardiac muscle hypertrophy	GO:0034614	14/577	193/18112	0.00362421	0.0421979	0.0322506	Tpm1/Prkcd/Becn1/Pdcd10/Edn1/Atp7a/Klf4/F3/Ezh2/Pawr/Ppif/Cblb/Ppargc1b/Nr4a3	14	Biological Process	2.26508
372	retinoic acid receptor signaling pathway	cardiac muscle adaptation	GO:0048384	5/577	33/18112	0.00365668	0.0422076	0.032258	Pparg/Esrrg/Aldh1a2/Tgif1/Ezh2	5	Biological Process	5.06198
373	fluid transport	positive regulation of urine volume	GO:0042044	5/577	33/18112	0.00365668	0.0422076	0.032258	Aqp11/Aqp4/Edn1/Itpr1/Has2	5	Biological Process	4.30088
374	dephosphorylation	regulation of dephosphorylation	GO:0016311	24/577	414/18112	0.00366532	0.0422076	0.032258	Prkcd/Ywhab/Dusp2/Ssh2/Btrc/Nsmf/Bod1/Pawr/Gnai2/Ppargc1b/Ppp3r1/Ptp4a1/Bcl2/Ppp1r11/Sema4d/Ptpn4/Hsp90b1/Ppp1r2/Dusp13/Inpp4b/Ppm1b/Chp2/Gna12/Ptpra	24	Biological Process	1.70292
375	carboxylic acid transmembrane transport	amino acid transmembrane transport	GO:1905039	12/577	153/18112	0.00366596	0.0422076	0.032258	Prkcd/Slc7a10/Myc/Slc6a14/Slc25a32/Slc38a2/Slc7a11/Lrrc8d/Slc25a14/Abcc5/Slc6a6/Itgb1	12	Biological Process	2.57163
376	negative regulation of protein serine/threonine kinase activity	negative regulation of kinase activity	GO:0071901	10/577	115/18112	0.00371967	0.0426357	0.0325852	Cdkn1b/Myocd/Prkcd/Pparg/Gadd45a/Pdcd4/Pkia/Spry2/Cav3/Sh2b3	10	Biological Process	2.82862
377	multicellular organismal response to stress	behavioral defense response	GO:0033555	10/577	115/18112	0.00371967	0.0426357	0.0325852	Drd1/Cck/Pde8b/Runx1/Usp46/Bcl2/Mtor/Gja1/Slc6a2/Prkcg	10	Biological Process	2.98224
378	cardiac muscle contraction	cardiac muscle contraction	GO:0060048	11/577	134/18112	0.0037507	0.042896	0.0327841	Tpm1/Smad7/Actc1/Dmd/Cacna1c/Hcn4/Mtor/Cav3/Stc1/Cacna2d1/Atp1b1	11	Biological Process	2.4832
379	organic acid transmembrane transport	amino acid transmembrane transport	GO:1903825	12/577	154/18112	0.0038642	0.0439021	0.0335531	Prkcd/Slc7a10/Myc/Slc6a14/Slc25a32/Slc38a2/Slc7a11/Lrrc8d/Slc25a14/Abcc5/Slc6a6/Itgb1	12	Biological Process	2.60915
380	cellular response to retinoic acid	positive regulation of miRNA transcription	GO:0071300	8/577	80/18112	0.00391442	0.0443306	0.0338806	Pparg/Ireb2/Col1a2/Col2a1/Klf4/Myc/Aldh1a2/Eln	8	Biological Process	3.29579
381	sex differentiation	development of primary female sexual characteristics	GO:0007548	23/577	393/18112	0.00391911	0.0443306	0.0338806	Ccne1/Stat5b/Rnf38/Neurog1/Acvr1c/Myc/Ybx3/Tcf21/Runx1/Bak1/Vegfa/Lhx8/Bcl2/Gja1/H3f3b/Il1a/Pla2g4a/Klhl10/Nasp/Ereg/Ctsl/Adamts1/Itgb1	23	Biological Process	1.70455
382	cellular anion homeostasis	cellular anion homeostasis	GO:0030002	4/577	21/18112	0.00396144	0.0444017	0.0339349	Ptk2/Faslg/Slc12a5/Slc12a2	4	Biological Process	5.52753
383	chloride ion homeostasis	cellular anion homeostasis	GO:0055064	4/577	21/18112	0.00396144	0.0444017	0.0339349	Ptk2/Faslg/Slc12a5/Slc12a2	4	Biological Process	6.13811
384	monovalent inorganic anion homeostasis	cellular anion homeostasis	GO:0055083	4/577	21/18112	0.00396144	0.0444017	0.0339349	Ptk2/Faslg/Slc12a5/Slc12a2	4	Biological Process	6.07113
385	wound healing, spreading of epidermal cells	epiboly	GO:0035313	4/577	21/18112	0.00396144	0.0444017	0.0339349	Fermt2/Arhgap24/Clasp2/Mtor	4	Biological Process	6.5294
386	positive regulation of miRNA transcription	positive regulation of miRNA transcription	GO:1902895	6/577	48/18112	0.00401148	0.0444017	0.0339349	Pparg/Klf4/Myc/Smad1/Klf5/Apln	6	Biological Process	4.06996
387	positive regulation of glucose import	glucose transmembrane transport	GO:0046326	6/577	48/18112	0.00401148	0.0444017	0.0339349	Pth/Prkcd/Irs1/Mapk14/Klf15/Rap1a	6	Biological Process	4.0097
388	positive regulation of mitotic nuclear division	regulation of mitotic nuclear division	GO:0045840	6/577	48/18112	0.00401148	0.0444017	0.0339349	Edn1/Tgfa/Cd28/Il1a/Ereg/Igf1r	6	Biological Process	4.25925
389	cellular polysaccharide metabolic process	glucan biosynthetic process	GO:0044264	9/577	98/18112	0.00404036	0.0446256	0.034106	Pth/Ugp2/Irs1/Stk40/B3gnt7/Mtor/Has2/Grb10/Ppp1r2	9	Biological Process	3.02314
390	negative regulation of cardiac muscle hypertrophy	regulation of apoptotic process involved in development	GO:0010614	5/577	34/18112	0.00417677	0.0458378	0.0350325	Pparg/Notch1/Trim63/Tnfrsf1a/Cav3	5	Biological Process	4.63966
391	bone morphogenesis	cartilage development involved in endochondral bone morphogenesis	GO:0060349	10/577	117/18112	0.00420788	0.0460812	0.0352185	Col3a1/Col2a1/Neurog1/Ift80/Tgfbr2/Axin2/Insig1/Has2/Pex7/Stc1	10	Biological Process	2.71312
392	regulation of cardiac muscle tissue growth	regulation of cardiac muscle tissue growth	GO:0055021	8/577	81/18112	0.00422536	0.0461746	0.0352899	Notch1/Edn1/Tgfbr2/Tgfbr3/Mapk14/Mtor/Cav3/Gja1	8	Biological Process	2.98436
393	action potential	sodium ion transport	GO:0001508	12/577	156/18112	0.00428655	0.0467442	0.0357252	Pmp22/Ywhah/Dmd/Drd1/Tbx18/Cacna1c/Pawr/Hcn4/Mtor/Cav3/Cacna2d1/Ntrk2	12	Biological Process	2.28497
394	positive regulation of secretion by cell	peptide hormone secretion	GO:1903532	22/577	373/18112	0.00431365	0.0468099	0.0357754	Apbb3/Pparg/Irs1/Edn1/Camk2n1/Glud1/Cck/Clasp2/Adora2b/Runx1/Rab15/Rfx6/Gja1/Slc12a2/Sec24a/Acsl4/Sphk2/Il1a/Pla2g4a/Ezr/Apln/Arf6	22	Biological Process	1.68341
395	kidney development	kidney epithelium development	GO:0001822	22/577	373/18112	0.00431365	0.0468099	0.0357754	Smad7/Aqp11/Notch1/C1galt1/Myc/Vcan/Jag1/Aldh1a2/Car2/Tcf21/Kif26b/Vegfa/Smad1/Bcl2/Epha4/Has2/Tacstd2/Prdm1/Prkx/Klf15/Adamts1/Hspa4	22	Biological Process	1.91758
396	regulation of transporter activity	regulation of calcium ion transport	GO:0032409	19/577	305/18112	0.00432934	0.0468099	0.0357754	Prkcd/Ywhah/Dmd/Adrb2/Edn1/Atp7a/Stk39/Ppif/Rrad/Bcl2/Cav3/Gja1/Ndfip1/Cacna2d1/Sphk2/Snx27/Atp1b1/Vmp1/Itgb1	19	Biological Process	1.79153
397	cellular response to insulin stimulus	cellular response to insulin stimulus	GO:0032869	17/577	261/18112	0.00435694	0.0468099	0.0357754	Prkcd/Pparg/Irs1/Drd1/Myc/Appl2/Insig1/Clasp2/Cav2/Gnai2/Ndel1/Rab15/Grb10/Hprt1/Igf1r/Adipor1/Ptpra	17	Biological Process	1.88491
398	lymphocyte differentiation	lymphocyte proliferation	GO:0030098	24/577	420/18112	0.00438284	0.0468099	0.0357754	Onecut1/Smad7/Stat5b/Tnfsf4/Atp7a/Sos2/Slc25a5/Cd28/Tgfbr2/Otud5/Dnajb9/Ezh2/Runx1/Hlx/Bak1/Bcl2/Mtor/Ndfip1/Sh2b3/Cdk6/Prdm1/Il1a/Plcl2/Ctsl	24	Biological Process	1.92818
399	response to cycloheximide	positive regulation of miRNA transcription	GO:0046898	3/577	11/18112	0.00438332	0.0468099	0.0357754	Klf4/Xrn1/Myc	3	Biological Process	9.3427
400	regulation of cell adhesion molecule production	cardiac vascular smooth muscle cell differentiation	GO:0060353	3/577	11/18112	0.00438332	0.0468099	0.0357754	Myocd/Aqp4/Notch1	3	Biological Process	8.74828
401	response to aluminum ion	hair follicle morphogenesis	GO:0010044	3/577	11/18112	0.00438332	0.0468099	0.0357754	Becn1/Glud1/Bcl2	3	Biological Process	7.87444
402	post-embryonic camera-type eye development	positive regulation of protein localization to endosome	GO:0031077	3/577	11/18112	0.00438332	0.0468099	0.0357754	Klf4/Bak1/Vegfa	3	Biological Process	8.59158
403	cellular response to amyloid-beta	cellular response to amyloid-beta	GO:1904646	6/577	49/18112	0.00445076	0.047348	0.0361867	Adrb2/Cacna1c/Epha4/Gja1/Cacna2d1/Igf1r	6	Biological Process	4.15649
404	artery development	cardiac vascular smooth muscle cell differentiation	GO:0060840	10/577	118/18112	0.00447024	0.047348	0.0361867	Myocd/Smad7/Col3a1/Notch1/Edn1/Jag1/Vegfa/Eln/Prdm1/Kat6a	10	Biological Process	2.83299
405	Notch signaling pathway	heart valve morphogenesis	GO:0007219	13/577	177/18112	0.00447043	0.047348	0.0361867	Cdkn1b/Onecut1/Notch1/Pdcd10/Dtx2/Tgfbr2/Jag1/Chac1/Gmds/Snai1/Cdk6/Sel1l/Epn2	13	Biological Process	2.29597
406	negative regulation of actin filament polymerization	negative regulation of cytoskeleton organization	GO:0030837	7/577	65/18112	0.00452144	0.0475951	0.0363755	Tpm1/Prkcd/Ssh2/Capza2/Sptbn2/Sptan1/Twf1	7	Biological Process	3.3703
407	cellular polysaccharide biosynthetic process	glucan biosynthetic process	GO:0033692	7/577	65/18112	0.00452144	0.0475951	0.0363755	Pth/Ugp2/Irs1/B3gnt7/Mtor/Has2/Grb10	7	Biological Process	3.05332
408	regulation of lipid biosynthetic process	positive regulation of lipid metabolic process	GO:0046890	14/577	198/18112	0.00454764	0.0477533	0.0364964	Prkcd/Sik1/Insig1/Adora2b/Pde8b/Erlin1/Rab38/Snai1/Mtor/Mid1ip1/Sphk2/Il1a/Pla2g4a/Igf1r	14	Biological Process	2.34215
409	positive regulation of gliogenesis	regulation of glial cell proliferation	GO:0014015	8/577	82/18112	0.00455498	0.0477533	0.0364964	Pparg/Notch1/Atxn1/Ptk2/Myc/Ntf3/Mtor/Ptpra	8	Biological Process	3.36173
410	pigmentation	establishment of melanosome localization	GO:0043473	9/577	100/18112	0.00461951	0.0483315	0.0369383	Atp7a/Hps5/Myc/Rab38/Bcl2/Map2k1/Rab11b/Rab11a/Hps6	9	Biological Process	2.57084
411	cellular response to hydrogen peroxide	cardiac muscle hypertrophy	GO:0070301	11/577	138/18112	0.00468769	0.0487806	0.0372816	Prkcd/Becn1/Pdcd10/Edn1/Klf4/F3/Ezh2/Pawr/Ppif/Cblb/Nr4a3	11	Biological Process	2.53791
412	skeletal system morphogenesis	cartilage development involved in endochondral bone morphogenesis	GO:0048705	17/577	263/18112	0.0047006	0.0487806	0.0372816	Col3a1/Col2a1/Neurog1/Myc/Ift80/Tgfbr2/Axin2/Insig1/Mapk14/Mycn/Vegfa/Ppargc1b/Has2/Pex7/Stc1/Col11a2/Mdfi	17	Biological Process	1.8316
413	response to parathyroid hormone	regulation of smooth muscle cell migration	GO:0071107	4/577	22/18112	0.00472145	0.0487806	0.0372816	Pth/Col2a1/Gja1/Adamts1	4	Biological Process	5.87753
414	CD4-positive or CD8-positive, alpha-beta T cell lineage commitment	CD4-positive or CD8-positive, alpha-beta T cell lineage commitment	GO:0043369	4/577	22/18112	0.00472145	0.0487806	0.0372816	Otud5/Bcl2/Mtor/Ctsl	4	Biological Process	5.88286
415	negative regulation of secretion	peptide hormone secretion	GO:0051048	15/577	220/18112	0.0047357	0.0487806	0.0372816	Pparg/Irs1/Notch1/Edn1/Neurog1/Acvr1c/Cd200/Stk39/Pde8b/Map4k4/Tnfrsf1a/Gnai2/Gja1/Acsl4/Rap1a	15	Biological Process	1.94564
416	endothelial cell differentiation	endothelial cell differentiation	GO:0045446	10/577	119/18112	0.00474531	0.0487806	0.0372816	Notch1/Dmd/Jag1/Ccm2/Tnfrsf1a/Vegfa/Stc1/Btg1/Ezr/Rap1a	10	Biological Process	2.58542
417	negative regulation of epithelial to mesenchymal transition	negative regulation of epithelial cell differentiation	GO:0010719	5/577	35/18112	0.00474755	0.0487806	0.0372816	Tgfbr3/Spry2/Vegfa/Epha4/Adipor1	5	Biological Process	4.84341
418	regulated exocytosis	regulated exocytosis	GO:0045055	18/577	286/18112	0.00486461	0.049785	0.0380492	Notch1/Adrb2/Drd1/Nr3c2/Syt3/Sptbn2/Cacna1c/Adora2b/Gnai2/Rab15/Sphk2/Cplx1/Rab11b/Rims2/Arl8b/Prkcg/Rap1a/Nr4a3	18	Biological Process	1.96931
419	miRNA transcription	positive regulation of miRNA transcription	GO:0061614	7/577	66/18112	0.00492237	0.0500224	0.0382306	Pparg/Klf4/Ddx5/Myc/Smad1/Klf5/Apln	7	Biological Process	3.14656
420	negative regulation of epithelial cell differentiation	negative regulation of epithelial cell differentiation	GO:0030857	6/577	50/18112	0.0049245	0.0500224	0.0382306	Notch1/Jag1/Ezh2/Spry2/Vegfa/Il1a	6	Biological Process	3.62368
421	roof of mouth development	lung development	GO:0060021	9/577	101/18112	0.0049323	0.0500224	0.0382306	Col2a1/Meox2/Tgfbr2/Tgfbr3/Insig1/Pkdcc/Tcf21/Snai1/Col11a2	9	Biological Process	2.83886
422	axis specification	somite development	GO:0009798	9/577	101/18112	0.0049323	0.0500224	0.0382306	Notch1/Neurog1/Tbx18/Axin2/Cdx2/Rnf2/Tmed2/Stc1/Mdfi	9	Biological Process	2.75003
423	regulation of MAP kinase activity	positive regulation of protein serine/threonine kinase activity	GO:0043405	14/577	200/18112	0.00496661	0.0501326	0.0383149	Nox4/Prkcd/Pparg/Pdcd10/Edn1/Tgfa/Ntf3/Pdcd4/Ezh2/Spry2/Vegfa/Epha4/Cav3/Sh2b3	14	Biological Process	2.41503
424	mammary gland development	mammary gland morphogenesis	GO:0030879	14/577	200/18112	0.00496661	0.0501326	0.0383149	Stat5b/Irs1/Atp7a/Tgfa/Tgfbr2/Btrc/Bcat2/Vegfa/Areg/Cav3/Gja1/Slc12a2/Igf1r/B4galt1	14	Biological Process	2.13397
425	alpha-beta T cell activation	lymphocyte proliferation	GO:0046631	13/577	180/18112	0.00514476	0.0518294	0.0396117	Smad7/Tnfsf4/Atp7a/Cd28/Tgfbr2/Otud5/Runx1/Hlx/Cblb/Bcl2/Mtor/Prdm1/Ctsl	13	Biological Process	2.14127
426	regulation of epithelial cell differentiation	negative regulation of epithelial cell differentiation	GO:0030856	12/577	160/18112	0.00524207	0.0526042	0.0402038	Cdkn1b/Stat5b/Notch1/Jag1/Ezh2/Spry2/Mycn/Tnfrsf1a/Vegfa/Prkx/Btg1/Il1a	12	Biological Process	2.49418
427	negative regulation of muscle hypertrophy	regulation of apoptotic process involved in development	GO:0014741	5/577	36/18112	0.00537159	0.0536951	0.0410376	Pparg/Notch1/Trim63/Tnfrsf1a/Cav3	5	Biological Process	4.46352
428	nucleus localization	multicellular organismal movement	GO:0051647	5/577	36/18112	0.00537159	0.0536951	0.0410376	Dmd/Ptk2/Mtor/Cav3/Cdc42bpa	5	Biological Process	4.3859
429	striated muscle contraction	cardiac muscle contraction	GO:0006941	13/577	181/18112	0.00538683	0.0537433	0.0410744	Tpm1/Smad7/Actc1/Dmd/Adrb2/Cacna1c/Hcn4/Aldoa/Mtor/Cav3/Stc1/Cacna2d1/Atp1b1	13	Biological Process	2.37786
430	establishment of spindle localization	establishment of mitotic spindle localization	GO:0051293	6/577	51/18112	0.00543423	0.0539778	0.0412536	Clasp2/Spry2/Ndel1/Kpnb1/Gja1/Itgb1	6	Biological Process	3.49248
431	inner ear development	ear development	GO:0048839	16/577	245/18112	0.00544173	0.0539778	0.0412536	Cdkn1b/Notch1/Col2a1/Neurog1/Cthrc1/Foxg1/Tbx18/Jag1/Ccm2/Insig1/Spry2/Ccna2/Mycn/Neurod1/Epha4/Nr4a3	16	Biological Process	2.00711
432	endothelial cell proliferation	regulation of epithelial cell proliferation	GO:0001935	12/577	161/18112	0.00550562	0.0544022	0.041578	Pparg/Pdcd10/F3/Aldh1a2/Adora2b/Cav2/Vegfa/Mtor/Gja1/Prkx/Apln/Pdcl3	12	Biological Process	2.50678
433	prostaglandin secretion	prostaglandin secretion	GO:0032310	4/577	23/18112	0.0055736	0.0548198	0.0418971	Edn1/Acsl4/Il1a/Pla2g4a	4	Biological Process	5.28189
434	negative regulation of CD4-positive, alpha-beta T cell differentiation	negative regulation of CD4-positive, alpha-beta T cell activation	GO:0043371	4/577	23/18112	0.0055736	0.0548198	0.0418971	Smad7/Tnfsf4/Runx1/Hlx	4	Biological Process	5.77385
435	muscle cell development	striated muscle cell differentiation	GO:0055001	15/577	224/18112	0.00557975	0.0548198	0.0418971	Tpm1/Myocd/Pmp22/Actc1/Notch1/Dmd/Edn1/Tbx18/Cav2/Vegfa/Bcl2/Mtor/Cav3/Speg/Itgb1	15	Biological Process	1.94529
436	positive regulation of lipid biosynthetic process	positive regulation of lipid metabolic process	GO:0046889	9/577	103/18112	0.00560701	0.0548784	0.041942	Prkcd/Adora2b/Rab38/Mtor/Mid1ip1/Sphk2/Il1a/Pla2g4a/Igf1r	9	Biological Process	2.63586
437	regulation of fatty acid metabolic process	fatty acid oxidation	GO:0019217	9/577	103/18112	0.00560701	0.0548784	0.041942	Pparg/Irs1/Appl2/Insig1/Erlin1/Mtor/Mid1ip1/Pla2g4a/Nr4a3	9	Biological Process	2.64675
438	heart growth	regulation of cardiac muscle tissue growth	GO:0060419	10/577	122/18112	0.00565097	0.0550309	0.0420585	Myocd/Notch1/Edn1/Tgfbr2/Tgfbr3/Mapk14/Smad1/Mtor/Cav3/Gja1	10	Biological Process	2.61641
439	gastrulation	establishment of mitotic spindle localization	GO:0007369	14/577	203/18112	0.00565297	0.0550309	0.0420585	Klf4/Dusp2/Paf1/Tgfbr2/Tgif1/Rnf2/Clasp2/Hsbp1/Smad1/Snai1/Gja1/Apln/Nr4a3/Itgb1	14	Biological Process	2.195
440	reactive oxygen species metabolic process	regulation of reactive oxygen species metabolic process	GO:0072593	16/577	246/18112	0.0056546	0.0550309	0.0420585	Nox4/Prkcd/Hbp1/Becn1/Edn1/Atp7a/Cyb5r4/Gadd45a/Tgfbr2/Mapk14/Mycn/Arf4/Gnai2/Bcl2/Sphk2/Clcn3	16	Biological Process	2.05322
441	venous blood vessel morphogenesis	cardiac vascular smooth muscle cell differentiation	GO:0048845	3/577	12/18112	0.00570728	0.0552476	0.0422241	Notch1/Ccm2/Vegfa	3	Biological Process	8.58475
442	positive regulation of production of miRNAs involved in gene silencing by miRNA	regulation of gene silencing by RNA	GO:1903800	3/577	12/18112	0.00570728	0.0552476	0.0422241	Myocd/Ddx5/Map2k1	3	Biological Process	8.15414
443	positive regulation of cell projection organization	axon extension	GO:0031346	25/577	453/18112	0.00570899	0.0552476	0.0422241	Grip1/Nefl/Dmd/Atp7a/Nptn/Itpr1/Ezh2/Fam98a/Limk1/Vegfa/Ndel1/Smad1/Twf1/Map2k1/Epha4/Mtor/Sema4d/Clip1/Rab21/Ntrk2/Igf1r/Rap1a/Adamts1/Rab11a/Itgb1	25	Biological Process	1.58171
444	regulation of endothelial cell proliferation	regulation of epithelial cell proliferation	GO:0001936	11/577	142/18112	0.00580146	0.0556426	0.042526	Pparg/Pdcd10/F3/Aldh1a2/Adora2b/Cav2/Vegfa/Mtor/Gja1/Apln/Pdcl3	11	Biological Process	2.47296
445	glial cell proliferation	regulation of glial cell proliferation	GO:0014009	7/577	68/18112	0.00580375	0.0556426	0.042526	Pmp22/Notch1/Atxn1/Ptk2/Myc/Areg/Mtor	7	Biological Process	3.06888
446	interleukin-2 production	interleukin-2 production	GO:0032623	7/577	68/18112	0.00580375	0.0556426	0.042526	Stat5b/Tnfsf4/Cd28/Runx1/Il1a/Vsig4/Ezr	7	Biological Process	3.48253
447	regulation of interleukin-2 production	interleukin-2 production	GO:0032663	7/577	68/18112	0.00580375	0.0556426	0.042526	Stat5b/Tnfsf4/Cd28/Runx1/Il1a/Vsig4/Ezr	7	Biological Process	2.95278
448	nephron tubule development	kidney epithelium development	GO:0072080	9/577	104/18112	0.00597002	0.0570289	0.0435854	Aqp11/Notch1/Myc/Jag1/Tcf21/Kif26b/Vegfa/Bcl2/Tacstd2	9	Biological Process	2.8855
449	regulation of transforming growth factor beta receptor signaling pathway	regulation of cellular response to transforming growth factor beta stimulus	GO:0017015	10/577	123/18112	0.00598109	0.0570289	0.0435854	Myocd/Onecut1/Smad7/Pparg/Rasl11b/Tgfbr3/Aspn/Spry2/Cav2/Cav3	10	Biological Process	2.56663
450	response to copper ion	hair follicle morphogenesis	GO:0046688	6/577	52/18112	0.00598151	0.0570289	0.0435854	Ireb2/Becn1/Atp7a/Eln/Bcl2/Il1a	6	Biological Process	3.46949
451	wound healing, spreading of cells	epiboly	GO:0044319	5/577	37/18112	0.00605142	0.0573773	0.0438518	Pdcd10/Fermt2/Arhgap24/Clasp2/Mtor	5	Biological Process	3.8293
452	epiboly involved in wound healing	epiboly	GO:0090505	5/577	37/18112	0.00605142	0.0573773	0.0438518	Pdcd10/Fermt2/Arhgap24/Clasp2/Mtor	5	Biological Process	4.3781
453	ovulation	development of primary female sexual characteristics	GO:0030728	5/577	37/18112	0.00605142	0.0573773	0.0438518	Myc/Runx1/Pla2g4a/Ereg/Adamts1	5	Biological Process	4.37583
454	monosaccharide metabolic process	glucan biosynthetic process	GO:0005996	17/577	270/18112	0.00608256	0.0574612	0.0439159	Onecut1/Pth/Irs1/Sik1/Uxs1/Myc/Mapk14/Man2a1/Adora2b/Nln/Pgm1/Aldoa/Mtor/Grb10/Chst1/Adipor1/B4galt1	17	Biological Process	1.93516
455	cellular response to chemical stress	cardiac muscle hypertrophy	GO:0062197	23/577	408/18112	0.00612145	0.0577229	0.0441159	Tpm1/Prkcd/Pparg/Becn1/Pdcd10/Edn1/Atp7a/Klf4/Ralbp1/F3/Myc/Ybx3/Ezh2/Pawr/Stk39/Ppif/Slc7a11/Cblb/Lrrc8d/Ppargc1b/Bcl2/Gskip/Nr4a3	23	Biological Process	1.90477
456	response to purine-containing compound	hepaticobiliary system development	GO:0014074	15/577	227/18112	0.00628936	0.0589102	0.0450233	Nox4/Ccne1/Trpc3/Pparg/Irs1/Xrn1/Itpr1/Hcn4/Ppargc1b/Areg/Bcl2/Stc1/Hsp90b1/Ezr/Rap1a	15	Biological Process	2.07756
457	positive regulation of protein serine/threonine kinase activity	positive regulation of protein serine/threonine kinase activity	GO:0071902	15/577	227/18112	0.00628936	0.0589102	0.0450233	Nox4/Cdkn1b/Prkcd/Pdcd10/Adrb2/Edn1/Tgfa/Mapre3/Fermt2/Ntf3/Ezh2/Spry2/Vegfa/Map2k1/Epha4	15	Biological Process	1.958
458	bone development	cartilage development involved in endochondral bone morphogenesis	GO:0060348	17/577	271/18112	0.00630446	0.0589102	0.0450233	Pth/Col3a1/Col2a1/Neurog1/Hsd17b2/Ift80/Tgfbr2/Axin2/Insig1/Mapk14/Smad1/Gja1/Has2/Pex7/Sh2b3/Stc1/Sema4d	17	Biological Process	2.0491
459	vesicle-mediated transport in synapse	regulated exocytosis	GO:0099003	17/577	271/18112	0.00630446	0.0589102	0.0450233	Grip1/Adrb2/Drd1/Nr3c2/Syt3/Sptbn2/RGD1307100/Adora2b/Usp46/Ppp3r1/Cplx1/Clcn3/Rims2/Prkcg/Rap1a/Arf6/Rab11a	17	Biological Process	1.91254
460	potassium ion transport	inorganic cation import across plasma membrane	GO:0006813	16/577	249/18112	0.00633402	0.0590232	0.0451096	Cdkn1b/Hbp1/Kcns3/Adrb2/Kcnj14/Stk39/Hcn4/Kcna4/Slc12a5/Cav3/Slc12a2/Slc9a3/Snx27/Atp1b1/Kcnk1/Itgb1	16	Biological Process	1.97649
461	cell-substrate junction organization	cell-substrate junction assembly	GO:0150115	9/577	105/18112	0.00635088	0.0590232	0.0451096	Ptk2/Tesk2/Fermt2/Clasp2/Map4k4/Vegfa/Bcl2/Arf6/Ptpra	9	Biological Process	2.52915
462	ERAD pathway	ERAD pathway	GO:0036503	9/577	105/18112	0.00635088	0.0590232	0.0451096	Aqp11/Tmub2/Dnajb9/Tmub1/Erlin1/Ube2j1/Hsp90b1/Sel1l/Herpud1	9	Biological Process	2.49696
463	calcium ion transport into cytosol	regulation of calcium ion transport	GO:0060402	13/577	185/18112	0.00644783	0.0598164	0.0457159	Trpc3/Dmd/Adrb2/Drd1/Trpv6/Faslg/Itpr1/Cacna1c/Pawr/Bak1/Bcl2/Cacna2d1/Trpc1	13	Biological Process	2.0556
464	melanin metabolic process	hair follicle morphogenesis	GO:0006582	4/577	24/18112	0.00652252	0.05997	0.0458333	Atp7a/Slc7a11/Bcl2/Trpc1	4	Biological Process	4.82285
465	positive regulation of glial cell proliferation	regulation of glial cell proliferation	GO:0060252	4/577	24/18112	0.00652252	0.05997	0.0458333	Atxn1/Ptk2/Myc/Mtor	4	Biological Process	4.88785
466	cellular response to thyroid hormone stimulus	cellular response to thyroid hormone stimulus	GO:0097067	4/577	24/18112	0.00652252	0.05997	0.0458333	Col1a2/Klf9/Brd8/Ctsl	4	Biological Process	5.00735
467	nephron epithelium development	kidney epithelium development	GO:0072009	10/577	125/18112	0.00668628	0.0612573	0.0468171	Aqp11/Notch1/Myc/Jag1/Tcf21/Kif26b/Vegfa/Bcl2/Tacstd2/Klf15	10	Biological Process	2.7512
468	epiboly	epiboly	GO:0090504	5/577	38/18112	0.00678954	0.0618736	0.0472881	Pdcd10/Fermt2/Arhgap24/Clasp2/Mtor	5	Biological Process	3.97703
469	nucleobase metabolic process	nucleobase biosynthetic process	GO:0009112	5/577	38/18112	0.00678954	0.0618736	0.0472881	Cmpk1/Mtor/Ak2/Hprt1/Ctps2	5	Biological Process	3.87989
470	amyloid-beta clearance	establishment of melanosome localization	GO:0097242	5/577	38/18112	0.00678954	0.0618736	0.0472881	Myocd/Ttpa/Rab11b/Igf1r/Rab11a	5	Biological Process	3.86288
471	telencephalon development	pallium development	GO:0021537	20/577	342/18112	0.00692573	0.0630033	0.0481516	Col3a1/Nefl/Dmd/Drd1/Acvr1c/Foxg1/Ezh2/Slc38a2/Slc7a11/Ndel1/Sema6b/Neurod1/Bcl2/Hprt1/Cul5/Cdon/Ntrk2/Btg2/Igf1r/Nr4a3	20	Biological Process	1.92188
472	regulation of heart growth	regulation of cardiac muscle tissue growth	GO:0060420	8/577	88/18112	0.0069655	0.0631424	0.0482579	Notch1/Edn1/Tgfbr2/Tgfbr3/Mapk14/Mtor/Cav3/Gja1	8	Biological Process	2.93255
473	focal adhesion assembly	cell-substrate junction assembly	GO:0048041	8/577	88/18112	0.0069655	0.0631424	0.0482579	Ptk2/Tesk2/Fermt2/Clasp2/Map4k4/Vegfa/Bcl2/Ptpra	8	Biological Process	2.57966
474	regulation of cellular response to transforming growth factor beta stimulus	regulation of cellular response to transforming growth factor beta stimulus	GO:1903844	10/577	126/18112	0.00706222	0.0637766	0.0487425	Myocd/Onecut1/Smad7/Pparg/Rasl11b/Tgfbr3/Aspn/Spry2/Cav2/Cav3	10	Biological Process	2.49275
475	hexose metabolic process	glucan biosynthetic process	GO:0019318	16/577	252/18112	0.00707792	0.0637766	0.0487425	Onecut1/Pth/Irs1/Sik1/Myc/Mapk14/Man2a1/Adora2b/Nln/Pgm1/Aldoa/Mtor/Grb10/Chst1/Adipor1/B4galt1	16	Biological Process	1.91541
476	regulation of cellular response to growth factor stimulus	regulation of cellular response to transforming growth factor beta stimulus	GO:0090287	18/577	297/18112	0.00711748	0.0637766	0.0487425	Myocd/Onecut1/Smad7/Pparg/Notch1/Dmd/Nptn/Rasl11b/Tgfbr3/Tob1/Aspn/Spry2/Cav2/Cav3/Grb10/Cxcl13/Apln/Epn2	18	Biological Process	2.08724
477	glucose homeostasis	response to glucose	GO:0042593	20/577	343/18112	0.00714329	0.0637766	0.0487425	Nox4/Pparg/Aqp4/Cyb5r4/Camk2n1/Appl2/Cacna1c/Pde8b/Map4k4/Lrrc8d/Rfx6/Neurod1/Bcl2/Map2k1/Cav3/Klf15/Rab11b/Igf1r/Rap1a/Adipor1	20	Biological Process	1.98131
478	negative regulation of muscle adaptation	positive regulation of miRNA transcription	GO:0014745	3/577	13/18112	0.00724565	0.0637766	0.0487425	Pparg/Klf4/Mtor	3	Biological Process	6.61334
479	positive regulation of feeding behavior	behavioral defense response	GO:2000253	3/577	13/18112	0.00724565	0.0637766	0.0487425	Drd1/Mtor/Nr4a3	3	Biological Process	7.62039
480	astral microtubule organization	early endosome to late endosome transport	GO:0030953	3/577	13/18112	0.00724565	0.0637766	0.0487425	Kpnb1/Ezr/Rab11a	3	Biological Process	6.84181
481	positive regulation of protein localization to endosome	positive regulation of protein localization to endosome	GO:1905668	3/577	13/18112	0.00724565	0.0637766	0.0487425	Abhd17b/Vegfa/Ezr	3	Biological Process	7.50537
482	development of secondary sexual characteristics	mammary gland morphogenesis	GO:0045136	3/577	13/18112	0.00724565	0.0637766	0.0487425	Stat5b/Areg/B4galt1	3	Biological Process	7.91117
483	vasodilation	cold-induced thermogenesis	GO:0042311	7/577	71/18112	0.00734008	0.0642263	0.0490862	Adrb2/Drd1/Ptk2/Adrb3/Adora2b/Vegfa/Gja1	7	Biological Process	3.19937
484	endochondral bone morphogenesis	cartilage development involved in endochondral bone morphogenesis	GO:0060350	7/577	71/18112	0.00734008	0.0642263	0.0490862	Col3a1/Col2a1/Ift80/Tgfbr2/Axin2/Pex7/Stc1	7	Biological Process	2.91511
485	ceramide biosynthetic process	ceramide biosynthetic process	GO:0046513	7/577	71/18112	0.00734008	0.0642263	0.0490862	Prkcd/Sgms1/Ugt8/St6galnac3/B4galt3/Sphk2/St8sia3	7	Biological Process	3.06063
486	negative regulation of cell activation	lymphocyte proliferation	GO:0050866	15/577	231/18112	0.00734655	0.0642263	0.0490862	Smad7/Prkcd/Pparg/Tnfsf4/Adrb2/Peli1/Cd200/Pawr/Runx1/Hlx/Cblb/Ndfip1/Sh2b3/Prdm1/Vsig4	15	Biological Process	2.19859
487	carbohydrate homeostasis	response to glucose	GO:0033500	20/577	344/18112	0.00736639	0.0642908	0.0491355	Nox4/Pparg/Aqp4/Cyb5r4/Camk2n1/Appl2/Cacna1c/Pde8b/Map4k4/Lrrc8d/Rfx6/Neurod1/Bcl2/Map2k1/Cav3/Klf15/Rab11b/Igf1r/Rap1a/Adipor1	20	Biological Process	1.66706
488	CD4-positive, alpha-beta T cell differentiation	negative regulation of CD4-positive, alpha-beta T cell activation	GO:0043367	8/577	89/18112	0.00744627	0.0648027	0.0495268	Smad7/Tnfsf4/Atp7a/Otud5/Runx1/Hlx/Mtor/Ctsl	8	Biological Process	2.8274
489	regulation of cytosolic calcium ion concentration	regulation of calcium ion transport	GO:0051480	23/577	415/18112	0.00745392	0.0648027	0.0495268	Trpc3/Dmd/Adrb2/Edn1/Nptn/Drd1/Trpv6/Faslg/Calb2/Ccl1/Marcksl1/Itpr1/Cacna1c/Pawr/Bak1/Cav2/Bcl2/Cav3/Gja1/Cacna2d1/Cul5/Trpc1/Cxcl13	23	Biological Process	1.81362
490	regulation of actin filament organization	negative regulation of cytoskeleton organization	GO:0110053	17/577	276/18112	0.00751456	0.0648027	0.0495268	Nox4/Tpm1/Prkcd/Arfip1/Ssh2/Capza2/Fermt2/Sptbn2/Clasp2/Limk1/Eln/Sptan1/Twf1/Gmfb/Mtor/Tacstd2/Arf6	17	Biological Process	2.10157
491	negative regulation of protein kinase activity	negative regulation of kinase activity	GO:0006469	14/577	210/18112	0.00755272	0.0648027	0.0495268	Cdkn1b/Myocd/Prkcd/Pparg/Gadd45a/Camk2n1/Drd1/Pdcd4/Pkia/Spry2/Cblb/Cav3/Sh2b3/Gskip	14	Biological Process	1.90457
492	intestinal epithelial cell differentiation	intestinal epithelial cell differentiation	GO:0060575	4/577	25/18112	0.00757265	0.0648027	0.0495268	C1galt1/Cdx2/Prdm1/Klf5	4	Biological Process	4.79602
493	protein localization to endosome	positive regulation of protein localization to endosome	GO:0036010	4/577	25/18112	0.00757265	0.0648027	0.0495268	Abhd17b/Vegfa/Ezr/Arf6	4	Biological Process	5.48319
494	negative regulation of steroid biosynthetic process	SREBP signaling pathway	GO:0010894	4/577	25/18112	0.00757265	0.0648027	0.0495268	Insig1/Pde8b/Erlin1/Snai1	4	Biological Process	4.89319
495	cellular response to angiotensin	mesenchymal cell proliferation	GO:1904385	5/577	39/18112	0.00758838	0.0648027	0.0495268	Prkcd/Irs1/Myc/Car2/Igf1r	5	Biological Process	4.04857
496	response to prostaglandin	response to prostaglandin E	GO:0034694	5/577	39/18112	0.00758838	0.0648027	0.0495268	Pparg/Tnfsf4/Edn1/Tgfbr3/Adamts1	5	Biological Process	4.32953
497	regulation of polysaccharide biosynthetic process	glucan biosynthetic process	GO:0032885	5/577	39/18112	0.00758838	0.0648027	0.0495268	Pth/Irs1/Mtor/Has2/Grb10	5	Biological Process	4.39045
498	positive regulation of interleukin-2 production	interleukin-2 production	GO:0032743	5/577	39/18112	0.00758838	0.0648027	0.0495268	Stat5b/Tnfsf4/Cd28/Runx1/Il1a	5	Biological Process	4.17585
499	polysaccharide metabolic process	glucan biosynthetic process	GO:0005976	9/577	108/18112	0.00760616	0.0648473	0.0495608	Pth/Ugp2/Irs1/Stk40/B3gnt7/Mtor/Has2/Grb10/Ppp1r2	9	Biological Process	2.66458
500	negative regulation of secretion by cell	peptide hormone secretion	GO:1903531	13/577	189/18112	0.00766869	0.0652725	0.0498858	Pparg/Irs1/Notch1/Edn1/Acvr1c/Cd200/Pde8b/Map4k4/Tnfrsf1a/Gnai2/Gja1/Acsl4/Rap1a	13	Biological Process	2.15899
501	regulation of gliogenesis	regulation of glial cell proliferation	GO:0014013	10/577	128/18112	0.00786302	0.0667138	0.0509874	Pparg/Notch1/Atxn1/Ptk2/Myc/Ntf3/Ezh2/Mycn/Mtor/Ptpra	10	Biological Process	2.31107
502	protein localization to postsynaptic membrane	protein localization to postsynapse	GO:1903539	6/577	55/18112	0.0078639	0.0667138	0.0509874	Grip1/Map2k1/Cplx1/Dlg2/Rap1a/Rab11a	6	Biological Process	3.64381
503	regulation of cell-substrate junction organization	cell-substrate junction assembly	GO:0150116	7/577	72/18112	0.00791347	0.0670241	0.0512245	Ptk2/Fermt2/Clasp2/Map4k4/Vegfa/Arf6/Ptpra	7	Biological Process	3.24283
504	regulation of actomyosin structure organization	epiboly	GO:0110020	9/577	109/18112	0.00806404	0.0680758	0.0520283	Nox4/Tpm1/Edn1/Fermt2/Clasp2/Limk1/Mtor/Cav3/Tacstd2	9	Biological Process	2.69737
505	segmentation	somite development	GO:0035282	9/577	109/18112	0.00806404	0.0680758	0.0520283	Notch1/Meox2/Neurog1/Tbx18/Axin2/Aldh1a2/Cdx2/Palb2/Tmed2	9	Biological Process	2.34205
506	negative regulation of cytoskeleton organization	negative regulation of cytoskeleton organization	GO:0051494	12/577	170/18112	0.00838114	0.0704108	0.0538129	Tpm1/Prkcd/Ssh2/Capza2/Sptbn2/Clasp2/Sptan1/Twf1/Gmfb/Cav3/Tacstd2/Mid1ip1	12	Biological Process	2.36942
507	sensory organ morphogenesis	ear development	GO:0090596	19/577	325/18112	0.00838159	0.0704108	0.0538129	Edn1/Col2a1/Neurog1/Faslg/Myc/Cthrc1/Foxg1/Tbx18/Jag1/Insig1/Man2a1/Spry2/Bak1/Vegfa/Bcl2/Prdm1/Cdon/Ntrk2/Nr4a3	19	Biological Process	1.7829
508	actin filament capping	negative regulation of cytoskeleton organization	GO:0051693	5/577	40/18112	0.00845034	0.070873	0.0541661	Tpm1/Capza2/Sptbn2/Sptan1/Twf1	5	Biological Process	3.68864
509	negative regulation of cell development	axon guidance	GO:0010721	14/577	213/18112	0.00850822	0.0711225	0.0543568	Notch1/Ywhah/Ptk2/Appl2/Rnf6/Ttpa/Mycn/Vegfa/Sema6b/Cav3/Tacstd2/Sema4b/Sema4d/Il1a	14	Biological Process	1.86061
510	polysaccharide biosynthetic process	glucan biosynthetic process	GO:0000271	7/577	73/18112	0.00851922	0.0711225	0.0543568	Pth/Ugp2/Irs1/B3gnt7/Mtor/Has2/Grb10	7	Biological Process	2.85573
511	establishment of protein localization to organelle	protein import into nucleus	GO:0072594	24/577	444/18112	0.00852915	0.0711225	0.0543568	Kpna2/Stk3/Prkcd/Notch1/Ddx5/Drd1/Txnip/Ipo4/Appl2/Cct3/Mapk14/Srp19/Pkia/Tnfrsf1a/Bnip3l/Ppp3r1/Kpnb1/Pex7/Cct5/Vps37a/Chp2/Rab11a/Herpud1/Hspa4	24	Biological Process	1.81523
512	ureteric bud development	kidney epithelium development	GO:0001657	9/577	110/18112	0.0085426	0.0711225	0.0543568	Smad7/Myc/Vcan/Tcf21/Kif26b/Vegfa/Smad1/Bcl2/Tacstd2	9	Biological Process	2.64289
513	behavioral fear response	behavioral defense response	GO:0001662	6/577	56/18112	0.00857662	0.0711225	0.0543568	Drd1/Cck/Pde8b/Usp46/Bcl2/Gja1	6	Biological Process	3.12838
514	protein localization to postsynapse	protein localization to postsynapse	GO:0062237	6/577	56/18112	0.00857662	0.0711225	0.0543568	Grip1/Map2k1/Cplx1/Dlg2/Rap1a/Rab11a	6	Biological Process	3.10981
515	negative regulation of catabolic process	negative regulation of RNA catabolic process	GO:0009895	19/577	326/18112	0.00864543	0.071578	0.0547049	Aqp11/Bmf/Becn1/Lrig2/Ptk2/Dnd1/Tent5c/Axin2/Timp3/Tob1/Vegfa/Azin1/Bcl2/Epha4/Mtor/Nmnat1/Prkcg/Pdcl3/Trdmt1	19	Biological Process	1.9747
516	cell-cell signaling involved in cardiac conduction	cardiac muscle contraction	GO:0086019	4/577	26/18112	0.00872818	0.0717194	0.054813	Tbx18/Cacna1c/Hcn4/Cacna2d1	4	Biological Process	4.62833
517	growth plate cartilage development	cartilage development involved in endochondral bone morphogenesis	GO:0003417	4/577	26/18112	0.00872818	0.0717194	0.054813	Col2a1/Ift80/Tgfbr2/Stc1	4	Biological Process	4.42793
518	regulation of icosanoid secretion	prostaglandin secretion	GO:0032303	4/577	26/18112	0.00872818	0.0717194	0.054813	Edn1/Acsl4/Il1a/Pla2g4a	4	Biological Process	4.96959
519	negative regulation of steroid metabolic process	SREBP signaling pathway	GO:0045939	4/577	26/18112	0.00872818	0.0717194	0.054813	Insig1/Pde8b/Erlin1/Snai1	4	Biological Process	4.55661
520	regulation of protein-containing complex disassembly	negative regulation of cytoskeleton organization	GO:0043244	10/577	130/18112	0.00873202	0.0717194	0.054813	Tpm1/Adrb2/Capza2/Sptbn2/Clasp2/Sptan1/Twf1/Mid1ip1/Gspt1/Igf1r	10	Biological Process	2.51455
521	regulation of small molecule metabolic process	glucan biosynthetic process	GO:0062012	21/577	374/18112	0.00894363	0.0725362	0.0554372	Arl2/Pth/Pparg/Irs1/Sik1/Myc/Appl2/Insig1/Adora2b/Nln/Slc7a11/Erlin1/Snai1/Map2k1/Mtor/Grb10/Mid1ip1/Sphk2/Pla2g4a/Nr4a3/Adipor1	21	Biological Process	1.62697
522	negative regulation of vascular associated smooth muscle cell migration	negative regulation of vascular associated smooth muscle cell proliferation	GO:1904753	3/577	14/18112	0.00900606	0.0725362	0.0554372	Tpm1/Myocd/Gna12	3	Biological Process	6.7564
523	negative regulation of platelet aggregation	negative regulation of angiogenesis	GO:0090331	3/577	14/18112	0.00900606	0.0725362	0.0554372	Prkcd/Adrb2/Sh2b3	3	Biological Process	6.84787
524	negative regulation of sprouting angiogenesis	negative regulation of angiogenesis	GO:1903671	3/577	14/18112	0.00900606	0.0725362	0.0554372	Stard13/Sh2b3/Epn2	3	Biological Process	6.95817
525	positive regulation of cell maturation	hair follicle morphogenesis	GO:1903431	3/577	14/18112	0.00900606	0.0725362	0.0554372	Runx1/Bcl2/Mtor	3	Biological Process	6.97166
526	regulation of protein localization to endosome	positive regulation of protein localization to endosome	GO:1905666	3/577	14/18112	0.00900606	0.0725362	0.0554372	Abhd17b/Vegfa/Ezr	3	Biological Process	6.96264
527	mesonephric epithelium development	kidney epithelium development	GO:0072163	9/577	111/18112	0.00904241	0.0725362	0.0554372	Smad7/Myc/Vcan/Tcf21/Kif26b/Vegfa/Smad1/Bcl2/Tacstd2	9	Biological Process	2.33273
528	mesonephric tubule development	kidney epithelium development	GO:0072164	9/577	111/18112	0.00904241	0.0725362	0.0554372	Smad7/Myc/Vcan/Tcf21/Kif26b/Vegfa/Smad1/Bcl2/Tacstd2	9	Biological Process	2.73134
529	CD4-positive, alpha-beta T cell activation	negative regulation of CD4-positive, alpha-beta T cell activation	GO:0035710	9/577	111/18112	0.00904241	0.0725362	0.0554372	Smad7/Tnfsf4/Atp7a/Tgfbr2/Otud5/Runx1/Hlx/Mtor/Ctsl	9	Biological Process	2.70901
530	cardiac muscle cell differentiation	striated muscle cell differentiation	GO:0055007	11/577	151/18112	0.00906769	0.072626	0.0555059	Nox4/Myocd/Actc1/Edn1/Sik1/Tbx18/Vegfa/Mtor/Cav3/Speg/Itgb1	11	Biological Process	2.30414
531	positive regulation of lipid metabolic process	positive regulation of lipid metabolic process	GO:0045834	12/577	172/18112	0.00915617	0.0731701	0.0559217	Prkcd/Pparg/Irs1/Adora2b/Rab38/Mtor/Mid1ip1/Sphk2/Il1a/Pla2g4a/Igf1r/Nr4a3	12	Biological Process	2.2645
532	negative regulation of transmembrane receptor protein serine/threonine kinase signaling pathway	regulation of cellular response to transforming growth factor beta stimulus	GO:0090101	10/577	131/18112	0.00919323	0.0731701	0.0559217	Onecut1/Smad7/Pparg/Notch1/Rasl11b/Tgfbr3/Tob1/Aspn/Spry2/Cav2	10	Biological Process	2.43124
533	regulation of peptidyl-tyrosine phosphorylation	positive regulation of protein serine/threonine kinase activity	GO:0050730	17/577	282/18112	0.00920655	0.0731701	0.0559217	Nox4/Prkcd/Tgfa/Ntf3/Cck/Cav2/Tnfrsf1a/Vegfa/Cblb/Areg/Epha4/Mtor/Sh2b3/Sema4d/Ereg/Pdcl3/Itgb1	17	Biological Process	1.73166
534	spindle localization	establishment of mitotic spindle localization	GO:0051653	6/577	57/18112	0.00933446	0.0738482	0.0564399	Clasp2/Spry2/Ndel1/Kpnb1/Gja1/Itgb1	6	Biological Process	3.59025
535	behavioral defense response	behavioral defense response	GO:0002209	6/577	57/18112	0.00933446	0.0738482	0.0564399	Drd1/Cck/Pde8b/Usp46/Bcl2/Gja1	6	Biological Process	3.60149
536	positive regulation of lyase activity	cold-induced thermogenesis	GO:0051349	5/577	41/18112	0.00937777	0.0738482	0.0564399	Adrb2/Drd1/Adrb3/Cacna1c/Adora2b	5	Biological Process	3.65617
537	positive regulation of vascular associated smooth muscle cell proliferation	positive regulation of urine volume	GO:1904707	5/577	41/18112	0.00937777	0.0738482	0.0564399	Edn1/Gnai2/Gja1/Adamts1/Nr4a3	5	Biological Process	4.03872
538	regulation of miRNA-mediated gene silencing	regulation of gene silencing by RNA	GO:0060964	5/577	41/18112	0.00937777	0.0738482	0.0564399	Myocd/Pparg/Ddx5/Dnd1/Map2k1	5	Biological Process	3.95183
539	negative regulation of supramolecular fiber organization	negative regulation of cytoskeleton organization	GO:1902904	12/577	173/18112	0.00956403	0.0750856	0.0573857	Tpm1/Prkcd/Ssh2/Capza2/Sptbn2/Clasp2/Sptan1/Twf1/Gmfb/Cav3/Tacstd2/Mid1ip1	12	Biological Process	2.23732
540	actin filament bundle assembly	epiboly	GO:0051017	12/577	173/18112	0.00956403	0.0750856	0.0573857	Nox4/Tpm1/Cald1/Fermt2/Clasp2/Pawr/Limk1/Eln/Mtor/Tacstd2/Hsp90b1/Ezr	12	Biological Process	2.32004
541	leukocyte proliferation	lymphocyte proliferation	GO:0070661	20/577	353/18112	0.00964059	0.0755716	0.0577571	Pth/Stat5b/Prkcd/Tnfsf4/Sos2/Ptk2/Cd28/Tgfbr2/Peli1/Pawr/Cblb/Bcl2/Gja1/Ndfip1/Prdm1/Hprt1/Il1a/Plcl2/Vsig4/Ephb6	20	Biological Process	1.66709
542	regulation of lipid metabolic process	positive regulation of lipid metabolic process	GO:0019216	21/577	377/18112	0.00973621	0.0762054	0.0582415	Stat5b/Prkcd/Pparg/Irs1/Sik1/Appl2/Insig1/Adora2b/Pde8b/Erlin1/Rab38/Snai1/Mtor/Lactb/Mid1ip1/Sphk2/Il1a/Pla2g4a/Igf1r/Nr4a3/Adipor1	21	Biological Process	1.86063
543	positive regulation of secretion	peptide hormone secretion	GO:0051047	23/577	425/18112	0.00976138	0.0762867	0.0583036	Apbb3/Pparg/Irs1/Edn1/Camk2n1/Glud1/Cck/Clasp2/Adora2b/Runx1/Gnai2/Rab15/Rfx6/Gja1/Slc12a2/Sec24a/Acsl4/Sphk2/Il1a/Pla2g4a/Ezr/Apln/Arf6	23	Biological Process	1.68823
544	regulation of cardiac muscle contraction	cardiac muscle contraction	GO:0055117	7/577	75/18112	0.00983192	0.0763052	0.0583178	Smad7/Dmd/Cacna1c/Hcn4/Cav3/Stc1/Atp1b1	7	Biological Process	2.95159
545	receptor localization to synapse	protein localization to postsynapse	GO:0097120	7/577	75/18112	0.00983192	0.0763052	0.0583178	Grip1/Nptn/Map2k1/Cplx1/Dlg2/Rap1a/Rab11a	7	Biological Process	2.68639
546	calcium-ion regulated exocytosis	regulated exocytosis	GO:0017156	7/577	75/18112	0.00983192	0.0763052	0.0583178	Notch1/Syt3/Sptbn2/Cacna1c/Gnai2/Rims2/Arl8b	7	Biological Process	2.92371
547	regulation of membrane permeability	regulation of mitochondrial membrane permeability	GO:0090559	7/577	75/18112	0.00983192	0.0763052	0.0583178	Bloc1s2/Slc25a5/Ppif/Bak1/Bnip3l/Bcl2/Mtor	7	Biological Process	2.86604
548	peptide hormone secretion	peptide hormone secretion	GO:0030072	18/577	307/18112	0.00983772	0.0763052	0.0583178	Pparg/Irs1/Edn1/Cyb5r4/Camk2n1/Acvr1c/Glud1/Cacna1c/Pde8b/Map4k4/Rfx6/Neurod1/Gja1/Acsl4/Cplx1/Rab11b/Rims2/Apln	18	Biological Process	1.96202
549	protein-containing complex disassembly	negative regulation of cytoskeleton organization	GO:0032984	15/577	239/18112	0.00988553	0.0765609	0.0585132	Tpm1/Becn1/Adrb2/Myc/Capza2/Sptbn2/Clasp2/Sptan1/Twf1/Mid1ip1/Smarcd2/Ssrp1/Gspt1/Igf1r/Vmp1	15	Biological Process	2.0944
550	negative regulation of receptor signaling pathway via STAT	negative regulation of angiogenesis	GO:1904893	4/577	27/18112	0.00999304	0.0765885	0.0585343	Pparg/Neurod1/Sh2b3/Adipor1	4	Biological Process	4.20795
551	prostaglandin transport	prostaglandin secretion	GO:0015732	4/577	27/18112	0.00999304	0.0765885	0.0585343	Edn1/Acsl4/Il1a/Pla2g4a	4	Biological Process	4.50153
552	retrograde protein transport, ER to cytosol	ERAD pathway	GO:0030970	4/577	27/18112	0.00999304	0.0765885	0.0585343	Ube2j1/Hsp90b1/Sel1l/Herpud1	4	Biological Process	4.74975
553	endoplasmic reticulum to cytosol transport	ERAD pathway	GO:1903513	4/577	27/18112	0.00999304	0.0765885	0.0585343	Ube2j1/Hsp90b1/Sel1l/Herpud1	4	Biological Process	4.69079
554	muscle hypertrophy in response to stress	cardiac muscle adaptation	GO:0003299	4/577	27/18112	0.00999304	0.0765885	0.0585343	Trpc3/Pparg/Ezh2/Klf15	4	Biological Process	4.61225
555	cardiac muscle hypertrophy in response to stress	cardiac muscle adaptation	GO:0014898	4/577	27/18112	0.00999304	0.0765885	0.0585343	Trpc3/Pparg/Ezh2/Klf15	4	Biological Process	4.66623
556	negative regulation of alpha-beta T cell differentiation	negative regulation of CD4-positive, alpha-beta T cell activation	GO:0046639	4/577	27/18112	0.00999304	0.0765885	0.0585343	Smad7/Tnfsf4/Runx1/Hlx	4	Biological Process	4.75239
557	mesenchymal cell proliferation	mesenchymal cell proliferation	GO:0010463	6/577	58/18112	0.0101389	0.0772474	0.0590379	Irs1/Myc/Tbx18/Tgfbr2/Mycn/Vegfa	6	Biological Process	3.04669
558	blood vessel remodeling	negative regulation of epithelial cell differentiation	GO:0001974	6/577	58/18112	0.0101389	0.0772474	0.0590379	Atp7a/Tgfbr3/Jag1/Bak1/Vegfa/Eln	6	Biological Process	3.00459
559	regulation of mitochondrial membrane permeability	regulation of mitochondrial membrane permeability	GO:0046902	6/577	58/18112	0.0101389	0.0772474	0.0590379	Bloc1s2/Slc25a5/Ppif/Bak1/Bnip3l/Bcl2	6	Biological Process	3.15629
560	ERK1 and ERK2 cascade	endothelial cell differentiation	GO:0070371	20/577	355/18112	0.0102157	0.0775114	0.0592397	Nox4/Notch1/Dmd/Edn1/Klf4/Nptn/Myc/Fermt2/Ccl1/Timp3/Spry2/Vegfa/Gnai2/Map2k1/Epha4/Grb10/Il1a/Mturn/Ezr/Rap1a	20	Biological Process	1.87893
561	mesenchymal cell development	negative regulation of ossification	GO:0014031	8/577	94/18112	0.0102337	0.0775114	0.0592397	Notch1/Edn1/Jag1/Aldh1a2/Sema6b/Bcl2/Sema4b/Sema4d	8	Biological Process	2.85123
562	regulation of postsynaptic membrane neurotransmitter receptor levels	protein localization to postsynapse	GO:0099072	8/577	94/18112	0.0102337	0.0775114	0.0592397	Grip1/Usp46/Ppp3r1/Map2k1/Cplx1/Dlg2/Rap1a/Rab11a	8	Biological Process	2.65267
563	somite development	somite development	GO:0061053	8/577	94/18112	0.0102337	0.0775114	0.0592397	Notch1/Meox2/Tbx18/Axin2/Aldh1a2/Cdx2/Palb2/Tmed2	8	Biological Process	2.88618
564	cartilage development involved in endochondral bone morphogenesis	cartilage development involved in endochondral bone morphogenesis	GO:0060351	5/577	42/18112	0.0103729	0.0783361	0.05987	Col2a1/Ift80/Tgfbr2/Axin2/Stc1	5	Biological Process	3.9678
565	regulation of fatty acid oxidation	fatty acid oxidation	GO:0046320	5/577	42/18112	0.0103729	0.0783361	0.05987	Pparg/Irs1/Appl2/Mtor/Nr4a3	5	Biological Process	4.08679
566	regulation of fat cell differentiation	regulation of protein kinase B signaling	GO:0045598	11/577	154/18112	0.0104248	0.0784978	0.0599935	Stk3/Pparg/Fermt2/Jag1/Insig1/Mapk14/Cds1/Vegfa/Mtor/Ccdc71/Klf5	11	Biological Process	2.12254
567	negative regulation of epithelial cell proliferation	cellular response to thyroid hormone stimulus	GO:0050680	11/577	154/18112	0.0104248	0.0784978	0.0599935	Cdkn1b/Aqp11/Pparg/Klf9/Pdcd10/Ift80/Tgfbr3/Cav2/Gja1/Cdk6/Ctsl	11	Biological Process	2.22558
568	response to cold	cold-induced thermogenesis	GO:0009409	7/577	76/18112	0.0105409	0.0791445	0.0604877	Pparg/Adrb2/Ucp3/Adrb3/Appl2/Vegfa/Rnf34	7	Biological Process	2.89839
569	cellular response to abiotic stimulus	cellular response to abiotic stimulus	GO:0071214	23/577	428/18112	0.0105567	0.0791445	0.0604877	Nox4/Prkcd/Bmf/Irs1/Col2a1/Gadd45a/Map3k2/Myc/Ybx3/Mapk14/Nsmf/Slc38a2/Stk39/Bak1/Tnfrsf1a/Vegfa/Lrrc8d/Pgm1/Polk/Gja1/Rab11b/Igf1r/Itgb1	23	Biological Process	1.74494
570	cellular response to environmental stimulus	cellular response to abiotic stimulus	GO:0104004	23/577	428/18112	0.0105567	0.0791445	0.0604877	Nox4/Prkcd/Bmf/Irs1/Col2a1/Gadd45a/Map3k2/Myc/Ybx3/Mapk14/Nsmf/Slc38a2/Stk39/Bak1/Tnfrsf1a/Vegfa/Lrrc8d/Pgm1/Polk/Gja1/Rab11b/Igf1r/Itgb1	23	Biological Process	1.73869
571	actin filament bundle organization	epiboly	GO:0061572	12/577	176/18112	0.0108727	0.080812	0.0617622	Nox4/Tpm1/Cald1/Fermt2/Clasp2/Pawr/Limk1/Eln/Mtor/Tacstd2/Hsp90b1/Ezr	12	Biological Process	2.32254
572	membrane depolarization	cardiac muscle contraction	GO:0051899	8/577	95/18112	0.0108731	0.080812	0.0617622	Ywhah/Edn1/Cck/Cacna1c/Hcn4/Cav3/Gja1/Cacna2d1	8	Biological Process	2.81215
573	cell adhesion molecule production	cardiac vascular smooth muscle cell differentiation	GO:0060352	3/577	15/18112	0.0109947	0.0809815	0.0618917	Myocd/Aqp4/Notch1	3	Biological Process	5.8531
574	heart trabecula formation	regulation of apoptotic process involved in development	GO:0060347	3/577	15/18112	0.0109947	0.0809815	0.0618917	Tgfbr3/Cav3/Adamts1	3	Biological Process	6.44968
575	SREBP signaling pathway	SREBP signaling pathway	GO:0032933	3/577	15/18112	0.0109947	0.0809815	0.0618917	Insig1/Erlin1/Tmed2	3	Biological Process	6.84831
576	embryonic organ morphogenesis	ear development	GO:0048562	19/577	334/18112	0.0110058	0.0809815	0.0618917	Notch1/Edn1/Col2a1/Neurog1/Myc/Cthrc1/Foxg1/Tbx18/Tgfbr2/Insig1/Tcf21/Spry2/Hlx/Mycn/Tmed2/Neurod1/Gja1/Mdfi/Nr4a3	19	Biological Process	1.63828
577	regulation of hemopoiesis	myeloid leukocyte differentiation	GO:1903706	22/577	406/18112	0.0111745	0.0819151	0.0626053	Smad7/Stat5b/Tnfsf4/Sos2/Paf1/Myc/Cd28/Tgfbr2/Jag1/Car2/Mapk14/Runx1/Hlx/Ppargc1b/Mtor/Ndfip1/Sh2b3/Cdk6/Prdm1/Tnfrsf11b/Inpp4b/Mturn	22	Biological Process	1.74485
578	mesonephros development	kidney epithelium development	GO:0001823	9/577	115/18112	0.0112656	0.0819151	0.0626053	Smad7/Myc/Vcan/Tcf21/Kif26b/Vegfa/Smad1/Bcl2/Tacstd2	9	Biological Process	2.23644
579	endothelial cell development	endothelial cell differentiation	GO:0001885	7/577	77/18112	0.0112863	0.0819151	0.0626053	Dmd/Ccm2/Tnfrsf1a/Vegfa/Stc1/Ezr/Rap1a	7	Biological Process	2.68138
580	ovulation cycle process	development of primary female sexual characteristics	GO:0022602	7/577	77/18112	0.0112863	0.0819151	0.0626053	Ccne1/Stat5b/Cmpk1/Runx1/Pla2g4a/Ereg/Adamts1	7	Biological Process	2.88317
581	glycogen metabolic process	glucan biosynthetic process	GO:0005977	7/577	77/18112	0.0112863	0.0819151	0.0626053	Pth/Ugp2/Irs1/Stk40/Mtor/Grb10/Ppp1r2	7	Biological Process	2.86395
582	cellular glucan metabolic process	glucan biosynthetic process	GO:0006073	7/577	77/18112	0.0112863	0.0819151	0.0626053	Pth/Ugp2/Irs1/Stk40/Mtor/Grb10/Ppp1r2	7	Biological Process	2.98822
583	regulation of cardiac muscle cell action potential	cardiac muscle contraction	GO:0098901	4/577	28/18112	0.0113709	0.0819151	0.0626053	Tbx18/Cacna1c/Hcn4/Cav3	4	Biological Process	4.29567
584	reflex	behavioral defense response	GO:0060004	4/577	28/18112	0.0113709	0.0819151	0.0626053	Pmp22/Usp46/Gja1/Nr4a3	4	Biological Process	4.10153
585	cardiac muscle adaptation	cardiac muscle adaptation	GO:0014887	4/577	28/18112	0.0113709	0.0819151	0.0626053	Trpc3/Pparg/Ezh2/Klf15	4	Biological Process	4.43892
586	response to muscle stretch	multicellular organismal movement	GO:0035994	4/577	28/18112	0.0113709	0.0819151	0.0626053	Dmd/Edn1/Mapk14/Cav3	4	Biological Process	4.54455
587	endoplasmic reticulum calcium ion homeostasis	regulation of mitochondrial membrane permeability	GO:0032469	4/577	28/18112	0.0113709	0.0819151	0.0626053	Itpr1/Bak1/Bcl2/Herpud1	4	Biological Process	4.56225
588	regulation of renal system process	positive regulation of urine volume	GO:0098801	5/577	43/18112	0.011438	0.0819407	0.0626249	Edn1/Gnai2/Emp2/Gja1/Stc1	5	Biological Process	3.63318
589	regulation of endothelial cell differentiation	negative regulation of epithelial cell differentiation	GO:0045601	5/577	43/18112	0.011438	0.0819407	0.0626249	Notch1/Jag1/Tnfrsf1a/Vegfa/Btg1	5	Biological Process	3.8213
590	regulation of post-transcriptional gene silencing	regulation of gene silencing by RNA	GO:0060147	5/577	43/18112	0.011438	0.0819407	0.0626249	Myocd/Pparg/Ddx5/Dnd1/Map2k1	5	Biological Process	3.38833
591	regulation of post-transcriptional gene silencing by RNA	regulation of gene silencing by RNA	GO:1900368	5/577	43/18112	0.011438	0.0819407	0.0626249	Myocd/Pparg/Ddx5/Dnd1/Map2k1	5	Biological Process	3.40267
592	hindbrain development	response to glucose	GO:0030902	14/577	221/18112	0.0115278	0.0822941	0.0628949	Atp7a/Nr2c2/Acvr1c/Glud1/Sptbn2/Aldh1a2/Ezh2/Smad1/Neurod1/Bcl2/Map2k1/Cul5/Igf1r/Itgb1	14	Biological Process	1.83628
593	regulation of sodium ion transport	sodium ion transport	GO:0002028	8/577	96/18112	0.0115416	0.0822941	0.0628949	Ywhah/Dmd/Adrb2/Sik1/Stk39/Cav3/Slc9a3/Atp1b1	8	Biological Process	2.67542
594	response to acid chemical	cellular response to decreased oxygen levels	GO:0001101	17/577	289/18112	0.0115512	0.0822941	0.0628949	Cdkn1b/Prkcd/Col3a1/Ireb2/Col1a2/Dmd/Edn1/Atp7a/Drd1/Myc/Timp3/Nsmf/Tnfrsf1a/Vegfa/Mtor/Ntrk2/Igf1r	17	Biological Process	1.68322
595	Wnt signaling pathway	somite development	GO:0016055	23/577	432/18112	0.0116977	0.0832231	0.0636049	Tle4/Stk3/Ccne1/Hbp1/Notch1/Edn1/Klf4/Paf1/Myc/Cthrc1/Ift80/Tbx18/Axin2/Btrc/Fermt2/Mapk14/Otud5/Celsr3/Grb10/Mdfi/Gskip/Klf15/Ppm1b	23	Biological Process	1.51766
596	insulin secretion	peptide hormone secretion	GO:0030073	15/577	244/18112	0.0117948	0.0837981	0.0640444	Irs1/Cyb5r4/Camk2n1/Acvr1c/Glud1/Cacna1c/Pde8b/Map4k4/Rfx6/Neurod1/Gja1/Acsl4/Cplx1/Rab11b/Rims2	15	Biological Process	1.79249
597	cardiac chamber development	muscle organ morphogenesis	GO:0003205	13/577	200/18112	0.0119812	0.0848889	0.064878	Tpm1/Myocd/Smad7/Notch1/Tgfbr2/Tgfbr3/Jag1/Matr3/Cav3/Prdm1/Xirp2/Igf1r/Adamts1	13	Biological Process	1.92806
598	glucan metabolic process	glucan biosynthetic process	GO:0044042	7/577	78/18112	0.0120692	0.0853951	0.065265	Pth/Ugp2/Irs1/Stk40/Mtor/Grb10/Ppp1r2	7	Biological Process	2.94778
599	actin-mediated cell contraction	cardiac muscle contraction	GO:0070252	8/577	97/18112	0.0122399	0.0864843	0.0660974	Tpm1/Actc1/Cacna1c/Hcn4/Cav3/Emp2/Stc1/Cacna2d1	8	Biological Process	2.50413
600	regulation of transmembrane transporter activity	regulation of calcium ion transport	GO:0022898	17/577	291/18112	0.0123012	0.0867703	0.066316	Ywhah/Dmd/Adrb2/Edn1/Atp7a/Stk39/Ppif/Rrad/Bcl2/Cav3/Gja1/Cacna2d1/Sphk2/Snx27/Atp1b1/Vmp1/Itgb1	17	Biological Process	1.89767
601	fat cell differentiation	regulation of protein kinase B signaling	GO:0045444	16/577	268/18112	0.012314	0.0867703	0.066316	Stk3/Pparg/Adrb2/Klf4/Ptk2/Adrb3/Fermt2/Jag1/Insig1/Mapk14/Cds1/Vegfa/Mtor/Ccdc71/Klf5/Nr4a3	16	Biological Process	1.8388
602	cellular response to mechanical stimulus	cellular response to abiotic stimulus	GO:0071260	10/577	137/18112	0.012363	0.0869961	0.0664885	Col2a1/Gadd45a/Map3k2/Slc38a2/Bak1/Tnfrsf1a/Vegfa/Gja1/Igf1r/Itgb1	10	Biological Process	2.45788
603	lipid modification	fatty acid oxidation	GO:0030258	14/577	223/18112	0.0123996	0.0871352	0.0665948	Pparg/Irs1/Ehhadh/Soat2/Appl2/Mapk14/Mtor/Pex7/Cyp24a1/Sphk2/Inpp4b/Etfdh/Nr4a3/Adipor1	14	Biological Process	2.0475
604	peptide secretion	peptide hormone secretion	GO:0002790	18/577	315/18112	0.0125647	0.087771	0.0670808	Pparg/Irs1/Edn1/Cyb5r4/Camk2n1/Acvr1c/Glud1/Cacna1c/Pde8b/Map4k4/Rfx6/Neurod1/Gja1/Acsl4/Cplx1/Rab11b/Rims2/Apln	18	Biological Process	1.8687
605	regulation of protein secretion	peptide hormone secretion	GO:0050708	18/577	315/18112	0.0125647	0.087771	0.0670808	Apbb3/Pparg/Irs1/Arfip1/Camk2n1/Acvr1c/Glud1/Cd200/Pde8b/Map4k4/Rfx6/Gja1/Slc12a2/Sec24a/Acsl4/Il1a/Ezr/Arf6	18	Biological Process	1.74047
606	positive regulation of cardiac muscle tissue growth	regulation of cardiac muscle tissue growth	GO:0055023	5/577	44/18112	0.0125752	0.087771	0.0670808	Notch1/Edn1/Tgfbr3/Mapk14/Mtor	5	Biological Process	3.65021
607	cellular pigmentation	establishment of melanosome localization	GO:0033059	5/577	44/18112	0.0125752	0.087771	0.0670808	Rab38/Bcl2/Map2k1/Rab11b/Rab11a	5	Biological Process	3.43581
608	negative regulation of alpha-beta T cell activation	negative regulation of CD4-positive, alpha-beta T cell activation	GO:0046636	5/577	44/18112	0.0125752	0.087771	0.0670808	Smad7/Tnfsf4/Runx1/Hlx/Cblb	5	Biological Process	3.57836
609	cell-cell signaling by wnt	somite development	GO:0198738	23/577	435/18112	0.0126169	0.0879433	0.0672125	Tle4/Stk3/Ccne1/Hbp1/Notch1/Edn1/Klf4/Paf1/Myc/Cthrc1/Ift80/Tbx18/Axin2/Btrc/Fermt2/Mapk14/Otud5/Celsr3/Grb10/Mdfi/Gskip/Klf15/Ppm1b	23	Biological Process	1.68307
610	cardiac muscle cell proliferation	regulation of cardiac muscle tissue growth	GO:0060038	6/577	61/18112	0.0128462	0.0885968	0.0677119	Notch1/Tgfbr2/Tgfbr3/Mapk14/Smad1/Gja1	6	Biological Process	2.90303
611	positive regulation of adenylate cyclase activity	cold-induced thermogenesis	GO:0045762	4/577	29/18112	0.0128653	0.0885968	0.0677119	Adrb2/Drd1/Adrb3/Cacna1c	4	Biological Process	4.13216
612	response to prostaglandin E	response to prostaglandin E	GO:0034695	4/577	29/18112	0.0128653	0.0885968	0.0677119	Pparg/Tnfsf4/Tgfbr3/Adamts1	4	Biological Process	3.94881
613	T cell lineage commitment	CD4-positive or CD8-positive, alpha-beta T cell lineage commitment	GO:0002360	4/577	29/18112	0.0128653	0.0885968	0.0677119	Otud5/Bcl2/Mtor/Ctsl	4	Biological Process	3.97539
614	branching involved in mammary gland duct morphogenesis	mammary gland morphogenesis	GO:0060444	4/577	29/18112	0.0128653	0.0885968	0.0677119	Btrc/Areg/Cav3/Slc12a2	4	Biological Process	3.99893
615	negative regulation of protein depolymerization	negative regulation of cytoskeleton organization	GO:1901880	7/577	79/18112	0.0128905	0.0886525	0.0677545	Tpm1/Capza2/Sptbn2/Clasp2/Sptan1/Twf1/Mid1ip1	7	Biological Process	2.55067
616	female gonad development	development of primary female sexual characteristics	GO:0008585	11/577	159/18112	0.0130265	0.0889963	0.0680172	Ccne1/Stat5b/Acvr1c/Myc/Runx1/Vegfa/Lhx8/Bcl2/Pla2g4a/Ereg/Adamts1	11	Biological Process	1.95582
617	peptidyl-threonine phosphorylation	regulation of reactive oxygen species metabolic process	GO:0018107	9/577	118/18112	0.0131843	0.0889963	0.0680172	Smad7/Prkcd/Tgfbr2/Stk39/Spry2/Bcl2/Map2k1/Mtor/Cdc42bpa	9	Biological Process	2.54466
618	apoptotic mitochondrial changes	regulation of mitochondrial membrane permeability	GO:0008637	9/577	118/18112	0.0131843	0.0889963	0.0680172	Bloc1s2/Bmf/Atp7a/Slc25a5/Cck/Ppif/Bak1/Bnip3l/Bcl2	9	Biological Process	2.32422
619	cellular response to parathyroid hormone stimulus	regulation of smooth muscle cell migration	GO:0071374	3/577	16/18112	0.0132166	0.0889963	0.0680172	Col2a1/Gja1/Adamts1	3	Biological Process	6.22081
620	positive regulation of prostaglandin secretion	prostaglandin secretion	GO:0032308	3/577	16/18112	0.0132166	0.0889963	0.0680172	Edn1/Il1a/Pla2g4a	3	Biological Process	6.27614
621	negative regulation of macrophage activation	cardiac muscle adaptation	GO:0043031	3/577	16/18112	0.0132166	0.0889963	0.0680172	Pparg/Cd200/Vsig4	3	Biological Process	6.22136
622	positive regulation of urine volume	positive regulation of urine volume	GO:0035810	3/577	16/18112	0.0132166	0.0889963	0.0680172	Edn1/Gnai2/Has2	3	Biological Process	6.23567
623	regulation of trophoblast cell migration	positive regulation of protein localization to endosome	GO:1901163	3/577	16/18112	0.0132166	0.0889963	0.0680172	Acvr1c/Vegfa/Gja1	3	Biological Process	5.75241
624	positive regulation of myotube differentiation	multicellular organismal movement	GO:0010831	3/577	16/18112	0.0132166	0.0889963	0.0680172	Mapk14/Mtor/Cav3	3	Biological Process	5.8622
625	autophagic cell death	cellular response to thyroid hormone stimulus	GO:0048102	3/577	16/18112	0.0132166	0.0889963	0.0680172	Cdkn1b/Bmf/Ctsl	3	Biological Process	6.23786
626	cellular response to sterol depletion	SREBP signaling pathway	GO:0071501	3/577	16/18112	0.0132166	0.0889963	0.0680172	Insig1/Erlin1/Tmed2	3	Biological Process	5.60018
627	myeloid cell differentiation	myeloid leukocyte differentiation	GO:0030099	23/577	438/18112	0.0135931	0.0913475	0.0698142	Stat5b/Pparg/Ireb2/Paf1/Slc25a5/Myc/Tgfbr2/Tgfbr3/Jag1/Car2/Mapk14/Runx1/Vegfa/Ppargc1b/Mtor/Ndfip1/Sh2b3/Cdk6/Prkx/Tnfrsf11b/Inpp4b/Mturn/Kat6a	23	Biological Process	1.70597
628	cell-substrate junction assembly	cell-substrate junction assembly	GO:0007044	8/577	99/18112	0.0137289	0.0913618	0.0698251	Ptk2/Tesk2/Fermt2/Clasp2/Map4k4/Vegfa/Bcl2/Ptpra	8	Biological Process	2.34739
629	sphingolipid biosynthetic process	ceramide biosynthetic process	GO:0030148	8/577	99/18112	0.0137289	0.0913618	0.0698251	Prkcd/Sgms1/Ugt8/St6galnac3/B4galt3/Acer2/Sphk2/St8sia3	8	Biological Process	2.2999
630	cellular response to nerve growth factor stimulus	glucose transmembrane transport	GO:1990090	7/577	80/18112	0.0137513	0.0913618	0.0698251	Irs1/Dync1li2/Ntf3/Snx27/Ntrk2/Rap1a/Arf6	7	Biological Process	2.58663
631	bone resorption	myeloid leukocyte differentiation	GO:0045453	7/577	80/18112	0.0137513	0.0913618	0.0698251	Nox4/Pth/Adrb2/Car2/Vegfa/Ppargc1b/Tnfrsf11b	7	Biological Process	2.57791
632	positive regulation of lipid transport	regulation of lipid localization	GO:0032370	7/577	80/18112	0.0137513	0.0913618	0.0698251	Prkcd/Edn1/Faslg/Abca5/Runx1/Il1a/Pla2g4a	7	Biological Process	2.63235
633	glycogen biosynthetic process	glucan biosynthetic process	GO:0005978	5/577	45/18112	0.0137865	0.0913618	0.0698251	Pth/Ugp2/Irs1/Mtor/Grb10	5	Biological Process	3.2669
634	glucan biosynthetic process	glucan biosynthetic process	GO:0009250	5/577	45/18112	0.0137865	0.0913618	0.0698251	Pth/Ugp2/Irs1/Mtor/Grb10	5	Biological Process	3.56364
635	regulation of gene silencing by RNA	regulation of gene silencing by RNA	GO:0060966	5/577	45/18112	0.0137865	0.0913618	0.0698251	Myocd/Pparg/Ddx5/Dnd1/Map2k1	5	Biological Process	3.19053
636	regulation of myeloid cell differentiation	myeloid leukocyte differentiation	GO:0045637	14/577	226/18112	0.0138023	0.0913618	0.0698251	Stat5b/Paf1/Myc/Jag1/Car2/Mapk14/Runx1/Ppargc1b/Mtor/Ndfip1/Cdk6/Tnfrsf11b/Inpp4b/Mturn	14	Biological Process	1.78389
637	cardiac muscle cell action potential	cardiac muscle contraction	GO:0086001	6/577	62/18112	0.0138513	0.0913618	0.0698251	Dmd/Tbx18/Cacna1c/Hcn4/Cav3/Cacna2d1	6	Biological Process	3.10441
638	fear response	behavioral defense response	GO:0042596	6/577	62/18112	0.0138513	0.0913618	0.0698251	Drd1/Cck/Pde8b/Usp46/Bcl2/Gja1	6	Biological Process	3.33395
639	organophosphate ester transport	oligopeptide transmembrane transport	GO:0015748	10/577	140/18112	0.0142271	0.0936012	0.0715366	Prkcd/Slc25a5/Faslg/Slc25a32/Mttp/Abcc5/Gja1/Pctp/Gltp/Vmp1	10	Biological Process	2.09222
640	establishment or maintenance of cell polarity	establishment of mitotic spindle localization	GO:0007163	14/577	227/18112	0.0142961	0.0939353	0.0717919	Wee1/Cdx2/Clasp2/Spry2/Kif26b/Rnd3/Arf4/Ndel1/Gja1/Dlg2/Ezr/Igf1r/Arf6/Itgb1	14	Biological Process	1.98326
641	regulation of cytoplasmic transport	early endosome to late endosome transport	GO:1903649	4/577	30/18112	0.0144792	0.0944168	0.0721599	Arfip1/Map2k1/Rab21/Ezr	4	Biological Process	4.04898
642	regulation of glycogen biosynthetic process	glucan biosynthetic process	GO:0005979	4/577	30/18112	0.0144792	0.0944168	0.0721599	Pth/Irs1/Mtor/Grb10	4	Biological Process	4.08068
643	regulation of glucan biosynthetic process	glucan biosynthetic process	GO:0010962	4/577	30/18112	0.0144792	0.0944168	0.0721599	Pth/Irs1/Mtor/Grb10	4	Biological Process	4.31201
644	regulation of urine volume	positive regulation of urine volume	GO:0035809	4/577	30/18112	0.0144792	0.0944168	0.0721599	Adrb2/Edn1/Gnai2/Has2	4	Biological Process	4.04325
645	negative regulation of protein polymerization	negative regulation of cytoskeleton organization	GO:0032272	7/577	81/18112	0.0146524	0.0949458	0.0725643	Tpm1/Prkcd/Ssh2/Capza2/Sptbn2/Sptan1/Twf1	7	Biological Process	2.80871
646	positive regulation of response to wounding	regulation of protein kinase B signaling	GO:1903036	7/577	81/18112	0.0146524	0.0949458	0.0725643	Atp7a/Ptk2/Fermt2/Ndel1/Mtor/Igf1r/Itgb1	7	Biological Process	2.94149
647	regulation of cellular response to insulin stimulus	fatty acid oxidation	GO:1900076	7/577	81/18112	0.0146524	0.0949458	0.0725643	Prkcd/Pparg/Irs1/Appl2/Gnai2/Grb10/Adipor1	7	Biological Process	2.75591
648	muscle tissue morphogenesis	muscle organ morphogenesis	GO:0060415	7/577	81/18112	0.0146524	0.0949458	0.0725643	Tpm1/Smad7/Col3a1/Actc1/Notch1/Tgfbr3/Xirp2	7	Biological Process	2.66349
649	T cell differentiation	lymphocyte proliferation	GO:0030217	17/577	297/18112	0.0147833	0.0956739	0.0731207	Smad7/Stat5b/Tnfsf4/Atp7a/Sos2/Cd28/Tgfbr2/Otud5/Runx1/Hlx/Bcl2/Mtor/Sh2b3/Cdk6/Prdm1/Il1a/Ctsl	17	Biological Process	1.72673
650	response to ketone	response to prostaglandin E	GO:1901654	22/577	417/18112	0.0148259	0.0958296	0.0732397	Ccne1/Pparg/Nefl/Klf9/Tnfsf4/Adrb2/Edn1/Klf4/Pdia3/Txnip/Xrn1/Myc/Tgfbr3/Trim63/Hcn4/Vegfa/Eln/Bcl2/Sphk2/Nasp/Igf1r/Adamts1	22	Biological Process	1.6082
651	negative regulation of actin filament depolymerization	negative regulation of cytoskeleton organization	GO:0030835	5/577	46/18112	0.0150738	0.0968253	0.0740007	Tpm1/Capza2/Sptbn2/Sptan1/Twf1	5	Biological Process	3.0787
652	regulation of p38MAPK cascade	stress-activated MAPK cascade	GO:1900744	5/577	46/18112	0.0150738	0.0968253	0.0740007	Gadd45a/Stk39/Vegfa/Cav3/Ezr	5	Biological Process	3.56672
653	negative regulation of ossification	negative regulation of ossification	GO:0030279	5/577	46/18112	0.0150738	0.0968253	0.0740007	Pth/Smad7/Notch1/Adrb2/Bcl2	5	Biological Process	3.14344
654	regulation of leukocyte differentiation	myeloid leukocyte differentiation	GO:1902105	18/577	322/18112	0.015412	0.0987517	0.075473	Smad7/Stat5b/Tnfsf4/Sos2/Myc/Cd28/Tgfbr2/Car2/Runx1/Hlx/Ppargc1b/Mtor/Ndfip1/Sh2b3/Cdk6/Prdm1/Tnfrsf11b/Inpp4b	18	Biological Process	1.89261
655	cytosolic calcium ion transport	regulation of calcium ion transport	GO:0060401	13/577	207/18112	0.015575	0.0988425	0.0755424	Trpc3/Dmd/Adrb2/Drd1/Trpv6/Faslg/Itpr1/Cacna1c/Pawr/Bak1/Bcl2/Cacna2d1/Trpc1	13	Biological Process	2.16043
656	positive regulation of peptidyl-tyrosine phosphorylation	positive regulation of protein serine/threonine kinase activity	GO:0050731	13/577	207/18112	0.015575	0.0988425	0.0755424	Nox4/Tgfa/Ntf3/Cck/Cav2/Tnfrsf1a/Vegfa/Areg/Epha4/Mtor/Sema4d/Ereg/Itgb1	13	Biological Process	1.96051
657	ubiquitin-dependent ERAD pathway	ERAD pathway	GO:0030433	7/577	82/18112	0.0155948	0.0988425	0.0755424	Tmub2/Dnajb9/Tmub1/Erlin1/Ube2j1/Hsp90b1/Herpud1	7	Biological Process	2.59436
658	negative regulation of RNA catabolic process	negative regulation of RNA catabolic process	GO:1902369	7/577	82/18112	0.0155948	0.0988425	0.0755424	Dnd1/Tent5c/Axin2/Tob1/Vegfa/Mtor/Trdmt1	7	Biological Process	2.4433
659	regulation of steroid biosynthetic process	SREBP signaling pathway	GO:0050810	7/577	82/18112	0.0155948	0.0988425	0.0755424	Insig1/Adora2b/Pde8b/Erlin1/Snai1/Il1a/Igf1r	7	Biological Process	2.80645
660	epithelial to mesenchymal transition involved in endocardial cushion formation	heart valve morphogenesis	GO:0003198	3/577	17/18112	0.0156753	0.0988425	0.0755424	Notch1/Tgfbr2/Snai1	3	Biological Process	5.72998
661	coronary vasculature morphogenesis	cardiac vascular smooth muscle cell differentiation	GO:0060977	3/577	17/18112	0.0156753	0.0988425	0.0755424	Notch1/Tgfbr3/Vegfa	3	Biological Process	5.50682
662	pyrimidine nucleobase metabolic process	nucleobase biosynthetic process	GO:0006206	3/577	17/18112	0.0156753	0.0988425	0.0755424	Cmpk1/Mtor/Ctps2	3	Biological Process	5.93502
663	negative regulation of collagen biosynthetic process	cardiac muscle adaptation	GO:0032966	3/577	17/18112	0.0156753	0.0988425	0.0755424	Pparg/Adora2b/Rap1a	3	Biological Process	5.01146
664	trophoblast cell migration	positive regulation of protein localization to endosome	GO:0061450	3/577	17/18112	0.0156753	0.0988425	0.0755424	Acvr1c/Vegfa/Gja1	3	Biological Process	5.35941
665	melanosome transport	establishment of melanosome localization	GO:0032402	3/577	17/18112	0.0156753	0.0988425	0.0755424	Map2k1/Rab11b/Rab11a	3	Biological Process	5.84091
666	transport of virus	cellular response to thyroid hormone stimulus	GO:0046794	3/577	17/18112	0.0156753	0.0988425	0.0755424	Kpna2/Cav2/Ctsl	3	Biological Process	5.42141
667	lymphocyte proliferation	lymphocyte proliferation	GO:0046651	18/577	323/18112	0.0158569	0.0998656	0.0763243	Stat5b/Prkcd/Tnfsf4/Sos2/Cd28/Tgfbr2/Peli1/Pawr/Cblb/Bcl2/Gja1/Ndfip1/Prdm1/Hprt1/Il1a/Plcl2/Vsig4/Ephb6	18	Biological Process	1.90218
668	negative regulation of transferase activity	negative regulation of kinase activity	GO:0051348	16/577	276/18112	0.0158797	0.0998872	0.0763408	Cdkn1b/Myocd/Smad7/Prkcd/Pparg/Gadd45a/Camk2n1/Drd1/Pdcd4/Limk1/Pkia/Spry2/Cblb/Cav3/Sh2b3/Gskip	16	Biological Process	1.80825
669	regulation of miRNA transcription	positive regulation of miRNA transcription	GO:1902893	6/577	64/18112	0.0160235	0.100302	0.0766581	Pparg/Klf4/Myc/Smad1/Klf5/Apln	6	Biological Process	3.23298
670	regulation of bone remodeling	myeloid leukocyte differentiation	GO:0046850	6/577	64/18112	0.0160235	0.100302	0.0766581	Car2/Vegfa/Ppargc1b/Gja1/Tnfrsf11b/Inpp4b	6	Biological Process	3.10587
671	positive regulation of dephosphorylation	regulation of dephosphorylation	GO:0035306	6/577	64/18112	0.0160235	0.100302	0.0766581	Prkcd/Nsmf/Pawr/Ppargc1b/Chp2/Gna12	6	Biological Process	3.19437
672	release of cytochrome c from mitochondria	regulation of mitochondrial membrane permeability	GO:0001836	6/577	64/18112	0.0160235	0.100302	0.0766581	Bmf/Atp7a/Cck/Ppif/Bak1/Bcl2	6	Biological Process	2.70318
673	regulation of hematopoietic progenitor cell differentiation	cardiac vascular smooth muscle cell differentiation	GO:1901532	4/577	31/18112	0.0162156	0.100507	0.0768142	Notch1/Sos2/Vegfa/Cdk6	4	Biological Process	4.20545
674	pyrimidine-containing compound biosynthetic process	nucleobase biosynthetic process	GO:0072528	4/577	31/18112	0.0162156	0.100507	0.0768142	Nme6/Cmpk1/Mtor/Ctps2	4	Biological Process	4.12735
675	calcium ion import across plasma membrane	cellular response to amyloid-beta	GO:0098703	4/577	31/18112	0.0162156	0.100507	0.0768142	Adrb2/Trpv6/Cacna1c/Pawr	4	Biological Process	4.38822
676	smooth muscle cell apoptotic process	muscle cell apoptotic process	GO:0034390	4/577	31/18112	0.0162156	0.100507	0.0768142	Pparg/Edn1/Pdcd4/Gria4	4	Biological Process	4.16689
677	regulation of smooth muscle cell apoptotic process	muscle cell apoptotic process	GO:0034391	4/577	31/18112	0.0162156	0.100507	0.0768142	Pparg/Edn1/Pdcd4/Gria4	4	Biological Process	4.35402
678	female sex differentiation	development of primary female sexual characteristics	GO:0046660	12/577	186/18112	0.016251	0.100507	0.0768142	Ccne1/Stat5b/Acvr1c/Myc/Runx1/Bak1/Vegfa/Lhx8/Bcl2/Pla2g4a/Ereg/Adamts1	12	Biological Process	2.22253
679	regulation of nuclear division	regulation of mitotic nuclear division	GO:0051783	10/577	143/18112	0.0162938	0.100651	0.0769243	Edn1/Nme6/Tgfa/Cd28/Bora/Cav2/Rad21/Il1a/Ereg/Igf1r	10	Biological Process	1.99262
680	positive regulation of heart growth	regulation of cardiac muscle tissue growth	GO:0060421	5/577	47/18112	0.0164391	0.101185	0.0773327	Notch1/Edn1/Tgfbr3/Mapk14/Mtor	5	Biological Process	3.34109
681	regulation of polysaccharide metabolic process	glucan biosynthetic process	GO:0032881	5/577	47/18112	0.0164391	0.101185	0.0773327	Pth/Irs1/Mtor/Has2/Grb10	5	Biological Process	3.178
682	T-helper 1 type immune response	negative regulation of CD4-positive, alpha-beta T cell activation	GO:0042088	5/577	47/18112	0.0164391	0.101185	0.0773327	Tnfsf4/Hlx/Vegfa/Mtor/Pla2g4a	5	Biological Process	3.52619
683	nuclear division	regulation of mitotic nuclear division	GO:0000280	23/577	446/18112	0.0164933	0.101397	0.077495	Cdkn1b/Ccne1/Becn1/Edn1/Nme6/Tgfa/Neurog1/Cd28/Bora/Bod1/Clasp2/Pds5b/Cav2/Ndel1/Kpnb1/Ccne2/Rad21/Il1a/Asz1/Sycp1/Ereg/Igf1r/Rab11a	23	Biological Process	1.72754
684	positive regulation of establishment of protein localization	peptide hormone secretion	GO:1904951	20/577	373/18112	0.0167254	0.102702	0.0784921	Sar1b/Apbb3/Prkcd/Pparg/Pdcd10/Camk2n1/Glud1/Cct3/Mapk14/Tnfrsf1a/Rfx6/Wipf1/Gja1/Cct5/Sec24a/Acsl4/Il1a/Chp2/Ezr/Arf6	20	Biological Process	1.54486
685	development of primary female sexual characteristics	development of primary female sexual characteristics	GO:0046545	11/577	165/18112	0.0167668	0.102834	0.0785929	Ccne1/Stat5b/Acvr1c/Myc/Runx1/Vegfa/Lhx8/Bcl2/Pla2g4a/Ereg/Adamts1	11	Biological Process	2.13026
686	smooth muscle contraction	muscle contraction	GO:0006939	9/577	123/18112	0.0169062	0.103565	0.079152	Myocd/Adrb2/Edn1/Drd1/Neurog1/Cacna1c/Pawr/Adora2b/Map2k1	9	Biological Process	2.48379
687	ear morphogenesis	ear development	GO:0042471	10/577	144/18112	0.0170298	0.104075	0.0795417	Edn1/Col2a1/Neurog1/Myc/Cthrc1/Foxg1/Tbx18/Insig1/Spry2/Nr4a3	10	Biological Process	2.37725
688	positive regulation of axonogenesis	axon extension	GO:0050772	8/577	103/18112	0.0170965	0.104332	0.0797381	Nefl/Limk1/Vegfa/Ndel1/Map2k1/Sema4d/Ntrk2/Rab11a	8	Biological Process	2.52223
689	regulation of cyclase activity	cold-induced thermogenesis	GO:0031279	6/577	65/18112	0.0171932	0.104332	0.0797381	Adrb2/Drd1/Adrb3/Mapk14/Cacna1c/Adora2b	6	Biological Process	2.72287
690	positive regulation of nuclear division	regulation of mitotic nuclear division	GO:0051785	6/577	65/18112	0.0171932	0.104332	0.0797381	Edn1/Tgfa/Cd28/Il1a/Ereg/Igf1r	6	Biological Process	2.68067
691	negative regulation of MAP kinase activity	negative regulation of kinase activity	GO:0043407	6/577	65/18112	0.0171932	0.104332	0.0797381	Prkcd/Pparg/Pdcd4/Spry2/Cav3/Sh2b3	6	Biological Process	3.10768
692	mammary gland morphogenesis	mammary gland morphogenesis	GO:0060443	6/577	65/18112	0.0171932	0.104332	0.0797381	Tgfbr2/Btrc/Areg/Cav3/Slc12a2/B4galt1	6	Biological Process	3.08976
693	negative regulation of muscle cell apoptotic process	muscle cell apoptotic process	GO:0010656	6/577	65/18112	0.0171932	0.104332	0.0797381	Myocd/Edn1/Gria4/Smad1/Bcl2/Igf1r	6	Biological Process	3.00096
694	organelle fission	regulation of mitotic nuclear division	GO:0048285	25/577	498/18112	0.0173072	0.104901	0.0801726	Cdkn1b/Ccne1/Pparg/Becn1/Edn1/Nme6/Ralbp1/Tgfa/Neurog1/Cd28/Bora/Bod1/Clasp2/Pds5b/Cav2/Ndel1/Kpnb1/Ccne2/Rad21/Il1a/Asz1/Sycp1/Ereg/Igf1r/Rab11a	25	Biological Process	1.67367
695	negative regulation of Wnt signaling pathway	somite development	GO:0030178	11/577	166/18112	0.017461	0.105585	0.0806954	Tle4/Stk3/Notch1/Cthrc1/Ift80/Tbx18/Axin2/Mapk14/Otud5/Grb10/Mdfi	11	Biological Process	2.00142
696	gland morphogenesis	mammary gland morphogenesis	GO:0022612	11/577	166/18112	0.017461	0.105585	0.0806954	Notch1/Tgfa/Tgfbr2/Btrc/Itpr1/Areg/Bcl2/Cav3/Slc12a2/Igf1r/B4galt1	11	Biological Process	2.09909
697	negative regulation of kinase activity	negative regulation of kinase activity	GO:0033673	14/577	233/18112	0.0175507	0.105888	0.0809274	Cdkn1b/Myocd/Prkcd/Pparg/Gadd45a/Camk2n1/Drd1/Pdcd4/Pkia/Spry2/Cblb/Cav3/Sh2b3/Gskip	14	Biological Process	2.01923
698	response to nerve growth factor	glucose transmembrane transport	GO:1990089	7/577	84/18112	0.0176073	0.105888	0.0809274	Irs1/Dync1li2/Ntf3/Snx27/Ntrk2/Rap1a/Arf6	7	Biological Process	2.43918
699	positive regulation of reactive oxygen species metabolic process	regulation of reactive oxygen species metabolic process	GO:2000379	7/577	84/18112	0.0176073	0.105888	0.0809274	Nox4/Prkcd/Gadd45a/Tgfbr2/Mapk14/Gnai2/Clcn3	7	Biological Process	2.38243
700	outflow tract morphogenesis	negative regulation of epithelial cell differentiation	GO:0003151	7/577	84/18112	0.0176073	0.105888	0.0809274	Notch1/Edn1/Tgfbr2/Tgfbr3/Jag1/Vegfa/Eln	7	Biological Process	2.84985
701	actin filament-based movement	cardiac muscle contraction	GO:0030048	9/577	124/18112	0.0177342	0.105888	0.0809274	Tpm1/Actc1/Cacna1c/Hcn4/Wipf1/Cav3/Emp2/Stc1/Cacna2d1	9	Biological Process	2.25219
702	mononuclear cell proliferation	lymphocyte proliferation	GO:0032943	18/577	327/18112	0.0177375	0.105888	0.0809274	Stat5b/Prkcd/Tnfsf4/Sos2/Cd28/Tgfbr2/Peli1/Pawr/Cblb/Bcl2/Gja1/Ndfip1/Prdm1/Hprt1/Il1a/Plcl2/Vsig4/Ephb6	18	Biological Process	1.82347
703	potassium ion import across plasma membrane	inorganic cation import across plasma membrane	GO:1990573	5/577	48/18112	0.0178842	0.105888	0.0809274	Kcnj14/Hcn4/Slc12a5/Slc12a2/Atp1b1	5	Biological Process	3.07653
704	positive regulation of fatty acid metabolic process	fatty acid oxidation	GO:0045923	5/577	48/18112	0.0178842	0.105888	0.0809274	Pparg/Irs1/Mid1ip1/Pla2g4a/Nr4a3	5	Biological Process	3.56648
705	negative regulation of cellular response to insulin stimulus	fatty acid oxidation	GO:1900077	5/577	48/18112	0.0178842	0.105888	0.0809274	Prkcd/Pparg/Irs1/Appl2/Grb10	5	Biological Process	3.52327
706	apoptotic process involved in development	regulation of apoptotic process involved in development	GO:1902742	5/577	48/18112	0.0178842	0.105888	0.0809274	Notch1/Tgfbr3/Bak1/Tnfrsf1a/B4galt1	5	Biological Process	3.22455
707	response to thyroid hormone	cellular response to thyroid hormone stimulus	GO:0097066	5/577	48/18112	0.0178842	0.105888	0.0809274	Col1a2/Klf9/Brd8/Ak2/Ctsl	5	Biological Process	3.29056
708	cellular response to ketone	response to prostaglandin E	GO:1901655	13/577	211/18112	0.0179679	0.105888	0.0809274	Pparg/Klf9/Tnfsf4/Klf4/Xrn1/Myc/Trim63/Hcn4/Vegfa/Eln/Sphk2/Igf1r/Adamts1	13	Biological Process	2.06339
709	amino acid transmembrane transport	amino acid transmembrane transport	GO:0003333	8/577	104/18112	0.0180237	0.105888	0.0809274	Prkcd/Slc7a10/Slc6a14/Slc38a2/Slc7a11/Lrrc8d/Slc6a6/Itgb1	8	Biological Process	2.27008
710	ceramide metabolic process	ceramide biosynthetic process	GO:0006672	8/577	104/18112	0.0180237	0.105888	0.0809274	Prkcd/Sgms1/Ugt8/St6galnac3/B4galt3/Acer2/Sphk2/St8sia3	8	Biological Process	2.1901
711	leukocyte cell-cell adhesion	interleukin-2 production	GO:0007159	20/577	376/18112	0.0180714	0.105888	0.0809274	Smad7/Stat5b/Tnfsf4/Klf4/Cd28/Tgfbr2/Peli1/Pawr/Runx1/Hlx/Cblb/Has2/Ndfip1/Sema4d/Il1a/Vsig4/Ephb6/Ezr/Nr4a3/Itgb1	20	Biological Process	1.76135
712	establishment of mitotic spindle orientation	establishment of mitotic spindle localization	GO:0000132	4/577	32/18112	0.0180772	0.105888	0.0809274	Spry2/Ndel1/Gja1/Itgb1	4	Biological Process	4.09587
713	glycosphingolipid biosynthetic process	ceramide biosynthetic process	GO:0006688	4/577	32/18112	0.0180772	0.105888	0.0809274	Ugt8/St6galnac3/B4galt3/St8sia3	4	Biological Process	3.56899
714	calcium ion import into cytosol	cellular response to amyloid-beta	GO:1902656	4/577	32/18112	0.0180772	0.105888	0.0809274	Adrb2/Trpv6/Cacna1c/Pawr	4	Biological Process	4.07245
715	renal absorption	positive regulation of urine volume	GO:0070293	4/577	32/18112	0.0180772	0.105888	0.0809274	Aqp4/Edn1/Has2/Slc15a2	4	Biological Process	4.05717
716	activation of adenylate cyclase activity	cold-induced thermogenesis	GO:0007190	3/577	18/18112	0.0183734	0.105888	0.0809274	Adrb2/Drd1/Adrb3	3	Biological Process	5.21855
717	chondrocyte differentiation involved in endochondral bone morphogenesis	cartilage development involved in endochondral bone morphogenesis	GO:0003413	3/577	18/18112	0.0183734	0.105888	0.0809274	Ift80/Tgfbr2/Axin2	3	Biological Process	5.04872
718	programmed cell death involved in cell development	hair follicle morphogenesis	GO:0010623	3/577	18/18112	0.0183734	0.105888	0.0809274	Faslg/Bcl2/Il1a	3	Biological Process	5.424
719	response to L-ascorbic acid	hair follicle morphogenesis	GO:0033591	3/577	18/18112	0.0183734	0.105888	0.0809274	Eln/Bcl2/Il1a	3	Biological Process	5.57471
720	CD8-positive, alpha-beta T cell differentiation	hair follicle morphogenesis	GO:0043374	3/577	18/18112	0.0183734	0.105888	0.0809274	Otud5/Runx1/Bcl2	3	Biological Process	5.55175
721	protein-DNA complex disassembly	mesenchymal cell proliferation	GO:0032986	3/577	18/18112	0.0183734	0.105888	0.0809274	Myc/Smarcd2/Ssrp1	3	Biological Process	5.16323
722	intestinal epithelial cell development	intestinal epithelial cell differentiation	GO:0060576	3/577	18/18112	0.0183734	0.105888	0.0809274	C1galt1/Prdm1/Klf5	3	Biological Process	5.43514
723	negative regulation of collagen metabolic process	cardiac muscle adaptation	GO:0010713	3/577	18/18112	0.0183734	0.105888	0.0809274	Pparg/Adora2b/Rap1a	3	Biological Process	5.68531
724	cellular response to prostaglandin E stimulus	response to prostaglandin E	GO:0071380	3/577	18/18112	0.0183734	0.105888	0.0809274	Pparg/Tnfsf4/Adamts1	3	Biological Process	5.14858
725	CD4-positive, alpha-beta T cell lineage commitment	CD4-positive or CD8-positive, alpha-beta T cell lineage commitment	GO:0043373	3/577	18/18112	0.0183734	0.105888	0.0809274	Otud5/Mtor/Ctsl	3	Biological Process	5.61257
726	bone trabecula morphogenesis	positive regulation of protein localization to endosome	GO:0061430	3/577	18/18112	0.0183734	0.105888	0.0809274	Vegfa/Ppargc1b/Sema4d	3	Biological Process	5.25539
727	establishment of melanosome localization	establishment of melanosome localization	GO:0032401	3/577	18/18112	0.0183734	0.105888	0.0809274	Map2k1/Rab11b/Rab11a	3	Biological Process	5.08828
728	pigment granule transport	establishment of melanosome localization	GO:0051904	3/577	18/18112	0.0183734	0.105888	0.0809274	Map2k1/Rab11b/Rab11a	3	Biological Process	4.83361
729	response to sterol depletion	SREBP signaling pathway	GO:0006991	3/577	18/18112	0.0183734	0.105888	0.0809274	Insig1/Erlin1/Tmed2	3	Biological Process	5.11764
730	T-helper cell differentiation	negative regulation of CD4-positive, alpha-beta T cell activation	GO:0042093	6/577	66/18112	0.0184203	0.10604	0.0810432	Smad7/Tnfsf4/Atp7a/Otud5/Hlx/Mtor	6	Biological Process	2.81176
731	negative regulation of leukocyte cell-cell adhesion	lymphocyte proliferation	GO:1903038	10/577	146/18112	0.0185751	0.106812	0.0816332	Smad7/Tnfsf4/Klf4/Peli1/Pawr/Runx1/Hlx/Cblb/Ndfip1/Vsig4	10	Biological Process	2.22842
732	positive regulation of protein localization to nucleus	protein import into nucleus	GO:1900182	8/577	105/18112	0.0189864	0.108934	0.0832552	Prkcd/Fermt2/Cct3/Mapk14/Cav2/Tnfrsf1a/Cct5/Chp2	8	Biological Process	2.15357
733	regulation of muscle cell apoptotic process	muscle cell apoptotic process	GO:0010660	8/577	105/18112	0.0189864	0.108934	0.0832552	Myocd/Pparg/Edn1/Pdcd4/Gria4/Smad1/Bcl2/Igf1r	8	Biological Process	2.23963
734	regulation of exocytosis	regulated exocytosis	GO:0017157	15/577	259/18112	0.019286	0.110285	0.0842878	Notch1/Adrb2/Drd1/Nr3c2/Syt3/Sptbn2/Clasp2/Adora2b/Gnai2/Rab15/Sphk2/Rab21/Rims2/Prkcg/Rap1a	15	Biological Process	1.91349
735	regulation of actin filament polymerization	negative regulation of cytoskeleton organization	GO:0030833	10/577	147/18112	0.0193853	0.11073	0.0846277	Tpm1/Prkcd/Ssh2/Capza2/Sptbn2/Eln/Sptan1/Twf1/Mtor/Arf6	10	Biological Process	2.14334
736	amino acid import across plasma membrane	amino acid transmembrane transport	GO:0089718	5/577	49/18112	0.0194107	0.110753	0.0846451	Prkcd/Slc6a14/Slc7a11/Slc6a6/Itgb1	5	Biological Process	2.94149
737	positive regulation of protein secretion	peptide hormone secretion	GO:0050714	11/577	169/18112	0.0196722	0.111942	0.0855538	Apbb3/Pparg/Camk2n1/Glud1/Rfx6/Gja1/Sec24a/Acsl4/Il1a/Ezr/Arf6	11	Biological Process	2.05079
738	regulation of focal adhesion assembly	cell-substrate junction assembly	GO:0051893	6/577	67/18112	0.0197059	0.111942	0.0855538	Ptk2/Fermt2/Clasp2/Map4k4/Vegfa/Ptpra	6	Biological Process	2.9702
739	regulation of cell-substrate junction assembly	cell-substrate junction assembly	GO:0090109	6/577	67/18112	0.0197059	0.111942	0.0855538	Ptk2/Fermt2/Clasp2/Map4k4/Vegfa/Ptpra	6	Biological Process	2.60955
740	cardiac muscle tissue morphogenesis	muscle organ morphogenesis	GO:0055008	6/577	67/18112	0.0197059	0.111942	0.0855538	Tpm1/Smad7/Actc1/Notch1/Tgfbr3/Xirp2	6	Biological Process	2.55998
741	protein localization to plasma membrane	protein localization to postsynapse	GO:0072659	17/577	307/18112	0.0197696	0.111961	0.0855683	Phaf1/Grip1/Pkdcc/Clasp2/Epb41l3/Tnfrsf1a/Rab15/Tmed2/Cav3/Emp2/Snx27/Ezr/Rap1a/Arf6/Atp1b1/Rab11a/Itgb1	17	Biological Process	1.66966
742	nucleoside triphosphate biosynthetic process	nucleobase biosynthetic process	GO:0009142	7/577	86/18112	0.0197961	0.111961	0.0855683	Nme6/Cmpk1/Myc/Aldoa/Map2k1/Sphk2/Ctps2	7	Biological Process	2.68861
743	protein localization to synapse	protein localization to postsynapse	GO:0035418	7/577	86/18112	0.0197961	0.111961	0.0855683	Grip1/Abhd17b/Map2k1/Cplx1/Dlg2/Rap1a/Rab11a	7	Biological Process	2.46934
744	energy reserve metabolic process	glucan biosynthetic process	GO:0006112	7/577	86/18112	0.0197961	0.111961	0.0855683	Pth/Ugp2/Irs1/Stk40/Mtor/Grb10/Ppp1r2	7	Biological Process	2.73699
745	neurotransmitter transport	regulated exocytosis	GO:0006836	15/577	260/18112	0.0198907	0.112373	0.0858832	Adrb2/Drd1/Nr3c2/Syt3/Sptbn2/Adora2b/Rab15/Cplx1/Slc6a2/Rims2/Ntrk2/Prkcg/Rap1a/Slc6a6/Itgb1	15	Biological Process	1.77727
746	negative regulation of smooth muscle cell migration	negative regulation of vascular associated smooth muscle cell proliferation	GO:0014912	4/577	33/18112	0.0200662	0.11287	0.086263	Tpm1/Myocd/Pparg/Gna12	4	Biological Process	3.96326
747	negative regulation of CD4-positive, alpha-beta T cell activation	negative regulation of CD4-positive, alpha-beta T cell activation	GO:2000515	4/577	33/18112	0.0200662	0.11287	0.086263	Smad7/Tnfsf4/Runx1/Hlx	4	Biological Process	4.0659
748	regulation of cellular ketone metabolic process	fatty acid oxidation	GO:0010565	10/577	148/18112	0.0202211	0.11337	0.0866452	Pparg/Irs1/Appl2/Insig1/Slc7a11/Erlin1/Mtor/Mid1ip1/Pla2g4a/Nr4a3	10	Biological Process	2.29579
749	cardiac ventricle development	muscle organ morphogenesis	GO:0003231	10/577	148/18112	0.0202211	0.11337	0.0866452	Tpm1/Myocd/Smad7/Notch1/Tgfbr2/Tgfbr3/Jag1/Matr3/Prdm1/Xirp2	10	Biological Process	2.2473
750	response to ionizing radiation	cellular response to abiotic stimulus	GO:0010212	12/577	192/18112	0.0203228	0.113742	0.0869295	Nox4/Col2a1/Gadd45a/Dcun1d3/Lzic/Myc/Mapk14/Nabp1/Bak1/Bcl2/Il1a/Itgb1	12	Biological Process	2.07158
751	cellular carbohydrate metabolic process	glucan biosynthetic process	GO:0044262	17/577	309/18112	0.0209056	0.116249	0.0888456	Pth/Ugp2/Irs1/Stk40/Sik1/Nagk/B3gnt7/Adora2b/Nln/Mtor/Has2/Grb10/Pla2g4a/Ppp1r2/Inpp4b/Adipor1/B4galt1	17	Biological Process	1.63285
752	heart valve morphogenesis	heart valve morphogenesis	GO:0003179	5/577	50/18112	0.0210203	0.116249	0.0888456	Notch1/Tgfbr2/Jag1/Mtor/Olfm1	5	Biological Process	3.31906
753	columnar/cuboidal epithelial cell differentiation	intestinal epithelial cell differentiation	GO:0002065	8/577	107/18112	0.021021	0.116249	0.0888456	Notch1/C1galt1/Cdx2/Rfx6/Neurod1/Cdk6/Prdm1/Klf5	8	Biological Process	2.49726
754	multicellular organismal movement	multicellular organismal movement	GO:0050879	6/577	68/18112	0.0210513	0.116249	0.0888456	Dmd/Adrb2/Itpr1/Mtor/Cav3/Vps54	6	Biological Process	2.9077
755	musculoskeletal movement	multicellular organismal movement	GO:0050881	6/577	68/18112	0.0210513	0.116249	0.0888456	Dmd/Adrb2/Itpr1/Mtor/Cav3/Vps54	6	Biological Process	3.02606
756	CD4-positive, alpha-beta T cell differentiation involved in immune response	negative regulation of CD4-positive, alpha-beta T cell activation	GO:0002294	6/577	68/18112	0.0210513	0.116249	0.0888456	Smad7/Tnfsf4/Atp7a/Otud5/Hlx/Mtor	6	Biological Process	3.04556
757	regulation of regulated secretory pathway	regulated exocytosis	GO:1903305	12/577	193/18112	0.0210692	0.116249	0.0888456	Notch1/Adrb2/Drd1/Nr3c2/Syt3/Sptbn2/Adora2b/Gnai2/Rab15/Sphk2/Prkcg/Rap1a	12	Biological Process	1.86129
758	negative regulation of neuron projection regeneration	neuron projection regeneration	GO:0070571	3/577	19/18112	0.0213126	0.116249	0.0888456	Lrig2/Map4k4/Epha4	3	Biological Process	4.77789
759	negative regulation of platelet activation	negative regulation of angiogenesis	GO:0010544	3/577	19/18112	0.0213126	0.116249	0.0888456	Prkcd/Adrb2/Sh2b3	3	Biological Process	4.95749
760	regulation of early endosome to late endosome transport	early endosome to late endosome transport	GO:2000641	3/577	19/18112	0.0213126	0.116249	0.0888456	Map2k1/Rab21/Ezr	3	Biological Process	4.83011
761	cell migration involved in heart development	negative regulation of ossification	GO:0060973	3/577	19/18112	0.0213126	0.116249	0.0888456	Notch1/Edn1/Flrt3	3	Biological Process	4.96451
762	endosome to plasma membrane protein transport	protein localization to postsynapse	GO:0099638	3/577	19/18112	0.0213126	0.116249	0.0888456	Grip1/Snx27/Rab11a	3	Biological Process	4.6317
763	establishment of pigment granule localization	establishment of melanosome localization	GO:0051905	3/577	19/18112	0.0213126	0.116249	0.0888456	Map2k1/Rab11b/Rab11a	3	Biological Process	5.3368
764	negative regulation of T-helper cell differentiation	negative regulation of CD4-positive, alpha-beta T cell activation	GO:0045623	3/577	19/18112	0.0213126	0.116249	0.0888456	Smad7/Tnfsf4/Hlx	3	Biological Process	5.20101
765	myeloid leukocyte differentiation	myeloid leukocyte differentiation	GO:0002573	14/577	239/18112	0.0213411	0.116249	0.0888456	Pparg/Ireb2/Myc/Tgfbr2/Car2/Mapk14/Runx1/Vegfa/Ppargc1b/Mtor/Ndfip1/Cdk6/Tnfrsf11b/Inpp4b	14	Biological Process	1.78704
766	positive regulation of MAP kinase activity	positive regulation of protein serine/threonine kinase activity	GO:0043406	9/577	128/18112	0.0213431	0.116249	0.0888456	Nox4/Prkcd/Pdcd10/Edn1/Tgfa/Ntf3/Ezh2/Vegfa/Epha4	9	Biological Process	2.06794
767	exocytosis	regulated exocytosis	GO:0006887	21/577	408/18112	0.0216965	0.118049	0.0902213	Notch1/Adrb2/Drd1/Nr3c2/Syt3/Sptbn2/Cacna1c/Clasp2/Adora2b/Gnai2/Rab15/Sphk2/Cplx1/Rab11b/Rab21/Rims2/Arl8b/Prkcg/Rap1a/Nr4a3/Rab11a	21	Biological Process	1.71511
768	microtubule cytoskeleton organization involved in mitosis	establishment of mitotic spindle localization	GO:1902850	10/577	150/18112	0.0219712	0.119292	0.0911712	Plk2/Ralbp1/Bora/Clasp2/Spry2/Ndel1/Kpnb1/Gja1/Rab11a/Itgb1	10	Biological Process	1.95548
769	synaptic vesicle exocytosis	regulated exocytosis	GO:0016079	10/577	150/18112	0.0219712	0.119292	0.0911712	Adrb2/Drd1/Nr3c2/Syt3/Sptbn2/Adora2b/Cplx1/Rims2/Prkcg/Rap1a	10	Biological Process	2.2335
770	cardiac muscle cell development	striated muscle cell differentiation	GO:0055013	8/577	108/18112	0.0220942	0.119696	0.09148	Myocd/Actc1/Edn1/Tbx18/Vegfa/Mtor/Cav3/Speg	8	Biological Process	2.23534
771	mitochondrial membrane organization	regulation of mitochondrial membrane permeability	GO:0007006	8/577	108/18112	0.0220942	0.119696	0.09148	Bloc1s2/Slc25a5/Myc/Ppif/Bak1/Bnip3l/Bcl2/Hspa4	8	Biological Process	2.14081
772	ventricular septum development	muscle organ morphogenesis	GO:0003281	7/577	88/18112	0.022168	0.119696	0.09148	Smad7/Notch1/Tgfbr2/Tgfbr3/Matr3/Prdm1/Xirp2	7	Biological Process	2.30173
773	muscle organ morphogenesis	muscle organ morphogenesis	GO:0048644	7/577	88/18112	0.022168	0.119696	0.09148	Tpm1/Smad7/Col3a1/Actc1/Notch1/Tgfbr3/Xirp2	7	Biological Process	2.74255
774	estrous cycle	cellular response to amyloid-beta	GO:0044849	4/577	34/18112	0.0221848	0.119696	0.09148	Adrb2/Azin1/Has2/Igf1r	4	Biological Process	3.62576
775	regulation of axon extension involved in axon guidance	positive regulation of protein localization to endosome	GO:0048841	4/577	34/18112	0.0221848	0.119696	0.09148	Vegfa/Sema6b/Sema4b/Sema4d	4	Biological Process	3.5909
776	positive regulation of response to external stimulus	regulation of smooth muscle cell proliferation	GO:0032103	23/577	459/18112	0.0222258	0.119792	0.0915531	Stat5b/Tnfsf4/Edn1/Camk2n1/Polr3g/Ptk2/Cd28/Ccl1/Ntf3/Pdcd4/Matr3/Stk39/Adora2b/Tnfrsf1a/Vegfa/Ndel1/Gja1/Pla2g4a/Pspc1/Cxcl13/Riok3/Ereg/Igf1r	23	Biological Process	1.49966
777	positive regulation of cell-matrix adhesion	cell-substrate junction assembly	GO:0001954	6/577	69/18112	0.0224575	0.120662	0.0922186	Dmd/Fermt2/Map4k4/Vegfa/Emp2/Cdk6	6	Biological Process	2.51735
778	alpha-beta T cell differentiation involved in immune response	negative regulation of CD4-positive, alpha-beta T cell activation	GO:0002293	6/577	69/18112	0.0224575	0.120662	0.0922186	Smad7/Tnfsf4/Atp7a/Otud5/Hlx/Mtor	6	Biological Process	2.92826
779	cellular response to oxidative stress	cardiac muscle hypertrophy	GO:0034599	18/577	336/18112	0.0225988	0.121295	0.0927022	Tpm1/Prkcd/Becn1/Pdcd10/Edn1/Atp7a/Klf4/Ralbp1/F3/Ezh2/Pawr/Ppif/Slc7a11/Cblb/Ppargc1b/Bcl2/Gskip/Nr4a3	18	Biological Process	1.68975
780	regulation of cardiac muscle cell proliferation	regulation of cardiac muscle tissue growth	GO:0060043	5/577	51/18112	0.0227145	0.121789	0.0930799	Notch1/Tgfbr2/Tgfbr3/Mapk14/Gja1	5	Biological Process	2.8845
781	potassium ion transmembrane transport	inorganic cation import across plasma membrane	GO:0071805	13/577	218/18112	0.0228102	0.122175	0.093375	Kcns3/Kcnj14/Stk39/Hcn4/Kcna4/Slc12a5/Cav3/Slc12a2/Slc9a3/Snx27/Atp1b1/Kcnk1/Itgb1	13	Biological Process	1.96412
782	negative regulation of protein-containing complex disassembly	negative regulation of cytoskeleton organization	GO:0043242	7/577	89/18112	0.0234248	0.124838	0.0954101	Tpm1/Capza2/Sptbn2/Clasp2/Sptan1/Twf1/Mid1ip1	7	Biological Process	2.43962
783	regulation of tissue remodeling	myeloid leukocyte differentiation	GO:0034103	7/577	89/18112	0.0234248	0.124838	0.0954101	Pparg/Car2/Vegfa/Ppargc1b/Gja1/Tnfrsf11b/Inpp4b	7	Biological Process	2.37574
784	regulation of small GTPase mediated signal transduction	small GTPase mediated signal transduction	GO:0051056	14/577	242/18112	0.0234525	0.124838	0.0954101	Col3a1/Notch1/Ralbp1/Sos2/Stard13/Arhgap24/Spry2/Map4k4/Map2k1/Ssx2ip/Cdc42bpa/Cdon/Arf6/Itgb1	14	Biological Process	1.88252
785	response to ethanol	hepaticobiliary system development	GO:0045471	15/577	266/18112	0.023826	0.126572	0.0967355	Ccne1/Pth/Stat5b/Prkcd/Actc1/Pdia3/Drd1/Myc/Sptbn2/Itpr1/Usp46/Bak1/Tnfrsf1a/Bcl2/Igf1r	15	Biological Process	1.66439
786	cerebral cortex development	pallium development	GO:0021987	10/577	152/18112	0.0238287	0.126572	0.0967355	Col3a1/Nefl/Dmd/Foxg1/Slc38a2/Ndel1/Bcl2/Cul5/Cdon/Ntrk2	10	Biological Process	2.20475
787	RNA stabilization	negative regulation of RNA catabolic process	GO:0043489	6/577	70/18112	0.0239256	0.126572	0.0967355	Dnd1/Tent5c/Axin2/Vegfa/Mtor/Trdmt1	6	Biological Process	2.74911
788	negative regulation of mRNA catabolic process	negative regulation of RNA catabolic process	GO:1902373	6/577	70/18112	0.0239256	0.126572	0.0967355	Dnd1/Tent5c/Axin2/Tob1/Vegfa/Mtor	6	Biological Process	2.54567
789	superoxide metabolic process	positive regulation of urine volume	GO:0006801	6/577	70/18112	0.0239256	0.126572	0.0967355	Nox4/Prkcd/Edn1/Atp7a/Cyb5r4/Gnai2	6	Biological Process	2.84517
790	alpha-beta T cell activation involved in immune response	negative regulation of CD4-positive, alpha-beta T cell activation	GO:0002287	6/577	70/18112	0.0239256	0.126572	0.0967355	Smad7/Tnfsf4/Atp7a/Otud5/Hlx/Mtor	6	Biological Process	2.87935
791	endochondral bone growth	cartilage development involved in endochondral bone morphogenesis	GO:0003416	4/577	35/18112	0.0244348	0.127362	0.0973389	Col2a1/Ift80/Tgfbr2/Stc1	4	Biological Process	3.41455
792	venous blood vessel development	cardiac vascular smooth muscle cell differentiation	GO:0060841	3/577	20/18112	0.0244932	0.127362	0.0973389	Notch1/Ccm2/Vegfa	3	Biological Process	4.29551
793	positive regulation of icosanoid secretion	prostaglandin secretion	GO:0032305	3/577	20/18112	0.0244932	0.127362	0.0973389	Edn1/Il1a/Pla2g4a	3	Biological Process	4.51865
794	response to muramyl dipeptide	negative regulation of ossification	GO:0032495	3/577	20/18112	0.0244932	0.127362	0.0973389	Notch1/Jag1/Mapk14	3	Biological Process	5.04759
795	neurotransmitter receptor transport to postsynaptic membrane	protein localization to postsynapse	GO:0098969	3/577	20/18112	0.0244932	0.127362	0.0973389	Grip1/Cplx1/Rab11a	3	Biological Process	4.35455
796	T cell selection	CD4-positive or CD8-positive, alpha-beta T cell lineage commitment	GO:0045058	5/577	52/18112	0.0244946	0.127362	0.0973389	Cd28/Otud5/Bcl2/Mtor/Ctsl	5	Biological Process	3.01517
797	hormone secretion	peptide hormone secretion	GO:0046879	20/577	389/18112	0.024904	0.1291	0.0986674	Pparg/Irs1/Edn1/Cyb5r4/Camk2n1/Trpv6/Acvr1c/Glud1/Cacna1c/Pde8b/Runx1/Map4k4/Rfx6/Neurod1/Gja1/Acsl4/Cplx1/Rab11b/Rims2/Apln	20	Biological Process	1.67811
798	positive regulation of cell-cell adhesion	interleukin-2 production	GO:0022409	16/577	292/18112	0.0253559	0.131179	0.100256	Smad7/Stat5b/Tnfsf4/Cd28/Tbx18/Tgfbr2/Pawr/Runx1/Hlx/Kif26b/Mex3b/Has2/Il1a/Cxcl13/Ephb6/Nr4a3	16	Biological Process	1.75425
799	insulin receptor signaling pathway	cellular response to insulin stimulus	GO:0008286	9/577	132/18112	0.025452	0.131436	0.100453	Prkcd/Irs1/Cav2/Gnai2/Ndel1/Grb10/Igf1r/Adipor1/Ptpra	9	Biological Process	2.31058
800	regulation of alpha-beta T cell differentiation	negative regulation of CD4-positive, alpha-beta T cell activation	GO:0046637	6/577	71/18112	0.0254565	0.131436	0.100453	Smad7/Tnfsf4/Tgfbr2/Runx1/Hlx/Prdm1	6	Biological Process	2.91204
801	negative regulation of leukocyte differentiation	negative regulation of CD4-positive, alpha-beta T cell activation	GO:1902106	8/577	111/18112	0.0255449	0.131629	0.1006	Smad7/Tnfsf4/Myc/Runx1/Hlx/Cdk6/Tnfrsf11b/Inpp4b	8	Biological Process	2.28406
802	muscle cell apoptotic process	muscle cell apoptotic process	GO:0010657	8/577	111/18112	0.0255449	0.131629	0.1006	Myocd/Pparg/Edn1/Pdcd4/Gria4/Smad1/Bcl2/Igf1r	8	Biological Process	2.2165
