# Supplementary material for: Molecular Encoding of Ischemic Stroke and its Resolution after Human Neural Stem Cell Therapy by Extracellular Vesicles
Source: MedComm (2020). 2025 Oct 28;6(11):e70400. doi: 10.1002/mco2.70400 (PMC12559856; doi:10.1002/mco2.70400)
Supplement: Supplementary file 8 — mco270400‐sup‐0008‐TableS7.xlsx. [file MCO2-6-e70400-s009.xlsx]

## Sheet: Summary
	Work files	Explanation
1	DE miRNA day 4	Differentially expressed miRNA at 4 days post-stroke
2	DE miRNA day 10	Differentially expressed miRNA at 10 days post-stroke
3	DE miRNA day 31	Differentially expressed miRNA at 31 days post-stroke
4	DE miRNA target	miRNAs and their targeted genes
5	DE miRNA GO	Gene Ontology enrichment based on miRNA targeted genes

## Sheet: DE miRNA day 4
	logFC	pvalue	padj	change
rno-miR-488-3p	3.52213	2.26174e-05	0.0143846	UP
rno-miR-128-3p	1.56789	9.54595e-05	0.0303561	UP
rno-miR-874-5p	-2.67935	0.00227834	0.407893	DOWN
rno-miR-330-5p	1.78428	0.00284437	0.407893	UP
rno-miR-1b	1.1989	0.00400427	0.407893	UP
rno-miR-1-3p	1.18931	0.00435474	0.407893	UP
rno-miR-145-5p	-1.26326	0.00448938	0.407893	DOWN
rno-miR-6319	2.26927	0.00765581	0.414044	UP
rno-miR-181b-1-3p	-2.21699	0.00808114	0.414044	DOWN
rno-miR-181c-3p	1.42745	0.0100981	0.414044	UP
rno-miR-10a-5p	-0.895328	0.0102388	0.414044	DOWN
rno-miR-10b-5p	-0.89347	0.0103598	0.414044	DOWN
rno-miR-27a-5p	-1.42725	0.0107042	0.414044	DOWN
rno-miR-17-5p	1.22998	0.0109241	0.414044	UP
rno-miR-145-3p	-1.69677	0.0117112	0.414044	DOWN
rno-miR-136-5p	-2.20342	0.0120915	0.414044	DOWN
rno-miR-328a-3p	0.889919	0.0126483	0.414044	UP
rno-miR-32-3p	2.22322	0.0130078	0.414044	UP
rno-miR-196c-3p	-2.06444	0.0130944	0.414044	DOWN
rno-miR-26a-3p	2.14449	0.0132092	0.414044	UP
rno-miR-450a-3p	-2.11117	0.014553	0.414044	DOWN
rno-miR-449a-5p	-1.83286	0.0145568	0.414044	DOWN
rno-miR-221-5p	-2.1681	0.0155116	0.414044	DOWN
rno-miR-128-2-5p	2.17624	0.0156243	0.414044	UP
rno-miR-128-1-5p	-2.00735	0.0164367	0.41815	DOWN
rno-miR-143-3p	-0.821847	0.0172662	0.420331	DOWN
rno-miR-130b-5p	1.67584	0.0179853	0.420331	UP
rno-miR-425-5p	0.828791	0.018533	0.420331	UP
rno-miR-148a-3p	0.869583	0.0191732	0.420331	UP
rno-miR-339-5p	0.980402	0.0198269	0.420331	UP
rno-let-7i-5p	0.796803	0.0235228	0.466991	UP
rno-miR-342-5p	1.81664	0.0246889	0.466991	UP
rno-miR-20a-5p	0.865547	0.0249251	0.466991	UP
rno-miR-194-3p	-1.86132	0.0249649	0.466991	DOWN
rno-miR-668	-1.79222	0.0290572	0.528011	DOWN
rno-miR-10b-3p	-1.31402	0.0309812	0.547335	DOWN
rno-miR-425-3p	0.977293	0.0331815	0.559884	UP
rno-miR-217-5p	-1.42619	0.0344951	0.559884	DOWN
rno-miR-383-5p	1.16783	0.0351643	0.559884	UP
rno-miR-6328	1.91424	0.0352128	0.559884	UP
rno-miR-142-3p	0.693763	0.0371425	0.576161	UP
rno-miR-341	-1.36991	0.0381864	0.578252	DOWN
rno-miR-126a-3p	-0.821079	0.0441486	0.634327	DOWN
rno-miR-125b-2-3p	-1.05154	0.0444415	0.634327	DOWN
rno-miR-702-5p	-1.63691	0.0464026	0.634327	DOWN
rno-miR-191a-5p	0.674298	0.0477808	0.634327	UP
rno-miR-203b-3p	-1.41331	0.0478812	0.634327	DOWN
rno-miR-3064-5p	1.6979	0.0482594	0.634327	UP
rno-miR-107-3p	0.656725	0.0500994	0.634327	NOT
rno-miR-103-3p	0.656296	0.0502362	0.634327	NOT
rno-miR-382-3p	1.62277	0.0508658	0.634327	NOT
rno-miR-652-3p	1.21593	0.0526773	0.639613	NOT
rno-miR-92a-3p	0.659836	0.0533011	0.639613	NOT
rno-miR-127-5p	-1.7148	0.0556578	0.655526	NOT
rno-let-7c-1-3p	-1.58326	0.0574435	0.656535	NOT
rno-miR-543-3p	1.62949	0.0595604	0.656535	NOT
rno-miR-338-3p	1.05625	0.0596322	0.656535	NOT
rno-miR-150-3p	1.0481	0.0598727	0.656535	NOT
rno-miR-221-3p	-0.741215	0.0680553	0.694572	NOT
rno-miR-181c-5p	1.12191	0.0682826	0.694572	NOT
rno-miR-497-5p	-0.822609	0.0687489	0.694572	NOT
rno-miR-143-5p	-0.97554	0.0702692	0.694572	NOT
rno-miR-194-5p	-0.893064	0.0705276	0.694572	NOT
rno-miR-191a-3p	0.941714	0.075565	0.694572	NOT
rno-miR-675-5p	-1.48622	0.0756789	0.694572	NOT
rno-miR-100-5p	-0.66394	0.0760641	0.694572	NOT
rno-miR-329-3p	1.42652	0.0762938	0.694572	NOT
rno-miR-99a-5p	-0.664256	0.0763627	0.694572	NOT
rno-miR-489-5p	1.47862	0.0768361	0.694572	NOT
rno-miR-505-5p	1.12609	0.0772424	0.694572	NOT
rno-miR-490-5p	-1.50747	0.0775387	0.694572	NOT
rno-miR-328b-3p	0.963471	0.0794719	0.698578	NOT
rno-miR-208a-3p	0.928866	0.0801827	0.698578	NOT
rno-miR-125a-5p	-0.581872	0.0832484	0.712359	NOT
rno-miR-872-5p	0.679982	0.0841758	0.712359	NOT
rno-let-7f-5p	0.608124	0.0855699	0.712359	NOT
rno-miR-463-5p	-1.47363	0.0862448	0.712359	NOT
rno-miR-31a-3p	1.43293	0.092283	0.715706	NOT
rno-miR-212-5p	-1.39206	0.093097	0.715706	NOT
rno-miR-3099	-1.39206	0.093097	0.715706	NOT
rno-miR-3541	-1.60804	0.0938086	0.715706	NOT
rno-miR-16-3p	-1.3681	0.0938864	0.715706	NOT
rno-miR-219b	1.3304	0.0947204	0.715706	NOT
rno-miR-671	1.00908	0.0957305	0.715706	NOT
rno-miR-210-5p	1.35875	0.0962487	0.715706	NOT
rno-miR-126a-5p	-0.681293	0.0967779	0.715706	NOT
rno-let-7c-2-3p	-1.18389	0.0989754	0.723544	NOT
rno-miR-101a-5p	-1.48647	0.101427	0.731359	NOT
rno-miR-23a-5p	-1.41838	0.102344	0.731359	NOT
rno-miR-125b-5p	-0.549636	0.104817	0.74071	NOT
rno-miR-1249	-1.29228	0.106973	0.747638	NOT
rno-miR-743a-3p	1.35871	0.108537	0.750323	NOT
rno-miR-542-5p	-0.705794	0.113194	0.762809	NOT
rno-let-7f-2-3p	-1.12119	0.113515	0.762809	NOT
rno-miR-222-3p	-0.76702	0.115111	0.762809	NOT
rno-miR-224-5p	0.837358	0.117319	0.762809	NOT
rno-miR-92b-3p	0.744627	0.118367	0.762809	NOT
rno-miR-339-3p	0.780607	0.121584	0.762809	NOT
rno-miR-509-5p	-1.23585	0.122369	0.762809	NOT
rno-miR-127-3p	-1.02201	0.122867	0.762809	NOT
rno-miR-218a-2-3p	-1.21858	0.123996	0.762809	NOT
rno-miR-3074	-1.21858	0.123996	0.762809	NOT
rno-miR-138-2-3p	1.37034	0.124541	0.762809	NOT
rno-miR-877	-1.29868	0.124736	0.762809	NOT
rno-miR-449c-5p	1.17962	0.128245	0.773294	NOT
rno-miR-193b-3p	-1.32433	0.128882	0.773294	NOT
rno-miR-17-1-3p	0.701984	0.132139	0.780167	NOT
rno-miR-6329	-1.32762	0.132506	0.780167	NOT
rno-let-7e-5p	0.552062	0.133708	0.780167	NOT
rno-miR-702-3p	1.14847	0.136536	0.789427	NOT
rno-miR-20b-3p	-1.39927	0.140266	0.792342	NOT
rno-miR-511-3p	-1.39927	0.140266	0.792342	NOT
rno-miR-182	0.76889	0.141124	0.792342	NOT
rno-miR-187-3p	-0.911594	0.142024	0.792342	NOT
rno-miR-452-5p	1.44122	0.146063	0.801378	NOT
rno-miR-10a-3p	-0.685149	0.146163	0.801378	NOT
rno-miR-296-5p	-1.33525	0.14767	0.80272	NOT
rno-miR-122-3p	-0.829837	0.149961	0.808266	NOT
rno-miR-151-5p	0.804883	0.154035	0.817005	NOT
rno-miR-193b-5p	1.23701	0.154152	0.817005	NOT
rno-miR-201-3p	1.1589	0.158036	0.824504	NOT
rno-miR-298-5p	-0.826198	0.15816	0.824504	NOT
rno-miR-503-5p	0.723047	0.161619	0.824889	NOT
rno-miR-532-5p	-0.592167	0.161902	0.824889	NOT
rno-miR-141-5p	1.15888	0.164331	0.824889	NOT
rno-miR-878	1.27007	0.164828	0.824889	NOT
rno-miR-133a-3p	0.55606	0.165297	0.824889	NOT
rno-miR-363-3p	-0.698307	0.166015	0.824889	NOT
rno-miR-493-5p	-1.29055	0.167527	0.825948	NOT
rno-miR-369-3p	-1.12211	0.170514	0.82622	NOT
rno-miR-98-5p	0.561384	0.173017	0.82622	NOT
rno-miR-15a-5p	0.638303	0.174846	0.82622	NOT
rno-miR-340-5p	0.58005	0.176613	0.82622	NOT
rno-let-7a-5p	0.473808	0.179571	0.82622	NOT
rno-miR-376b-5p	1.09972	0.181308	0.82622	NOT
rno-miR-376c-5p	1.09972	0.181308	0.82622	NOT
rno-miR-451-5p	-0.665108	0.181475	0.82622	NOT
rno-miR-29a-3p	-0.423185	0.182134	0.82622	NOT
rno-miR-186-3p	1.12556	0.185785	0.82622	NOT
rno-miR-190a-5p	-0.55471	0.185979	0.82622	NOT
rno-miR-32-5p	0.569794	0.188168	0.82622	NOT
rno-let-7f-1-3p	-1.00215	0.188443	0.82622	NOT
rno-miR-3583-3p	-1.00215	0.188443	0.82622	NOT
rno-miR-409a-5p	-1.00215	0.188443	0.82622	NOT
rno-miR-871-3p	-1.00215	0.188443	0.82622	NOT
rno-miR-451-3p	-1.11611	0.190845	0.82622	NOT
rno-miR-1298	-1.1178	0.190966	0.82622	NOT
rno-miR-383-3p	0.974331	0.193491	0.83149	NOT
rno-miR-29c-3p	-0.410299	0.195673	0.831594	NOT
rno-miR-192-5p	-0.641813	0.196131	0.831594	NOT
rno-miR-19a-3p	0.521847	0.199069	0.832553	NOT
rno-miR-379-3p	1.16455	0.200773	0.832553	NOT
rno-miR-19b-3p	0.51917	0.200808	0.832553	NOT
rno-miR-30d-5p	-0.389428	0.201865	0.832553	NOT
rno-miR-466b-4-3p	1.15178	0.202902	0.832553	NOT
rno-miR-365-3p	-0.552609	0.205221	0.833205	NOT
rno-miR-582-3p	-0.788057	0.20673	0.833205	NOT
rno-miR-497-3p	1.10329	0.206991	0.833205	NOT
rno-miR-29c-5p	-0.74861	0.208862	0.835447	NOT
rno-miR-201-5p	-1.04422	0.211752	0.841715	NOT
rno-miR-3559-5p	0.49462	0.214714	0.848189	NOT
rno-miR-344a-3p	-1.04629	0.216457	0.849795	NOT
rno-miR-18a-5p	0.617651	0.218106	0.851013	NOT
rno-miR-675-3p	-0.987319	0.227199	0.880198	NOT
rno-miR-384-5p	1.13571	0.228353	0.880198	NOT
rno-miR-187-5p	-1.11617	0.230101	0.88159	NOT
rno-miR-144-5p	-0.590734	0.23438	0.884227	NOT
rno-miR-1843a-5p	0.663519	0.235097	0.884227	NOT
rno-miR-200c-5p	1.08947	0.236009	0.884227	NOT
rno-miR-30b-5p	-0.531518	0.237311	0.884227	NOT
rno-miR-380-5p	1.02065	0.239045	0.884227	NOT
rno-miR-423-5p	0.432256	0.240722	0.884227	NOT
rno-miR-216a-5p	-0.66832	0.241473	0.884227	NOT
rno-miR-539-3p	0.982153	0.243787	0.884227	NOT
rno-miR-144-3p	-0.626665	0.245683	0.884227	NOT
rno-miR-25-5p	-0.779501	0.246188	0.884227	NOT
rno-miR-362-5p	0.872422	0.246669	0.884227	NOT
rno-miR-101b-5p	0.942626	0.249047	0.884227	NOT
rno-miR-346	0.942626	0.249047	0.884227	NOT
rno-miR-193a-3p	-1.08445	0.252123	0.884227	NOT
rno-miR-3547	-0.936269	0.252419	0.884227	NOT
rno-miR-100-3p	0.90073	0.254097	0.884227	NOT
rno-miR-152-3p	-0.381114	0.255251	0.884227	NOT
rno-miR-146b-5p	-0.474978	0.255814	0.884227	NOT
rno-miR-17-2-3p	-1.01899	0.258862	0.889927	NOT
rno-miR-223-3p	0.392547	0.264035	0.901731	NOT
rno-miR-324-3p	0.599049	0.265132	0.901731	NOT
rno-miR-326-3p	0.497884	0.269664	0.911168	NOT
rno-miR-336-5p	-0.893949	0.270772	0.911168	NOT
rno-miR-1843b-5p	0.613807	0.273176	0.91442	NOT
rno-miR-466c-3p	0.936459	0.276159	0.919567	NOT
rno-miR-667-3p	-0.852522	0.280004	0.922708	NOT
rno-miR-880-3p	-0.852522	0.280004	0.922708	NOT
rno-miR-433-3p	-1.03605	0.284608	0.931851	NOT
rno-miR-384-3p	1.00427	0.287136	0.931851	NOT
rno-let-7b-3p	-0.804449	0.287912	0.931851	NOT
rno-miR-31a-5p	0.48104	0.290562	0.931851	NOT
rno-miR-34b-3p	-0.812569	0.292401	0.931851	NOT
rno-miR-208a-5p	-0.958812	0.296495	0.931851	NOT
rno-miR-760-5p	0.833934	0.29921	0.931851	NOT
rno-miR-193a-5p	-0.613495	0.299796	0.931851	NOT
rno-miR-615	0.848033	0.305404	0.931851	NOT
rno-let-7d-3p	0.381589	0.30582	0.931851	NOT
rno-miR-541-5p	-0.912602	0.308801	0.931851	NOT
rno-miR-6216	-0.581974	0.309367	0.931851	NOT
rno-miR-148a-5p	0.534824	0.309873	0.931851	NOT
rno-miR-499-5p	0.477052	0.31093	0.931851	NOT
rno-miR-455-3p	-0.724348	0.312273	0.931851	NOT
rno-let-7g-3p	-0.79501	0.312932	0.931851	NOT
rno-miR-328a-5p	-0.79501	0.312932	0.931851	NOT
rno-miR-653-3p	-0.79501	0.312932	0.931851	NOT
rno-miR-181b-5p	0.397337	0.31549	0.931851	NOT
rno-miR-30c-2-3p	-0.471649	0.320651	0.931851	NOT
rno-miR-181d-5p	0.391192	0.323661	0.931851	NOT
rno-miR-1306-5p	0.519484	0.323751	0.931851	NOT
rno-miR-350	0.757995	0.323979	0.931851	NOT
rno-miR-132-3p	0.744383	0.327273	0.931851	NOT
rno-miR-21-5p	-0.314049	0.327911	0.931851	NOT
rno-miR-151-3p	0.368794	0.329395	0.931851	NOT
rno-let-7d-5p	0.323903	0.331805	0.931851	NOT
rno-miR-7a-1-3p	0.901724	0.33249	0.931851	NOT
rno-miR-19a-5p	0.931083	0.334026	0.931851	NOT
rno-miR-9a-5p	0.489444	0.334421	0.931851	NOT
rno-miR-181a-2-3p	-0.781037	0.336771	0.931851	NOT
rno-miR-511-5p	-0.957086	0.340717	0.931851	NOT
rno-miR-322-5p	-0.427607	0.342385	0.931851	NOT
rno-miR-708-3p	-0.806104	0.342791	0.931851	NOT
rno-let-7g-5p	0.32072	0.34345	0.931851	NOT
rno-miR-1956-3p	-0.717898	0.346814	0.931851	NOT
rno-miR-214-5p	-0.717898	0.346814	0.931851	NOT
rno-miR-218a-1-3p	-0.717898	0.346814	0.931851	NOT
rno-miR-3573-5p	-0.717898	0.346814	0.931851	NOT
rno-miR-377-3p	-0.717898	0.346814	0.931851	NOT
rno-miR-380-3p	-0.717898	0.346814	0.931851	NOT
rno-miR-412-5p	-0.717898	0.346814	0.931851	NOT
rno-miR-873-3p	-0.717898	0.346814	0.931851	NOT
rno-miR-199a-5p	0.500974	0.347246	0.931851	NOT
rno-miR-185-5p	0.362203	0.35142	0.934101	NOT
rno-miR-485-5p	-0.758273	0.354958	0.934101	NOT
rno-miR-146a-3p	0.844834	0.356177	0.934101	NOT
rno-miR-210-3p	0.482977	0.361141	0.934101	NOT
rno-let-7e-3p	0.898054	0.365317	0.934101	NOT
rno-miR-148b-3p	0.314061	0.366342	0.934101	NOT
rno-miR-30a-5p	-0.267495	0.366704	0.934101	NOT
rno-miR-331-5p	0.669765	0.369477	0.934101	NOT
rno-miR-337-3p	0.669765	0.369477	0.934101	NOT
rno-miR-3580-3p	0.669765	0.369477	0.934101	NOT
rno-miR-496-3p	0.669765	0.369477	0.934101	NOT
rno-miR-376c-3p	0.711222	0.372705	0.934101	NOT
rno-miR-802-3p	-0.619553	0.373603	0.934101	NOT
rno-let-7c-5p	0.316781	0.376973	0.934101	NOT
rno-miR-199a-3p	0.325679	0.380508	0.934101	NOT
rno-miR-132-5p	-0.831774	0.381863	0.934101	NOT
rno-miR-34a-5p	0.347662	0.382763	0.934101	NOT
rno-miR-5132-5p	-0.793614	0.386796	0.934101	NOT
rno-miR-29a-5p	-0.544426	0.38686	0.934101	NOT
rno-miR-421-3p	0.544412	0.391546	0.934101	NOT
rno-miR-129-5p	0.564574	0.394096	0.934101	NOT
rno-miR-345-5p	0.637181	0.395141	0.934101	NOT
rno-miR-301a-5p	0.677286	0.397352	0.934101	NOT
rno-miR-24-3p	0.283256	0.398149	0.934101	NOT
rno-miR-326-5p	-0.677135	0.398441	0.934101	NOT
rno-miR-3558-3p	-0.677135	0.398441	0.934101	NOT
rno-miR-365-5p	-0.677135	0.398441	0.934101	NOT
rno-miR-742-3p	-0.677135	0.398441	0.934101	NOT
rno-miR-106b-5p	-0.488754	0.39853	0.934101	NOT
rno-miR-483-3p	-0.513562	0.399438	0.934101	NOT
rno-miR-345-3p	-0.444426	0.401153	0.934101	NOT
rno-miR-30c-1-3p	-0.62419	0.403847	0.934101	NOT
rno-miR-219a-5p	0.48469	0.406393	0.934101	NOT
rno-miR-664-1-5p	0.423477	0.408763	0.934101	NOT
rno-miR-664-2-5p	0.423477	0.408763	0.934101	NOT
rno-miR-323-3p	0.559453	0.408885	0.934101	NOT
rno-miR-378a-3p	-0.339008	0.409168	0.934101	NOT
rno-miR-1224	0.660486	0.409999	0.934101	NOT
rno-miR-135a-5p	-0.750424	0.410924	0.934101	NOT
rno-miR-135b-5p	-0.750424	0.410924	0.934101	NOT
rno-miR-653-5p	0.742965	0.41156	0.934101	NOT
rno-miR-15b-5p	0.316328	0.412748	0.934101	NOT
rno-miR-300-3p	-0.531028	0.413939	0.934101	NOT
rno-miR-450a-5p	-0.429864	0.414177	0.934101	NOT
rno-miR-450b-5p	-0.429864	0.414177	0.934101	NOT
rno-miR-26b-3p	0.71946	0.417417	0.936778	NOT
rno-miR-411-5p	-0.556886	0.41831	0.936778	NOT
rno-miR-378b	-0.334586	0.421996	0.941717	NOT
rno-miR-22-3p	-0.29187	0.427289	0.948933	NOT
rno-miR-184	0.740139	0.428617	0.948933	NOT
rno-miR-450b-3p	-0.585959	0.429706	0.948933	NOT
rno-miR-802-5p	-0.447999	0.43426	0.949544	NOT
rno-miR-92a-1-5p	0.817326	0.437847	0.949544	NOT
rno-miR-361-3p	-0.334289	0.438136	0.949544	NOT
rno-miR-181b-2-3p	0.570656	0.446575	0.949544	NOT
rno-miR-299b-3p	0.570656	0.446575	0.949544	NOT
rno-miR-466b-3p	-0.756783	0.446981	0.949544	NOT
rno-miR-1839-3p	-0.569129	0.447898	0.949544	NOT
rno-miR-216a-3p	-0.569129	0.447898	0.949544	NOT
rno-miR-3065-3p	-0.569129	0.447898	0.949544	NOT
rno-miR-489-3p	-0.569129	0.447898	0.949544	NOT
rno-miR-493-3p	-0.569129	0.447898	0.949544	NOT
rno-miR-547-5p	-0.569129	0.447898	0.949544	NOT
rno-miR-486	0.571257	0.454271	0.955312	NOT
rno-miR-153-3p	-0.569316	0.454908	0.955312	NOT
rno-miR-873-5p	-0.782023	0.456003	0.955312	NOT
rno-miR-139-5p	-0.366805	0.456627	0.955312	NOT
rno-miR-672-5p	0.595859	0.459464	0.958096	NOT
rno-miR-155-5p	-0.320033	0.464648	0.959618	NOT
rno-miR-22-5p	-0.510981	0.465448	0.959618	NOT
rno-miR-101a-3p	-0.236494	0.471776	0.959618	NOT
rno-miR-141-3p	-0.284476	0.4772	0.959618	NOT
rno-miR-421-5p	0.556884	0.477776	0.959618	NOT
rno-miR-30e-5p	-0.218366	0.485372	0.959618	NOT
rno-miR-455-5p	0.397971	0.486754	0.959618	NOT
rno-miR-219a-1-3p	-0.528	0.487891	0.959618	NOT
rno-miR-140-5p	0.285193	0.487895	0.959618	NOT
rno-miR-101b-3p	-0.227559	0.488768	0.959618	NOT
rno-miR-137-5p	-0.506823	0.488862	0.959618	NOT
rno-miR-190a-3p	-0.506823	0.488862	0.959618	NOT
rno-miR-292-5p	-0.506823	0.488862	0.959618	NOT
rno-miR-293-5p	-0.506823	0.488862	0.959618	NOT
rno-miR-3072	-0.506823	0.488862	0.959618	NOT
rno-miR-325-3p	-0.506823	0.488862	0.959618	NOT
rno-miR-3594-3p	-0.506823	0.488862	0.959618	NOT
rno-miR-471-5p	-0.506823	0.488862	0.959618	NOT
rno-miR-673-5p	-0.506823	0.488862	0.959618	NOT
rno-miR-26a-5p	0.217561	0.490753	0.960365	NOT
rno-miR-299a-5p	-0.600074	0.502973	0.974262	NOT
rno-miR-299b-5p	-0.600074	0.502973	0.974262	NOT
rno-miR-770-3p	-0.579727	0.51236	0.974262	NOT
rno-miR-136-3p	-0.345058	0.514411	0.974262	NOT
rno-miR-376b-3p	0.696365	0.515522	0.974262	NOT
rno-miR-107-5p	0.463792	0.5193	0.974262	NOT
rno-miR-1193-3p	0.463792	0.5193	0.974262	NOT
rno-miR-20a-3p	0.463792	0.5193	0.974262	NOT
rno-miR-3572	0.463792	0.5193	0.974262	NOT
rno-miR-500-5p	0.463792	0.5193	0.974262	NOT
rno-miR-592	0.463792	0.5193	0.974262	NOT
rno-miR-6315	0.463792	0.5193	0.974262	NOT
rno-miR-883-3p	0.463792	0.5193	0.974262	NOT
rno-miR-935	0.463792	0.5193	0.974262	NOT
rno-miR-674-3p	-0.298891	0.521725	0.975932	NOT
rno-miR-122-5p	-0.254266	0.527867	0.983004	NOT
rno-miR-149-5p	0.325518	0.530123	0.983004	NOT
rno-miR-99b-5p	-0.242413	0.530778	0.983004	NOT
rno-miR-34c-5p	-0.390801	0.531688	0.983004	NOT
rno-miR-375-3p	-0.34862	0.535296	0.986807	NOT
rno-miR-872-3p	-0.343437	0.541261	0.992966	NOT
rno-miR-146a-5p	-0.193472	0.546055	0.992966	NOT
rno-miR-34b-5p	-0.412194	0.546192	0.992966	NOT
rno-miR-331-3p	-0.386336	0.549493	0.992966	NOT
rno-miR-124-3p	0.584677	0.549877	0.992966	NOT
rno-miR-181a-5p	-0.201544	0.549942	0.992966	NOT
rno-miR-204-3p	-0.48386	0.553736	0.992966	NOT
rno-miR-741-3p	0.487663	0.553798	0.992966	NOT
rno-miR-27a-3p	-0.194079	0.554677	0.992966	NOT
rno-miR-27b-3p	-0.193659	0.555747	0.992966	NOT
rno-miR-138-1-3p	0.459194	0.560713	0.992966	NOT
rno-miR-30d-3p	-0.329536	0.565764	0.992966	NOT
rno-miR-676	-0.264411	0.565985	0.992966	NOT
rno-miR-200b-3p	0.326542	0.567666	0.992966	NOT
rno-let-7i-3p	0.36048	0.568599	0.992966	NOT
rno-miR-487b-3p	-0.526065	0.569429	0.992966	NOT
rno-miR-130b-3p	0.32609	0.571646	0.992966	NOT
rno-miR-211-5p	0.365005	0.577735	0.992966	NOT
rno-miR-423-3p	0.219867	0.584938	0.992966	NOT
rno-miR-196b-5p	-0.264788	0.589829	0.992966	NOT
rno-miR-196a-5p	-0.264076	0.590365	0.992966	NOT
rno-miR-1306-3p	-0.501137	0.59107	0.992966	NOT
rno-miR-3590-3p	0.415558	0.593345	0.992966	NOT
rno-miR-26b-5p	0.164547	0.595712	0.992966	NOT
rno-miR-222-5p	0.483111	0.59588	0.992966	NOT
rno-miR-93-3p	0.290666	0.596621	0.992966	NOT
rno-miR-21-3p	-0.367057	0.599127	0.992966	NOT
rno-miR-129-1-3p	0.523572	0.60701	0.992966	NOT
rno-miR-129-2-3p	0.523572	0.60701	0.992966	NOT
rno-miR-9a-3p	0.267337	0.608285	0.992966	NOT
rno-miR-376a-3p	-0.512797	0.609131	0.992966	NOT
rno-miR-18a-3p	0.334325	0.609579	0.992966	NOT
rno-miR-503-3p	-0.242007	0.611041	0.992966	NOT
rno-miR-205	0.217672	0.615737	0.992966	NOT
rno-miR-196c-5p	-0.239094	0.623639	0.992966	NOT
rno-miR-30c-5p	-0.168399	0.627402	0.992966	NOT
rno-miR-342-3p	0.166393	0.628628	0.992966	NOT
rno-miR-183-5p	-0.281502	0.629115	0.992966	NOT
rno-miR-431	0.451862	0.630012	0.992966	NOT
rno-miR-212-3p	-0.406242	0.633163	0.992966	NOT
rno-miR-152-5p	0.454069	0.634557	0.992966	NOT
rno-miR-137-3p	0.320133	0.642155	0.992966	NOT
rno-miR-598-3p	-0.309921	0.642349	0.992966	NOT
rno-miR-672-3p	-0.386821	0.643298	0.992966	NOT
rno-miR-666-3p	0.393837	0.653349	0.992966	NOT
rno-miR-186-5p	0.162495	0.653483	0.992966	NOT
rno-miR-324-5p	0.248054	0.653625	0.992966	NOT
rno-miR-1839-5p	0.200303	0.654994	0.992966	NOT
rno-miR-1247-3p	-0.376996	0.655383	0.992966	NOT
rno-miR-181a-1-3p	0.207812	0.659781	0.992966	NOT
rno-miR-125a-3p	-0.264041	0.660415	0.992966	NOT
rno-miR-99a-3p	-0.306948	0.661653	0.992966	NOT
rno-miR-133a-5p	-0.355184	0.66466	0.992966	NOT
rno-miR-20b-5p	0.236277	0.666112	0.992966	NOT
rno-miR-195-5p	-0.156239	0.668693	0.992966	NOT
rno-miR-3068-5p	-0.355257	0.675446	0.992966	NOT
rno-miR-200c-3p	0.232717	0.680035	0.992966	NOT
rno-let-7b-5p	0.146476	0.68705	0.992966	NOT
rno-miR-351-3p	0.29456	0.688321	0.992966	NOT
rno-miR-206-3p	-0.174046	0.690649	0.992966	NOT
rno-miR-203a-3p	-0.207909	0.691652	0.992966	NOT
rno-miR-223-5p	0.19404	0.692816	0.992966	NOT
rno-miR-370-3p	-0.356605	0.702347	0.992966	NOT
rno-miR-28-5p	0.255569	0.704352	0.992966	NOT
rno-miR-16-5p	0.114355	0.704822	0.992966	NOT
rno-miR-29b-5p	-0.327801	0.731319	0.992966	NOT
rno-miR-130a-3p	0.13756	0.731442	0.992966	NOT
rno-miR-1297	-0.263517	0.734965	0.992966	NOT
rno-miR-466c-5p	0.264007	0.738206	0.992966	NOT
rno-miR-874-3p	0.269158	0.739311	0.992966	NOT
rno-miR-188-5p	-0.291195	0.742228	0.992966	NOT
rno-miR-147	-0.209654	0.744144	0.992966	NOT
rno-miR-374-5p	-0.168413	0.744876	0.992966	NOT
rno-miR-337-5p	0.299193	0.749442	0.992966	NOT
rno-miR-3577	-0.243749	0.750819	0.992966	NOT
rno-miR-760-3p	0.277849	0.751948	0.992966	NOT
rno-miR-409a-3p	-0.249759	0.758119	0.992966	NOT
rno-miR-190b-5p	0.151326	0.758398	0.992966	NOT
rno-miR-379-5p	-0.216523	0.761209	0.992966	NOT
rno-miR-582-5p	-0.256148	0.761276	0.992966	NOT
rno-miR-98-3p	-0.256148	0.761276	0.992966	NOT
rno-miR-3473	0.13933	0.769266	0.992966	NOT
rno-miR-361-5p	0.108137	0.770764	0.992966	NOT
rno-miR-208b-3p	-0.168671	0.773561	0.992966	NOT
rno-miR-335	0.282225	0.774151	0.992966	NOT
rno-miR-7b	-0.113893	0.775237	0.992966	NOT
rno-miR-3585-3p	-0.282976	0.77699	0.992966	NOT
rno-miR-7a-5p	-0.111133	0.777795	0.992966	NOT
rno-miR-214-3p	-0.161863	0.779066	0.992966	NOT
rno-miR-708-5p	-0.246676	0.779143	0.992966	NOT
rno-miR-125b-1-3p	-0.174056	0.779245	0.992966	NOT
rno-miR-3558-5p	0.235084	0.784235	0.992966	NOT
rno-miR-140-3p	-0.10397	0.785024	0.992966	NOT
rno-miR-3586-5p	-0.243598	0.78751	0.992966	NOT
rno-miR-3065-5p	-0.251264	0.790571	0.992966	NOT
rno-miR-505-3p	-0.149191	0.791998	0.992966	NOT
rno-miR-134-5p	-0.15998	0.794548	0.992966	NOT
rno-miR-133b-3p	0.106561	0.796863	0.992966	NOT
rno-miR-23b-5p	-0.244874	0.798124	0.992966	NOT
rno-miR-466b-5p	0.166997	0.802677	0.992966	NOT
rno-miR-674-5p	0.129506	0.803973	0.992966	NOT
rno-miR-329-5p	0.222956	0.806135	0.992966	NOT
rno-miR-96-5p	0.253369	0.806677	0.992966	NOT
rno-miR-142-5p	0.0863015	0.810527	0.992966	NOT
rno-miR-27b-5p	-0.190826	0.811828	0.992966	NOT
rno-miR-340-3p	0.196175	0.812793	0.992966	NOT
rno-miR-494-3p	0.202192	0.813298	0.992966	NOT
rno-miR-299a-3p	-0.2161	0.817712	0.992966	NOT
rno-miR-320-3p	0.0829473	0.819572	0.992966	NOT
rno-miR-532-3p	0.105645	0.820894	0.992966	NOT
rno-miR-139-3p	-0.104355	0.828787	0.992966	NOT
rno-miR-1247-5p	-0.173065	0.829327	0.992966	NOT
rno-miR-434-5p	-0.182463	0.831234	0.992966	NOT
rno-miR-463-3p	-0.182729	0.831443	0.992966	NOT
rno-miR-301a-3p	0.0946913	0.832505	0.992966	NOT
rno-miR-301b-3p	0.0946913	0.832505	0.992966	NOT
rno-miR-490-3p	0.172892	0.834593	0.992966	NOT
rno-miR-362-3p	-0.187474	0.839966	0.992966	NOT
rno-miR-485-3p	0.219684	0.84025	0.992966	NOT
rno-miR-28-3p	0.0802602	0.843446	0.992966	NOT
rno-miR-3102	0.196956	0.843863	0.992966	NOT
rno-miR-29b-3p	-0.0643543	0.846131	0.992966	NOT
rno-miR-30a-3p	-0.0712943	0.846157	0.992966	NOT
rno-miR-99b-3p	-0.107591	0.847386	0.992966	NOT
rno-miR-200a-5p	0.161685	0.850023	0.992966	NOT
rno-miR-34c-3p	0.183561	0.860778	0.992966	NOT
rno-miR-429	-0.0788001	0.864879	0.992966	NOT
rno-miR-33-5p	0.0794919	0.867099	0.992966	NOT
rno-miR-374-3p	-0.111048	0.867772	0.992966	NOT
rno-miR-106b-3p	-0.0757421	0.868803	0.992966	NOT
rno-miR-330-3p	0.154058	0.86943	0.992966	NOT
rno-miR-501-3p	-0.0929599	0.869841	0.992966	NOT
rno-miR-124-5p	0.110992	0.886871	0.992966	NOT
rno-miR-338-5p	0.110992	0.886871	0.992966	NOT
rno-miR-540-3p	0.110992	0.886871	0.992966	NOT
rno-miR-181d-3p	-0.114889	0.887854	0.992966	NOT
rno-miR-138-5p	0.0688187	0.889449	0.992966	NOT
rno-miR-483-5p	0.0909185	0.889925	0.992966	NOT
rno-miR-200b-5p	-0.106885	0.891509	0.992966	NOT
rno-miR-3559-3p	0.0931827	0.892229	0.992966	NOT
rno-miR-192-3p	0.148791	0.894538	0.992966	NOT
rno-miR-195-3p	-0.0718263	0.898958	0.992966	NOT
rno-miR-93-5p	-0.0445216	0.900145	0.992966	NOT
rno-miR-1843b-3p	-0.0595114	0.900997	0.992966	NOT
rno-miR-500-3p	-0.0831168	0.902508	0.992966	NOT
rno-miR-484	-0.0645521	0.902555	0.992966	NOT
rno-miR-547-3p	0.0886613	0.906065	0.992966	NOT
rno-miR-322-3p	-0.0623747	0.906736	0.992966	NOT
rno-miR-92b-5p	-0.0961229	0.908485	0.992966	NOT
rno-miR-540-5p	0.0944386	0.909573	0.992966	NOT
rno-miR-146b-3p	-0.124046	0.910016	0.992966	NOT
rno-miR-382-5p	-0.0647442	0.915969	0.992966	NOT
rno-miR-1843a-3p	0.0463091	0.923023	0.992966	NOT
rno-miR-434-3p	-0.042945	0.927282	0.992966	NOT
rno-miR-23a-3p	0.0276066	0.930045	0.992966	NOT
rno-miR-218a-5p	-0.0409344	0.930368	0.992966	NOT
rno-miR-30e-3p	-0.0294147	0.936625	0.992966	NOT
rno-miR-369-5p	-0.0706102	0.9371	0.992966	NOT
rno-miR-23b-3p	0.0237901	0.939831	0.992966	NOT
rno-miR-351-5p	0.0269122	0.944105	0.992966	NOT
rno-miR-148b-5p	0.036373	0.953703	0.992966	NOT
rno-miR-879-3p	-0.0470556	0.955754	0.992966	NOT
rno-miR-204-5p	-0.0306167	0.959417	0.992966	NOT
rno-miR-24-2-5p	-0.0478883	0.959921	0.992966	NOT
rno-miR-25-3p	-0.0153566	0.962806	0.992966	NOT
rno-miR-188-3p	-0.0326749	0.964738	0.992966	NOT
rno-miR-3075	-0.0326749	0.964738	0.992966	NOT
rno-miR-6324	-0.0326749	0.964738	0.992966	NOT
rno-miR-665	-0.0326749	0.964738	0.992966	NOT
rno-miR-296-3p	-0.0420157	0.966516	0.992966	NOT
rno-miR-352	-0.0297892	0.973304	0.992966	NOT
rno-miR-15b-3p	-0.0165636	0.974734	0.992966	NOT
rno-miR-200a-3p	-0.012163	0.976238	0.992966	NOT
rno-miR-542-3p	-0.00910215	0.982227	0.992966	NOT
rno-miR-378a-5p	0.00994488	0.984766	0.992966	NOT
rno-miR-3585-5p	0.011883	0.987929	0.992966	NOT
rno-let-7a-2-3p	-0.0103563	0.988283	0.992966	NOT
rno-miR-103-1-5p	-0.0103563	0.988283	0.992966	NOT
rno-miR-105	-0.0103563	0.988283	0.992966	NOT
rno-miR-1188-5p	-0.0103563	0.988283	0.992966	NOT
rno-miR-1193-5p	-0.0103563	0.988283	0.992966	NOT
rno-miR-130a-5p	-0.0103563	0.988283	0.992966	NOT
rno-miR-134-3p	-0.0103563	0.988283	0.992966	NOT
rno-miR-135a-3p	-0.0103563	0.988283	0.992966	NOT
rno-miR-135b-3p	-0.0103563	0.988283	0.992966	NOT
rno-miR-153-5p	-0.0103563	0.988283	0.992966	NOT
rno-miR-154-3p	-0.0103563	0.988283	0.992966	NOT
rno-miR-1896	-0.0103563	0.988283	0.992966	NOT
rno-miR-1912-3p	-0.0103563	0.988283	0.992966	NOT
rno-miR-191b	-0.0103563	0.988283	0.992966	NOT
rno-miR-1949	-0.0103563	0.988283	0.992966	NOT
rno-miR-1956-5p	-0.0103563	0.988283	0.992966	NOT
rno-miR-196a-3p	-0.0103563	0.988283	0.992966	NOT
rno-miR-19b-1-5p	-0.0103563	0.988283	0.992966	NOT
rno-miR-207	-0.0103563	0.988283	0.992966	NOT
rno-miR-211-3p	-0.0103563	0.988283	0.992966	NOT
rno-miR-216b-3p	-0.0103563	0.988283	0.992966	NOT
rno-miR-219a-2-3p	-0.0103563	0.988283	0.992966	NOT
rno-miR-297	-0.0103563	0.988283	0.992966	NOT
rno-miR-298-3p	-0.0103563	0.988283	0.992966	NOT
rno-miR-2985	-0.0103563	0.988283	0.992966	NOT
rno-miR-300-5p	-0.0103563	0.988283	0.992966	NOT
rno-miR-301b-5p	-0.0103563	0.988283	0.992966	NOT
rno-miR-3064-3p	-0.0103563	0.988283	0.992966	NOT
rno-miR-3068-3p	-0.0103563	0.988283	0.992966	NOT
rno-miR-3085	-0.0103563	0.988283	0.992966	NOT
rno-miR-30b-3p	-0.0103563	0.988283	0.992966	NOT
rno-miR-320-5p	-0.0103563	0.988283	0.992966	NOT
rno-miR-323-5p	-0.0103563	0.988283	0.992966	NOT
rno-miR-325-5p	-0.0103563	0.988283	0.992966	NOT
rno-miR-33-3p	-0.0103563	0.988283	0.992966	NOT
rno-miR-344b-1-3p	-0.0103563	0.988283	0.992966	NOT
rno-miR-344b-3p	-0.0103563	0.988283	0.992966	NOT
rno-miR-344b-5p	-0.0103563	0.988283	0.992966	NOT
rno-miR-344g	-0.0103563	0.988283	0.992966	NOT
rno-miR-344i	-0.0103563	0.988283	0.992966	NOT
rno-miR-34a-3p	-0.0103563	0.988283	0.992966	NOT
rno-miR-3542	-0.0103563	0.988283	0.992966	NOT
rno-miR-3544	-0.0103563	0.988283	0.992966	NOT
rno-miR-3546	-0.0103563	0.988283	0.992966	NOT
rno-miR-3550	-0.0103563	0.988283	0.992966	NOT
rno-miR-3552	-0.0103563	0.988283	0.992966	NOT
rno-miR-3557-3p	-0.0103563	0.988283	0.992966	NOT
rno-miR-3561-3p	-0.0103563	0.988283	0.992966	NOT
rno-miR-3562	-0.0103563	0.988283	0.992966	NOT
rno-miR-3569	-0.0103563	0.988283	0.992966	NOT
rno-miR-3583-5p	-0.0103563	0.988283	0.992966	NOT
rno-miR-3584-5p	-0.0103563	0.988283	0.992966	NOT
rno-miR-3586-3p	-0.0103563	0.988283	0.992966	NOT
rno-miR-3592	-0.0103563	0.988283	0.992966	NOT
rno-miR-3593-3p	-0.0103563	0.988283	0.992966	NOT
rno-miR-3594-5p	-0.0103563	0.988283	0.992966	NOT
rno-miR-370-5p	-0.0103563	0.988283	0.992966	NOT
rno-miR-376a-5p	-0.0103563	0.988283	0.992966	NOT
rno-miR-377-5p	-0.0103563	0.988283	0.992966	NOT
rno-miR-381-5p	-0.0103563	0.988283	0.992966	NOT
rno-miR-410-3p	-0.0103563	0.988283	0.992966	NOT
rno-miR-410-5p	-0.0103563	0.988283	0.992966	NOT
rno-miR-411-3p	-0.0103563	0.988283	0.992966	NOT
rno-miR-412-3p	-0.0103563	0.988283	0.992966	NOT
rno-miR-433-5p	-0.0103563	0.988283	0.992966	NOT
rno-miR-448-3p	-0.0103563	0.988283	0.992966	NOT
rno-miR-448-5p	-0.0103563	0.988283	0.992966	NOT
rno-miR-466d	-0.0103563	0.988283	0.992966	NOT
rno-miR-487b-5p	-0.0103563	0.988283	0.992966	NOT
rno-miR-488-5p	-0.0103563	0.988283	0.992966	NOT
rno-miR-495	-0.0103563	0.988283	0.992966	NOT
rno-miR-499-3p	-0.0103563	0.988283	0.992966	NOT
rno-miR-501-5p	-0.0103563	0.988283	0.992966	NOT
rno-miR-504	-0.0103563	0.988283	0.992966	NOT
rno-miR-539-5p	-0.0103563	0.988283	0.992966	NOT
rno-miR-541-3p	-0.0103563	0.988283	0.992966	NOT
rno-miR-543-5p	-0.0103563	0.988283	0.992966	NOT
rno-miR-544-3p	-0.0103563	0.988283	0.992966	NOT
rno-miR-551b-3p	-0.0103563	0.988283	0.992966	NOT
rno-miR-551b-5p	-0.0103563	0.988283	0.992966	NOT
rno-miR-6215	-0.0103563	0.988283	0.992966	NOT
rno-miR-6314	-0.0103563	0.988283	0.992966	NOT
rno-miR-6316	-0.0103563	0.988283	0.992966	NOT
rno-miR-6317	-0.0103563	0.988283	0.992966	NOT
rno-miR-6318	-0.0103563	0.988283	0.992966	NOT
rno-miR-632	-0.0103563	0.988283	0.992966	NOT
rno-miR-6323	-0.0103563	0.988283	0.992966	NOT
rno-miR-6331	-0.0103563	0.988283	0.992966	NOT
rno-miR-6333	-0.0103563	0.988283	0.992966	NOT
rno-miR-652-5p	-0.0103563	0.988283	0.992966	NOT
rno-miR-666-5p	-0.0103563	0.988283	0.992966	NOT
rno-miR-667-5p	-0.0103563	0.988283	0.992966	NOT
rno-miR-673-3p	-0.0103563	0.988283	0.992966	NOT
rno-miR-678	-0.0103563	0.988283	0.992966	NOT
rno-miR-709	-0.0103563	0.988283	0.992966	NOT
rno-miR-711	-0.0103563	0.988283	0.992966	NOT
rno-miR-743b-3p	-0.0103563	0.988283	0.992966	NOT
rno-miR-743b-5p	-0.0103563	0.988283	0.992966	NOT
rno-miR-758-3p	-0.0103563	0.988283	0.992966	NOT
rno-miR-758-5p	-0.0103563	0.988283	0.992966	NOT
rno-miR-762	-0.0103563	0.988283	0.992966	NOT
rno-miR-764-3p	-0.0103563	0.988283	0.992966	NOT
rno-miR-764-5p	-0.0103563	0.988283	0.992966	NOT
rno-miR-770-5p	-0.0103563	0.988283	0.992966	NOT
rno-miR-7a-2-3p	-0.0103563	0.988283	0.992966	NOT
rno-miR-875	-0.0103563	0.988283	0.992966	NOT
rno-miR-876	-0.0103563	0.988283	0.992966	NOT
rno-miR-879-5p	-0.0103563	0.988283	0.992966	NOT
rno-miR-881-3p	-0.0103563	0.988283	0.992966	NOT
rno-miR-881-5p	-0.0103563	0.988283	0.992966	NOT
rno-miR-9b-3p	-0.0103563	0.988283	0.992966	NOT
rno-miR-9b-5p	-0.0103563	0.988283	0.992966	NOT
rno-miR-154-5p	0.00846181	0.992375	0.995506	NOT
rno-miR-150-5p	-0.00241916	0.994148	0.995714	NOT
rno-miR-381-3p	0.00227401	0.997638	0.997638	NOT

## Sheet: DE miRNA day 10
	logFC	pvalue	padj	change
rno-miR-494-3p	3.20371	8.5023e-05	0.0540746	UP
rno-miR-409a-5p	2.3818	0.00242219	0.200063	UP
rno-miR-137-3p	2.46656	0.00427979	0.200063	UP
rno-miR-434-5p	2.60469	0.00642216	0.200063	UP
rno-miR-32-3p	-2.75696	0.00804986	0.200063	DOWN
rno-miR-1b	2.50999	0.00819611	0.200063	UP
rno-miR-1-3p	2.51696	0.00820818	0.200063	UP
rno-miR-129-5p	2.20311	0.00944751	0.200063	UP
rno-miR-101a-5p	2.06521	0.00949509	0.200063	UP
rno-miR-300-3p	2.74609	0.00955398	0.200063	UP
rno-miR-466b-3p	1.78553	0.0110607	0.200063	UP
rno-miR-369-5p	2.63949	0.0116677	0.200063	UP
rno-miR-152-5p	1.92094	0.0123227	0.200063	UP
rno-miR-384-3p	1.79807	0.0138124	0.200063	UP
rno-miR-330-5p	-1.59256	0.015081	0.200063	DOWN
rno-miR-340-3p	-2.87768	0.0175411	0.200063	DOWN
rno-miR-365-3p	1.40862	0.0180641	0.200063	UP
rno-miR-376b-5p	1.46356	0.0182063	0.200063	UP
rno-miR-376c-5p	1.46356	0.0182063	0.200063	UP
rno-miR-206-3p	2.88448	0.0187559	0.200063	UP
rno-miR-3586-5p	-2.18398	0.0190531	0.200063	DOWN
rno-miR-676	1.86045	0.0218956	0.200063	UP
rno-miR-488-3p	-2.24693	0.0248901	0.200063	DOWN
rno-miR-3102	-1.47718	0.025036	0.200063	DOWN
rno-miR-9a-5p	1.28032	0.0278687	0.200063	UP
rno-miR-6216	2.49079	0.0284205	0.200063	UP
rno-miR-191b	-1.70814	0.0289376	0.200063	DOWN
rno-miR-3542	-1.70814	0.0289376	0.200063	DOWN
rno-miR-702-5p	-1.70814	0.0289376	0.200063	DOWN
rno-miR-9b-5p	-1.70814	0.0289376	0.200063	DOWN
rno-miR-6328	-1.52051	0.0303188	0.200063	DOWN
rno-miR-496-3p	-1.53482	0.0319459	0.200063	DOWN
rno-miR-133a-3p	2.20297	0.0320249	0.200063	UP
rno-miR-125b-2-3p	0.910608	0.0326714	0.200063	UP
rno-miR-3569	-1.54289	0.0328544	0.200063	DOWN
rno-miR-383-3p	-1.54289	0.0328544	0.200063	DOWN
rno-miR-6324	-1.54289	0.0328544	0.200063	DOWN
rno-miR-133b-3p	2.02589	0.0330883	0.200063	UP
rno-miR-708-3p	-2.0505	0.0338029	0.200063	DOWN
rno-miR-145-5p	1.79028	0.0339504	0.200063	UP
rno-miR-320-5p	-1.78569	0.035932	0.200063	DOWN
rno-miR-879-5p	-1.79639	0.0368136	0.200063	DOWN
rno-miR-490-3p	1.89954	0.0371799	0.200063	UP
rno-miR-181c-5p	-1.09488	0.0386226	0.200063	DOWN
rno-miR-880-3p	-1.96256	0.0397345	0.200063	DOWN
rno-miR-216a-5p	2.64836	0.0397641	0.200063	UP
rno-miR-3585-3p	2.09679	0.0397662	0.200063	UP
rno-miR-133a-5p	1.84801	0.0400332	0.200063	UP
rno-miR-217-5p	2.93541	0.0401536	0.200063	UP
rno-miR-10b-5p	1.07595	0.0404587	0.200063	UP
rno-miR-143-3p	1.04136	0.0405849	0.200063	UP
rno-miR-10a-5p	1.07471	0.0406674	0.200063	UP
rno-miR-338-5p	-1.9368	0.0409884	0.200063	DOWN
rno-miR-221-3p	0.931744	0.0418349	0.200063	UP
rno-miR-3559-5p	-0.863985	0.0436228	0.200063	DOWN
rno-miR-204-5p	1.35164	0.0438759	0.200063	UP
rno-miR-223-3p	-0.937395	0.0442899	0.200063	DOWN
rno-miR-352	-1.58411	0.0456307	0.200063	DOWN
rno-miR-223-5p	-1.30819	0.046088	0.200063	DOWN
rno-miR-186-3p	1.70843	0.0481075	0.200063	UP
rno-miR-5132-5p	-1.97553	0.0507669	0.200063	NOT
rno-miR-378b	0.843482	0.0513322	0.200063	NOT
rno-miR-378a-3p	0.825829	0.053675	0.200063	NOT
rno-miR-200a-5p	1.78498	0.053705	0.200063	NOT
rno-miR-128-3p	-1.34725	0.0543859	0.200063	NOT
rno-miR-672-5p	-1.93482	0.0547451	0.200063	NOT
rno-let-7a-2-3p	-0.983388	0.055678	0.200063	NOT
rno-miR-100-3p	-0.983388	0.055678	0.200063	NOT
rno-miR-103-1-5p	-0.983388	0.055678	0.200063	NOT
rno-miR-105	-0.983388	0.055678	0.200063	NOT
rno-miR-107-5p	-0.983388	0.055678	0.200063	NOT
rno-miR-1188-5p	-0.983388	0.055678	0.200063	NOT
rno-miR-1193-5p	-0.983388	0.055678	0.200063	NOT
rno-miR-124-5p	-0.983388	0.055678	0.200063	NOT
rno-miR-134-3p	-0.983388	0.055678	0.200063	NOT
rno-miR-135a-3p	-0.983388	0.055678	0.200063	NOT
rno-miR-137-5p	-0.983388	0.055678	0.200063	NOT
rno-miR-153-5p	-0.983388	0.055678	0.200063	NOT
rno-miR-154-3p	-0.983388	0.055678	0.200063	NOT
rno-miR-1896	-0.983388	0.055678	0.200063	NOT
rno-miR-1912-3p	-0.983388	0.055678	0.200063	NOT
rno-miR-193a-3p	-0.983388	0.055678	0.200063	NOT
rno-miR-1949	-0.983388	0.055678	0.200063	NOT
rno-miR-1956-3p	-0.983388	0.055678	0.200063	NOT
rno-miR-207	-0.983388	0.055678	0.200063	NOT
rno-miR-211-3p	-0.983388	0.055678	0.200063	NOT
rno-miR-214-5p	-0.983388	0.055678	0.200063	NOT
rno-miR-219a-2-3p	-0.983388	0.055678	0.200063	NOT
rno-miR-292-5p	-0.983388	0.055678	0.200063	NOT
rno-miR-293-5p	-0.983388	0.055678	0.200063	NOT
rno-miR-297	-0.983388	0.055678	0.200063	NOT
rno-miR-2985	-0.983388	0.055678	0.200063	NOT
rno-miR-300-5p	-0.983388	0.055678	0.200063	NOT
rno-miR-3064-3p	-0.983388	0.055678	0.200063	NOT
rno-miR-3065-3p	-0.983388	0.055678	0.200063	NOT
rno-miR-3068-3p	-0.983388	0.055678	0.200063	NOT
rno-miR-3068-5p	-0.983388	0.055678	0.200063	NOT
rno-miR-3072	-0.983388	0.055678	0.200063	NOT
rno-miR-3085	-0.983388	0.055678	0.200063	NOT
rno-miR-323-5p	-0.983388	0.055678	0.200063	NOT
rno-miR-325-3p	-0.983388	0.055678	0.200063	NOT
rno-miR-325-5p	-0.983388	0.055678	0.200063	NOT
rno-miR-326-5p	-0.983388	0.055678	0.200063	NOT
rno-miR-328a-5p	-0.983388	0.055678	0.200063	NOT
rno-miR-331-5p	-0.983388	0.055678	0.200063	NOT
rno-miR-344b-1-3p	-0.983388	0.055678	0.200063	NOT
rno-miR-344b-3p	-0.983388	0.055678	0.200063	NOT
rno-miR-344g	-0.983388	0.055678	0.200063	NOT
rno-miR-344i	-0.983388	0.055678	0.200063	NOT
rno-miR-3544	-0.983388	0.055678	0.200063	NOT
rno-miR-3546	-0.983388	0.055678	0.200063	NOT
rno-miR-3550	-0.983388	0.055678	0.200063	NOT
rno-miR-3552	-0.983388	0.055678	0.200063	NOT
rno-miR-3557-3p	-0.983388	0.055678	0.200063	NOT
rno-miR-3561-3p	-0.983388	0.055678	0.200063	NOT
rno-miR-3562	-0.983388	0.055678	0.200063	NOT
rno-miR-3573-5p	-0.983388	0.055678	0.200063	NOT
rno-miR-3584-5p	-0.983388	0.055678	0.200063	NOT
rno-miR-3586-3p	-0.983388	0.055678	0.200063	NOT
rno-miR-3592	-0.983388	0.055678	0.200063	NOT
rno-miR-3593-3p	-0.983388	0.055678	0.200063	NOT
rno-miR-3594-5p	-0.983388	0.055678	0.200063	NOT
rno-miR-370-5p	-0.983388	0.055678	0.200063	NOT
rno-miR-377-5p	-0.983388	0.055678	0.200063	NOT
rno-miR-380-5p	-0.983388	0.055678	0.200063	NOT
rno-miR-381-5p	-0.983388	0.055678	0.200063	NOT
rno-miR-410-3p	-0.983388	0.055678	0.200063	NOT
rno-miR-410-5p	-0.983388	0.055678	0.200063	NOT
rno-miR-412-3p	-0.983388	0.055678	0.200063	NOT
rno-miR-412-5p	-0.983388	0.055678	0.200063	NOT
rno-miR-433-5p	-0.983388	0.055678	0.200063	NOT
rno-miR-448-3p	-0.983388	0.055678	0.200063	NOT
rno-miR-448-5p	-0.983388	0.055678	0.200063	NOT
rno-miR-489-3p	-0.983388	0.055678	0.200063	NOT
rno-miR-495	-0.983388	0.055678	0.200063	NOT
rno-miR-504	-0.983388	0.055678	0.200063	NOT
rno-miR-539-5p	-0.983388	0.055678	0.200063	NOT
rno-miR-540-5p	-0.983388	0.055678	0.200063	NOT
rno-miR-541-3p	-0.983388	0.055678	0.200063	NOT
rno-miR-543-3p	-0.983388	0.055678	0.200063	NOT
rno-miR-543-5p	-0.983388	0.055678	0.200063	NOT
rno-miR-544-3p	-0.983388	0.055678	0.200063	NOT
rno-miR-551b-3p	-0.983388	0.055678	0.200063	NOT
rno-miR-551b-5p	-0.983388	0.055678	0.200063	NOT
rno-miR-592	-0.983388	0.055678	0.200063	NOT
rno-miR-6215	-0.983388	0.055678	0.200063	NOT
rno-miR-6314	-0.983388	0.055678	0.200063	NOT
rno-miR-6315	-0.983388	0.055678	0.200063	NOT
rno-miR-6316	-0.983388	0.055678	0.200063	NOT
rno-miR-6317	-0.983388	0.055678	0.200063	NOT
rno-miR-6318	-0.983388	0.055678	0.200063	NOT
rno-miR-632	-0.983388	0.055678	0.200063	NOT
rno-miR-6323	-0.983388	0.055678	0.200063	NOT
rno-miR-6333	-0.983388	0.055678	0.200063	NOT
rno-miR-666-3p	-0.983388	0.055678	0.200063	NOT
rno-miR-666-5p	-0.983388	0.055678	0.200063	NOT
rno-miR-675-5p	-0.983388	0.055678	0.200063	NOT
rno-miR-678	-0.983388	0.055678	0.200063	NOT
rno-miR-709	-0.983388	0.055678	0.200063	NOT
rno-miR-711	-0.983388	0.055678	0.200063	NOT
rno-miR-742-3p	-0.983388	0.055678	0.200063	NOT
rno-miR-743b-5p	-0.983388	0.055678	0.200063	NOT
rno-miR-758-3p	-0.983388	0.055678	0.200063	NOT
rno-miR-758-5p	-0.983388	0.055678	0.200063	NOT
rno-miR-762	-0.983388	0.055678	0.200063	NOT
rno-miR-764-3p	-0.983388	0.055678	0.200063	NOT
rno-miR-764-5p	-0.983388	0.055678	0.200063	NOT
rno-miR-770-5p	-0.983388	0.055678	0.200063	NOT
rno-miR-7a-2-3p	-0.983388	0.055678	0.200063	NOT
rno-miR-875	-0.983388	0.055678	0.200063	NOT
rno-miR-876	-0.983388	0.055678	0.200063	NOT
rno-miR-879-3p	-0.983388	0.055678	0.200063	NOT
rno-miR-881-3p	-0.983388	0.055678	0.200063	NOT
rno-miR-881-5p	-0.983388	0.055678	0.200063	NOT
rno-miR-883-3p	-0.983388	0.055678	0.200063	NOT
rno-miR-935	-0.983388	0.055678	0.200063	NOT
rno-miR-9b-3p	-0.983388	0.055678	0.200063	NOT
rno-miR-34c-3p	-1.13997	0.056356	0.201362	NOT
rno-miR-381-3p	1.87815	0.0573942	0.203926	NOT
rno-miR-431	1.9434	0.0592244	0.20926	NOT
rno-miR-136-5p	2.04907	0.0600477	0.210996	NOT
rno-miR-181b-1-3p	-1.38749	0.0633539	0.221391	NOT
rno-miR-411-5p	2.12234	0.0649636	0.225775	NOT
rno-miR-18a-5p	-1.21826	0.0672239	0.232361	NOT
rno-miR-153-3p	-1.86912	0.0677835	0.233029	NOT
rno-miR-383-5p	-1.65814	0.0690313	0.236043	NOT
rno-miR-142-3p	-1.04334	0.0702568	0.238948	NOT
rno-miR-505-3p	0.861284	0.0716235	0.242301	NOT
rno-miR-10a-3p	1.84377	0.0783418	0.263626	NOT
rno-miR-328a-3p	-1.12984	0.0795898	0.266416	NOT
rno-miR-154-5p	1.78364	0.0830522	0.27581	NOT
rno-miR-193b-3p	1.23419	0.0832633	0.27581	NOT
rno-miR-6329	-2.00401	0.084421	0.277495	NOT
rno-miR-181d-3p	-1.26354	0.0849776	0.277495	NOT
rno-miR-10b-3p	0.858145	0.0850811	0.277495	NOT
rno-miR-378a-5p	0.899888	0.0858452	0.278559	NOT
rno-miR-145-3p	1.24242	0.0873807	0.282102	NOT
rno-miR-17-1-3p	-0.768648	0.0881911	0.283281	NOT
rno-miR-346	-1.03258	0.0893676	0.285617	NOT
rno-miR-1843a-3p	-0.692526	0.0938264	0.298368	NOT
rno-miR-29b-3p	-0.543932	0.0954636	0.299952	NOT
rno-miR-98-5p	-0.81308	0.0955712	0.299952	NOT
rno-miR-20a-3p	-1.51796	0.0958007	0.299952	NOT
rno-miR-200c-5p	-1.34109	0.0962111	0.299952	NOT
rno-miR-3075	-1.09021	0.102476	0.317926	NOT
rno-miR-1298	-1.09829	0.104027	0.318391	NOT
rno-miR-511-3p	-1.09829	0.104027	0.318391	NOT
rno-miR-652-3p	-1.26145	0.104128	0.318391	NOT
rno-miR-146b-3p	-1.47594	0.110661	0.336726	NOT
rno-miR-487b-3p	1.38431	0.111643	0.336726	NOT
rno-miR-1843b-3p	-0.650621	0.112194	0.336726	NOT
rno-miR-425-5p	-0.790572	0.112754	0.336726	NOT
rno-miR-3558-5p	0.82226	0.113301	0.336726	NOT
rno-miR-3585-5p	0.82226	0.113301	0.336726	NOT
rno-miR-434-3p	1.66024	0.114589	0.338972	NOT
rno-miR-20a-5p	-0.816055	0.118434	0.348723	NOT
rno-miR-181c-3p	-0.977076	0.119574	0.350456	NOT
rno-miR-96-5p	1.18119	0.121677	0.353784	NOT
rno-miR-27a-5p	-0.644229	0.121822	0.353784	NOT
rno-miR-150-3p	-1.25114	0.123026	0.355656	NOT
rno-miR-31a-3p	-1.75746	0.124184	0.35738	NOT
rno-miR-125a-5p	0.733563	0.12555	0.358656	NOT
rno-miR-299a-5p	-1.55328	0.125755	0.358656	NOT
rno-miR-187-3p	1.16369	0.129612	0.368005	NOT
rno-miR-1843b-5p	-0.772739	0.131827	0.372088	NOT
rno-miR-218a-5p	1.39629	0.132353	0.372088	NOT
rno-let-7f-5p	-0.794634	0.132805	0.372088	NOT
rno-miR-365-5p	1.17964	0.137081	0.382384	NOT
rno-miR-99a-5p	0.879215	0.139	0.384698	NOT
rno-miR-141-3p	0.70764	0.13912	0.384698	NOT
rno-miR-100-5p	0.872259	0.140932	0.388019	NOT
rno-miR-187-5p	1.25955	0.143947	0.394613	NOT
rno-miR-326-3p	-0.744294	0.145715	0.396655	NOT
rno-miR-16-3p	-1.58367	0.145939	0.396655	NOT
rno-let-7e-5p	-0.719546	0.147547	0.398851	NOT
rno-miR-152-3p	0.613617	0.148398	0.398851	NOT
rno-miR-1843a-5p	-0.729919	0.148628	0.398851	NOT
rno-miR-143-5p	0.698333	0.156121	0.417196	NOT
rno-miR-122-3p	1.48283	0.16098	0.428382	NOT
rno-let-7g-5p	-0.508954	0.162873	0.431612	NOT
rno-miR-382-5p	1.48909	0.164923	0.435232	NOT
rno-miR-194-5p	1.01779	0.166571	0.437765	NOT
rno-miR-299b-5p	-1.29899	0.169342	0.443216	NOT
rno-miR-3590-3p	0.998406	0.170751	0.445071	NOT
rno-miR-92a-1-5p	-0.903586	0.17319	0.448029	NOT
rno-miR-345-3p	0.748073	0.173294	0.448029	NOT
rno-miR-211-5p	0.981419	0.174659	0.44973	NOT
rno-let-7a-5p	-0.644901	0.176654	0.453031	NOT
rno-miR-32-5p	-0.749923	0.179551	0.458388	NOT
rno-miR-337-5p	1.05502	0.180184	0.458388	NOT
rno-miR-203a-3p	-0.809665	0.1824	0.462178	NOT
rno-miR-466d	-1.24217	0.185072	0.467085	NOT
rno-miR-29c-3p	0.517241	0.187451	0.471222	NOT
rno-miR-338-3p	-0.560961	0.190832	0.477213	NOT
rno-miR-379-5p	1.61067	0.191984	0.477213	NOT
rno-let-7i-5p	-0.778617	0.192298	0.477213	NOT
rno-miR-92b-5p	-0.902893	0.193139	0.477213	NOT
rno-miR-598-3p	1.46146	0.193991	0.477213	NOT
rno-miR-195-3p	0.764656	0.194337	0.477213	NOT
rno-miR-200b-5p	0.945739	0.195213	0.477522	NOT
rno-miR-29a-3p	0.506371	0.196427	0.478649	NOT
rno-miR-21-3p	-0.753263	0.197766	0.480073	NOT
rno-miR-148a-3p	-0.653622	0.199212	0.480746	NOT
rno-miR-17-5p	-0.83663	0.199555	0.480746	NOT
rno-miR-449c-5p	-1.22815	0.201345	0.482714	NOT
rno-miR-340-5p	-0.618398	0.20189	0.482714	NOT
rno-miR-542-5p	0.528458	0.203793	0.485441	NOT
rno-miR-369-3p	1.59917	0.210184	0.498109	NOT
rno-miR-499-5p	0.698832	0.210678	0.498109	NOT
rno-miR-299a-3p	0.926267	0.211574	0.498373	NOT
rno-miR-425-3p	-0.661499	0.213845	0.499077	NOT
rno-miR-30d-5p	0.384854	0.214158	0.499077	NOT
rno-miR-872-5p	-0.654779	0.21913	0.499077	NOT
rno-miR-210-3p	-0.457469	0.219409	0.499077	NOT
rno-miR-351-5p	0.408315	0.22117	0.499077	NOT
rno-miR-196a-3p	-1.15206	0.221471	0.499077	NOT
rno-miR-466b-5p	-0.716269	0.221572	0.499077	NOT
rno-miR-874-5p	-1.2447	0.222532	0.499077	NOT
rno-miR-702-3p	-1.03857	0.227781	0.499077	NOT
rno-miR-322-3p	0.737609	0.228265	0.499077	NOT
rno-miR-429	0.906427	0.228518	0.499077	NOT
rno-miR-195-5p	0.554351	0.228531	0.499077	NOT
rno-miR-199a-3p	0.461127	0.228946	0.499077	NOT
rno-miR-130b-5p	-0.847383	0.230607	0.499077	NOT
rno-miR-193b-5p	-0.829073	0.232417	0.499077	NOT
rno-miR-375-3p	0.540821	0.233083	0.499077	NOT
rno-miR-125b-1-3p	0.889819	0.234226	0.499077	NOT
rno-miR-181d-5p	-0.58185	0.2354	0.499077	NOT
rno-miR-107-3p	-0.493447	0.23691	0.499077	NOT
rno-miR-103-3p	-0.493292	0.237157	0.499077	NOT
rno-miR-98-3p	-1.07053	0.237374	0.499077	NOT
rno-miR-547-3p	0.975011	0.240257	0.499077	NOT
rno-miR-191a-5p	-0.565912	0.240343	0.499077	NOT
rno-miR-127-3p	1.58843	0.24078	0.499077	NOT
rno-miR-497-5p	0.72422	0.241116	0.499077	NOT
rno-miR-34a-5p	-0.435537	0.241152	0.499077	NOT
rno-miR-1306-5p	-1.00077	0.245009	0.499077	NOT
rno-miR-222-3p	0.728747	0.246568	0.499077	NOT
rno-miR-92a-3p	-0.584896	0.248352	0.499077	NOT
rno-miR-101b-5p	-0.538787	0.248851	0.499077	NOT
rno-miR-130a-5p	-0.538787	0.248851	0.499077	NOT
rno-miR-216b-3p	-0.538787	0.248851	0.499077	NOT
rno-miR-218a-1-3p	-0.538787	0.248851	0.499077	NOT
rno-miR-299b-3p	-0.538787	0.248851	0.499077	NOT
rno-miR-30b-3p	-0.538787	0.248851	0.499077	NOT
rno-miR-344a-3p	-0.538787	0.248851	0.499077	NOT
rno-miR-344b-5p	-0.538787	0.248851	0.499077	NOT
rno-miR-34a-3p	-0.538787	0.248851	0.499077	NOT
rno-miR-376a-5p	-0.538787	0.248851	0.499077	NOT
rno-miR-463-3p	-0.538787	0.248851	0.499077	NOT
rno-miR-490-5p	-0.538787	0.248851	0.499077	NOT
rno-miR-652-5p	-0.538787	0.248851	0.499077	NOT
rno-miR-667-5p	-0.538787	0.248851	0.499077	NOT
rno-miR-673-3p	-0.538787	0.248851	0.499077	NOT
rno-miR-878	-0.538787	0.248851	0.499077	NOT
rno-miR-181b-5p	-0.563061	0.249428	0.499077	NOT
rno-miR-200b-3p	0.874082	0.250588	0.499077	NOT
rno-miR-485-3p	0.706669	0.252118	0.499077	NOT
rno-miR-22-3p	0.433295	0.25241	0.499077	NOT
rno-miR-222-5p	0.832492	0.253066	0.499077	NOT
rno-miR-873-3p	0.832492	0.253066	0.499077	NOT
rno-miR-125b-5p	0.694243	0.253084	0.499077	NOT
rno-miR-28-5p	-1.04595	0.253462	0.499077	NOT
rno-miR-485-5p	0.992612	0.255703	0.499239	NOT
rno-miR-26b-3p	-1.37333	0.256272	0.499239	NOT
rno-miR-185-5p	0.595837	0.256341	0.499239	NOT
rno-miR-93-3p	0.580594	0.256684	0.499239	NOT
rno-miR-497-3p	-1.08762	0.260632	0.504843	NOT
rno-miR-203b-3p	1.35008	0.261622	0.504843	NOT
rno-miR-298-5p	0.625872	0.261947	0.504843	NOT
rno-miR-339-5p	-0.737196	0.263947	0.507121	NOT
rno-miR-19b-1-5p	0.812614	0.264723	0.507121	NOT
rno-miR-19a-5p	-0.819121	0.269718	0.515137	NOT
rno-miR-155-5p	-0.617214	0.273152	0.520135	NOT
rno-miR-22-5p	0.65646	0.275084	0.521757	NOT
rno-miR-151-3p	-0.494843	0.275645	0.521757	NOT
rno-miR-483-5p	-0.674445	0.279425	0.527342	NOT
rno-miR-200a-3p	0.77232	0.284249	0.534859	NOT
rno-miR-466c-3p	0.991887	0.28951	0.543151	NOT
rno-miR-146a-5p	0.343818	0.290706	0.54343	NOT
rno-let-7c-5p	-0.43292	0.291367	0.54343	NOT
rno-miR-147	-0.591672	0.295994	0.547618	NOT
rno-miR-30c-1-3p	-0.693981	0.295995	0.547618	NOT
rno-miR-193a-5p	0.594395	0.296196	0.547618	NOT
rno-miR-184	0.978807	0.299658	0.552413	NOT
rno-miR-667-3p	-0.987477	0.301301	0.553836	NOT
rno-miR-125a-3p	0.825267	0.307754	0.56357	NOT
rno-miR-192-3p	-0.744764	0.308368	0.56357	NOT
rno-miR-92b-3p	-0.528521	0.315639	0.571437	NOT
rno-miR-3559-3p	-0.659455	0.316934	0.571437	NOT
rno-miR-218a-2-3p	-0.933314	0.317374	0.571437	NOT
rno-miR-208a-3p	-0.517607	0.317986	0.571437	NOT
rno-miR-181a-2-3p	0.520136	0.320584	0.571437	NOT
rno-miR-15a-5p	-0.413079	0.320858	0.571437	NOT
rno-miR-196c-3p	-0.763495	0.321015	0.571437	NOT
rno-miR-320-3p	0.311126	0.321228	0.571437	NOT
rno-miR-34b-5p	-0.610196	0.321261	0.571437	NOT
rno-miR-101a-3p	0.372577	0.321658	0.571437	NOT
rno-miR-101b-3p	0.371605	0.323011	0.571622	NOT
rno-miR-208a-5p	0.691865	0.323749	0.571622	NOT
rno-miR-760-5p	-0.988415	0.324458	0.571622	NOT
rno-miR-539-3p	0.655959	0.327606	0.573987	NOT
rno-miR-540-3p	0.655959	0.327606	0.573987	NOT
rno-miR-500-3p	0.462486	0.32893	0.574724	NOT
rno-miR-196b-5p	-0.459828	0.332198	0.578843	NOT
rno-miR-29b-5p	0.71874	0.337428	0.58205	NOT
rno-miR-19a-3p	-0.399852	0.338877	0.58205	NOT
rno-miR-224-5p	0.436047	0.338995	0.58205	NOT
rno-miR-192-5p	0.569452	0.339091	0.58205	NOT
rno-miR-452-5p	0.569121	0.340534	0.58205	NOT
rno-miR-196a-5p	-0.452831	0.340615	0.58205	NOT
rno-miR-142-5p	-0.511411	0.341211	0.58205	NOT
rno-miR-19b-3p	-0.398192	0.341359	0.58205	NOT
rno-miR-26a-5p	-0.305549	0.343323	0.582288	NOT
rno-miR-194-3p	-0.91189	0.34333	0.582288	NOT
rno-miR-208b-3p	1.13644	0.344727	0.583102	NOT
rno-miR-541-5p	1.17828	0.347275	0.58534	NOT
rno-miR-191a-3p	-0.538377	0.347891	0.58534	NOT
rno-miR-99b-3p	0.531374	0.352144	0.590934	NOT
rno-miR-339-3p	-0.442513	0.353361	0.591415	NOT
rno-miR-150-5p	-0.489829	0.354443	0.591668	NOT
rno-miR-675-3p	0.884046	0.359635	0.598764	NOT
rno-miR-128-2-5p	-1.08146	0.360851	0.598774	NOT
rno-miR-27a-3p	0.279893	0.361524	0.598774	NOT
rno-let-7e-3p	0.660827	0.366407	0.604888	NOT
rno-miR-196c-5p	-0.428288	0.367716	0.604888	NOT
rno-miR-188-5p	-0.748559	0.368938	0.604888	NOT
rno-miR-27b-3p	0.276188	0.369211	0.604888	NOT
rno-miR-23b-5p	0.884487	0.370328	0.604888	NOT
rno-miR-664-1-5p	0.687675	0.371873	0.604888	NOT
rno-miR-664-2-5p	0.687675	0.371873	0.604888	NOT
rno-let-7d-5p	-0.324896	0.377118	0.611701	NOT
rno-miR-140-5p	-0.387101	0.377985	0.611701	NOT
rno-miR-148a-5p	-0.450096	0.381165	0.615281	NOT
rno-miR-136-3p	0.781587	0.383339	0.616985	NOT
rno-miR-384-5p	0.787186	0.384161	0.616985	NOT
rno-miR-374-3p	-0.494953	0.392666	0.625634	NOT
rno-miR-129-1-3p	-0.735022	0.392725	0.625634	NOT
rno-miR-129-2-3p	-0.735022	0.392725	0.625634	NOT
rno-miR-26b-5p	-0.267981	0.39348	0.625634	NOT
rno-miR-200c-3p	0.594815	0.396775	0.62835	NOT
rno-miR-30a-5p	0.24766	0.398425	0.62835	NOT
rno-miR-33-5p	-0.310693	0.398658	0.62835	NOT
rno-miR-296-5p	-0.49429	0.39914	0.62835	NOT
rno-miR-122-5p	0.619938	0.402201	0.631604	NOT
rno-miR-615	-0.483548	0.404464	0.63206	NOT
rno-miR-6319	-0.657467	0.404479	0.63206	NOT
rno-miR-873-5p	-0.871073	0.406225	0.633234	NOT
rno-miR-128-1-5p	-0.557155	0.413698	0.643305	NOT
rno-miR-24-2-5p	-0.660518	0.41657	0.646191	NOT
rno-miR-181a-1-3p	-0.323427	0.420637	0.650912	NOT
rno-let-7b-3p	-0.564158	0.425018	0.654991	NOT
rno-miR-672-3p	-0.613432	0.426883	0.654991	NOT
rno-miR-201-3p	0.6941	0.427069	0.654991	NOT
rno-let-7f-1-3p	-0.754906	0.428312	0.654991	NOT
rno-miR-132-3p	0.722849	0.428422	0.654991	NOT
rno-miR-1956-5p	0.522074	0.430997	0.657348	NOT
rno-miR-199a-5p	0.456824	0.432613	0.658234	NOT
rno-miR-139-3p	-0.509707	0.433653	0.658242	NOT
rno-miR-1249	-0.580788	0.435854	0.660007	NOT
rno-miR-7a-1-3p	-0.575002	0.439376	0.663057	NOT
rno-miR-139-5p	-0.342244	0.439953	0.663057	NOT
rno-miR-34b-3p	-0.373408	0.443746	0.667193	NOT
rno-miR-201-5p	0.545984	0.446213	0.669319	NOT
rno-miR-190a-5p	0.515835	0.450063	0.672262	NOT
rno-miR-653-5p	0.556765	0.450289	0.672262	NOT
rno-miR-24-3p	-0.23549	0.457069	0.678167	NOT
rno-miR-134-5p	0.4835	0.457107	0.678167	NOT
rno-miR-409a-3p	0.88847	0.457443	0.678167	NOT
rno-miR-1247-5p	0.730888	0.460959	0.67954	NOT
rno-miR-9a-3p	0.863232	0.461454	0.67954	NOT
rno-miR-322-5p	-0.366175	0.462227	0.67954	NOT
rno-miR-190a-3p	-0.517824	0.462642	0.67954	NOT
rno-miR-26a-3p	0.710647	0.465299	0.681866	NOT
rno-miR-489-5p	-0.607246	0.473852	0.692805	NOT
rno-miR-3541	-0.460192	0.475779	0.694026	NOT
rno-miR-146b-5p	0.241619	0.478937	0.697035	NOT
rno-miR-330-3p	-0.755252	0.48354	0.702127	NOT
rno-let-7d-3p	-0.257472	0.487392	0.70559	NOT
rno-miR-296-3p	0.616671	0.488144	0.70559	NOT
rno-miR-126a-3p	-0.460487	0.489731	0.706278	NOT
rno-miR-760-3p	-0.479979	0.492106	0.708098	NOT
rno-miR-148b-5p	0.40974	0.494005	0.709226	NOT
rno-miR-466c-5p	-0.736218	0.497681	0.712175	NOT
rno-miR-500-5p	0.512998	0.498299	0.712175	NOT
rno-miR-466b-4-3p	0.676171	0.502019	0.712266	NOT
rno-miR-3558-3p	-0.492217	0.50373	0.712266	NOT
rno-miR-324-3p	-0.348493	0.504344	0.712266	NOT
rno-miR-30b-5p	0.286106	0.507902	0.712266	NOT
rno-miR-106b-3p	0.303618	0.512452	0.712266	NOT
rno-miR-328b-3p	-0.354385	0.513337	0.712266	NOT
rno-miR-20b-5p	-0.355691	0.516649	0.712266	NOT
rno-miR-148b-3p	-0.252168	0.517792	0.712266	NOT
rno-miR-1193-3p	-0.345769	0.519538	0.712266	NOT
rno-miR-181b-2-3p	-0.345769	0.519538	0.712266	NOT
rno-miR-216a-3p	-0.345769	0.519538	0.712266	NOT
rno-miR-298-3p	-0.345769	0.519538	0.712266	NOT
rno-miR-3099	-0.345769	0.519538	0.712266	NOT
rno-miR-380-3p	-0.345769	0.519538	0.712266	NOT
rno-miR-471-5p	-0.345769	0.519538	0.712266	NOT
rno-miR-487b-5p	-0.345769	0.519538	0.712266	NOT
rno-miR-493-3p	-0.345769	0.519538	0.712266	NOT
rno-miR-6331	-0.345769	0.519538	0.712266	NOT
rno-miR-671	-0.271605	0.519641	0.712266	NOT
rno-miR-3583-3p	-0.545565	0.529681	0.724466	NOT
rno-miR-582-3p	0.480645	0.535876	0.729566	NOT
rno-miR-511-5p	0.465573	0.536785	0.729566	NOT
rno-let-7c-2-3p	0.529684	0.53685	0.729566	NOT
rno-miR-743a-3p	0.568934	0.53894	0.730464	NOT
rno-let-7b-5p	-0.219692	0.539808	0.730464	NOT
rno-miR-141-5p	0.556142	0.547901	0.739841	NOT
rno-miR-363-3p	-0.315935	0.551978	0.743766	NOT
rno-miR-455-3p	-0.404272	0.555804	0.747339	NOT
rno-miR-188-3p	-0.363787	0.566061	0.755528	NOT
rno-miR-3572	-0.363787	0.566061	0.755528	NOT
rno-miR-501-5p	-0.363787	0.566061	0.755528	NOT
rno-miR-1247-3p	-0.758221	0.566646	0.755528	NOT
rno-miR-149-5p	0.248715	0.574323	0.764162	NOT
rno-miR-484	-0.363824	0.576185	0.765039	NOT
rno-miR-877	0.568193	0.578477	0.766482	NOT
rno-miR-362-5p	0.383215	0.585803	0.774575	NOT
rno-miR-205	0.268108	0.588316	0.775416	NOT
rno-miR-15b-5p	-0.250041	0.595656	0.775416	NOT
rno-miR-138-1-3p	0.623959	0.59619	0.775416	NOT
rno-miR-138-5p	0.351926	0.596343	0.775416	NOT
rno-miR-455-5p	-0.333412	0.597656	0.775416	NOT
rno-miR-135b-3p	-0.349759	0.598631	0.775416	NOT
rno-miR-3547	-0.349759	0.598631	0.775416	NOT
rno-miR-376a-3p	-0.349759	0.598631	0.775416	NOT
rno-miR-499-3p	-0.349759	0.598631	0.775416	NOT
rno-miR-547-5p	-0.349759	0.598631	0.775416	NOT
rno-let-7f-2-3p	0.457505	0.603524	0.780166	NOT
rno-miR-423-3p	-0.222526	0.605462	0.780244	NOT
rno-miR-210-5p	-0.469517	0.607159	0.780244	NOT
rno-miR-140-3p	0.237749	0.608031	0.780244	NOT
rno-miR-450a-3p	-0.297827	0.608492	0.780244	NOT
rno-miR-33-3p	-0.548454	0.611972	0.783127	NOT
rno-miR-31a-5p	-0.29226	0.613321	0.783277	NOT
rno-miR-212-5p	0.339465	0.615077	0.783945	NOT
rno-miR-130b-3p	-0.380774	0.616624	0.784346	NOT
rno-miR-802-5p	0.365739	0.623888	0.790529	NOT
rno-miR-99b-5p	0.247451	0.623971	0.790529	NOT
rno-miR-130a-3p	0.185846	0.631268	0.797935	NOT
rno-miR-674-5p	-0.220067	0.632326	0.797935	NOT
rno-miR-183-5p	0.280142	0.636939	0.800903	NOT
rno-miR-106b-5p	-0.268979	0.641069	0.800903	NOT
rno-miR-25-3p	0.198445	0.641815	0.800903	NOT
rno-miR-331-3p	-0.264503	0.642327	0.800903	NOT
rno-miR-377-3p	0.294839	0.643163	0.800903	NOT
rno-miR-450a-5p	-0.25857	0.643493	0.800903	NOT
rno-miR-450b-5p	-0.25857	0.643493	0.800903	NOT
rno-miR-362-3p	0.37792	0.65509	0.813745	NOT
rno-miR-342-3p	-0.15406	0.658457	0.816333	NOT
rno-miR-301a-5p	0.355448	0.662764	0.819637	NOT
rno-miR-382-3p	0.405902	0.6637	0.819637	NOT
rno-miR-3074	-0.481094	0.668309	0.82373	NOT
rno-miR-451-3p	-0.302095	0.671223	0.82463	NOT
rno-miR-329-3p	0.236853	0.672473	0.82463	NOT
rno-miR-126a-5p	-0.300985	0.672929	0.82463	NOT
rno-miR-29a-5p	-0.289973	0.676419	0.827313	NOT
rno-miR-379-3p	-0.388914	0.680922	0.830973	NOT
rno-miR-99a-3p	0.29864	0.682025	0.830973	NOT
rno-miR-421-5p	-0.417367	0.684182	0.832008	NOT
rno-miR-151-5p	-0.229832	0.688157	0.833377	NOT
rno-miR-221-5p	0.289198	0.688962	0.833377	NOT
rno-miR-376b-3p	0.318819	0.690243	0.833377	NOT
rno-miR-450b-3p	0.270616	0.691894	0.833377	NOT
rno-miR-214-3p	0.215914	0.693379	0.833377	NOT
rno-miR-423-5p	-0.157937	0.693465	0.833377	NOT
rno-miR-370-3p	-0.383519	0.694556	0.833377	NOT
rno-miR-301a-3p	-0.218648	0.697734	0.833377	NOT
rno-miR-301b-3p	-0.218648	0.697734	0.833377	NOT
rno-let-7g-3p	-0.256942	0.698818	0.833377	NOT
rno-miR-486	-0.355751	0.699723	0.833377	NOT
rno-miR-376c-3p	-0.404158	0.70493	0.83801	NOT
rno-miR-23a-5p	-0.216675	0.714184	0.847428	NOT
rno-miR-668	0.356672	0.716268	0.848202	NOT
rno-miR-28-3p	-0.169448	0.717948	0.848202	NOT
rno-miR-135a-5p	-0.226087	0.723572	0.848202	NOT
rno-miR-135b-5p	-0.226087	0.723572	0.848202	NOT
rno-miR-212-3p	-0.212067	0.724172	0.848202	NOT
rno-miR-3580-3p	-0.212067	0.724172	0.848202	NOT
rno-miR-743b-3p	-0.212067	0.724172	0.848202	NOT
rno-miR-483-3p	-0.295028	0.741145	0.865252	NOT
rno-miR-124-3p	-0.22648	0.741451	0.865252	NOT
rno-miR-451-5p	0.224442	0.753709	0.875745	NOT
rno-miR-1839-5p	0.13992	0.755302	0.875745	NOT
rno-miR-204-3p	0.209977	0.75595	0.875745	NOT
rno-miR-3594-3p	0.209977	0.75595	0.875745	NOT
rno-miR-219a-5p	0.130727	0.759975	0.878808	NOT
rno-miR-30c-5p	0.102389	0.761901	0.879435	NOT
rno-miR-301b-5p	-0.307771	0.773126	0.890776	NOT
rno-miR-219b	0.273141	0.775418	0.891801	NOT
rno-miR-186-5p	0.0925308	0.781207	0.896837	NOT
rno-miR-770-3p	-0.229669	0.784945	0.899505	NOT
rno-miR-21-5p	-0.0781362	0.78861	0.89966	NOT
rno-miR-30e-5p	0.0920876	0.789147	0.89966	NOT
rno-miR-433-3p	-0.220035	0.789325	0.89966	NOT
rno-miR-20b-3p	-0.230647	0.794325	0.903741	NOT
rno-miR-874-3p	0.184751	0.802634	0.910429	NOT
rno-miR-421-3p	-0.11687	0.803067	0.910429	NOT
rno-let-7i-3p	-0.1287	0.807893	0.91427	NOT
rno-miR-741-3p	0.26372	0.811643	0.916883	NOT
rno-miR-341	-0.254337	0.813281	0.917104	NOT
rno-miR-182	0.0950904	0.818452	0.921301	NOT
rno-miR-488-5p	-0.211753	0.821486	0.923083	NOT
rno-miR-374-5p	0.0859217	0.823324	0.923517	NOT
rno-miR-30e-3p	-0.0660573	0.828182	0.92733	NOT
rno-miR-27b-5p	0.185243	0.836609	0.933932	NOT
rno-miR-138-2-3p	-0.219847	0.837777	0.933932	NOT
rno-miR-503-3p	0.0792103	0.838483	0.933932	NOT
rno-miR-1224	0.1946	0.842644	0.936536	NOT
rno-miR-3064-5p	-0.184788	0.843766	0.936536	NOT
rno-miR-361-3p	0.0618869	0.846286	0.937696	NOT
rno-miR-532-3p	0.0678707	0.853461	0.943333	NOT
rno-miR-30a-3p	-0.0562299	0.855079	0.943333	NOT
rno-miR-503-5p	-0.0839965	0.857081	0.943333	NOT
rno-miR-23a-3p	-0.0503125	0.858708	0.943333	NOT
rno-miR-30d-3p	0.085794	0.859849	0.943333	NOT
rno-miR-3473	0.0945008	0.864917	0.943333	NOT
rno-miR-190b-5p	0.0634297	0.866611	0.943333	NOT
rno-miR-872-3p	0.107663	0.867327	0.943333	NOT
rno-miR-132-5p	-0.10909	0.867688	0.943333	NOT
rno-miR-1839-3p	-0.10909	0.867688	0.943333	NOT
rno-miR-337-3p	-0.10909	0.867688	0.943333	NOT
rno-miR-23b-3p	-0.0462008	0.870451	0.944721	NOT
rno-miR-127-5p	-0.181419	0.873169	0.946058	NOT
rno-miR-25-5p	0.0793108	0.87551	0.94621	NOT
rno-miR-93-5p	0.0930254	0.876285	0.94621	NOT
rno-miR-509-5p	-0.11345	0.879939	0.947076	NOT
rno-miR-144-5p	0.129885	0.880273	0.947076	NOT
rno-miR-1306-3p	0.167616	0.882448	0.947076	NOT
rno-miR-329-5p	0.112145	0.885093	0.947076	NOT
rno-miR-871-3p	0.112145	0.885093	0.947076	NOT
rno-miR-532-5p	0.0514824	0.886022	0.947076	NOT
rno-miR-16-5p	-0.0733378	0.894924	0.954986	NOT
rno-miR-3065-5p	0.112876	0.896473	0.955037	NOT
rno-miR-219a-1-3p	-0.0986827	0.902816	0.959155	NOT
rno-miR-3583-5p	0.0672833	0.904863	0.959155	NOT
rno-miR-653-3p	0.0672833	0.904863	0.959155	NOT
rno-miR-1297	-0.107412	0.909746	0.962498	NOT
rno-miR-7a-5p	-0.0747813	0.912167	0.962498	NOT
rno-miR-7b	-0.0731355	0.914045	0.962498	NOT
rno-miR-3577	-0.0889408	0.916647	0.962498	NOT
rno-miR-18a-3p	0.0702528	0.916719	0.962498	NOT
rno-miR-361-5p	-0.0344291	0.917098	0.962498	NOT
rno-miR-542-3p	-0.0307935	0.924468	0.968635	NOT
rno-miR-501-3p	-0.0553075	0.930078	0.97291	NOT
rno-miR-15b-3p	0.0411959	0.937137	0.97815	NOT
rno-miR-17-2-3p	-0.0437259	0.938163	0.97815	NOT
rno-miR-335	0.0680649	0.943159	0.978874	NOT
rno-miR-146a-3p	-0.0560972	0.943721	0.978874	NOT
rno-miR-674-3p	-0.0299156	0.944446	0.978874	NOT
rno-miR-582-5p	-0.0561274	0.945146	0.978874	NOT
rno-miR-665	0.0533059	0.949226	0.978874	NOT
rno-miR-336-5p	0.0336034	0.94963	0.978874	NOT
rno-miR-493-5p	0.0336034	0.94963	0.978874	NOT
rno-miR-449a-5p	0.054685	0.951463	0.979176	NOT
rno-miR-29c-5p	0.0388008	0.955481	0.981722	NOT
rno-miR-144-3p	0.0409081	0.960251	0.984227	NOT
rno-miR-351-3p	-0.0263276	0.961291	0.984227	NOT
rno-miR-350	-0.0527695	0.962561	0.984227	NOT
rno-miR-323-3p	0.0326528	0.970402	0.987731	NOT
rno-miR-30c-2-3p	0.0140251	0.971865	0.987731	NOT
rno-miR-411-3p	-0.0244192	0.972201	0.987731	NOT
rno-miR-463-5p	-0.0244192	0.972201	0.987731	NOT
rno-miR-342-5p	-0.0354734	0.974569	0.988558	NOT
rno-miR-324-5p	-0.0157823	0.97898	0.991451	NOT
rno-miR-802-3p	-0.0350707	0.983695	0.994642	NOT
rno-miR-708-5p	-0.0140262	0.989499	0.998923	NOT
rno-let-7c-1-3p	-0.00721175	0.995007	0.999531	NOT
rno-miR-673-5p	0.00604136	0.995079	0.999531	NOT
rno-miR-181a-5p	0.0016823	0.996071	0.999531	NOT
rno-miR-345-5p	-0.00168796	0.99744	0.999531	NOT
rno-miR-505-5p	0.00114485	0.997959	0.999531	NOT
rno-miR-34c-5p	0.00010019	0.999866	0.999866	NOT

## Sheet: DE miRNA day 31
	logFC	pvalue	padj	change
rno-miR-376b-5p	-2.97976	0.000171174	0.0544334	DOWN
rno-miR-376c-5p	-2.97976	0.000171174	0.0544334	DOWN
rno-miR-1247-5p	3.85128	0.000561233	0.0907354	UP
rno-miR-874-5p	-2.58503	0.000570663	0.0907354	DOWN
rno-let-7g-3p	2.78279	0.000900219	0.114508	UP
rno-miR-210-5p	2.65283	0.00118253	0.125348	UP
rno-miR-382-3p	-2.70323	0.00163531	0.148579	DOWN
rno-miR-483-3p	2.6605	0.00198526	0.157828	UP
rno-miR-323-3p	-2.92195	0.00317421	0.208589	DOWN
rno-miR-466c-3p	2.25157	0.00327971	0.208589	UP
rno-miR-483-5p	1.75315	0.00695847	0.402326	UP
rno-miR-204-5p	-1.85044	0.00903446	0.478827	DOWN
rno-miR-125b-5p	-1.65616	0.0153545	0.548903	DOWN
rno-miR-1306-5p	2.13654	0.0161523	0.548903	UP
rno-miR-216b-3p	2.46591	0.01724	0.548903	UP
rno-miR-547-3p	-2.33961	0.017808	0.548903	DOWN
rno-miR-365-3p	-1.58709	0.0188141	0.548903	DOWN
rno-miR-488-3p	2.16519	0.023294	0.548903	UP
rno-miR-154-5p	-2.49438	0.0268956	0.548903	DOWN
rno-miR-99a-5p	-1.31994	0.0288268	0.548903	DOWN
rno-miR-100-5p	-1.30639	0.030193	0.548903	DOWN
rno-miR-341	-1.57749	0.0330296	0.548903	DOWN
rno-miR-541-5p	-2.2533	0.0362765	0.548903	DOWN
rno-miR-188-5p	-1.65246	0.0364583	0.548903	DOWN
rno-miR-296-5p	1.77936	0.0366139	0.548903	UP
rno-miR-466b-4-3p	1.69414	0.0367934	0.548903	UP
rno-miR-33-5p	1.06519	0.0371038	0.548903	UP
rno-miR-140-5p	1.04995	0.0381646	0.548903	UP
rno-miR-190a-5p	-1.15836	0.0403488	0.548903	DOWN
rno-miR-743a-3p	-2.07356	0.0409546	0.548903	DOWN
rno-miR-708-5p	-1.55114	0.0423925	0.548903	DOWN
rno-miR-22-5p	-1.44696	0.0425067	0.548903	DOWN
rno-miR-330-3p	2.18518	0.0447935	0.548903	UP
rno-miR-760-3p	1.39887	0.0451236	0.548903	UP
rno-miR-494-3p	-1.71316	0.0482511	0.548903	DOWN
rno-miR-183-5p	1.03704	0.0504846	0.548903	NOT
rno-miR-3075	-1.1714	0.0506102	0.548903	NOT
rno-miR-336-5p	-1.1714	0.0506102	0.548903	NOT
rno-miR-501-3p	1.50358	0.052907	0.548903	NOT
rno-miR-145-5p	-1.28277	0.0564321	0.548903	NOT
rno-miR-17-1-3p	1.4184	0.0568731	0.548903	NOT
rno-miR-150-3p	1.88417	0.0571931	0.548903	NOT
rno-miR-30c-1-3p	1.97661	0.0594095	0.548903	NOT
rno-miR-463-3p	-1.62143	0.0633074	0.548903	NOT
rno-miR-181c-3p	1.18349	0.0636387	0.548903	NOT
rno-miR-10b-5p	-0.969209	0.0638708	0.548903	NOT
rno-miR-10a-5p	-0.969076	0.0640875	0.548903	NOT
rno-miR-130b-5p	1.53453	0.0653513	0.548903	NOT
rno-miR-486	1.92659	0.0658424	0.548903	NOT
rno-miR-381-3p	-1.91483	0.0664027	0.548903	NOT
rno-miR-20a-5p	1.23593	0.0674926	0.548903	NOT
rno-miR-582-3p	-1.32575	0.0682075	0.548903	NOT
rno-miR-211-5p	-1.29696	0.0709103	0.548903	NOT
rno-miR-27b-5p	-1.53694	0.0712932	0.548903	NOT
rno-miR-34c-5p	0.854219	0.0725557	0.548903	NOT
rno-miR-223-5p	1.4194	0.0743692	0.548903	NOT
rno-miR-208a-3p	0.808832	0.0760221	0.548903	NOT
rno-miR-26b-3p	-1.34987	0.0767921	0.548903	NOT
rno-miR-223-3p	1.06077	0.0772548	0.548903	NOT
rno-miR-34a-5p	0.820519	0.0777119	0.548903	NOT
rno-miR-1843a-5p	0.817861	0.0792772	0.548903	NOT
rno-miR-99b-5p	-1.17478	0.0805776	0.548903	NOT
rno-miR-181c-5p	1.1901	0.0818482	0.548903	NOT
rno-miR-20b-5p	1.07984	0.0820774	0.548903	NOT
rno-miR-340-5p	1.09717	0.0826835	0.548903	NOT
rno-miR-3572	1.5077	0.083962	0.548903	NOT
rno-miR-421-3p	0.836295	0.0866543	0.548903	NOT
rno-miR-873-5p	1.35172	0.0869009	0.548903	NOT
rno-miR-21-5p	0.788908	0.089284	0.548903	NOT
rno-miR-877	1.74065	0.0902501	0.548903	NOT
rno-miR-134-3p	1.38356	0.0904215	0.548903	NOT
rno-miR-3068-5p	1.38356	0.0904215	0.548903	NOT
rno-miR-3558-3p	1.38356	0.0904215	0.548903	NOT
rno-miR-142-3p	1.18616	0.0916224	0.548903	NOT
rno-miR-3562	1.44752	0.0959391	0.548903	NOT
rno-miR-132-5p	1.11741	0.0973943	0.548903	NOT
rno-miR-190a-3p	1.11741	0.0973943	0.548903	NOT
rno-miR-20a-3p	1.11741	0.0973943	0.548903	NOT
rno-miR-30b-3p	1.11741	0.0973943	0.548903	NOT
rno-miR-338-5p	1.11741	0.0973943	0.548903	NOT
rno-miR-5132-5p	1.11741	0.0973943	0.548903	NOT
rno-miR-128-2-5p	1.76793	0.100603	0.548903	NOT
rno-miR-449a-5p	1.46559	0.100678	0.548903	NOT
rno-miR-124-3p	1.14113	0.101134	0.548903	NOT
rno-miR-1224	1.63584	0.101609	0.548903	NOT
rno-miR-10a-3p	-0.925945	0.102533	0.548903	NOT
rno-miR-216a-3p	-1.26135	0.106382	0.548903	NOT
rno-miR-188-3p	1.18906	0.107321	0.548903	NOT
rno-miR-762	1.18906	0.107321	0.548903	NOT
rno-miR-181a-2-3p	-0.874123	0.109671	0.548903	NOT
rno-miR-99b-3p	-1.10554	0.113412	0.548903	NOT
rno-miR-652-3p	1.42466	0.117765	0.548903	NOT
rno-miR-702-3p	1.18308	0.118033	0.548903	NOT
rno-miR-186-3p	1.17922	0.125466	0.548903	NOT
rno-miR-337-3p	-1.20775	0.127396	0.548903	NOT
rno-miR-184	1.72956	0.128469	0.548903	NOT
rno-miR-92b-3p	1.0509	0.133718	0.548903	NOT
rno-miR-345-3p	-0.84815	0.139386	0.548903	NOT
rno-miR-18a-5p	1.12203	0.14081	0.548903	NOT
rno-miR-122-5p	-0.790645	0.141756	0.548903	NOT
rno-miR-125b-2-3p	-0.752306	0.142969	0.548903	NOT
rno-miR-30b-5p	-0.650564	0.144695	0.548903	NOT
rno-miR-27a-5p	0.741401	0.144775	0.548903	NOT
rno-miR-125a-3p	-0.812503	0.147654	0.548903	NOT
rno-miR-224-5p	-0.768452	0.148309	0.548903	NOT
rno-miR-219a-1-3p	-1.43656	0.151206	0.548903	NOT
rno-miR-3473	0.983377	0.153026	0.548903	NOT
rno-miR-363-3p	1.04655	0.154712	0.548903	NOT
rno-miR-127-3p	-1.92157	0.155139	0.548903	NOT
rno-miR-126a-3p	0.846756	0.156174	0.548903	NOT
rno-miR-30c-5p	-0.54492	0.156352	0.548903	NOT
rno-miR-1843b-5p	0.667951	0.156495	0.548903	NOT
rno-miR-21-3p	0.804322	0.157584	0.548903	NOT
rno-let-7e-3p	-1.46212	0.157627	0.548903	NOT
rno-miR-101b-5p	-1.02633	0.15771	0.548903	NOT
rno-miR-208a-5p	-1.02633	0.15771	0.548903	NOT
rno-miR-92a-1-5p	1.50922	0.158544	0.548903	NOT
rno-miR-125a-5p	-0.66268	0.160218	0.548903	NOT
rno-miR-328b-3p	0.665578	0.161299	0.548903	NOT
rno-miR-142-5p	0.92154	0.163163	0.548903	NOT
rno-miR-144-3p	1.13584	0.163873	0.548903	NOT
rno-miR-362-5p	1.14588	0.16512	0.548903	NOT
rno-miR-141-5p	0.874346	0.165971	0.548903	NOT
rno-miR-136-5p	-2.01654	0.166617	0.548903	NOT
rno-miR-181a-5p	0.566256	0.167613	0.548903	NOT
rno-miR-133a-3p	-1.23617	0.16911	0.548903	NOT
rno-miR-155-5p	0.813156	0.169602	0.548903	NOT
rno-miR-148a-5p	0.591533	0.169858	0.548903	NOT
rno-miR-7b	0.923115	0.169996	0.548903	NOT
rno-miR-322-5p	0.765641	0.171186	0.548903	NOT
rno-miR-330-5p	1.12898	0.17233	0.548903	NOT
rno-miR-129-5p	-0.888766	0.172795	0.548903	NOT
rno-miR-7a-5p	0.919003	0.174303	0.548903	NOT
rno-miR-485-5p	-1.6166	0.174854	0.548903	NOT
rno-miR-144-5p	1.1489	0.180212	0.548903	NOT
rno-miR-328a-3p	0.813051	0.18203	0.548903	NOT
rno-miR-369-3p	-1.04217	0.182554	0.548903	NOT
rno-miR-1297	1.12473	0.183546	0.548903	NOT
rno-miR-3583-5p	1.0726	0.186917	0.548903	NOT
rno-miR-182	0.649913	0.189271	0.548903	NOT
rno-miR-378a-5p	-0.771639	0.189411	0.548903	NOT
rno-miR-34c-3p	1.58334	0.190172	0.548903	NOT
rno-miR-122-3p	-0.660832	0.190712	0.548903	NOT
rno-miR-301a-3p	0.711685	0.193975	0.548903	NOT
rno-miR-301b-3p	0.711685	0.193975	0.548903	NOT
rno-miR-322-3p	-0.749197	0.194689	0.548903	NOT
rno-miR-16-5p	0.789265	0.197994	0.548903	NOT
rno-miR-181d-5p	0.699593	0.198726	0.548903	NOT
rno-miR-205	0.636329	0.199316	0.548903	NOT
rno-miR-1249	1.15517	0.200765	0.548903	NOT
rno-miR-802-3p	-0.817933	0.201738	0.548903	NOT
rno-miR-503-5p	0.535061	0.202504	0.548903	NOT
rno-miR-3064-5p	0.9086	0.203463	0.548903	NOT
rno-miR-199a-5p	-0.671701	0.204276	0.548903	NOT
rno-miR-463-5p	-1.28158	0.204362	0.548903	NOT
rno-miR-17-5p	0.904622	0.206616	0.548903	NOT
rno-miR-490-3p	-0.918518	0.207581	0.548903	NOT
rno-miR-489-3p	0.916617	0.207833	0.548903	NOT
rno-miR-496-3p	0.916617	0.207833	0.548903	NOT
rno-miR-1193-3p	-0.865304	0.208066	0.548903	NOT
rno-miR-6324	-0.865304	0.208066	0.548903	NOT
rno-miR-770-3p	-0.865304	0.208066	0.548903	NOT
rno-miR-181b-5p	0.677011	0.211436	0.548903	NOT
rno-miR-212-5p	-0.88342	0.215935	0.548903	NOT
rno-miR-103-3p	0.521815	0.216654	0.548903	NOT
rno-let-7c-2-3p	-0.741818	0.216808	0.548903	NOT
rno-miR-107-3p	0.520996	0.217273	0.548903	NOT
rno-miR-25-5p	0.850501	0.217718	0.548903	NOT
rno-miR-147	0.832546	0.218228	0.548903	NOT
rno-miR-350	-0.716363	0.219215	0.548903	NOT
rno-miR-19a-3p	0.695066	0.229485	0.548903	NOT
rno-miR-434-3p	-1.2347	0.230225	0.548903	NOT
rno-miR-377-3p	1.06199	0.231726	0.548903	NOT
rno-miR-29b-3p	0.485834	0.23288	0.548903	NOT
rno-miR-487b-3p	-1.20559	0.233027	0.548903	NOT
rno-miR-19b-3p	0.686924	0.235524	0.548903	NOT
rno-miR-511-3p	1.14258	0.235902	0.548903	NOT
rno-miR-30d-3p	-0.579225	0.241973	0.548903	NOT
rno-miR-126a-5p	0.68422	0.24348	0.548903	NOT
rno-let-7i-5p	0.728257	0.243646	0.548903	NOT
rno-miR-217-5p	1.78143	0.250585	0.548903	NOT
rno-miR-6319	-0.743608	0.252306	0.548903	NOT
rno-miR-181d-3p	-0.964691	0.254867	0.548903	NOT
rno-miR-539-3p	-1.21892	0.255014	0.548903	NOT
rno-miR-128-1-5p	1.21436	0.255614	0.548903	NOT
rno-miR-872-5p	0.658214	0.256981	0.548903	NOT
rno-miR-103-1-5p	0.614143	0.257196	0.548903	NOT
rno-miR-105	0.614143	0.257196	0.548903	NOT
rno-miR-107-5p	0.614143	0.257196	0.548903	NOT
rno-miR-1188-5p	0.614143	0.257196	0.548903	NOT
rno-miR-1193-5p	0.614143	0.257196	0.548903	NOT
rno-miR-124-5p	0.614143	0.257196	0.548903	NOT
rno-miR-1298	0.614143	0.257196	0.548903	NOT
rno-miR-135a-3p	0.614143	0.257196	0.548903	NOT
rno-miR-135b-3p	0.614143	0.257196	0.548903	NOT
rno-miR-137-5p	0.614143	0.257196	0.548903	NOT
rno-miR-153-5p	0.614143	0.257196	0.548903	NOT
rno-miR-181b-2-3p	0.614143	0.257196	0.548903	NOT
rno-miR-1896	0.614143	0.257196	0.548903	NOT
rno-miR-1912-3p	0.614143	0.257196	0.548903	NOT
rno-miR-1949	0.614143	0.257196	0.548903	NOT
rno-miR-1956-3p	0.614143	0.257196	0.548903	NOT
rno-miR-196a-3p	0.614143	0.257196	0.548903	NOT
rno-miR-200c-5p	0.614143	0.257196	0.548903	NOT
rno-miR-207	0.614143	0.257196	0.548903	NOT
rno-miR-211-3p	0.614143	0.257196	0.548903	NOT
rno-miR-212-3p	0.614143	0.257196	0.548903	NOT
rno-miR-214-5p	0.614143	0.257196	0.548903	NOT
rno-miR-219a-2-3p	0.614143	0.257196	0.548903	NOT
rno-miR-292-5p	0.614143	0.257196	0.548903	NOT
rno-miR-293-5p	0.614143	0.257196	0.548903	NOT
rno-miR-297	0.614143	0.257196	0.548903	NOT
rno-miR-2985	0.614143	0.257196	0.548903	NOT
rno-miR-300-5p	0.614143	0.257196	0.548903	NOT
rno-miR-301b-5p	0.614143	0.257196	0.548903	NOT
rno-miR-3064-3p	0.614143	0.257196	0.548903	NOT
rno-miR-3068-3p	0.614143	0.257196	0.548903	NOT
rno-miR-3074	0.614143	0.257196	0.548903	NOT
rno-miR-3085	0.614143	0.257196	0.548903	NOT
rno-miR-323-5p	0.614143	0.257196	0.548903	NOT
rno-miR-325-3p	0.614143	0.257196	0.548903	NOT
rno-miR-325-5p	0.614143	0.257196	0.548903	NOT
rno-miR-326-5p	0.614143	0.257196	0.548903	NOT
rno-miR-344b-1-3p	0.614143	0.257196	0.548903	NOT
rno-miR-344b-3p	0.614143	0.257196	0.548903	NOT
rno-miR-344g	0.614143	0.257196	0.548903	NOT
rno-miR-344i	0.614143	0.257196	0.548903	NOT
rno-miR-34a-3p	0.614143	0.257196	0.548903	NOT
rno-miR-3542	0.614143	0.257196	0.548903	NOT
rno-miR-3544	0.614143	0.257196	0.548903	NOT
rno-miR-3546	0.614143	0.257196	0.548903	NOT
rno-miR-3550	0.614143	0.257196	0.548903	NOT
rno-miR-3552	0.614143	0.257196	0.548903	NOT
rno-miR-3557-3p	0.614143	0.257196	0.548903	NOT
rno-miR-3561-3p	0.614143	0.257196	0.548903	NOT
rno-miR-3569	0.614143	0.257196	0.548903	NOT
rno-miR-3573-5p	0.614143	0.257196	0.548903	NOT
rno-miR-3584-5p	0.614143	0.257196	0.548903	NOT
rno-miR-3586-5p	0.614143	0.257196	0.548903	NOT
rno-miR-3592	0.614143	0.257196	0.548903	NOT
rno-miR-3594-5p	0.614143	0.257196	0.548903	NOT
rno-miR-370-5p	0.614143	0.257196	0.548903	NOT
rno-miR-377-5p	0.614143	0.257196	0.548903	NOT
rno-miR-381-5p	0.614143	0.257196	0.548903	NOT
rno-miR-383-3p	0.614143	0.257196	0.548903	NOT
rno-miR-410-3p	0.614143	0.257196	0.548903	NOT
rno-miR-410-5p	0.614143	0.257196	0.548903	NOT
rno-miR-412-3p	0.614143	0.257196	0.548903	NOT
rno-miR-433-5p	0.614143	0.257196	0.548903	NOT
rno-miR-448-3p	0.614143	0.257196	0.548903	NOT
rno-miR-448-5p	0.614143	0.257196	0.548903	NOT
rno-miR-466d	0.614143	0.257196	0.548903	NOT
rno-miR-493-3p	0.614143	0.257196	0.548903	NOT
rno-miR-493-5p	0.614143	0.257196	0.548903	NOT
rno-miR-495	0.614143	0.257196	0.548903	NOT
rno-miR-500-5p	0.614143	0.257196	0.548903	NOT
rno-miR-501-5p	0.614143	0.257196	0.548903	NOT
rno-miR-504	0.614143	0.257196	0.548903	NOT
rno-miR-509-5p	0.614143	0.257196	0.548903	NOT
rno-miR-539-5p	0.614143	0.257196	0.548903	NOT
rno-miR-541-3p	0.614143	0.257196	0.548903	NOT
rno-miR-543-5p	0.614143	0.257196	0.548903	NOT
rno-miR-544-3p	0.614143	0.257196	0.548903	NOT
rno-miR-551b-3p	0.614143	0.257196	0.548903	NOT
rno-miR-551b-5p	0.614143	0.257196	0.548903	NOT
rno-miR-592	0.614143	0.257196	0.548903	NOT
rno-miR-6215	0.614143	0.257196	0.548903	NOT
rno-miR-6314	0.614143	0.257196	0.548903	NOT
rno-miR-6315	0.614143	0.257196	0.548903	NOT
rno-miR-6316	0.614143	0.257196	0.548903	NOT
rno-miR-6317	0.614143	0.257196	0.548903	NOT
rno-miR-6318	0.614143	0.257196	0.548903	NOT
rno-miR-632	0.614143	0.257196	0.548903	NOT
rno-miR-6323	0.614143	0.257196	0.548903	NOT
rno-miR-6333	0.614143	0.257196	0.548903	NOT
rno-miR-665	0.614143	0.257196	0.548903	NOT
rno-miR-666-5p	0.614143	0.257196	0.548903	NOT
rno-miR-667-5p	0.614143	0.257196	0.548903	NOT
rno-miR-673-3p	0.614143	0.257196	0.548903	NOT
rno-miR-678	0.614143	0.257196	0.548903	NOT
rno-miR-709	0.614143	0.257196	0.548903	NOT
rno-miR-711	0.614143	0.257196	0.548903	NOT
rno-miR-758-3p	0.614143	0.257196	0.548903	NOT
rno-miR-758-5p	0.614143	0.257196	0.548903	NOT
rno-miR-764-3p	0.614143	0.257196	0.548903	NOT
rno-miR-764-5p	0.614143	0.257196	0.548903	NOT
rno-miR-770-5p	0.614143	0.257196	0.548903	NOT
rno-miR-7a-2-3p	0.614143	0.257196	0.548903	NOT
rno-miR-873-3p	0.614143	0.257196	0.548903	NOT
rno-miR-875	0.614143	0.257196	0.548903	NOT
rno-miR-876	0.614143	0.257196	0.548903	NOT
rno-miR-878	0.614143	0.257196	0.548903	NOT
rno-miR-879-5p	0.614143	0.257196	0.548903	NOT
rno-miR-880-3p	0.614143	0.257196	0.548903	NOT
rno-miR-881-5p	0.614143	0.257196	0.548903	NOT
rno-miR-935	0.614143	0.257196	0.548903	NOT
rno-miR-9b-3p	0.614143	0.257196	0.548903	NOT
rno-miR-9b-5p	0.614143	0.257196	0.548903	NOT
rno-miR-374-5p	-0.532321	0.258054	0.548903	NOT
rno-miR-425-5p	0.663859	0.261714	0.554834	NOT
rno-miR-203a-3p	0.652317	0.263726	0.557243	NOT
rno-miR-760-5p	0.75396	0.26669	0.560214	NOT
rno-miR-339-3p	0.560973	0.266894	0.560214	NOT
rno-miR-547-5p	-0.991656	0.26939	0.561324	NOT
rno-miR-148b-3p	0.450879	0.270062	0.561324	NOT
rno-let-7c-1-3p	-0.9162	0.270071	0.561324	NOT
rno-miR-32-5p	0.620659	0.271136	0.561701	NOT
rno-miR-106b-5p	0.764094	0.272349	0.562384	NOT
rno-miR-30d-5p	-0.396789	0.274738	0.563375	NOT
rno-miR-411-5p	-1.52209	0.274907	0.563375	NOT
rno-miR-140-3p	0.588759	0.27627	0.563375	NOT
rno-miR-93-5p	0.660129	0.276372	0.563375	NOT
rno-miR-324-3p	0.632533	0.280211	0.568349	NOT
rno-miR-125b-1-3p	-0.771481	0.2806	0.568349	NOT
rno-miR-200a-5p	-1.79161	0.282267	0.56991	NOT
rno-miR-218a-5p	-0.927553	0.287059	0.576224	NOT
rno-miR-451-5p	0.906081	0.287206	0.576224	NOT
rno-let-7f-2-3p	-0.644307	0.290889	0.581777	NOT
rno-miR-345-5p	-0.578245	0.291937	0.582044	NOT
rno-miR-455-5p	0.754131	0.296159	0.583929	NOT
rno-miR-370-3p	-1.43998	0.297175	0.583929	NOT
rno-miR-653-3p	1.01422	0.298255	0.583929	NOT
rno-miR-136-3p	-0.725702	0.300803	0.583929	NOT
rno-miR-326-3p	0.644142	0.30122	0.583929	NOT
rno-miR-375-3p	0.629567	0.301762	0.583929	NOT
rno-miR-99a-3p	-0.661618	0.301995	0.583929	NOT
rno-miR-32-3p	1.17994	0.302678	0.583929	NOT
rno-let-7f-1-3p	-0.829751	0.303675	0.583929	NOT
rno-miR-299a-5p	-0.996171	0.304119	0.583929	NOT
rno-miR-299b-5p	-0.996171	0.304119	0.583929	NOT
rno-miR-497-5p	-0.489785	0.304486	0.583929	NOT
rno-miR-194-5p	-0.452604	0.305325	0.583929	NOT
rno-miR-28-3p	-0.624604	0.305736	0.583929	NOT
rno-let-7g-5p	0.47365	0.310772	0.591506	NOT
rno-miR-138-1-3p	-0.937915	0.311563	0.591506	NOT
rno-miR-24-3p	0.366517	0.318873	0.602888	NOT
rno-miR-338-3p	0.513501	0.31977	0.602888	NOT
rno-miR-511-5p	0.985432	0.320403	0.602888	NOT
rno-miR-3072	-0.610246	0.325778	0.607468	NOT
rno-miR-881-3p	-0.610246	0.325778	0.607468	NOT
rno-miR-31a-5p	0.677403	0.326132	0.607468	NOT
rno-miR-409a-5p	0.942511	0.32697	0.607468	NOT
rno-miR-883-3p	0.831508	0.327613	0.607468	NOT
rno-miR-451-3p	0.863826	0.331024	0.610476	NOT
rno-miR-96-5p	0.919954	0.331154	0.610476	NOT
rno-miR-127-5p	-1.11049	0.333359	0.611227	NOT
rno-miR-218a-2-3p	-0.687452	0.335332	0.611227	NOT
rno-miR-3102	-0.687452	0.335332	0.611227	NOT
rno-miR-499-3p	-0.679548	0.336527	0.611227	NOT
rno-miR-190b-5p	0.540047	0.33696	0.611227	NOT
rno-miR-201-3p	0.884112	0.337328	0.611227	NOT
rno-miR-219a-5p	-0.766974	0.339014	0.61222	NOT
rno-miR-674-3p	0.372954	0.339801	0.61222	NOT
rno-miR-15b-3p	-0.499101	0.340789	0.612265	NOT
rno-miR-329-5p	-1.06512	0.341905	0.612539	NOT
rno-miR-342-3p	0.482965	0.343265	0.613249	NOT
rno-miR-203b-3p	-0.554025	0.345778	0.614546	NOT
rno-miR-19a-5p	0.750969	0.347108	0.614546	NOT
rno-miR-34b-5p	0.508987	0.347623	0.614546	NOT
rno-miR-6216	0.532959	0.347856	0.614546	NOT
rno-miR-200b-5p	-0.572293	0.350474	0.617423	NOT
rno-miR-133b-3p	-0.66853	0.352542	0.617423	NOT
rno-miR-146b-5p	0.362037	0.352979	0.617423	NOT
rno-miR-151-3p	0.412504	0.353368	0.617423	NOT
rno-miR-674-5p	0.463931	0.357534	0.62299	NOT
rno-miR-195-3p	-0.604412	0.359062	0.623943	NOT
rno-miR-382-5p	-0.891295	0.361806	0.626999	NOT
rno-miR-28-5p	-0.861427	0.362839	0.62708	NOT
rno-miR-872-3p	-0.429201	0.366205	0.62783	NOT
rno-miR-423-5p	0.408569	0.366214	0.62783	NOT
rno-miR-296-3p	-0.676495	0.366234	0.62783	NOT
rno-miR-6328	0.918903	0.373154	0.637973	NOT
rno-miR-423-3p	0.458123	0.375636	0.639844	NOT
rno-miR-29c-5p	-0.732223	0.376261	0.639844	NOT
rno-miR-92a-3p	0.543407	0.389709	0.660946	NOT
rno-miR-489-5p	0.6178	0.392846	0.664495	NOT
rno-miR-222-3p	-0.459237	0.395009	0.666381	NOT
rno-miR-6329	1.10905	0.397415	0.668666	NOT
rno-miR-598-3p	-0.763509	0.400756	0.672509	NOT
rno-miR-497-3p	0.866429	0.409032	0.684591	NOT
rno-miR-300-3p	-0.759886	0.411151	0.68633	NOT
rno-miR-351-3p	0.543235	0.419991	0.699252	NOT
rno-miR-31a-3p	0.711767	0.421563	0.69974	NOT
rno-miR-3559-5p	0.361994	0.422484	0.69974	NOT
rno-miR-540-3p	-0.815638	0.425708	0.702049	NOT
rno-miR-130a-5p	0.573052	0.426086	0.702049	NOT
rno-miR-15a-5p	0.445858	0.428096	0.703537	NOT
rno-miR-743b-5p	0.702703	0.430491	0.704887	NOT
rno-miR-128-3p	0.586569	0.432982	0.704887	NOT
rno-miR-221-3p	-0.303347	0.43331	0.704887	NOT
rno-miR-3065-5p	0.677238	0.433385	0.704887	NOT
rno-miR-191a-3p	0.493114	0.435126	0.704887	NOT
rno-miR-409a-3p	-0.719918	0.435567	0.704887	NOT
rno-miR-383-5p	0.54457	0.440979	0.709846	NOT
rno-miR-139-5p	-0.325324	0.443052	0.709846	NOT
rno-let-7d-5p	0.327292	0.443375	0.709846	NOT
rno-miR-132-3p	0.66974	0.444061	0.709846	NOT
rno-miR-100-3p	0.638742	0.446444	0.709846	NOT
rno-miR-328a-5p	0.638742	0.446444	0.709846	NOT
rno-miR-675-3p	0.638742	0.446444	0.709846	NOT
rno-miR-672-3p	-0.700588	0.449133	0.71133	NOT
rno-miR-9a-5p	0.396154	0.450725	0.71133	NOT
rno-miR-3580-3p	-0.65976	0.450733	0.71133	NOT
rno-miR-186-5p	-0.292904	0.45645	0.718155	NOT
rno-miR-384-3p	-0.651062	0.457316	0.718155	NOT
rno-miR-434-5p	-0.6883	0.460605	0.721539	NOT
rno-miR-10b-3p	-0.367197	0.463616	0.722871	NOT
rno-miR-210-3p	0.332698	0.463729	0.722871	NOT
rno-miR-874-3p	-0.487659	0.466829	0.725925	NOT
rno-miR-20b-3p	-0.751777	0.46968	0.728577	NOT
rno-miR-676	-0.452508	0.471578	0.729741	NOT
rno-miR-93-3p	-0.379772	0.473222	0.730507	NOT
rno-miR-193a-5p	-0.411333	0.474798	0.731165	NOT
rno-miR-450a-3p	0.437111	0.481302	0.733427	NOT
rno-miR-200a-3p	-0.455345	0.482235	0.733427	NOT
rno-miR-30a-5p	-0.230283	0.483991	0.733427	NOT
rno-miR-450a-5p	0.283151	0.484788	0.733427	NOT
rno-miR-450b-5p	0.283151	0.484788	0.733427	NOT
rno-miR-218a-1-3p	-0.418175	0.486645	0.733427	NOT
rno-miR-346	-0.418175	0.486645	0.733427	NOT
rno-miR-673-5p	-0.418175	0.486645	0.733427	NOT
rno-miR-879-3p	-0.418175	0.486645	0.733427	NOT
rno-miR-187-3p	-0.43489	0.490597	0.736022	NOT
rno-miR-15b-5p	0.359666	0.490681	0.736022	NOT
rno-miR-146a-5p	0.245173	0.494078	0.739374	NOT
rno-miR-24-2-5p	-0.449601	0.496228	0.740847	NOT
rno-miR-351-5p	-0.376381	0.498172	0.742007	NOT
rno-miR-871-3p	-0.553322	0.501243	0.74374	NOT
rno-miR-466b-3p	0.587957	0.5017	0.74374	NOT
rno-miR-505-5p	-0.76961	0.503884	0.74374	NOT
rno-miR-532-3p	-0.274223	0.504012	0.74374	NOT
rno-miR-499-5p	-0.304491	0.505322	0.743946	NOT
rno-miR-320-3p	0.250686	0.515743	0.757535	NOT
rno-miR-532-5p	0.261348	0.519991	0.762014	NOT
rno-miR-145-3p	-0.425928	0.525517	0.762579	NOT
rno-miR-196c-3p	-0.672011	0.525796	0.762579	NOT
rno-miR-29a-5p	-0.464551	0.525963	0.762579	NOT
rno-miR-149-5p	0.297646	0.526506	0.762579	NOT
rno-miR-152-5p	-0.573426	0.529061	0.762579	NOT
rno-miR-337-5p	-0.498912	0.530066	0.762579	NOT
rno-miR-26a-3p	-0.558783	0.530386	0.762579	NOT
rno-miR-429	-0.408269	0.531682	0.762579	NOT
rno-miR-185-5p	0.339728	0.533419	0.762579	NOT
rno-miR-298-5p	-0.341437	0.533597	0.762579	NOT
rno-miR-1956-5p	-0.605783	0.534366	0.762579	NOT
rno-miR-135a-5p	-0.63099	0.535963	0.762579	NOT
rno-miR-135b-5p	-0.63099	0.535963	0.762579	NOT
rno-miR-582-5p	0.69168	0.544294	0.769886	NOT
rno-miR-702-5p	0.477457	0.545215	0.769886	NOT
rno-miR-23b-5p	0.580803	0.546089	0.769886	NOT
rno-miR-150-5p	0.360947	0.546853	0.769886	NOT
rno-miR-208b-3p	0.307698	0.547152	0.769886	NOT
rno-let-7b-3p	0.366201	0.549422	0.771375	NOT
rno-miR-352	-0.60099	0.551509	0.772598	NOT
rno-miR-378b	0.250028	0.554693	0.774452	NOT
rno-miR-431	-0.634905	0.555267	0.774452	NOT
rno-miR-361-5p	0.23953	0.55722	0.775474	NOT
rno-miR-16-3p	-0.57462	0.570421	0.790555	NOT
rno-miR-181a-1-3p	0.275313	0.570542	0.790555	NOT
rno-miR-148a-3p	0.331795	0.572504	0.79155	NOT
rno-miR-1843a-3p	-0.263663	0.578527	0.796311	NOT
rno-miR-137-3p	-0.349314	0.578685	0.796311	NOT
rno-miR-143-3p	0.260206	0.579704	0.796311	NOT
rno-let-7b-5p	-0.287473	0.582818	0.797975	NOT
rno-miR-3585-5p	0.396312	0.584147	0.797975	NOT
rno-miR-148b-5p	0.252254	0.585691	0.797975	NOT
rno-miR-378a-3p	0.224834	0.588839	0.797975	NOT
rno-miR-196a-5p	-0.347599	0.589728	0.797975	NOT
rno-miR-196b-5p	-0.347599	0.589728	0.797975	NOT
rno-miR-365-5p	0.526205	0.590359	0.797975	NOT
rno-miR-466c-5p	0.811653	0.590953	0.797975	NOT
rno-miR-216a-5p	0.691187	0.596463	0.803708	NOT
rno-miR-329-3p	-0.38249	0.600948	0.80804	NOT
rno-miR-153-3p	-0.491938	0.605385	0.812289	NOT
rno-miR-484	0.383534	0.606968	0.812699	NOT
rno-miR-134-5p	0.333126	0.613668	0.819943	NOT
rno-miR-200b-3p	-0.358394	0.615855	0.82114	NOT
rno-miR-192-3p	0.311135	0.619483	0.823109	NOT
rno-miR-450b-3p	0.413935	0.61992	0.823109	NOT
rno-miR-362-3p	0.426426	0.624215	0.826525	NOT
rno-miR-1839-5p	0.244532	0.625092	0.826525	NOT
rno-miR-672-5p	-0.533771	0.627457	0.82793	NOT
rno-miR-146b-3p	-0.373342	0.631512	0.831556	NOT
rno-miR-196c-5p	-0.30883	0.636029	0.835774	NOT
rno-miR-193b-5p	0.368305	0.6427	0.841064	NOT
rno-miR-671	0.278698	0.6427	0.841064	NOT
rno-let-7f-5p	0.281859	0.646442	0.841789	NOT
rno-miR-376b-3p	0.699557	0.647239	0.841789	NOT
rno-miR-138-5p	-0.338684	0.647556	0.841789	NOT
rno-miR-324-5p	-0.269935	0.648548	0.841789	NOT
rno-miR-29a-3p	-0.160749	0.65139	0.842625	NOT
rno-miR-139-3p	0.233663	0.654089	0.842625	NOT
rno-miR-3590-3p	0.44539	0.654606	0.842625	NOT
rno-miR-339-5p	-0.297588	0.655158	0.842625	NOT
rno-miR-1843b-3p	-0.212697	0.655817	0.842625	NOT
rno-miR-106b-3p	0.185261	0.658551	0.844325	NOT
rno-miR-141-3p	0.190446	0.663046	0.844325	NOT
rno-miR-29c-3p	-0.152132	0.668645	0.844325	NOT
rno-miR-25-3p	0.212485	0.673928	0.844325	NOT
rno-miR-221-5p	-0.289777	0.675378	0.844325	NOT
rno-miR-7a-1-3p	0.291388	0.684357	0.844325	NOT
rno-miR-3583-3p	0.403121	0.685465	0.844325	NOT
rno-miR-101a-5p	-0.372867	0.687237	0.844325	NOT
rno-miR-331-3p	0.361695	0.689177	0.844325	NOT
rno-miR-181b-1-3p	0.391533	0.689445	0.844325	NOT
rno-miR-201-5p	0.379154	0.69074	0.844325	NOT
rno-miR-101a-3p	0.151101	0.693475	0.844325	NOT
rno-miR-22-3p	0.141751	0.695505	0.844325	NOT
rno-miR-219b	-0.344834	0.699539	0.844325	NOT
rno-miR-101b-3p	0.145568	0.704326	0.844325	NOT
rno-miR-129-1-3p	-0.310491	0.70484	0.844325	NOT
rno-miR-129-2-3p	-0.310491	0.70484	0.844325	NOT
rno-miR-344a-3p	-0.310491	0.70484	0.844325	NOT
rno-miR-379-3p	-0.310491	0.70484	0.844325	NOT
rno-miR-380-5p	-0.310491	0.70484	0.844325	NOT
rno-miR-411-3p	-0.310491	0.70484	0.844325	NOT
rno-miR-3559-3p	-0.303468	0.705688	0.844325	NOT
rno-miR-130b-3p	0.352	0.707416	0.844325	NOT
rno-miR-664-1-5p	-0.207568	0.708275	0.844325	NOT
rno-miR-664-2-5p	-0.207568	0.708275	0.844325	NOT
rno-miR-374-3p	0.171183	0.709076	0.844325	NOT
rno-miR-130a-3p	0.148375	0.710307	0.844325	NOT
rno-miR-191b	-0.300735	0.711293	0.844325	NOT
rno-miR-320-5p	-0.300735	0.711293	0.844325	NOT
rno-miR-3593-3p	-0.300735	0.711293	0.844325	NOT
rno-miR-1839-3p	0.179039	0.711569	0.844325	NOT
rno-miR-19b-1-5p	0.179039	0.711569	0.844325	NOT
rno-miR-222-5p	0.179039	0.711569	0.844325	NOT
rno-miR-331-5p	0.179039	0.711569	0.844325	NOT
rno-miR-344b-5p	0.179039	0.711569	0.844325	NOT
rno-miR-380-3p	0.179039	0.711569	0.844325	NOT
rno-miR-412-5p	0.179039	0.711569	0.844325	NOT
rno-miR-488-5p	0.179039	0.711569	0.844325	NOT
rno-miR-6331	0.179039	0.711569	0.844325	NOT
rno-miR-652-5p	0.179039	0.711569	0.844325	NOT
rno-miR-666-3p	0.179039	0.711569	0.844325	NOT
rno-miR-33-3p	0.382894	0.719021	0.851578	NOT
rno-miR-1247-3p	-0.230568	0.723071	0.853197	NOT
rno-miR-742-3p	-0.230568	0.723071	0.853197	NOT
rno-miR-455-3p	0.21248	0.732958	0.863262	NOT
rno-miR-542-5p	0.124418	0.737577	0.867096	NOT
rno-miR-98-5p	0.18769	0.739743	0.868038	NOT
rno-let-7i-3p	-0.169104	0.745382	0.872141	NOT
rno-miR-3541	0.363758	0.745982	0.872141	NOT
rno-miR-615	0.283316	0.750078	0.874018	NOT
rno-miR-9a-3p	-0.247335	0.750336	0.874018	NOT
rno-miR-194-3p	-0.306316	0.760656	0.884419	NOT
rno-miR-542-3p	-0.125398	0.762853	0.884759	NOT
rno-miR-143-5p	-0.167904	0.763731	0.884759	NOT
rno-miR-200c-3p	-0.195917	0.766833	0.885331	NOT
rno-miR-653-5p	0.275014	0.767329	0.885331	NOT
rno-miR-17-2-3p	0.273097	0.768401	0.885331	NOT
rno-miR-500-3p	0.257278	0.777911	0.893086	NOT
rno-miR-376c-3p	0.255257	0.77794	0.893086	NOT
rno-miR-30e-5p	0.100097	0.779518	0.893285	NOT
rno-miR-340-3p	-0.285387	0.783031	0.895697	NOT
rno-miR-741-3p	0.222499	0.786524	0.898078	NOT
rno-miR-152-3p	-0.110017	0.792987	0.903425	NOT
rno-miR-802-5p	-0.0982387	0.794048	0.903425	NOT
rno-miR-138-2-3p	0.260202	0.799956	0.908522	NOT
rno-miR-191a-5p	0.127727	0.806482	0.9143	NOT
rno-miR-490-5p	-0.20692	0.811493	0.918345	NOT
rno-miR-195-5p	-0.0894223	0.819101	0.922928	NOT
rno-miR-3558-5p	0.202533	0.820609	0.922928	NOT
rno-miR-204-3p	-0.130674	0.827744	0.922928	NOT
rno-miR-471-5p	-0.130674	0.827744	0.922928	NOT
rno-miR-543-3p	-0.130674	0.827744	0.922928	NOT
rno-miR-743b-3p	-0.130674	0.827744	0.922928	NOT
rno-miR-452-5p	-0.202348	0.828519	0.922928	NOT
rno-miR-146a-3p	0.162841	0.828604	0.922928	NOT
rno-miR-3099	0.162841	0.828604	0.922928	NOT
rno-miR-151-5p	-0.163106	0.830238	0.923132	NOT
rno-miR-299a-3p	-0.199076	0.836998	0.929024	NOT
rno-let-7e-5p	0.121732	0.843976	0.934687	NOT
rno-miR-1b	0.114608	0.848151	0.934687	NOT
rno-miR-342-5p	0.221311	0.849619	0.934687	NOT
rno-let-7c-5p	-0.105713	0.850341	0.934687	NOT
rno-miR-1-3p	0.112017	0.852329	0.934687	NOT
rno-miR-708-3p	-0.170201	0.852934	0.934687	NOT
rno-miR-466b-5p	0.142048	0.853108	0.934687	NOT
rno-miR-133a-5p	0.260949	0.853857	0.934687	NOT
rno-miR-384-5p	-0.208455	0.859057	0.938764	NOT
rno-miR-379-5p	-0.224279	0.863814	0.942343	NOT
rno-miR-192-5p	-0.0610274	0.875833	0.947055	NOT
rno-miR-376a-3p	-0.137774	0.878305	0.947055	NOT
rno-miR-425-3p	-0.0718271	0.878429	0.947055	NOT
rno-miR-335	0.108811	0.878843	0.947055	NOT
rno-miR-667-3p	0.108811	0.878843	0.947055	NOT
rno-let-7a-5p	0.088952	0.879509	0.947055	NOT
rno-miR-206-3p	0.137387	0.879558	0.947055	NOT
rno-let-7d-3p	0.0642262	0.881733	0.947055	NOT
rno-miR-18a-3p	-0.128714	0.882028	0.947055	NOT
rno-miR-30c-2-3p	-0.0629363	0.883025	0.947055	NOT
rno-miR-92b-5p	-0.123123	0.885587	0.948204	NOT
rno-miR-98-3p	0.0911878	0.894454	0.952536	NOT
rno-miR-214-3p	-0.0901509	0.895325	0.952536	NOT
rno-miR-26a-5p	0.046774	0.89547	0.952536	NOT
rno-miR-193b-3p	0.0889028	0.896558	0.952536	NOT
rno-miR-26b-5p	0.0465948	0.897122	0.952536	NOT
rno-miR-503-3p	-0.0534709	0.903192	0.957383	NOT
rno-miR-23a-5p	0.0821552	0.90977	0.962751	NOT
rno-miR-1306-3p	0.120018	0.916724	0.966288	NOT
rno-miR-361-3p	-0.0463997	0.91691	0.966288	NOT
rno-miR-3586-3p	0.105301	0.917698	0.966288	NOT
rno-miR-301a-5p	0.133301	0.919189	0.966288	NOT
rno-miR-485-3p	0.0880251	0.923855	0.96959	NOT
rno-miR-187-5p	0.0777771	0.927001	0.970786	NOT
rno-miR-193a-3p	-0.0980944	0.929592	0.970786	NOT
rno-miR-27b-3p	-0.0307646	0.930555	0.970786	NOT
rno-miR-23b-3p	-0.0284435	0.9311	0.970786	NOT
rno-miR-29b-5p	0.0863098	0.933219	0.971403	NOT
rno-miR-27a-3p	-0.0277073	0.937367	0.974126	NOT
rno-miR-369-5p	0.0812218	0.950759	0.985097	NOT
rno-miR-505-3p	0.0240208	0.951021	0.985097	NOT
rno-miR-23a-3p	-0.0136917	0.966757	0.989431	NOT
rno-miR-449c-5p	-0.0258103	0.970149	0.989431	NOT
rno-miR-154-3p	-0.0258103	0.970345	0.989431	NOT
rno-miR-299b-3p	-0.0258103	0.970345	0.989431	NOT
rno-miR-3547	-0.0258103	0.970345	0.989431	NOT
rno-miR-3577	-0.0258103	0.970345	0.989431	NOT
rno-miR-3594-3p	-0.0258103	0.970345	0.989431	NOT
rno-miR-540-5p	-0.0258103	0.970345	0.989431	NOT
rno-miR-675-5p	-0.0258103	0.970345	0.989431	NOT
rno-miR-433-3p	0.0336486	0.972431	0.989431	NOT
rno-miR-30e-3p	-0.0114972	0.973745	0.989431	NOT
rno-miR-421-5p	0.0319649	0.975311	0.989431	NOT
rno-miR-34b-3p	0.0228944	0.97543	0.989431	NOT
rno-miR-199a-3p	0.00989988	0.981759	0.994266	NOT
rno-miR-668	0.0103216	0.99159	0.997249	NOT
rno-miR-30a-3p	0.00357728	0.9918	0.997249	NOT
rno-miR-3585-3p	-0.00465711	0.996496	0.997249	NOT
rno-let-7a-2-3p	-0.00186874	0.997249	0.997249	NOT
rno-miR-298-3p	-0.00186874	0.997249	0.997249	NOT
rno-miR-3065-3p	-0.00186874	0.997249	0.997249	NOT
rno-miR-376a-5p	-0.00186874	0.997249	0.997249	NOT
rno-miR-487b-5p	-0.00186874	0.997249	0.997249	NOT

## Sheet: DE miRNA target
mature_mirna_acc	mature_mirna_id	target_symbol	target_entrez	target_ensembl	elmmo	microcosm	miranda	mirdb	mirecords	mirtarbase	tarbase	predicted.sum	validated.sum	all.sum
MIMAT0003125	rno-miR-1-3p	Hspd1	63868	ENSRNOG00000014525	2	1	1	1	1	1	0	4	2	6
MIMAT0000830	rno-miR-125b-5p	Sertad3	499108	ENSRNOG00000037690	2	1	1	1	0	0	1	4	1	5
MIMAT0003125	rno-miR-1-3p	Igf1	24482	ENSRNOG00000004517	2	1	4	0	2	2	0	3	2	5
MIMAT0003125	rno-miR-1-3p	Gja1	24392	ENSRNOG00000000805	2	0	1	1	1	1	0	3	2	5
MIMAT0000851	rno-miR-145-5p	Klf5	84410	ENSRNOG00000008785	2	0	0	1	1	1	2	2	3	5
MIMAT0003202	rno-miR-382-3p	Nfyb	25336	ENSRNOG00000010309	2	1	1	1	0	0	0	4	0	4
MIMAT0003202	rno-miR-382-3p	Naa35	64472	ENSRNOG00000018417	2	1	1	1	0	0	0	4	0	4
MIMAT0000877	rno-miR-204-5p	ST7	296911	ENSRNOG00000056243	2	2	1	1	0	0	0	4	0	4
MIMAT0000877	rno-miR-204-5p	Cox5a	252934	ENSRNOG00000018816	2	1	1	1	0	0	0	4	0	4
MIMAT0000830	rno-miR-125b-5p	Tnfsf4	89814	ENSRNOG00000002968	2	0	1	1	0	0	1	3	1	4
MIMAT0000830	rno-miR-125b-5p	Galnt14	313878	ENSRNOG00000007951	2	1	1	1	0	0	0	4	0	4
MIMAT0000830	rno-miR-125b-5p	G4	406868	ENSRNOG00000039658	2	0	1	1	0	0	1	3	1	4
MIMAT0000830	rno-miR-125b-5p	Dram2	362011	ENSRNOG00000017744	2	1	1	1	0	0	0	4	0	4
MIMAT0000902	rno-miR-300-3p	Ran	84509	ENSRNOG00000000938	2	1	1	1	0	0	0	4	0	4
MIMAT0000843	rno-miR-137-3p	Lurap1l	362535	ENSRNOG00000033740	2	1	1	1	0	0	0	4	0	4
MIMAT0000843	rno-miR-137-3p	Atat1	361789	ENSRNOG00000000809	2	1	1	1	0	0	0	4	0	4
MIMAT0003125	rno-miR-1-3p	Trappc3	362599	ENSRNOG00000010550	2	1	1	1	0	0	0	4	0	4
MIMAT0003125	rno-miR-1-3p	Ddx5	287765	ENSRNOG00000030680	2	1	1	1	0	0	0	4	0	4
MIMAT0000851	rno-miR-145-5p	Rtkn	297383	ENSRNOG00000009022	2	5	1	1	0	0	0	4	0	4
MIMAT0000851	rno-miR-145-5p	Nedd9	291044	ENSRNOG00000014548	2	1	1	1	0	0	0	4	0	4
MIMAT0000834	rno-miR-128-3p	Ugt8	50555	ENSRNOG00000009345	2	0	2	1	0	0	1	3	1	4
MIMAT0000834	rno-miR-128-3p	Sgms1	353229	ENSRNOG00000012536	2	0	3	1	0	0	1	3	1	4
MIMAT0000834	rno-miR-128-3p	Pdia5	360722	ENSRNOG00000032327	2	0	1	1	0	0	1	3	1	4
MIMAT0000786	rno-miR-17-5p	Sar1b	287276	ENSRNOG00000004820	2	1	1	1	0	0	0	4	0	4
MIMAT0000786	rno-miR-17-5p	Kpna2	85245	ENSRNOG00000015329	2	1	1	1	0	0	0	4	0	4
MIMAT0005337	rno-miR-760-3p	Galk2	296117	ENSRNOG00000009289	0	1	1	1	0	0	0	3	0	3
MIMAT0003202	rno-miR-382-3p	Pdia5	360722	ENSRNOG00000032327	2	0	1	1	0	0	0	3	0	3
MIMAT0003202	rno-miR-382-3p	Gja1	24392	ENSRNOG00000000805	2	0	2	1	0	0	0	3	0	3
MIMAT0003202	rno-miR-382-3p	Eps15l1	361120	ENSRNOG00000013502	2	1	1	0	0	0	0	3	0	3
MIMAT0003202	rno-miR-382-3p	Btrc	361765	ENSRNOG00000016280	2	1	0	1	0	0	0	3	0	3
MIMAT0003202	rno-miR-382-3p	Azin1	58961	ENSRNOG00000005333	4	0	1	1	0	0	0	3	0	3
MIMAT0000877	rno-miR-204-5p	Ssrp1	81785	ENSRNOG00000008825	2	0	1	1	0	0	0	3	0	3
MIMAT0000877	rno-miR-204-5p	Spryd7	290303	ENSRNOG00000015095	0	1	1	1	0	0	0	3	0	3
MIMAT0000877	rno-miR-204-5p	Ntrk2	25054	ENSRNOG00000018839	2	0	1	1	0	0	0	3	0	3
MIMAT0000877	rno-miR-204-5p	Itpr1	25262	ENSRNOG00000007104	2	0	1	2	0	0	0	3	0	3
MIMAT0000877	rno-miR-204-5p	Has2	25694	ENSRNOG00000004854	2	0	1	1	0	0	0	3	0	3
MIMAT0000877	rno-miR-204-5p	Ezr	54319	ENSRNOG00000018524	2	0	1	1	0	0	0	3	0	3
MIMAT0000877	rno-miR-204-5p	Ephb6	312275	ENSRNOG00000014367	2	1	0	1	0	0	0	3	0	3
MIMAT0000877	rno-miR-204-5p	Ctps2	619580	ENSRNOG00000004257	0	1	1	1	0	0	0	3	0	3
MIMAT0000877	rno-miR-204-5p	Chp2	308965	ENSRNOG00000019112	0	1	1	1	0	0	0	3	0	3
MIMAT0000877	rno-miR-204-5p	Bcl2	24224	ENSRNOG00000002791	2	1	1	0	0	0	0	3	0	3
MIMAT0000877	rno-miR-204-5p	Ap3m1	171126	ENSRNOG00000011461	2	0	1	1	0	0	0	3	0	3
MIMAT0000856	rno-miR-154-5p	Cdca4	500727	ENSRNOG00000013898	0	1	1	1	0	0	0	3	0	3
MIMAT0000830	rno-miR-125b-5p	Speg	363256	ENSRNOG00000019850	4	0	0	1	0	0	1	2	1	3
MIMAT0000830	rno-miR-125b-5p	Sema4d	306790	ENSRNOG00000013679	2	0	0	1	0	1	0	2	1	3
MIMAT0000830	rno-miR-125b-5p	Sema4b	293042	ENSRNOG00000025167	2	0	0	1	0	0	1	2	1	3
MIMAT0000830	rno-miR-125b-5p	Prdm1	309871	ENSRNOG00000000323	2	0	0	1	0	0	1	2	1	3
MIMAT0000830	rno-miR-125b-5p	Npl	304860	ENSRNOG00000002775	2	0	1	1	0	0	0	3	0	3
MIMAT0000830	rno-miR-125b-5p	Nmnat1	298653	ENSRNOG00000015962	2	1	0	0	0	0	1	2	1	3
MIMAT0000830	rno-miR-125b-5p	Lactb	300803	ENSRNOG00000018081	2	0	0	1	0	0	1	2	1	3
MIMAT0000830	rno-miR-125b-5p	Kcns3	83588	ENSRNOG00000004899	2	0	1	1	0	0	0	3	0	3
MIMAT0000830	rno-miR-125b-5p	Grb10	498416	ENSRNOG00000004290	4	0	0	1	0	0	1	2	1	3
MIMAT0000830	rno-miR-125b-5p	Galnt5	83627	ENSRNOG00000004645	2	0	1	1	0	0	0	3	0	3
MIMAT0000830	rno-miR-125b-5p	Dynlt3	363448	ENSRNOG00000003611	2	0	1	1	0	0	0	3	0	3
MIMAT0000830	rno-miR-125b-5p	Cyp24a1	25279	ENSRNOG00000013062	0	0	0	1	0	1	1	1	2	3
MIMAT0000830	rno-miR-125b-5p	Acer2	313339	ENSRNOG00000007637	4	1	0	1	0	0	0	3	0	3
MIMAT0000822	rno-miR-100-5p	Mtor	56718	ENSRNOG00000009615	2	0	1	1	0	0	0	3	0	3
MIMAT0000822	rno-miR-100-5p	Hs3st2	293451	ENSRNOG00000017659	2	0	1	1	0	0	0	3	0	3
MIMAT0000820	rno-miR-99a-5p	Mtor	56718	ENSRNOG00000009615	2	0	1	1	0	0	0	3	0	3
MIMAT0000820	rno-miR-99a-5p	Hs3st2	293451	ENSRNOG00000017659	2	0	1	1	0	0	0	3	0	3
MIMAT0000812	rno-miR-33-5p	Zfp281	305083	ENSRNOG00000058643	2	1	0	1	0	0	0	3	0	3
MIMAT0000812	rno-miR-33-5p	Slc25a25	246771	ENSRNOG00000014338	2	0	1	1	0	0	0	3	0	3
MIMAT0000812	rno-miR-33-5p	Hipk2	362342	ENSRNOG00000007034	2	1	0	1	0	0	0	3	0	3
MIMAT0000812	rno-miR-33-5p	Hadhb	171155	ENSRNOG00000010800	2	1	0	1	0	0	0	3	0	3
MIMAT0000812	rno-miR-33-5p	Fshr	25449	ENSRNOG00000016783	0	1	1	1	0	0	0	3	0	3
MIMAT0000812	rno-miR-33-5p	Eef1a1	171361	ENSRNOG00000009439	0	1	1	1	0	0	0	3	0	3
MIMAT0000812	rno-miR-33-5p	Ddx5	287765	ENSRNOG00000030680	2	2	1	0	0	0	0	3	0	3
MIMAT0000812	rno-miR-33-5p	Crot	83842	ENSRNOG00000006779	2	1	0	1	0	0	0	3	0	3
MIMAT0000812	rno-miR-33-5p	Cacna1c	24239	ENSRNOG00000007090	2	0	1	1	0	0	0	3	0	3
MIMAT0000812	rno-miR-33-5p	Abca1	313210	ENSRNOG00000018126	2	1	0	1	0	0	0	3	0	3
MIMAT0000573	rno-miR-140-5p	Lrp4	83469	ENSRNOG00000015285	2	0	1	1	0	0	0	3	0	3
MIMAT0000573	rno-miR-140-5p	Katnbl1	691543	ENSRNOG00000005814	2	1	0	1	0	0	0	3	0	3
MIMAT0000568	rno-miR-330-3p	Syt5	54309	ENSRNOG00000018217	2	1	0	1	0	0	0	3	0	3
MIMAT0000568	rno-miR-330-3p	Slc4a10	295645	ENSRNOG00000005307	2	0	5	1	0	0	0	3	0	3
MIMAT0000568	rno-miR-330-3p	Rnf126	314613	ENSRNOG00000009028	2	0	1	1	0	0	0	3	0	3
MIMAT0000568	rno-miR-330-3p	Gria3	29628	ENSRNOG00000007682	2	1	2	0	0	0	0	3	0	3
MIMAT0000568	rno-miR-330-3p	Gnao1	50664	ENSRNOG00000019482	2	1	1	0	0	0	0	3	0	3
MIMAT0000568	rno-miR-330-3p	Cmpk1	298410	ENSRNOG00000007775	2	0	1	1	0	0	0	3	0	3
MIMAT0000568	rno-miR-330-3p	Capza1	691149	ENSRNOG00000013538	2	1	0	1	0	0	0	3	0	3
MIMAT0000568	rno-miR-330-3p	Bcl2l1	24888	ENSRNOG00000007946	2	0	1	1	0	0	0	3	0	3
MIMAT0000550	rno-miR-323-3p	Wdr45	302559	ENSRNOG00000009749	0	1	1	1	0	0	0	3	0	3
MIMAT0000550	rno-miR-323-3p	Nppc	114593	ENSRNOG00000018854	2	1	1	0	0	0	0	3	0	3
MIMAT0000550	rno-miR-323-3p	Lrrn1	500280	ENSRNOG00000006802	2	0	1	1	0	0	0	3	0	3
MIMAT0000550	rno-miR-323-3p	Hmgcs1	29637	ENSRNOG00000016552	2	0	2	1	0	0	0	3	0	3
MIMAT0000550	rno-miR-323-3p	Gja1	24392	ENSRNOG00000000805	2	0	1	1	0	0	0	3	0	3
MIMAT0000550	rno-miR-323-3p	Gad1	24379	ENSRNOG00000000007	2	0	1	1	0	0	0	3	0	3
MIMAT0000550	rno-miR-323-3p	Cacna1c	24239	ENSRNOG00000007090	2	0	1	1	0	0	0	3	0	3
MIMAT0000550	rno-miR-323-3p	Arl1	64187	ENSRNOG00000005763	2	0	1	1	0	0	0	3	0	3
MIMAT0000550	rno-miR-323-3p	Adipor1	289036	ENSRNOG00000004143	2	0	1	1	0	0	0	3	0	3
MIMAT0005310	rno-miR-384-3p	Gtf2b	81673	ENSRNOG00000011135	0	1	1	1	0	0	0	3	0	3
MIMAT0004726	rno-miR-101a-5p	Gadd45a	25112	ENSRNOG00000005615	0	1	1	1	0	0	0	3	0	3
MIMAT0004726	rno-miR-101a-5p	Fam118b	315549	ENSRNOG00000011543	0	1	1	1	0	0	0	3	0	3
MIMAT0003193	rno-miR-494-3p	Sult2a1	24902	ENSRNOG00000047986	0	1	1	2	0	0	0	3	0	3
MIMAT0003193	rno-miR-494-3p	Slc26a3	114629	ENSRNOG00000006878	2	0	1	1	0	0	0	3	0	3
MIMAT0003193	rno-miR-494-3p	Rbm4b	474154	ENSRNOG00000061795	2	0	2	1	0	0	0	3	0	3
MIMAT0003193	rno-miR-494-3p	Crh	81648	ENSRNOG00000012703	0	1	1	1	0	0	0	3	0	3
MIMAT0001549	rno-miR-365-3p	Usp48	362636	ENSRNOG00000013602	2	0	1	1	0	0	0	3	0	3
MIMAT0001549	rno-miR-365-3p	Sgk1	29517	ENSRNOG00000011815	2	0	1	1	0	0	0	3	0	3
MIMAT0000902	rno-miR-300-3p	Zfand6	293067	ENSRNOG00000013506	2	0	1	1	0	0	0	3	0	3
MIMAT0000902	rno-miR-300-3p	Wwp1	297930	ENSRNOG00000006328	2	1	1	0	0	0	0	3	0	3
MIMAT0000902	rno-miR-300-3p	Stc1	81801	ENSRNOG00000015075	2	0	1	1	0	0	0	3	0	3
MIMAT0000902	rno-miR-300-3p	Slc4a4	84484	ENSRNOG00000003134	2	2	0	1	0	0	0	3	0	3
MIMAT0000902	rno-miR-300-3p	Rab18	307039	ENSRNOG00000018972	2	0	1	1	0	0	0	3	0	3
MIMAT0000902	rno-miR-300-3p	Il13ra1	252963	ENSRNOG00000013170	4	0	1	1	0	0	0	3	0	3
MIMAT0000902	rno-miR-300-3p	Igsf11	303926	ENSRNOG00000001525	2	0	1	1	0	0	0	3	0	3
MIMAT0000902	rno-miR-300-3p	Gnpnat1	498486	ENSRNOG00000008641	2	1	0	1	0	0	0	3	0	3
MIMAT0000902	rno-miR-300-3p	Dctn2	299850	ENSRNOG00000025481	2	1	1	0	0	0	0	3	0	3
MIMAT0000902	rno-miR-300-3p	Arl8b	500282	ENSRNOG00000055860	2	0	1	1	0	0	0	3	0	3
MIMAT0000843	rno-miR-137-3p	Ybx3	83807	ENSRNOG00000005480	2	0	1	1	0	0	0	3	0	3
MIMAT0000843	rno-miR-137-3p	Tjp2	115769	ENSRNOG00000015030	2	1	0	1	0	0	0	3	0	3
MIMAT0000843	rno-miR-137-3p	Tdrd7	85425	ENSRNOG00000055779	2	2	0	1	0	0	0	3	0	3
MIMAT0000843	rno-miR-137-3p	Syt1	25716	ENSRNOG00000006426	2	0	1	1	0	0	0	3	0	3
MIMAT0000843	rno-miR-137-3p	St18	266680	ENSRNOG00000006200	2	0	1	1	0	0	0	3	0	3
MIMAT0000843	rno-miR-137-3p	Slc6a8	50690	ENSRNOG00000057620	2	0	1	1	0	0	0	3	0	3
MIMAT0000843	rno-miR-137-3p	Slc1a5	292657	ENSRNOG00000015948	2	3	0	1	0	0	0	3	0	3
MIMAT0000843	rno-miR-137-3p	Sipa1l2	361442	ENSRNOG00000019791	2	0	1	1	0	0	0	3	0	3
MIMAT0000843	rno-miR-137-3p	Sik1	59329	ENSRNOG00000001189	4	0	1	1	0	0	0	3	0	3
MIMAT0000843	rno-miR-137-3p	Sez6l2	308988	ENSRNOG00000027098	2	1	0	1	0	0	0	3	0	3
MIMAT0000843	rno-miR-137-3p	Serp1	80881	ENSRNOG00000011763	2	0	1	1	0	0	0	3	0	3
MIMAT0000843	rno-miR-137-3p	Raver2	362551	ENSRNOG00000023812	2	1	0	1	0	0	0	3	0	3
MIMAT0000843	rno-miR-137-3p	Pdlim3	114108	ENSRNOG00000012658	2	2	0	1	0	0	0	3	0	3
MIMAT0000843	rno-miR-137-3p	Neurod1	29458	ENSRNOG00000005609	2	0	1	1	0	0	0	3	0	3
MIMAT0000843	rno-miR-137-3p	Myo1d	25485	ENSRNOG00000003276	2	0	1	1	0	0	0	3	0	3
MIMAT0000843	rno-miR-137-3p	Mlc1	315215	ENSRNOG00000032871	2	1	0	1	0	0	0	3	0	3
MIMAT0000843	rno-miR-137-3p	Klhl10	303533	ENSRNOG00000016749	2	1	4	0	0	0	0	3	0	3
MIMAT0000843	rno-miR-137-3p	Hmgn3	113990	ENSRNOG00000031032	2	0	2	3	0	0	0	3	0	3
MIMAT0000843	rno-miR-137-3p	Dr1	289881	ENSRNOG00000000070	2	1	1	0	0	0	0	3	0	3
MIMAT0000843	rno-miR-137-3p	Dmrt3	293976	ENSRNOG00000016284	2	1	0	1	0	0	0	3	0	3
MIMAT0000843	rno-miR-137-3p	Ctsf	361704	ENSRNOG00000019708	2	0	1	1	0	0	0	3	0	3
MIMAT0000843	rno-miR-137-3p	Cdc37l1	293886	ENSRNOG00000010967	2	0	1	1	0	0	0	3	0	3
MIMAT0000843	rno-miR-137-3p	Ccng2	29157	ENSRNOG00000002089	2	1	0	1	0	0	0	3	0	3
MIMAT0000843	rno-miR-137-3p	Capn2	29154	ENSRNOG00000034015	2	0	1	1	0	0	0	3	0	3
MIMAT0000843	rno-miR-137-3p	Abhd6	305795	ENSRNOG00000008167	2	0	1	1	0	0	0	3	0	3
MIMAT0005341	rno-miR-488-3p	Gria3	29628	ENSRNOG00000007682	0	2	2	1	0	0	0	3	0	3
MIMAT0005341	rno-miR-488-3p	Erp44	298066	ENSRNOG00000005841	0	1	1	1	0	0	0	3	0	3
MIMAT0003125	rno-miR-1-3p	Ywhaq	25577	ENSRNOG00000051650	2	0	2	1	0	0	0	3	0	3
MIMAT0003125	rno-miR-1-3p	Yipf4	362699	ENSRNOG00000005610	0	1	1	1	0	0	0	3	0	3
MIMAT0003125	rno-miR-1-3p	Twf1	315265	ENSRNOG00000022507	4	0	1	1	0	0	0	3	0	3
MIMAT0003125	rno-miR-1-3p	Tra2b	117259	ENSRNOG00000001783	2	0	1	1	0	0	0	3	0	3
MIMAT0003125	rno-miR-1-3p	Tppp	361466	ENSRNOG00000028261	2	1	0	1	0	0	0	3	0	3
MIMAT0003125	rno-miR-1-3p	Tpm3	117557	ENSRNOG00000017441	2	0	1	1	0	0	0	3	0	3
MIMAT0003125	rno-miR-1-3p	Tmem178a	362691	ENSRNOG00000007907	2	0	1	1	0	0	0	3	0	3
MIMAT0003125	rno-miR-1-3p	Ss18	361295	ENSRNOG00000016800	4	1	0	1	0	0	0	3	0	3
MIMAT0003125	rno-miR-1-3p	Srsf9	288701	ENSRNOG00000001163	2	1	1	0	0	0	0	3	0	3
MIMAT0003125	rno-miR-1-3p	Snx2	291464	ENSRNOG00000017832	2	1	0	1	0	0	0	3	0	3
MIMAT0003125	rno-miR-1-3p	Smim14	364154	ENSRNOG00000002553	2	0	1	1	0	0	0	3	0	3
MIMAT0003125	rno-miR-1-3p	Serp1	80881	ENSRNOG00000011763	6	0	1	1	0	0	0	3	0	3
MIMAT0003125	rno-miR-1-3p	Rit2	291713	ENSRNOG00000017568	2	0	1	1	0	0	0	3	0	3
MIMAT0003125	rno-miR-1-3p	Ppib	64367	ENSRNOG00000016781	2	1	0	1	0	0	0	3	0	3
MIMAT0003125	rno-miR-1-3p	Pla2g4a	24653	ENSRNOG00000002657	2	1	2	0	0	0	0	3	0	3
MIMAT0003125	rno-miR-1-3p	Pax3	114502	ENSRNOG00000013670	2	0	0	1	0	1	0	2	1	3
MIMAT0003125	rno-miR-1-3p	Nxt2	315352	ENSRNOG00000019168	2	1	0	1	0	0	0	3	0	3
MIMAT0003125	rno-miR-1-3p	Mmd	303439	ENSRNOG00000002436	6	0	1	1	0	0	0	3	0	3
MIMAT0003125	rno-miR-1-3p	Mgat4a	367252	ENSRNOG00000018276	2	1	0	1	0	0	0	3	0	3
MIMAT0003125	rno-miR-1-3p	Matr3	29150	ENSRNOG00000019875	2	0	1	1	0	0	0	3	0	3
MIMAT0003125	rno-miR-1-3p	Map1a	25152	ENSRNOG00000014230	2	0	1	1	0	0	0	3	0	3
MIMAT0003125	rno-miR-1-3p	Mal2	362911	ENSRNOG00000008615	2	0	1	1	0	0	0	3	0	3
MIMAT0003125	rno-miR-1-3p	Ip6k2	59268	ENSRNOG00000020361	2	1	0	1	0	0	0	3	0	3
MIMAT0003125	rno-miR-1-3p	Hnrnpu	117280	ENSRNOG00000033790	2	0	1	1	0	0	0	3	0	3
MIMAT0003125	rno-miR-1-3p	Hace1	361866	ENSRNOG00000000327	2	1	0	1	0	0	0	3	0	3
MIMAT0003125	rno-miR-1-3p	Gclc	25283	ENSRNOG00000006302	2	0	0	1	0	1	0	2	1	3
MIMAT0003125	rno-miR-1-3p	Eif4e	117045	ENSRNOG00000052343	2	0	1	1	0	0	0	3	0	3
MIMAT0003125	rno-miR-1-3p	Edn1	24323	ENSRNOG00000014361	2	0	1	1	0	0	0	3	0	3
MIMAT0003125	rno-miR-1-3p	Clcn3	84360	ENSRNOG00000010682	2	1	0	1	0	0	0	3	0	3
MIMAT0003125	rno-miR-1-3p	Cited2	114490	ENSRNOG00000056940	2	0	1	1	0	0	0	3	0	3
MIMAT0003125	rno-miR-1-3p	Calm1	24242	ENSRNOG00000004060	2	0	0	0	0	1	2	1	2	3
MIMAT0003125	rno-miR-1-3p	Arcn1	300674	ENSRNOG00000061108	2	0	1	1	0	0	0	3	0	3
MIMAT0003125	rno-miR-1-3p	Anxa2	56611	ENSRNOG00000010362	2	0	1	1	0	0	0	3	0	3
MIMAT0001543	rno-miR-449a-5p	Zfp281	305083	ENSRNOG00000058643	2	1	0	1	0	0	0	3	0	3
MIMAT0001543	rno-miR-449a-5p	Slc35g2	315957	ENSRNOG00000015370	2	1	0	1	0	0	0	3	0	3
MIMAT0001543	rno-miR-449a-5p	Rras	361568	ENSRNOG00000037247	2	1	0	1	0	0	0	3	0	3
MIMAT0001543	rno-miR-449a-5p	Ppp2r3a	363122	ENSRNOG00000022999	2	1	0	1	0	0	0	3	0	3
MIMAT0001543	rno-miR-449a-5p	Ppp1r11	294207	ENSRNOG00000000780	2	0	4	1	0	0	0	3	0	3
MIMAT0001543	rno-miR-449a-5p	Map2k1	170851	ENSRNOG00000010176	2	0	1	1	0	0	0	3	0	3
MIMAT0001543	rno-miR-449a-5p	Gmfb	81661	ENSRNOG00000047250	2	0	1	1	0	0	0	3	0	3
MIMAT0001543	rno-miR-449a-5p	Fbxo30	308283	ENSRNOG00000014852	2	1	0	1	0	0	0	3	0	3
MIMAT0001543	rno-miR-449a-5p	Ccne2	362485	ENSRNOG00000008055	2	1	0	1	0	0	0	3	0	3
MIMAT0001543	rno-miR-449a-5p	Bmp3	25667	ENSRNOG00000002381	2	1	0	1	0	0	0	3	0	3
MIMAT0001543	rno-miR-449a-5p	Areg	29183	ENSRNOG00000002754	2	1	1	0	0	0	0	3	0	3
MIMAT0001543	rno-miR-449a-5p	Aldoa	24189	ENSRNOG00000052802	2	1	1	0	0	0	0	3	0	3
MIMAT0000851	rno-miR-145-5p	Ythdc1	170956	ENSRNOG00000001996	2	0	1	1	0	0	0	3	0	3
MIMAT0000851	rno-miR-145-5p	Tnfrsf11b	25341	ENSRNOG00000008336	2	0	1	1	0	0	0	3	0	3
MIMAT0000851	rno-miR-145-5p	Tmem178a	362691	ENSRNOG00000007907	2	0	1	1	0	0	0	3	0	3
MIMAT0000851	rno-miR-145-5p	Snx27	260323	ENSRNOG00000020893	2	0	2	1	0	0	0	3	0	3
MIMAT0000851	rno-miR-145-5p	Phrf1	245925	ENSRNOG00000017299	2	1	1	0	0	0	0	3	0	3
MIMAT0000851	rno-miR-145-5p	Nr4a2	54278	ENSRNOG00000005600	2	0	1	1	0	0	0	3	0	3
MIMAT0000851	rno-miR-145-5p	Mogs	78947	ENSRNOG00000008648	0	1	1	1	0	0	0	3	0	3
MIMAT0000851	rno-miR-145-5p	Mdfic	362325	ENSRNOG00000053787	4	1	0	1	0	0	0	3	0	3
MIMAT0000851	rno-miR-145-5p	Kcna4	25469	ENSRNOG00000004918	2	0	1	1	0	0	0	3	0	3
MIMAT0000851	rno-miR-145-5p	Insig1	64194	ENSRNOG00000006859	2	0	1	1	0	0	0	3	0	3
MIMAT0000851	rno-miR-145-5p	Gabarapl2	64670	ENSRNOG00000019425	4	0	2	1	0	0	0	3	0	3
MIMAT0000851	rno-miR-145-5p	Dusp6	116663	ENSRNOG00000023896	2	0	1	1	0	0	0	3	0	3
MIMAT0000851	rno-miR-145-5p	Cbfb	361391	ENSRNOG00000014647	4	0	1	1	0	0	0	3	0	3
MIMAT0000851	rno-miR-145-5p	Adcyap1	24166	ENSRNOG00000049882	2	0	1	1	0	0	0	3	0	3
MIMAT0000851	rno-miR-145-5p	Acsl4	113976	ENSRNOG00000019180	2	0	1	1	0	0	0	3	0	3
MIMAT0000851	rno-miR-145-5p	Abracl	685045	ENSRNOG00000051450	2	1	0	1	0	0	0	3	0	3
MIMAT0000851	rno-miR-145-5p	Abhd17b	309399	ENSRNOG00000012514	2	0	1	1	0	0	0	3	0	3
MIMAT0000849	rno-miR-143-3p	Itm2b	290364	ENSRNOG00000016271	0	1	1	1	0	0	0	3	0	3
MIMAT0000849	rno-miR-143-3p	Creld1	312638	ENSRNOG00000009414	0	1	1	1	0	0	0	3	0	3
MIMAT0000842	rno-miR-136-5p	Slc7a3	29485	ENSRNOG00000004133	0	1	1	1	0	0	0	3	0	3
MIMAT0000834	rno-miR-128-3p	Ywhab	56011	ENSRNOG00000010945	2	0	1	1	0	0	0	3	0	3
MIMAT0000834	rno-miR-128-3p	Xirp2	311098	ENSRNOG00000034258	0	0	1	1	0	0	1	2	1	3
MIMAT0000834	rno-miR-128-3p	Tril	362364	ENSRNOG00000026941	2	0	1	1	0	0	0	3	0	3
MIMAT0000834	rno-miR-128-3p	Szrd1	500575	ENSRNOG00000009183	6	0	0	1	0	0	1	2	1	3
MIMAT0000834	rno-miR-128-3p	Slc39a13	295928	ENSRNOG00000011981	2	1	0	1	0	0	0	3	0	3
MIMAT0000834	rno-miR-128-3p	Sec24a	287275	ENSRNOG00000004563	2	1	0	1	0	0	0	3	0	3
MIMAT0000834	rno-miR-128-3p	Samd10	499957	ENSRNOG00000036719	2	1	0	1	0	0	0	3	0	3
MIMAT0000834	rno-miR-128-3p	Ptpn4	246116	ENSRNOG00000002625	2	1	0	1	0	0	0	3	0	3
MIMAT0000834	rno-miR-128-3p	Prkx	501563	ENSRNOG00000060168	2	0	1	1	0	0	0	3	0	3
MIMAT0000834	rno-miR-128-3p	Pgm1	24645	ENSRNOG00000009889	0	1	1	0	0	0	1	2	1	3
MIMAT0000834	rno-miR-128-3p	Myocd	246297	ENSRNOG00000003669	2	0	1	0	0	0	1	2	1	3
MIMAT0000834	rno-miR-128-3p	Mdfi	501097	ENSRNOG00000014987	2	1	0	1	0	0	0	3	0	3
MIMAT0000834	rno-miR-128-3p	Irs1	25467	ENSRNOG00000014597	2	0	1	1	0	0	0	3	0	3
MIMAT0000834	rno-miR-128-3p	H3f3b	117056	ENSRNOG00000006532	2	0	1	1	0	0	0	3	0	3
MIMAT0000834	rno-miR-128-3p	Gltp	288707	ENSRNOG00000001192	2	0	0	1	0	0	1	2	1	3
MIMAT0000834	rno-miR-128-3p	Col11a2	294279	ENSRNOG00000000463	2	0	1	0	0	0	1	2	1	3
MIMAT0000834	rno-miR-128-3p	Cct5	294864	ENSRNOG00000011632	0	0	1	1	0	0	1	2	1	3
MIMAT0000834	rno-miR-128-3p	Ccdc71	498678	ENSRNOG00000048718	2	0	1	1	0	0	0	3	0	3
MIMAT0000834	rno-miR-128-3p	Bcorl1	302810	ENSRNOG00000005076	2	1	0	1	0	0	0	3	0	3
MIMAT0000834	rno-miR-128-3p	Ak2	24184	ENSRNOG00000000122	0	0	1	1	0	0	1	2	1	3
MIMAT0000786	rno-miR-17-5p	Zfp367	306695	ENSRNOG00000027234	2	0	1	1	0	0	0	3	0	3
MIMAT0000786	rno-miR-17-5p	Xrn1	300944	ENSRNOG00000042951	2	1	0	1	0	0	0	3	0	3
MIMAT0000786	rno-miR-17-5p	Vldlr	25696	ENSRNOG00000027491	4	1	0	1	0	0	0	3	0	3
MIMAT0000786	rno-miR-17-5p	Uxs1	246232	ENSRNOG00000045605	2	0	1	1	0	0	0	3	0	3
MIMAT0000786	rno-miR-17-5p	Txnip	117514	ENSRNOG00000021201	4	0	0	1	0	1	0	2	1	3
MIMAT0000786	rno-miR-17-5p	Tmub2	303567	ENSRNOG00000020916	2	1	1	0	0	0	0	3	0	3
MIMAT0000786	rno-miR-17-5p	Tle4	25565	ENSRNOG00000013239	2	1	1	0	0	0	0	3	0	3
MIMAT0000786	rno-miR-17-5p	Stk17b	170904	ENSRNOG00000012502	2	0	1	1	0	0	0	3	0	3
MIMAT0000786	rno-miR-17-5p	St6galnac3	29758	ENSRNOG00000056894	2	0	1	1	0	0	0	3	0	3
MIMAT0000786	rno-miR-17-5p	Ssx2ip	308023	ENSRNOG00000015425	2	1	1	0	0	0	0	3	0	3
MIMAT0000786	rno-miR-17-5p	Rasl11b	305302	ENSRNOG00000002097	2	0	1	1	0	0	0	3	0	3
MIMAT0000786	rno-miR-17-5p	Plekha3	295674	ENSRNOG00000011830	2	0	1	1	0	0	0	3	0	3
MIMAT0000786	rno-miR-17-5p	Paf1	361531	ENSRNOG00000019746	2	2	1	0	0	0	0	3	0	3
MIMAT0000786	rno-miR-17-5p	Oas1e	494201	ENSRNOG00000031726	0	1	1	1	0	0	0	3	0	3
MIMAT0000786	rno-miR-17-5p	Nr2c2	50659	ENSRNOG00000010536	2	1	1	0	0	0	0	3	0	3
MIMAT0000786	rno-miR-17-5p	Neurog1	29410	ENSRNOG00000022405	2	0	1	1	0	0	0	3	0	3
MIMAT0000786	rno-miR-17-5p	Mycn	298894	ENSRNOG00000051372	4	1	1	0	0	0	0	3	0	3
MIMAT0000786	rno-miR-17-5p	Mapre3	298848	ENSRNOG00000008961	2	0	1	1	0	0	0	3	0	3
MIMAT0000786	rno-miR-17-5p	Map3k8	116596	ENSRNOG00000016378	2	0	1	1	0	0	0	3	0	3
MIMAT0000786	rno-miR-17-5p	Lzic	366507	ENSRNOG00000016200	2	0	1	1	0	0	0	3	0	3
MIMAT0000786	rno-miR-17-5p	Laptm4a	298875	ENSRNOG00000006865	2	0	1	1	0	0	0	3	0	3
MIMAT0000786	rno-miR-17-5p	Klf9	117560	ENSRNOG00000014215	2	0	1	1	0	0	0	3	0	3
MIMAT0000786	rno-miR-17-5p	Hbp1	27080	ENSRNOG00000008927	2	0	1	1	0	0	0	3	0	3
MIMAT0000786	rno-miR-17-5p	Gpr63	297952	ENSRNOG00000007675	2	1	0	1	0	0	0	3	0	3
MIMAT0000786	rno-miR-17-5p	F3	25584	ENSRNOG00000011800	2	0	1	1	0	0	0	3	0	3
MIMAT0000786	rno-miR-17-5p	Dync1li2	81655	ENSRNOG00000025791	2	0	1	1	0	0	0	3	0	3
MIMAT0000786	rno-miR-17-5p	Dpp3	114591	ENSRNOG00000031485	2	1	1	0	0	0	0	3	0	3
MIMAT0000786	rno-miR-17-5p	Dcun1d3	309035	ENSRNOG00000014037	2	1	1	0	0	0	0	3	0	3
MIMAT0000786	rno-miR-17-5p	Cmpk1	298410	ENSRNOG00000007775	2	0	1	1	0	0	0	3	0	3
MIMAT0000786	rno-miR-17-5p	Cd69	29187	ENSRNOG00000056783	2	0	1	1	0	0	0	3	0	3
MIMAT0000786	rno-miR-17-5p	Cc2d1a	288908	ENSRNOG00000006747	2	2	1	0	0	0	0	3	0	3
MIMAT0000786	rno-miR-17-5p	Capn15	303000	ENSRNOG00000020239	2	1	0	1	0	0	0	3	0	3
MIMAT0000786	rno-miR-17-5p	Camk2n1	287005	ENSRNOG00000016322	2	1	1	0	0	0	0	3	0	3
MIMAT0000786	rno-miR-17-5p	Cald1	25687	ENSRNOG00000010233	2	0	1	1	0	0	0	3	0	3
MIMAT0000786	rno-miR-17-5p	Btg3	54230	ENSRNOG00000001555	2	0	1	1	0	0	0	3	0	3
MIMAT0000786	rno-miR-17-5p	Ankrd9	314457	ENSRNOG00000008056	2	1	1	0	0	0	0	3	0	3
MIMAT0000782	rno-miR-10a-5p	Zfp64	311661	ENSRNOG00000012762	0	1	1	1	0	0	0	3	0	3
MIMAT0017287	rno-miR-466c-3p	Zfp608	307296	ENSRNOG00000023197	2	0	0	1	0	0	0	2	0	2
MIMAT0017287	rno-miR-466c-3p	Vps35	25479	ENSRNOG00000017612	2	0	0	1	0	0	0	2	0	2
MIMAT0017287	rno-miR-466c-3p	Vps13d	313825	ENSRNOG00000016443	2	0	0	1	0	0	0	2	0	2
MIMAT0017287	rno-miR-466c-3p	Vcan	114122	ENSRNOG00000029212	2	0	0	1	0	0	0	2	0	2
MIMAT0017287	rno-miR-466c-3p	Vamp1	25624	ENSRNOG00000019219	2	0	0	1	0	0	0	2	0	2
MIMAT0017287	rno-miR-466c-3p	Ulk2	303206	ENSRNOG00000002763	2	0	0	1	0	0	0	2	0	2
MIMAT0017287	rno-miR-466c-3p	Tead3	294299	ENSRNOG00000000506	2	0	0	1	0	0	0	2	0	2
MIMAT0017287	rno-miR-466c-3p	Sort1	83576	ENSRNOG00000031814	2	0	0	1	0	0	0	2	0	2
MIMAT0017287	rno-miR-466c-3p	Snx6	362738	ENSRNOG00000005249	2	0	0	1	0	0	0	2	0	2
MIMAT0017287	rno-miR-466c-3p	Slc8a1	29715	ENSRNOG00000008479	2	0	0	2	0	0	0	2	0	2
MIMAT0017287	rno-miR-466c-3p	Slc12a6	691209	ENSRNOG00000005196	2	0	0	1	0	0	0	2	0	2
MIMAT0017287	rno-miR-466c-3p	Sema7a	315711	ENSRNOG00000007687	2	0	0	1	0	0	0	2	0	2
MIMAT0017287	rno-miR-466c-3p	Scamp2	65168	ENSRNOG00000019136	2	0	0	1	0	0	0	2	0	2
MIMAT0017287	rno-miR-466c-3p	Rps6ka3	501560	ENSRNOG00000006632	2	0	0	1	0	0	0	2	0	2
MIMAT0017287	rno-miR-466c-3p	Rnf38	171501	ENSRNOG00000013956	2	0	0	1	0	0	0	2	0	2
MIMAT0017287	rno-miR-466c-3p	Rcn2	29218	ENSRNOG00000015780	2	0	0	1	0	0	0	2	0	2
MIMAT0017287	rno-miR-466c-3p	Rc3h2	311909	ENSRNOG00000009196	2	0	0	1	0	0	0	2	0	2
MIMAT0017287	rno-miR-466c-3p	Rbm45	266631	ENSRNOG00000010595	2	0	0	1	0	0	0	2	0	2
MIMAT0017287	rno-miR-466c-3p	Rad21	314949	ENSRNOG00000004420	2	0	0	1	0	0	0	2	0	2
MIMAT0017287	rno-miR-466c-3p	Pum2	298874	ENSRNOG00000006180	4	0	0	1	0	0	0	2	0	2
MIMAT0017287	rno-miR-466c-3p	Pmp22	24660	ENSRNOG00000003338	4	0	0	1	0	0	0	2	0	2
MIMAT0017287	rno-miR-466c-3p	Plcb1	24654	ENSRNOG00000004810	4	0	0	1	0	0	0	2	0	2
MIMAT0017287	rno-miR-466c-3p	Pik3c2a	361632	ENSRNOG00000020479	4	0	0	1	0	0	0	2	0	2
MIMAT0017287	rno-miR-466c-3p	Phrf1	245925	ENSRNOG00000017299	2	0	0	1	0	0	0	2	0	2
MIMAT0017287	rno-miR-466c-3p	Pex14	64460	ENSRNOG00000013498	2	0	0	1	0	0	0	2	0	2
MIMAT0017287	rno-miR-466c-3p	Peli1	305549	ENSRNOG00000006329	2	0	0	1	0	0	0	2	0	2
MIMAT0017287	rno-miR-466c-3p	Nfkbia	25493	ENSRNOG00000007390	2	0	0	1	0	0	0	2	0	2
MIMAT0017287	rno-miR-466c-3p	Mthfd1	64300	ENSRNOG00000005602	2	0	0	1	0	0	0	2	0	2
MIMAT0017287	rno-miR-466c-3p	Mex3c	307271	ENSRNOG00000015777	2	0	0	1	0	0	0	2	0	2
MIMAT0017287	rno-miR-466c-3p	Mbd2	680172	ENSRNOG00000011853	2	0	0	1	0	0	0	2	0	2
MIMAT0017287	rno-miR-466c-3p	Matr3	29150	ENSRNOG00000019875	2	0	0	1	0	0	0	2	0	2
MIMAT0017287	rno-miR-466c-3p	Klhl20	304920	ENSRNOG00000002875	4	0	0	1	0	0	0	2	0	2
MIMAT0017287	rno-miR-466c-3p	Kif13a	308173	ENSRNOG00000001455	2	0	0	1	0	0	0	2	0	2
MIMAT0017287	rno-miR-466c-3p	Kcnma1	83731	ENSRNOG00000005985	4	0	0	1	0	0	0	2	0	2
MIMAT0017287	rno-miR-466c-3p	Itpr1	25262	ENSRNOG00000007104	4	0	0	1	0	0	0	2	0	2
MIMAT0017287	rno-miR-466c-3p	Ipo7	308939	ENSRNOG00000010427	4	0	0	1	0	0	0	2	0	2
MIMAT0017287	rno-miR-466c-3p	Hoxd1	288151	ENSRNOG00000001572	2	0	0	1	0	0	0	2	0	2
MIMAT0017287	rno-miR-466c-3p	Gdi2	29662	ENSRNOG00000018091	2	0	0	1	0	0	0	2	0	2
MIMAT0017287	rno-miR-466c-3p	Gabra2	289606	ENSRNOG00000002349	2	0	0	1	0	0	0	2	0	2
MIMAT0017287	rno-miR-466c-3p	Gabra1	29705	ENSRNOG00000003512	2	0	0	1	0	0	0	2	0	2
MIMAT0017287	rno-miR-466c-3p	Fgfr2	25022	ENSRNOG00000016374	2	0	0	1	0	0	0	2	0	2
MIMAT0017287	rno-miR-466c-3p	Fbxo33	314157	ENSRNOG00000005285	4	0	0	1	0	0	0	2	0	2
MIMAT0017287	rno-miR-466c-3p	Dock9	259237	ENSRNOG00000011969	2	0	0	1	0	0	0	2	0	2
MIMAT0017287	rno-miR-466c-3p	Dcaf7	303602	ENSRNOG00000042245	2	0	0	1	0	0	0	2	0	2
MIMAT0017287	rno-miR-466c-3p	Cttnbp2	282587	ENSRNOG00000061845	4	0	0	1	0	0	0	2	0	2
MIMAT0017287	rno-miR-466c-3p	Cops2	261736	ENSRNOG00000008744	2	0	0	1	0	0	0	2	0	2
MIMAT0017287	rno-miR-466c-3p	Clcn2	29232	ENSRNOG00000001742	2	0	0	1	0	0	0	2	0	2
MIMAT0017287	rno-miR-466c-3p	Casp8ap2	313128	ENSRNOG00000006487	2	0	0	1	0	0	0	2	0	2
MIMAT0017287	rno-miR-466c-3p	Btg1	29618	ENSRNOG00000004284	4	0	0	1	0	0	0	2	0	2
MIMAT0017287	rno-miR-466c-3p	Bmper	300455	ENSRNOG00000015357	4	0	0	1	0	0	0	2	0	2
MIMAT0017287	rno-miR-466c-3p	B3galt2	686081	ENSRNOG00000003251	2	0	0	1	0	0	0	2	0	2
MIMAT0017287	rno-miR-466c-3p	Atl2	298757	ENSRNOG00000006523	4	0	0	1	0	0	0	2	0	2
MIMAT0017287	rno-miR-466c-3p	Arhgap1	311193	ENSRNOG00000016610	2	0	0	1	0	0	0	2	0	2
MIMAT0017287	rno-miR-466c-3p	Akap9	246150	ENSRNOG00000026319	2	0	0	1	0	0	0	2	0	2
MIMAT0017156	rno-miR-210-5p	Tnfrsf21	316256	ENSRNOG00000011517	0	0	0	1	0	1	0	1	1	2
MIMAT0017156	rno-miR-210-5p	Pdcd10	494345	ENSRNOG00000010147	0	0	0	1	0	0	1	1	1	2
MIMAT0012851	rno-miR-547-3p	Mdh1	24551	ENSRNOG00000008103	0	0	1	1	0	0	0	2	0	2
MIMAT0005337	rno-miR-760-3p	Tnip2	305451	ENSRNOG00000013805	0	1	0	1	0	0	0	2	0	2
MIMAT0005337	rno-miR-760-3p	Snx1	84471	ENSRNOG00000017029	0	1	1	0	0	0	0	2	0	2
MIMAT0005337	rno-miR-760-3p	Scyl1	293684	ENSRNOG00000023668	0	1	0	1	0	0	0	2	0	2
MIMAT0005337	rno-miR-760-3p	Rab27a	50645	ENSRNOG00000052499	0	0	1	1	0	0	0	2	0	2
MIMAT0005337	rno-miR-760-3p	Nfatc2ip	308983	ENSRNOG00000057384	0	1	1	0	0	0	0	2	0	2
MIMAT0005337	rno-miR-760-3p	Kcne3	63883	ENSRNOG00000017054	0	2	1	0	0	0	0	2	0	2
MIMAT0005337	rno-miR-760-3p	Hibadh	63938	ENSRNOG00000008063	0	0	1	1	0	0	0	2	0	2
MIMAT0005337	rno-miR-760-3p	Fzd1	58868	ENSRNOG00000016242	0	0	1	1	0	0	0	2	0	2
MIMAT0005337	rno-miR-760-3p	Clk3	171305	ENSRNOG00000030126	0	1	0	1	0	0	0	2	0	2
MIMAT0005337	rno-miR-760-3p	Cdc42	64465	ENSRNOG00000013536	0	1	1	0	0	0	0	2	0	2
MIMAT0005337	rno-miR-760-3p	Ccl11	29397	ENSRNOG00000007335	0	1	1	0	0	0	0	2	0	2
MIMAT0005337	rno-miR-760-3p	Car8	297814	ENSRNOG00000005669	0	1	1	0	0	0	0	2	0	2
MIMAT0005337	rno-miR-760-3p	Arntl	29657	ENSRNOG00000014448	0	0	1	1	0	0	0	2	0	2
MIMAT0005301	rno-miR-188-5p	Tmem30a	300857	ENSRNOG00000010895	0	1	1	0	0	0	0	2	0	2
MIMAT0005301	rno-miR-188-5p	Pde4a	25638	ENSRNOG00000020828	0	1	1	0	0	0	0	2	0	2
MIMAT0005301	rno-miR-188-5p	Defb1	83687	ENSRNOG00000013768	0	1	1	0	0	0	0	2	0	2
MIMAT0005301	rno-miR-188-5p	Dcps	266605	ENSRNOG00000009993	0	1	0	1	0	0	0	2	0	2
MIMAT0005301	rno-miR-188-5p	Cyb5b	80773	ENSRNOG00000011142	0	1	1	0	0	0	0	2	0	2
MIMAT0005301	rno-miR-188-5p	Abcb6	140669	ENSRNOG00000018697	0	1	1	0	0	0	0	2	0	2
MIMAT0003202	rno-miR-382-3p	Zhx1	171159	ENSRNOG00000006412	2	0	1	0	0	0	0	2	0	2
MIMAT0003202	rno-miR-382-3p	Vps37a	290775	ENSRNOG00000012001	2	0	1	0	0	0	0	2	0	2
MIMAT0003202	rno-miR-382-3p	Tmprss11g	289546	ENSRNOG00000029964	0	0	2	1	0	0	0	2	0	2
MIMAT0003202	rno-miR-382-3p	Sqle	29230	ENSRNOG00000009550	0	1	1	0	0	0	0	2	0	2
MIMAT0003202	rno-miR-382-3p	Sdc2	25615	ENSRNOG00000004936	2	0	1	0	0	0	0	2	0	2
MIMAT0003202	rno-miR-382-3p	Ppap2a	64369	ENSRNOG00000009980	2	0	1	0	0	0	0	2	0	2
MIMAT0003202	rno-miR-382-3p	Pax6	25509	ENSRNOG00000004410	2	0	1	0	0	0	0	2	0	2
MIMAT0003202	rno-miR-382-3p	Pard6b	362279	ENSRNOG00000010883	2	0	0	1	0	0	0	2	0	2
MIMAT0003202	rno-miR-382-3p	Otc	25611	ENSRNOG00000003370	0	0	2	1	0	0	0	2	0	2
MIMAT0003202	rno-miR-382-3p	Nlgn1	116647	ENSRNOG00000032576	2	0	1	0	0	0	0	2	0	2
MIMAT0003202	rno-miR-382-3p	Mospd1	317312	ENSRNOG00000002332	2	0	2	0	0	0	0	2	0	2
MIMAT0003202	rno-miR-382-3p	Mid1ip1	404280	ENSRNOG00000003228	2	1	0	0	0	0	0	2	0	2
MIMAT0003202	rno-miR-382-3p	Mex3c	307271	ENSRNOG00000015777	2	0	0	1	0	0	0	2	0	2
MIMAT0003202	rno-miR-382-3p	Mapk6	58840	ENSRNOG00000009381	2	0	1	0	0	0	0	2	0	2
MIMAT0003202	rno-miR-382-3p	Klhl14	364823	ENSRNOG00000015418	2	1	0	0	0	0	0	2	0	2
MIMAT0003202	rno-miR-382-3p	Hsd11b2	25117	ENSRNOG00000017084	0	1	1	0	0	0	0	2	0	2
MIMAT0003202	rno-miR-382-3p	Gucy2f	116556	ENSRNOG00000019086	0	1	1	0	0	0	0	2	0	2
MIMAT0003202	rno-miR-382-3p	Eif4h	288599	ENSRNOG00000001454	2	0	1	0	0	0	0	2	0	2
MIMAT0003202	rno-miR-382-3p	Crisp3	64827	ENSRNOG00000013496	0	0	1	1	0	0	0	2	0	2
MIMAT0003202	rno-miR-382-3p	Cdh9	29163	ENSRNOG00000033837	2	0	0	1	0	0	0	2	0	2
MIMAT0003202	rno-miR-382-3p	Cdc5l	85434	ENSRNOG00000019975	0	1	1	0	0	0	0	2	0	2
MIMAT0003202	rno-miR-382-3p	Cat	24248	ENSRNOG00000008364	2	0	1	0	0	0	0	2	0	2
MIMAT0003202	rno-miR-382-3p	Atpif1	25392	ENSRNOG00000013300	0	1	1	0	0	0	0	2	0	2
MIMAT0003202	rno-miR-382-3p	Ahcyl1	362013	ENSRNOG00000018569	2	0	0	1	0	0	0	2	0	2
MIMAT0003177	rno-miR-541-5p	Stk3	65189	ENSRNOG00000011278	0	0	1	1	0	0	0	2	0	2
MIMAT0003177	rno-miR-541-5p	Slc11a2	25715	ENSRNOG00000019550	0	2	2	0	0	0	0	2	0	2
MIMAT0003177	rno-miR-541-5p	Pak3	29433	ENSRNOG00000004676	0	1	1	0	0	0	0	2	0	2
MIMAT0003177	rno-miR-541-5p	Nrm	361791	ENSRNOG00000000818	0	1	1	0	0	0	0	2	0	2
MIMAT0003177	rno-miR-541-5p	Notch4	406162	ENSRNOG00000000442	0	1	1	0	0	0	0	2	0	2
MIMAT0003177	rno-miR-541-5p	Mepe	79110	ENSRNOG00000002154	0	2	2	0	0	0	0	2	0	2
MIMAT0003177	rno-miR-541-5p	Klra1	494193	ENSRNOG00000051489	0	1	1	0	0	0	0	2	0	2
MIMAT0003177	rno-miR-541-5p	Fastk	296741	ENSRNOG00000011667	0	1	1	0	0	0	0	2	0	2
MIMAT0003177	rno-miR-541-5p	Apbb3	117026	ENSRNOG00000017849	0	1	1	0	0	0	0	2	0	2
MIMAT0003177	rno-miR-541-5p	Anxa1	25380	ENSRNOG00000017469	0	1	1	0	0	0	0	2	0	2
MIMAT0003121	rno-miR-483-3p	Arrb2	25388	ENSRNOG00000019308	0	2	1	0	0	0	0	2	0	2
MIMAT0000898	rno-miR-296-5p	Snai1	116490	ENSRNOG00000009594	0	0	1	1	0	0	0	2	0	2
MIMAT0000898	rno-miR-296-5p	Itpr1	25262	ENSRNOG00000007104	0	2	1	0	0	0	0	2	0	2
MIMAT0000898	rno-miR-296-5p	Gmpr	117533	ENSRNOG00000017250	0	1	0	1	0	0	0	2	0	2
MIMAT0000898	rno-miR-296-5p	Acy1	300981	ENSRNOG00000011189	0	1	1	0	0	0	0	2	0	2
MIMAT0000877	rno-miR-204-5p	Zfp423	94188	ENSRNOG00000014658	0	0	1	1	0	0	0	2	0	2
MIMAT0000877	rno-miR-204-5p	Zcchc24	361104	ENSRNOG00000040205	4	0	0	1	0	0	0	2	0	2
MIMAT0000877	rno-miR-204-5p	Trip12	316575	ENSRNOG00000016963	2	0	2	0	0	0	0	2	0	2
MIMAT0000877	rno-miR-204-5p	Tox3	291908	ENSRNOG00000028649	2	0	0	1	0	0	0	2	0	2
MIMAT0000877	rno-miR-204-5p	Tomm70a	304017	ENSRNOG00000001640	0	1	1	0	0	0	0	2	0	2
MIMAT0000877	rno-miR-204-5p	Tnrc6b	192178	ENSRNOG00000024907	2	0	0	1	0	0	0	2	0	2
MIMAT0000877	rno-miR-204-5p	Tnfaip8	307428	ENSRNOG00000026136	0	1	0	1	0	0	0	2	0	2
MIMAT0000877	rno-miR-204-5p	Synj2	84018	ENSRNOG00000017114	0	1	0	2	0	0	0	2	0	2
MIMAT0000877	rno-miR-204-5p	Slc43a1	311168	ENSRNOG00000008243	0	1	0	1	0	0	0	2	0	2
MIMAT0000877	rno-miR-204-5p	Slc39a9	314275	ENSRNOG00000005052	0	1	1	0	0	0	0	2	0	2
MIMAT0000877	rno-miR-204-5p	Slc38a5	192208	ENSRNOG00000027767	0	2	1	0	0	0	0	2	0	2
MIMAT0000877	rno-miR-204-5p	Shc1	85385	ENSRNOG00000020657	2	0	0	1	0	0	0	2	0	2
MIMAT0000877	rno-miR-204-5p	Sf3b1	84486	ENSRNOG00000013516	2	0	0	1	0	0	0	2	0	2
MIMAT0000877	rno-miR-204-5p	Rtkn2	309729	ENSRNOG00000000636	2	0	0	1	0	0	0	2	0	2
MIMAT0000877	rno-miR-204-5p	Rreb1	306873	ENSRNOG00000015701	2	0	0	1	0	0	0	2	0	2
MIMAT0000877	rno-miR-204-5p	Rhobtb3	309922	ENSRNOG00000012414	2	0	0	1	0	0	0	2	0	2
MIMAT0000877	rno-miR-204-5p	Nfkb2	309452	ENSRNOG00000019311	0	1	0	1	0	0	0	2	0	2
MIMAT0000877	rno-miR-204-5p	Naa15	310399	ENSRNOG00000012385	2	0	0	1	0	0	0	2	0	2
MIMAT0000877	rno-miR-204-5p	Lsm5	306222	ENSRNOG00000042126	2	0	0	1	0	0	0	2	0	2
MIMAT0000877	rno-miR-204-5p	Inpp4a	80849	ENSRNOG00000017660	2	0	0	1	0	0	0	2	0	2
MIMAT0000877	rno-miR-204-5p	Igf2r	25151	ENSRNOG00000014997	2	0	0	1	0	0	0	2	0	2
MIMAT0000877	rno-miR-204-5p	Hyal4	404783	ENSRNOG00000007212	2	0	0	1	0	0	0	2	0	2
MIMAT0000877	rno-miR-204-5p	Glo1	294320	ENSRNOG00000000541	0	1	0	1	0	0	0	2	0	2
MIMAT0000877	rno-miR-204-5p	Frs2	314850	ENSRNOG00000005642	2	0	0	1	0	0	0	2	0	2
MIMAT0000877	rno-miR-204-5p	Farp1	306183	ENSRNOG00000011203	2	0	0	1	0	0	0	2	0	2
MIMAT0000877	rno-miR-204-5p	Fam160a2	293343	ENSRNOG00000017408	0	0	1	1	0	0	0	2	0	2
MIMAT0000877	rno-miR-204-5p	Epha5	79208	ENSRNOG00000002024	0	1	0	1	0	0	0	2	0	2
MIMAT0000877	rno-miR-204-5p	Efnb3	360546	ENSRNOG00000010320	2	0	0	1	0	0	0	2	0	2
MIMAT0000877	rno-miR-204-5p	Efemp2	293677	ENSRNOG00000020587	0	1	0	1	0	0	0	2	0	2
MIMAT0000877	rno-miR-204-5p	Eef1e1	291057	ENSRNOG00000016390	2	0	0	1	0	0	0	2	0	2
MIMAT0000877	rno-miR-204-5p	Ebf2	361060	ENSRNOG00000011548	2	0	0	1	0	0	0	2	0	2
MIMAT0000877	rno-miR-204-5p	Dyrk1a	25255	ENSRNOG00000001662	0	1	1	0	0	0	0	2	0	2
MIMAT0000877	rno-miR-204-5p	Dnm2	25751	ENSRNOG00000007649	0	0	1	1	0	0	0	2	0	2
MIMAT0000877	rno-miR-204-5p	Dnajc14	114481	ENSRNOG00000006844	0	0	1	1	0	0	0	2	0	2
MIMAT0000877	rno-miR-204-5p	Dmtf1	114485	ENSRNOG00000005908	2	0	0	1	0	0	0	2	0	2
MIMAT0000877	rno-miR-204-5p	Crtac1	171438	ENSRNOG00000015220	2	0	0	1	0	0	0	2	0	2
MIMAT0000877	rno-miR-204-5p	Creb5	500131	ENSRNOG00000008622	2	0	0	1	0	0	0	2	0	2
MIMAT0000877	rno-miR-204-5p	Clmp	286939	ENSRNOG00000053239	0	0	1	1	0	0	0	2	0	2
MIMAT0000877	rno-miR-204-5p	Chp1	64152	ENSRNOG00000004742	0	0	1	1	0	0	0	2	0	2
MIMAT0000877	rno-miR-204-5p	Btbd1	293060	ENSRNOG00000019529	2	0	0	1	0	0	0	2	0	2
MIMAT0000877	rno-miR-204-5p	Arl8b	500282	ENSRNOG00000055860	2	0	0	1	0	0	0	2	0	2
MIMAT0000877	rno-miR-204-5p	Arcn1	300674	ENSRNOG00000061108	2	0	1	0	0	0	0	2	0	2
MIMAT0000877	rno-miR-204-5p	Ap2a2	81637	ENSRNOG00000019534	2	0	0	1	0	0	0	2	0	2
MIMAT0000877	rno-miR-204-5p	Abcb6	140669	ENSRNOG00000018697	0	1	1	0	0	0	0	2	0	2
MIMAT0000877	rno-miR-204-5p	Abcb10	361439	ENSRNOG00000017993	0	0	1	1	0	0	0	2	0	2
MIMAT0000856	rno-miR-154-5p	Slc22a25	192273	ENSRNOG00000017964	0	0	2	1	0	0	0	2	0	2
MIMAT0000856	rno-miR-154-5p	Hdhd3	688746	ENSRNOG00000015195	0	1	0	1	0	0	0	2	0	2
MIMAT0000856	rno-miR-154-5p	Dll3	114125	ENSRNOG00000019338	0	0	1	1	0	0	0	2	0	2
MIMAT0000830	rno-miR-125b-5p	Zfyve1	299188	ENSRNOG00000008614	2	1	0	0	0	0	0	2	0	2
MIMAT0000830	rno-miR-125b-5p	Zfp691	313548	ENSRNOG00000007398	2	0	0	1	0	0	0	2	0	2
MIMAT0000830	rno-miR-125b-5p	Zfp523	361809	ENSRNOG00000000501	4	0	0	1	0	0	0	2	0	2
MIMAT0000830	rno-miR-125b-5p	Zfp518a	309478	ENSRNOG00000036592	2	0	0	1	0	0	0	2	0	2
MIMAT0000830	rno-miR-125b-5p	Zfhx2	305888	ENSRNOG00000025634	2	1	0	0	0	0	0	2	0	2
MIMAT0000830	rno-miR-125b-5p	Vps4b	360834	ENSRNOG00000002705	4	0	0	1	0	0	0	2	0	2
MIMAT0000830	rno-miR-125b-5p	Vav2	296603	ENSRNOG00000007422	2	0	0	0	0	0	1	1	1	2
MIMAT0000830	rno-miR-125b-5p	Usf1	83586	ENSRNOG00000004255	2	1	0	0	0	0	0	2	0	2
MIMAT0000830	rno-miR-125b-5p	Ubr7	314399	ENSRNOG00000008108	2	0	0	1	0	0	0	2	0	2
MIMAT0000830	rno-miR-125b-5p	Uba7	301000	ENSRNOG00000029195	2	0	0	0	0	0	1	1	1	2
MIMAT0000830	rno-miR-125b-5p	Tspan12	362326	ENSRNOG00000059016	2	0	0	1	0	0	0	2	0	2
MIMAT0000830	rno-miR-125b-5p	Trib2	313974	ENSRNOG00000004110	2	0	0	0	0	0	1	1	1	2
MIMAT0000830	rno-miR-125b-5p	Tnfrsf1b	156767	ENSRNOG00000016575	4	0	0	0	0	0	1	1	1	2
MIMAT0000830	rno-miR-125b-5p	Tmprss13	300682	ENSRNOG00000016397	2	0	0	1	0	0	0	2	0	2
MIMAT0000830	rno-miR-125b-5p	Tmem25	689172	ENSRNOG00000014218	2	0	0	1	0	0	0	2	0	2
MIMAT0000830	rno-miR-125b-5p	Tmem168	312135	ENSRNOG00000057290	0	0	1	1	0	0	0	2	0	2
MIMAT0000830	rno-miR-125b-5p	Tmem135	293098	ENSRNOG00000016815	2	0	0	1	0	0	0	2	0	2
MIMAT0000830	rno-miR-125b-5p	Tle3	84424	ENSRNOG00000013013	2	0	0	1	0	0	0	2	0	2
MIMAT0000830	rno-miR-125b-5p	Them6	300015	ENSRNOG00000005929	2	0	0	1	0	0	0	2	0	2
MIMAT0000830	rno-miR-125b-5p	Tgoln2	192152	ENSRNOG00000014617	2	0	0	1	0	0	0	2	0	2
MIMAT0000830	rno-miR-125b-5p	Tbrg4	360977	ENSRNOG00000052477	2	2	0	0	0	0	0	2	0	2
MIMAT0000830	rno-miR-125b-5p	Tbc1d1	360937	ENSRNOG00000002180	2	1	0	0	0	0	0	2	0	2
MIMAT0000830	rno-miR-125b-5p	Taz	363521	ENSRNOG00000053023	4	0	0	1	0	0	0	2	0	2
MIMAT0000830	rno-miR-125b-5p	Taf9b	171152	ENSRNOG00000061102	2	0	2	0	0	0	0	2	0	2
MIMAT0000830	rno-miR-125b-5p	Syn2	29179	ENSRNOG00000008157	2	1	0	0	0	0	0	2	0	2
MIMAT0000830	rno-miR-125b-5p	Suv420h2	308345	ENSRNOG00000017508	2	1	0	0	0	0	0	2	0	2
MIMAT0000830	rno-miR-125b-5p	Stat3	25125	ENSRNOG00000019742	2	0	0	1	0	0	0	2	0	2
MIMAT0000830	rno-miR-125b-5p	Stard13	498130	ENSRNOG00000001090	4	0	0	1	0	0	0	2	0	2
MIMAT0000830	rno-miR-125b-5p	Sstr3	171044	ENSRNOG00000007332	4	0	0	1	0	0	0	2	0	2
MIMAT0000830	rno-miR-125b-5p	Snai1	116490	ENSRNOG00000009594	2	0	0	0	0	0	1	1	1	2
MIMAT0000830	rno-miR-125b-5p	Slitrk6	290467	ENSRNOG00000022337	2	0	0	1	0	0	0	2	0	2
MIMAT0000830	rno-miR-125b-5p	Slc4a10	295645	ENSRNOG00000005307	2	0	2	0	0	0	0	2	0	2
MIMAT0000830	rno-miR-125b-5p	Slc46a3	288454	ENSRNOG00000000937	2	0	0	0	0	0	1	1	1	2
MIMAT0000830	rno-miR-125b-5p	Slc35a4	257647	ENSRNOG00000002908	2	0	0	1	0	0	0	2	0	2
MIMAT0000830	rno-miR-125b-5p	Slc25a35	497933	ENSRNOG00000004668	2	0	0	1	0	0	0	2	0	2
MIMAT0000830	rno-miR-125b-5p	Sel1l	314352	ENSRNOG00000004464	2	0	0	1	0	0	0	2	0	2
MIMAT0000830	rno-miR-125b-5p	Sec14l2	116486	ENSRNOG00000004672	2	0	0	1	0	0	0	2	0	2
MIMAT0000830	rno-miR-125b-5p	Scarb1	25073	ENSRNOG00000000981	2	0	0	0	0	0	1	1	1	2
MIMAT0000830	rno-miR-125b-5p	Rnf39	171387	ENSRNOG00000000781	2	0	0	0	0	0	1	1	1	2
MIMAT0000830	rno-miR-125b-5p	Rnf144a	500636	ENSRNOG00000007370	2	0	0	0	0	0	1	1	1	2
MIMAT0000830	rno-miR-125b-5p	Rhot2	287156	ENSRNOG00000019930	2	2	0	0	0	0	0	2	0	2
MIMAT0000830	rno-miR-125b-5p	Rhoq	85428	ENSRNOG00000015415	2	0	0	1	0	0	0	2	0	2
MIMAT0000830	rno-miR-125b-5p	Rfxank	306353	ENSRNOG00000033318	2	0	0	1	0	0	0	2	0	2
MIMAT0000830	rno-miR-125b-5p	Rbm20	309544	ENSRNOG00000014705	2	0	0	1	0	0	0	2	0	2
MIMAT0000830	rno-miR-125b-5p	Rap1a	295347	ENSRNOG00000032463	2	0	0	1	0	0	0	2	0	2
MIMAT0000830	rno-miR-125b-5p	Rabep2	80754	ENSRNOG00000018462	2	0	0	0	0	0	1	1	1	2
MIMAT0000830	rno-miR-125b-5p	Rab38	252916	ENSRNOG00000016769	2	0	1	0	0	0	0	2	0	2
MIMAT0000830	rno-miR-125b-5p	Ptpn1	24697	ENSRNOG00000010574	2	0	0	1	0	0	0	2	0	2
MIMAT0000830	rno-miR-125b-5p	Psd4	311785	ENSRNOG00000006079	2	1	0	0	0	0	0	2	0	2
MIMAT0000830	rno-miR-125b-5p	Plcb1	24654	ENSRNOG00000004810	2	1	0	0	0	0	0	2	0	2
MIMAT0000830	rno-miR-125b-5p	Pik3ip1	305472	ENSRNOG00000018859	2	0	0	0	0	0	1	1	1	2
MIMAT0000830	rno-miR-125b-5p	Pi4k2b	305419	ENSRNOG00000003924	2	0	0	1	0	0	0	2	0	2
MIMAT0000830	rno-miR-125b-5p	Phf7	364510	ENSRNOG00000018996	2	1	0	0	0	0	0	2	0	2
MIMAT0000830	rno-miR-125b-5p	Phc2	313038	ENSRNOG00000006004	2	0	0	0	0	0	1	1	1	2
MIMAT0000830	rno-miR-125b-5p	Pctp	29510	ENSRNOG00000002425	0	0	1	1	0	0	0	2	0	2
MIMAT0000830	rno-miR-125b-5p	Pcgf6	309457	ENSRNOG00000020250	2	0	0	1	0	0	0	2	0	2
MIMAT0000830	rno-miR-125b-5p	Pcdh12	116808	ENSRNOG00000019265	2	1	0	0	0	0	0	2	0	2
MIMAT0000830	rno-miR-125b-5p	Pafah1b1	83572	ENSRNOG00000002755	2	0	0	1	0	0	0	2	0	2
MIMAT0000830	rno-miR-125b-5p	P2rx4	29659	ENSRNOG00000001300	2	0	0	1	0	0	0	2	0	2
MIMAT0000830	rno-miR-125b-5p	Osbpl9	298369	ENSRNOG00000033593	2	0	0	1	0	0	0	2	0	2
MIMAT0000830	rno-miR-125b-5p	Opalin	361757	ENSRNOG00000022386	0	0	1	1	0	0	0	2	0	2
MIMAT0000830	rno-miR-125b-5p	Olfml2a	296708	ENSRNOG00000014034	2	0	0	1	0	0	0	2	0	2
MIMAT0000830	rno-miR-125b-5p	Nup210	58958	ENSRNOG00000005390	2	0	0	1	0	0	0	2	0	2
MIMAT0000830	rno-miR-125b-5p	Nrm	361791	ENSRNOG00000000818	2	0	0	1	0	0	0	2	0	2
MIMAT0000830	rno-miR-125b-5p	Neu1	24591	ENSRNOG00000032942	2	0	0	1	0	0	0	2	0	2
MIMAT0000830	rno-miR-125b-5p	Necab3	311562	ENSRNOG00000016708	4	0	0	1	0	0	0	2	0	2
MIMAT0000830	rno-miR-125b-5p	Ncan	58982	ENSRNOG00000048036	2	0	0	1	0	0	0	2	0	2
MIMAT0000830	rno-miR-125b-5p	Ncam2	288280	ENSRNOG00000002126	2	0	0	0	0	0	1	1	1	2
MIMAT0000830	rno-miR-125b-5p	Mlst8	64226	ENSRNOG00000009667	2	0	0	0	0	0	1	1	1	2
MIMAT0000830	rno-miR-125b-5p	Mknk2	299618	ENSRNOG00000029028	2	0	0	1	0	0	0	2	0	2
MIMAT0000830	rno-miR-125b-5p	Mfsd9	316356	ENSRNOG00000023129	2	0	0	1	0	0	0	2	0	2
MIMAT0000830	rno-miR-125b-5p	Masp1	64023	ENSRNOG00000001827	2	0	0	0	0	0	1	1	1	2
MIMAT0000830	rno-miR-125b-5p	Map3k10	308463	ENSRNOG00000023521	2	1	0	0	0	0	0	2	0	2
MIMAT0000830	rno-miR-125b-5p	Lypla2	83510	ENSRNOG00000010067	2	0	0	0	0	0	1	1	1	2
MIMAT0000830	rno-miR-125b-5p	Lrrc71	310689	ENSRNOG00000014937	2	0	0	0	0	0	1	1	1	2
MIMAT0000830	rno-miR-125b-5p	Lrp4	83469	ENSRNOG00000015285	2	0	0	0	0	0	1	1	1	2
MIMAT0000830	rno-miR-125b-5p	LOC498933	498933	ENSRNOG00000011671	2	0	0	0	0	0	1	1	1	2
MIMAT0000830	rno-miR-125b-5p	LOC100911130	100911130	ENSRNOG00000025156	2	1	0	0	0	0	0	2	0	2
MIMAT0000830	rno-miR-125b-5p	LOC100294508	100294508	ENSRNOG00000012204	4	0	0	1	0	0	0	2	0	2
MIMAT0000830	rno-miR-125b-5p	Klf16	690820	ENSRNOG00000033694	2	0	0	0	0	0	1	1	1	2
MIMAT0000830	rno-miR-125b-5p	Klf14	312203	ENSRNOG00000027557	2	0	0	0	0	0	1	1	1	2
MIMAT0000830	rno-miR-125b-5p	Kcnk10	65272	ENSRNOG00000003813	2	0	0	1	0	0	0	2	0	2
MIMAT0000830	rno-miR-125b-5p	Itga7	81008	ENSRNOG00000007905	2	1	0	0	0	0	0	2	0	2
MIMAT0000830	rno-miR-125b-5p	Irf4	291100	ENSRNOG00000061070	2	0	0	1	0	0	0	2	0	2
MIMAT0000830	rno-miR-125b-5p	Il16	116996	ENSRNOG00000011680	2	0	0	1	0	0	0	2	0	2
MIMAT0000830	rno-miR-125b-5p	Hdc	24443	ENSRNOG00000010262	2	1	0	0	0	0	0	2	0	2
MIMAT0000830	rno-miR-125b-5p	Hapln1	29331	ENSRNOG00000032002	2	0	0	1	0	0	0	2	0	2
MIMAT0000830	rno-miR-125b-5p	Grsf1	305256	ENSRNOG00000003392	2	0	0	1	0	0	0	2	0	2
MIMAT0000830	rno-miR-125b-5p	Ggt7	156275	ENSRNOG00000018441	2	1	0	0	0	0	0	2	0	2
MIMAT0000830	rno-miR-125b-5p	Gga2	293455	ENSRNOG00000018599	2	0	0	1	0	0	0	2	0	2
MIMAT0000830	rno-miR-125b-5p	Gcnt1	64043	ENSRNOG00000050534	2	1	0	0	0	0	0	2	0	2
MIMAT0000830	rno-miR-125b-5p	Galnt12	313233	ENSRNOG00000008099	2	1	0	0	0	0	0	2	0	2
MIMAT0000830	rno-miR-125b-5p	Fut1	81919	ENSRNOG00000020995	2	0	0	1	0	0	0	2	0	2
MIMAT0000830	rno-miR-125b-5p	Fbxw4	309444	ENSRNOG00000046211	2	1	0	0	0	0	0	2	0	2
MIMAT0000830	rno-miR-125b-5p	Fam89b	309170	ENSRNOG00000024239	2	0	0	0	0	0	1	1	1	2
MIMAT0000830	rno-miR-125b-5p	Fam83h	362937	ENSRNOG00000030264	6	0	0	1	0	0	0	2	0	2
MIMAT0000830	rno-miR-125b-5p	Esrrg	360896	ENSRNOG00000002593	2	0	0	1	0	0	0	2	0	2
MIMAT0000830	rno-miR-125b-5p	Esrra	293701	ENSRNOG00000021139	2	0	0	1	0	0	0	2	0	2
MIMAT0000830	rno-miR-125b-5p	Elovl6	171402	ENSRNOG00000048949	2	0	1	0	0	0	0	2	0	2
MIMAT0000830	rno-miR-125b-5p	Eif1ad	293673	ENSRNOG00000020463	2	0	0	1	0	0	0	2	0	2
MIMAT0000830	rno-miR-125b-5p	Edn1	24323	ENSRNOG00000014361	2	0	0	0	0	0	1	1	1	2
MIMAT0000830	rno-miR-125b-5p	Dvl1	83721	ENSRNOG00000019423	2	0	0	1	0	0	0	2	0	2
MIMAT0000830	rno-miR-125b-5p	Dusp6	116663	ENSRNOG00000023896	2	0	0	0	0	0	1	1	1	2
MIMAT0000830	rno-miR-125b-5p	Ddx42	303607	ENSRNOG00000009474	2	1	0	0	0	0	0	2	0	2
MIMAT0000830	rno-miR-125b-5p	Dctn1	29167	ENSRNOG00000010048	2	1	0	0	0	0	0	2	0	2
MIMAT0000830	rno-miR-125b-5p	Crem	25620	ENSRNOG00000014900	2	0	0	1	0	0	0	2	0	2
MIMAT0000830	rno-miR-125b-5p	Chtf8	364996	ENSRNOG00000047246	2	0	0	1	0	0	0	2	0	2
MIMAT0000830	rno-miR-125b-5p	Cdc42bpg	293693	ENSRNOG00000027456	4	0	0	1	0	0	0	2	0	2
MIMAT0000830	rno-miR-125b-5p	Ccnj	294053	ENSRNOG00000014551	2	0	0	1	0	0	0	2	0	2
MIMAT0000830	rno-miR-125b-5p	Cbx2	303730	ENSRNOG00000049215	2	0	0	0	0	0	1	1	1	2
MIMAT0000830	rno-miR-125b-5p	Casp2	64314	ENSRNOG00000016707	2	0	0	1	0	0	0	2	0	2
MIMAT0000830	rno-miR-125b-5p	Cacna1b	257648	ENSRNOG00000004560	2	0	0	1	0	0	0	2	0	2
MIMAT0000830	rno-miR-125b-5p	Bmf	246142	ENSRNOG00000007529	6	0	0	1	0	0	0	2	0	2
MIMAT0000830	rno-miR-125b-5p	Blzf1	498266	ENSRNOG00000002884	2	0	0	1	0	0	0	2	0	2
MIMAT0000830	rno-miR-125b-5p	Bhmt2	365972	ENSRNOG00000040120	2	1	0	0	0	0	0	2	0	2
MIMAT0000830	rno-miR-125b-5p	Bap1	306257	ENSRNOG00000019097	4	0	0	1	0	0	0	2	0	2
MIMAT0000830	rno-miR-125b-5p	Bak1	116502	ENSRNOG00000000485	2	0	0	1	0	0	0	2	0	2
MIMAT0000830	rno-miR-125b-5p	Asic1	79123	ENSRNOG00000059765	2	0	0	1	0	0	0	2	0	2
MIMAT0000830	rno-miR-125b-5p	Arid3b	367092	ENSRNOG00000019677	4	0	0	1	0	0	0	2	0	2
MIMAT0000830	rno-miR-125b-5p	Ankrd34a	295283	ENSRNOG00000033741	2	0	0	0	0	0	1	1	1	2
MIMAT0000830	rno-miR-125b-5p	Ahrr	498999	ENSRNOG00000014721	2	0	0	0	0	0	1	1	1	2
MIMAT0000830	rno-miR-125b-5p	Adamts4	66015	ENSRNOG00000003538	2	0	0	0	0	0	1	1	1	2
MIMAT0000830	rno-miR-125b-5p	Abhd6	305795	ENSRNOG00000008167	2	0	0	1	0	0	0	2	0	2
MIMAT0000822	rno-miR-100-5p	Smarca5	307766	ENSRNOG00000018149	2	0	0	1	0	0	0	2	0	2
MIMAT0000822	rno-miR-100-5p	Kbtbd8	500262	ENSRNOG00000013390	2	0	0	1	0	0	0	2	0	2
MIMAT0000822	rno-miR-100-5p	Fgfr3	84489	ENSRNOG00000016818	2	0	0	1	0	0	0	2	0	2
MIMAT0000820	rno-miR-99a-5p	Smarca5	307766	ENSRNOG00000018149	2	0	0	1	0	0	0	2	0	2
MIMAT0000820	rno-miR-99a-5p	Kbtbd8	500262	ENSRNOG00000013390	2	0	0	1	0	0	0	2	0	2
MIMAT0000820	rno-miR-99a-5p	Fgfr3	84489	ENSRNOG00000016818	2	0	0	1	0	0	0	2	0	2
MIMAT0000812	rno-miR-33-5p	Ywhah	25576	ENSRNOG00000055471	2	0	0	1	0	0	0	2	0	2
MIMAT0000812	rno-miR-33-5p	Tshb	25653	ENSRNOG00000016793	0	1	1	0	0	0	0	2	0	2
MIMAT0000812	rno-miR-33-5p	Tfb1m	308140	ENSRNOG00000056223	0	1	1	0	0	0	0	2	0	2
MIMAT0000812	rno-miR-33-5p	Strbp	84476	ENSRNOG00000010150	0	1	1	0	0	0	0	2	0	2
MIMAT0000812	rno-miR-33-5p	St18	266680	ENSRNOG00000006200	2	0	2	0	0	0	0	2	0	2
MIMAT0000812	rno-miR-33-5p	Slc39a8	295455	ENSRNOG00000012508	0	0	1	1	0	0	0	2	0	2
MIMAT0000812	rno-miR-33-5p	Sec24c	685144	ENSRNOG00000009042	2	0	0	1	0	0	0	2	0	2
MIMAT0000812	rno-miR-33-5p	RGD1311595	309307	ENSRNOG00000026942	2	1	0	0	0	0	0	2	0	2
MIMAT0000812	rno-miR-33-5p	Prickle2	312563	ENSRNOG00000012364	2	1	0	0	0	0	0	2	0	2
MIMAT0000812	rno-miR-33-5p	Pim3	64534	ENSRNOG00000029698	2	0	0	1	0	0	0	2	0	2
MIMAT0000812	rno-miR-33-5p	Phf12	303274	ENSRNOG00000009566	2	0	0	1	0	0	0	2	0	2
MIMAT0000812	rno-miR-33-5p	Pdgfra	25267	ENSRNOG00000002244	2	0	0	1	0	0	0	2	0	2
MIMAT0000812	rno-miR-33-5p	Otc	25611	ENSRNOG00000003370	0	1	2	0	0	0	0	2	0	2
MIMAT0000812	rno-miR-33-5p	Nr4a2	54278	ENSRNOG00000005600	2	0	1	0	0	0	0	2	0	2
MIMAT0000812	rno-miR-33-5p	Naa15	310399	ENSRNOG00000012385	2	0	0	1	0	0	0	2	0	2
MIMAT0000812	rno-miR-33-5p	LOC100909840	81531	ENSRNOG00000017427	2	0	2	0	0	0	0	2	0	2
MIMAT0000812	rno-miR-33-5p	Lgi1	252892	ENSRNOG00000014758	0	1	1	0	0	0	0	2	0	2
MIMAT0000812	rno-miR-33-5p	Kpna4	361959	ENSRNOG00000010768	2	1	0	0	0	0	0	2	0	2
MIMAT0000812	rno-miR-33-5p	Hmx3	293537	ENSRNOG00000020637	2	1	0	0	0	0	0	2	0	2
MIMAT0000812	rno-miR-33-5p	Gria3	29628	ENSRNOG00000007682	2	0	2	0	0	0	0	2	0	2
MIMAT0000812	rno-miR-33-5p	Gabrb2	25451	ENSRNOG00000003680	0	1	1	0	0	0	0	2	0	2
MIMAT0000812	rno-miR-33-5p	Fam126b	316415	ENSRNOG00000025079	2	0	1	0	0	0	0	2	0	2
MIMAT0000812	rno-miR-33-5p	En2	499964	ENSRNOG00000006846	2	0	0	1	0	0	0	2	0	2
MIMAT0000812	rno-miR-33-5p	Dlgap4	286930	ENSRNOG00000020225	0	0	1	1	0	0	0	2	0	2
MIMAT0000812	rno-miR-33-5p	Ctnnd1	311163	ENSRNOG00000030790	2	0	0	1	0	0	0	2	0	2
MIMAT0000812	rno-miR-33-5p	Cluh	303300	ENSRNOG00000002669	2	1	0	0	0	0	0	2	0	2
MIMAT0000812	rno-miR-33-5p	Cdk6	114483	ENSRNOG00000009258	2	0	0	1	0	0	0	2	0	2
MIMAT0000812	rno-miR-33-5p	Cdc42bpa	114116	ENSRNOG00000002841	2	0	1	0	0	0	0	2	0	2
MIMAT0000812	rno-miR-33-5p	Car2	54231	ENSRNOG00000009629	0	0	1	1	0	0	0	2	0	2
MIMAT0000812	rno-miR-33-5p	Bmp3	25667	ENSRNOG00000002381	2	1	0	0	0	0	0	2	0	2
MIMAT0000812	rno-miR-33-5p	Atp1b1	25650	ENSRNOG00000002934	2	0	1	0	0	0	0	2	0	2
MIMAT0000812	rno-miR-33-5p	Armcx1	501619	ENSRNOG00000046862	0	1	1	0	0	0	0	2	0	2
MIMAT0000812	rno-miR-33-5p	Aldoart2	299052	ENSRNOG00000030869	2	0	1	0	0	0	0	2	0	2
MIMAT0000573	rno-miR-140-5p	Uqcrfs1	291103	ENSRNOG00000018281	0	1	1	0	0	0	0	2	0	2
MIMAT0000573	rno-miR-140-5p	Tdrd3	306066	ENSRNOG00000009034	0	1	1	0	0	0	0	2	0	2
MIMAT0000573	rno-miR-140-5p	Snx2	291464	ENSRNOG00000017832	2	0	0	1	0	0	0	2	0	2
MIMAT0000573	rno-miR-140-5p	Siah1	140941	ENSRNOG00000015143	2	0	1	0	0	0	0	2	0	2
MIMAT0000573	rno-miR-140-5p	Serping1	295703	ENSRNOG00000007457	0	1	1	0	0	0	0	2	0	2
MIMAT0000573	rno-miR-140-5p	Rfx7	315804	ENSRNOG00000060367	2	0	0	1	0	0	0	2	0	2
MIMAT0000573	rno-miR-140-5p	Pttg1ip	365548	ENSRNOG00000001223	0	0	1	1	0	0	0	2	0	2
MIMAT0000573	rno-miR-140-5p	Pptc7	304488	ENSRNOG00000021440	2	1	0	0	0	0	0	2	0	2
MIMAT0000573	rno-miR-140-5p	Pdgfra	25267	ENSRNOG00000002244	2	0	0	1	0	0	0	2	0	2
MIMAT0000573	rno-miR-140-5p	Mmd	303439	ENSRNOG00000002436	2	0	0	1	0	0	0	2	0	2
MIMAT0000573	rno-miR-140-5p	Fgf9	25444	ENSRNOG00000011471	0	0	1	1	0	0	0	2	0	2
MIMAT0000573	rno-miR-140-5p	Fbn1	83727	ENSRNOG00000007302	2	0	1	0	0	0	0	2	0	2
MIMAT0000573	rno-miR-140-5p	Egr2	114090	ENSRNOG00000000640	0	0	1	1	0	0	0	2	0	2
MIMAT0000573	rno-miR-140-5p	Celf1	362160	ENSRNOG00000010379	2	0	1	0	0	0	0	2	0	2
MIMAT0000573	rno-miR-140-5p	Bloc1s2	293938	ENSRNOG00000012684	0	0	1	1	0	0	0	2	0	2
MIMAT0000568	rno-miR-330-3p	Zfp451	316312	ENSRNOG00000012718	2	0	2	0	0	0	0	2	0	2
MIMAT0000568	rno-miR-330-3p	Zfp423	94188	ENSRNOG00000014658	0	0	1	1	0	0	0	2	0	2
MIMAT0000568	rno-miR-330-3p	Zfp410	314310	ENSRNOG00000010985	2	1	0	0	0	0	0	2	0	2
MIMAT0000568	rno-miR-330-3p	Zfp367	306695	ENSRNOG00000027234	2	0	1	0	0	0	0	2	0	2
MIMAT0000568	rno-miR-330-3p	Ythdc1	170956	ENSRNOG00000001996	2	0	1	0	0	0	0	2	0	2
MIMAT0000568	rno-miR-330-3p	Wdfy3	305164	ENSRNOG00000061121	2	0	0	1	0	0	0	2	0	2
MIMAT0000568	rno-miR-330-3p	Tspan8	171048	ENSRNOG00000004411	2	0	1	0	0	0	0	2	0	2
MIMAT0000568	rno-miR-330-3p	Trip12	316575	ENSRNOG00000016963	2	0	2	0	0	0	0	2	0	2
MIMAT0000568	rno-miR-330-3p	Trappc8	291750	ENSRNOG00000022202	2	0	0	1	0	0	0	2	0	2
MIMAT0000568	rno-miR-330-3p	Tra2b	117259	ENSRNOG00000001783	2	1	0	0	0	0	0	2	0	2
MIMAT0000568	rno-miR-330-3p	Tmem35	308134	ENSRNOG00000001506	2	0	1	0	0	0	0	2	0	2
MIMAT0000568	rno-miR-330-3p	Tfeb	316214	ENSRNOG00000014666	2	1	0	0	0	0	0	2	0	2
MIMAT0000568	rno-miR-330-3p	Tbl1xr1	365755	ENSRNOG00000011216	2	0	0	1	0	0	0	2	0	2
MIMAT0000568	rno-miR-330-3p	Sumf1	362409	ENSRNOG00000006813	2	0	0	1	0	0	0	2	0	2
MIMAT0000568	rno-miR-330-3p	Stx12	65033	ENSRNOG00000011804	0	0	2	1	0	0	0	2	0	2
MIMAT0000568	rno-miR-330-3p	Strbp	84476	ENSRNOG00000010150	2	0	1	0	0	0	0	2	0	2
MIMAT0000568	rno-miR-330-3p	Stau1	84496	ENSRNOG00000007781	2	0	2	0	0	0	0	2	0	2
MIMAT0000568	rno-miR-330-3p	Srsf9	288701	ENSRNOG00000001163	2	1	0	0	0	0	0	2	0	2
MIMAT0000568	rno-miR-330-3p	Srsf1	689890	ENSRNOG00000050323	4	0	0	1	0	0	0	2	0	2
MIMAT0000568	rno-miR-330-3p	Sin3a	363067	ENSRNOG00000032254	2	0	0	1	0	0	0	2	0	2
MIMAT0000568	rno-miR-330-3p	Shox2	25546	ENSRNOG00000012478	2	0	1	0	0	0	0	2	0	2
MIMAT0000568	rno-miR-330-3p	Sestd1	295678	ENSRNOG00000012603	2	0	0	1	0	0	0	2	0	2
MIMAT0000568	rno-miR-330-3p	2024-09-12	363542	ENSRNOG00000003137	2	1	0	0	0	0	0	2	0	2
MIMAT0000568	rno-miR-330-3p	Rbm12	652928	ENSRNOG00000019723	2	0	1	0	0	0	0	2	0	2
MIMAT0000568	rno-miR-330-3p	Rbbp5	304794	ENSRNOG00000021289	2	1	0	0	0	0	0	2	0	2
MIMAT0000568	rno-miR-330-3p	Rap1a	295347	ENSRNOG00000032463	2	0	1	0	0	0	0	2	0	2
MIMAT0000568	rno-miR-330-3p	Ptpn4	246116	ENSRNOG00000002625	2	0	0	1	0	0	0	2	0	2
MIMAT0000568	rno-miR-330-3p	Prrx1	266813	ENSRNOG00000003720	2	0	1	0	0	0	0	2	0	2
MIMAT0000568	rno-miR-330-3p	Prr3	361788	ENSRNOG00000025806	2	1	0	0	0	0	0	2	0	2
MIMAT0000568	rno-miR-330-3p	Ppp1cb	25594	ENSRNOG00000004612	2	0	1	0	0	0	0	2	0	2
MIMAT0000568	rno-miR-330-3p	Ppm1b	24667	ENSRNOG00000030667	4	0	1	0	0	0	0	2	0	2
MIMAT0000568	rno-miR-330-3p	Pnck	29660	ENSRNOG00000058317	2	2	0	0	0	0	0	2	0	2
MIMAT0000568	rno-miR-330-3p	Pmch	24659	ENSRNOG00000004632	0	1	1	0	0	0	0	2	0	2
MIMAT0000568	rno-miR-330-3p	Phax	286917	ENSRNOG00000014459	2	1	0	0	0	0	0	2	0	2
MIMAT0000568	rno-miR-330-3p	Pcdhac1	393091	ENSRNOG00000020119	2	0	2	0	0	0	0	2	0	2
MIMAT0000568	rno-miR-330-3p	Pcdha8	116781	ENSRNOG00000046710	2	0	2	0	0	0	0	2	0	2
MIMAT0000568	rno-miR-330-3p	Ogt	26295	ENSRNOG00000003359	2	1	0	0	0	0	0	2	0	2
MIMAT0000568	rno-miR-330-3p	Nr4a3	58853	ENSRNOG00000005964	4	0	1	0	0	0	0	2	0	2
MIMAT0000568	rno-miR-330-3p	Mllt10	361285	ENSRNOG00000022249	2	0	0	1	0	0	0	2	0	2
MIMAT0000568	rno-miR-330-3p	Mid1ip1	404280	ENSRNOG00000003228	0	0	1	1	0	0	0	2	0	2
MIMAT0000568	rno-miR-330-3p	Mfsd5	315329	ENSRNOG00000012832	2	1	0	0	0	0	0	2	0	2
MIMAT0000568	rno-miR-330-3p	Metap2	64370	ENSRNOG00000021881	2	0	2	0	0	0	0	2	0	2
MIMAT0000568	rno-miR-330-3p	Meox2	29279	ENSRNOG00000006588	0	0	1	1	0	0	0	2	0	2
MIMAT0000568	rno-miR-330-3p	LOC100364791	360590	ENSRNOG00000005447	2	1	0	0	0	0	0	2	0	2
MIMAT0000568	rno-miR-330-3p	LOC100151767	100151767	ENSRNOG00000009958	2	1	0	0	0	0	0	2	0	2
MIMAT0000568	rno-miR-330-3p	Jun	24516	ENSRNOG00000026293	2	0	1	0	0	0	0	2	0	2
MIMAT0000568	rno-miR-330-3p	Jade1	310352	ENSRNOG00000014066	2	0	0	1	0	0	0	2	0	2
MIMAT0000568	rno-miR-330-3p	Itm2c	301575	ENSRNOG00000017359	2	0	0	1	0	0	0	2	0	2
MIMAT0000568	rno-miR-330-3p	Iqch	300776	ENSRNOG00000008353	2	0	0	1	0	0	0	2	0	2
MIMAT0000568	rno-miR-330-3p	Ing4	297597	ENSRNOG00000023363	2	1	0	0	0	0	0	2	0	2
MIMAT0000568	rno-miR-330-3p	Hspd1	63868	ENSRNOG00000014525	2	0	1	0	0	0	0	2	0	2
MIMAT0000568	rno-miR-330-3p	Hnrnpu	117280	ENSRNOG00000033790	4	0	1	0	0	0	0	2	0	2
MIMAT0000568	rno-miR-330-3p	Hivep2	29721	ENSRNOG00000011015	2	0	1	0	0	0	0	2	0	2
MIMAT0000568	rno-miR-330-3p	Gnl1	309593	ENSRNOG00000000798	2	1	0	0	0	0	0	2	0	2
MIMAT0000568	rno-miR-330-3p	Glra2	24397	ENSRNOG00000003313	0	0	1	1	0	0	0	2	0	2
MIMAT0000568	rno-miR-330-3p	Gadd45a	25112	ENSRNOG00000005615	2	0	1	0	0	0	0	2	0	2
MIMAT0000568	rno-miR-330-3p	Frk	79209	ENSRNOG00000000543	4	0	0	1	0	0	0	2	0	2
MIMAT0000568	rno-miR-330-3p	Fchsd2	308864	ENSRNOG00000019319	2	0	0	1	0	0	0	2	0	2
MIMAT0000568	rno-miR-330-3p	Fbxw4	309444	ENSRNOG00000046211	2	0	0	1	0	0	0	2	0	2
MIMAT0000568	rno-miR-330-3p	Fam91a1	689997	ENSRNOG00000008271	2	0	0	1	0	0	0	2	0	2
MIMAT0000568	rno-miR-330-3p	Faf2	291000	ENSRNOG00000017607	2	0	1	0	0	0	0	2	0	2
MIMAT0000568	rno-miR-330-3p	Eif4h	288599	ENSRNOG00000001454	2	0	1	0	0	0	0	2	0	2
MIMAT0000568	rno-miR-330-3p	Eif4e	117045	ENSRNOG00000052343	4	0	1	0	0	0	0	2	0	2
MIMAT0000568	rno-miR-330-3p	Dync1i2	116659	ENSRNOG00000009781	0	1	1	0	0	0	0	2	0	2
MIMAT0000568	rno-miR-330-3p	Dlx1	296500	ENSRNOG00000001520	4	0	0	1	0	0	0	2	0	2
MIMAT0000568	rno-miR-330-3p	Crispld1	316482	ENSRNOG00000017773	4	0	0	1	0	0	0	2	0	2
MIMAT0000568	rno-miR-330-3p	Crebbp	54244	ENSRNOG00000005330	2	0	1	0	0	0	0	2	0	2
MIMAT0000568	rno-miR-330-3p	Cops4	360915	ENSRNOG00000023650	2	1	0	0	0	0	0	2	0	2
MIMAT0000568	rno-miR-330-3p	Col6a1	294337	ENSRNOG00000001249	2	1	0	0	0	0	0	2	0	2
MIMAT0000568	rno-miR-330-3p	Cnppd1	316530	ENSRNOG00000018325	2	1	0	0	0	0	0	2	0	2
MIMAT0000568	rno-miR-330-3p	Cnbp	64530	ENSRNOG00000010239	2	0	1	0	0	0	0	2	0	2
MIMAT0000568	rno-miR-330-3p	Cmas	312826	ENSRNOG00000013816	0	1	1	0	0	0	0	2	0	2
MIMAT0000568	rno-miR-330-3p	Cd24	25145	ENSRNOG00000000321	2	0	1	0	0	0	0	2	0	2
MIMAT0000568	rno-miR-330-3p	Ccnd3	25193	ENSRNOG00000050258	4	0	0	1	0	0	0	2	0	2
MIMAT0000568	rno-miR-330-3p	Btg1	29618	ENSRNOG00000004284	2	0	1	0	0	0	0	2	0	2
MIMAT0000568	rno-miR-330-3p	Armcx6	100910388	ENSRNOG00000037707	2	1	0	0	0	0	0	2	0	2
MIMAT0000568	rno-miR-330-3p	Andpro	25030	ENSRNOG00000031840	0	1	1	0	0	0	0	2	0	2
MIMAT0000568	rno-miR-330-3p	Add3	25230	ENSRNOG00000012820	2	0	0	1	0	0	0	2	0	2
MIMAT0000568	rno-miR-330-3p	Abhd2	293050	ENSRNOG00000017120	2	0	0	1	0	0	0	2	0	2
MIMAT0000550	rno-miR-323-3p	Zfp36	79426	ENSRNOG00000058388	0	0	1	1	0	0	0	2	0	2
MIMAT0000550	rno-miR-323-3p	Ublcp1	360514	ENSRNOG00000004477	2	0	1	0	0	0	0	2	0	2
MIMAT0000550	rno-miR-323-3p	Tpp2	81815	ENSRNOG00000011194	0	0	1	1	0	0	0	2	0	2
MIMAT0000550	rno-miR-323-3p	Tmpo	25359	ENSRNOG00000008797	2	0	1	0	0	0	0	2	0	2
MIMAT0000550	rno-miR-323-3p	Tmeff2	363228	ENSRNOG00000016623	2	0	0	1	0	0	0	2	0	2
MIMAT0000550	rno-miR-323-3p	Tgfa	24827	ENSRNOG00000016182	2	0	1	0	0	0	0	2	0	2
MIMAT0000550	rno-miR-323-3p	Tcp1	24818	ENSRNOG00000014160	0	1	1	0	0	0	0	2	0	2
MIMAT0000550	rno-miR-323-3p	Tbl1xr1	365755	ENSRNOG00000011216	2	0	0	1	0	0	0	2	0	2
MIMAT0000550	rno-miR-323-3p	Sumo1	301442	ENSRNOG00000016133	2	0	1	0	0	0	0	2	0	2
MIMAT0000550	rno-miR-323-3p	Slc12a2	83629	ENSRNOG00000015971	2	0	1	0	0	0	0	2	0	2
MIMAT0000550	rno-miR-323-3p	Pum1	362609	ENSRNOG00000011709	2	0	0	1	0	0	0	2	0	2
MIMAT0000550	rno-miR-323-3p	Prpf4b	291078	ENSRNOG00000016705	0	0	1	1	0	0	0	2	0	2
MIMAT0000550	rno-miR-323-3p	Ppp4r2	297486	ENSRNOG00000024647	2	0	0	1	0	0	0	2	0	2
MIMAT0000550	rno-miR-323-3p	Pou4f2	171355	ENSRNOG00000012167	4	0	0	1	0	0	0	2	0	2
MIMAT0000550	rno-miR-323-3p	Phf12	303274	ENSRNOG00000009566	2	0	0	1	0	0	0	2	0	2
MIMAT0000550	rno-miR-323-3p	Per2	63840	ENSRNOG00000020254	0	0	1	1	0	0	0	2	0	2
MIMAT0000550	rno-miR-323-3p	Pbx3	311876	ENSRNOG00000022162	2	0	0	1	0	0	0	2	0	2
MIMAT0000550	rno-miR-323-3p	Msl3	317464	ENSRNOG00000004016	2	0	1	0	0	0	0	2	0	2
MIMAT0000550	rno-miR-323-3p	Mme	24590	ENSRNOG00000009514	0	0	1	1	0	0	0	2	0	2
MIMAT0000550	rno-miR-323-3p	Marcksl1	100911122	ENSRNOG00000009113	2	1	0	0	0	0	0	2	0	2
MIMAT0000550	rno-miR-323-3p	Klf11	313994	ENSRNOG00000054259	0	0	1	1	0	0	0	2	0	2
MIMAT0000550	rno-miR-323-3p	Hnrnpk	117282	ENSRNOG00000019113	2	0	2	0	0	0	0	2	0	2
MIMAT0000550	rno-miR-323-3p	Ggnbp2	360584	ENSRNOG00000027860	2	0	1	0	0	0	0	2	0	2
MIMAT0000550	rno-miR-323-3p	Fmr1	24948	ENSRNOG00000057464	0	0	1	1	0	0	0	2	0	2
MIMAT0000550	rno-miR-323-3p	Fbxo8	306436	ENSRNOG00000010502	2	0	0	1	0	0	0	2	0	2
MIMAT0000550	rno-miR-323-3p	Fam135a	367235	ENSRNOG00000013587	2	0	0	1	0	0	0	2	0	2
MIMAT0000550	rno-miR-323-3p	Dnajc6	313409	ENSRNOG00000052887	2	0	0	1	0	0	0	2	0	2
MIMAT0000550	rno-miR-323-3p	Ccl2	24770	ENSRNOG00000007159	2	0	1	0	0	0	0	2	0	2
MIMAT0000550	rno-miR-323-3p	Cand1	117152	ENSRNOG00000007834	0	1	1	0	0	0	0	2	0	2
MIMAT0000550	rno-miR-323-3p	Cald1	25687	ENSRNOG00000010233	0	0	1	1	0	0	0	2	0	2
MIMAT0000550	rno-miR-323-3p	Calb1	83839	ENSRNOG00000007456	0	0	1	1	0	0	0	2	0	2
MIMAT0000550	rno-miR-323-3p	Bet1	29631	ENSRNOG00000011008	2	0	1	0	0	0	0	2	0	2
MIMAT0000550	rno-miR-323-3p	Atp1b1	25650	ENSRNOG00000002934	2	0	1	0	0	0	0	2	0	2
MIMAT0000550	rno-miR-323-3p	Atp11a	306600	ENSRNOG00000017154	2	0	0	1	0	0	0	2	0	2
MIMAT0000550	rno-miR-323-3p	Anxa7	155423	ENSRNOG00000007136	0	0	1	1	0	0	0	2	0	2
MIMAT0000550	rno-miR-323-3p	Acsl6	117243	ENSRNOG00000026745	0	0	1	1	0	0	0	2	0	2
MIMAT0000550	rno-miR-323-3p		287716	ENSRNOG00000051344	2	0	1	0	0	0	0	2	0	2
MIMAT0017285	rno-miR-466b-3p	Zfp503	305687	ENSRNOG00000014237	2	0	0	1	0	0	0	2	0	2
MIMAT0017285	rno-miR-466b-3p	Wdr43	362703	ENSRNOG00000026316	4	0	0	1	0	0	0	2	0	2
MIMAT0017285	rno-miR-466b-3p	Ube3a	361585	ENSRNOG00000015734	4	0	0	1	0	0	0	2	0	2
MIMAT0017285	rno-miR-466b-3p	Stag2	313304	ENSRNOG00000029885	2	0	0	1	0	0	0	2	0	2
MIMAT0017285	rno-miR-466b-3p	Spryd3	315327	ENSRNOG00000010793	2	0	0	1	0	0	0	2	0	2
MIMAT0017285	rno-miR-466b-3p	Son	304092	ENSRNOG00000002021	2	0	0	1	0	0	0	2	0	2
MIMAT0017285	rno-miR-466b-3p	Snx27	260323	ENSRNOG00000020893	4	0	0	2	0	0	0	2	0	2
MIMAT0017285	rno-miR-466b-3p	Six6	314221	ENSRNOG00000006296	2	0	0	1	0	0	0	2	0	2
MIMAT0017285	rno-miR-466b-3p	Six4	299138	ENSRNOG00000007250	2	0	0	1	0	0	0	2	0	2
MIMAT0017285	rno-miR-466b-3p	Setd5	297514	ENSRNOG00000007472	2	0	0	1	0	0	0	2	0	2
MIMAT0017285	rno-miR-466b-3p	Rassf1	363140	ENSRNOG00000021548	2	0	0	1	0	0	0	2	0	2
MIMAT0017285	rno-miR-466b-3p	Ppp1r9b	84686	ENSRNOG00000052113	4	0	0	1	0	0	0	2	0	2
MIMAT0017285	rno-miR-466b-3p	Nrg1	112400	ENSRNOG00000010392	4	0	0	1	0	0	0	2	0	2
MIMAT0017285	rno-miR-466b-3p	Ncoa1	313929	ENSRNOG00000004068	4	0	0	1	0	0	0	2	0	2
MIMAT0017285	rno-miR-466b-3p	Mtmr3	305482	ENSRNOG00000007120	2	0	0	1	0	0	0	2	0	2
MIMAT0017285	rno-miR-466b-3p	Map3k4	308106	ENSRNOG00000017419	2	0	0	1	0	0	0	2	0	2
MIMAT0017285	rno-miR-466b-3p	Lrrtm2	685472	ENSRNOG00000047085	2	0	0	1	0	0	0	2	0	2
MIMAT0017285	rno-miR-466b-3p	Lmo4	362051	ENSRNOG00000009205	2	0	0	1	0	0	0	2	0	2
MIMAT0017285	rno-miR-466b-3p	Lemd3	680066	ENSRNOG00000024027	2	0	0	1	0	0	0	2	0	2
MIMAT0017285	rno-miR-466b-3p	Klf3	114845	ENSRNOG00000002163	2	0	0	1	0	0	0	2	0	2
MIMAT0017285	rno-miR-466b-3p	Klf15	85497	ENSRNOG00000017808	4	0	0	1	0	0	0	2	0	2
MIMAT0017285	rno-miR-466b-3p	Kif1b	117548	ENSRNOG00000057626	2	0	0	1	0	0	0	2	0	2
MIMAT0017285	rno-miR-466b-3p	Kctd4	691835	ENSRNOG00000050996	2	0	0	1	0	0	0	2	0	2
MIMAT0017285	rno-miR-466b-3p	Katnbl1	691543	ENSRNOG00000005814	2	0	0	1	0	0	0	2	0	2
MIMAT0017285	rno-miR-466b-3p	Kat6a	306571	ENSRNOG00000025174	4	0	0	1	0	0	0	2	0	2
MIMAT0017285	rno-miR-466b-3p	Jun	24516	ENSRNOG00000026293	2	0	0	1	0	0	0	2	0	2
MIMAT0017285	rno-miR-466b-3p	Jag1	29146	ENSRNOG00000007443	2	0	0	1	0	0	0	2	0	2
MIMAT0017285	rno-miR-466b-3p	Igf1	24482	ENSRNOG00000004517	2	0	0	2	0	0	0	2	0	2
MIMAT0017285	rno-miR-466b-3p	Gtf2b	81673	ENSRNOG00000011135	2	0	0	1	0	0	0	2	0	2
MIMAT0017285	rno-miR-466b-3p	Fam91a1	689997	ENSRNOG00000008271	2	0	0	1	0	0	0	2	0	2
MIMAT0017285	rno-miR-466b-3p	Csnk1g3	64823	ENSRNOG00000016677	2	0	0	1	0	0	0	2	0	2
MIMAT0017285	rno-miR-466b-3p	Crem	25620	ENSRNOG00000014900	2	0	0	3	0	0	0	2	0	2
MIMAT0017285	rno-miR-466b-3p	Cnr1	25248	ENSRNOG00000008223	2	0	0	1	0	0	0	2	0	2
MIMAT0017285	rno-miR-466b-3p	Cltc	54241	ENSRNOG00000004291	4	0	0	1	0	0	0	2	0	2
MIMAT0017285	rno-miR-466b-3p	Birc6	313876	ENSRNOG00000027191	4	0	0	1	0	0	0	2	0	2
MIMAT0017285	rno-miR-466b-3p	Bcl6	303836	ENSRNOG00000001843	2	0	0	1	0	0	0	2	0	2
MIMAT0017285	rno-miR-466b-3p	Api5	362170	ENSRNOG00000009689	2	0	0	1	0	0	0	2	0	2
MIMAT0017285	rno-miR-466b-3p	Acsl4	113976	ENSRNOG00000019180	2	0	0	1	0	0	0	2	0	2
MIMAT0017197	rno-miR-383-3p	Bdnf	24225	ENSRNOG00000047466	2	0	0	1	0	0	0	2	0	2
MIMAT0012860	rno-miR-496-3p	Mpzl1	360871	ENSRNOG00000003248	0	0	1	1	0	0	0	2	0	2
MIMAT0005310	rno-miR-384-3p	Ptn	24924	ENSRNOG00000011946	0	0	1	1	0	0	0	2	0	2
MIMAT0005310	rno-miR-384-3p	Prkca	24680	ENSRNOG00000003491	0	1	0	1	0	0	0	2	0	2
MIMAT0005310	rno-miR-384-3p	LOC686087	317312	ENSRNOG00000002332	0	0	1	1	0	0	0	2	0	2
MIMAT0005310	rno-miR-384-3p	Ddah2	294239	ENSRNOG00000000842	0	1	1	0	0	0	0	2	0	2
MIMAT0005310	rno-miR-384-3p	Cdkn2b	25164	ENSRNOG00000006735	0	1	1	0	0	0	0	2	0	2
MIMAT0005310	rno-miR-384-3p	Ambn	25376	ENSRNOG00000003718	0	0	2	1	0	0	0	2	0	2
MIMAT0005310	rno-miR-384-3p	Acsm4	353317	ENSRNOG00000014726	0	1	0	1	0	0	0	2	0	2
MIMAT0004726	rno-miR-101a-5p	Ube2d3	81920	ENSRNOG00000013741	0	0	2	1	0	0	0	2	0	2
MIMAT0004726	rno-miR-101a-5p	Ptpra	25167	ENSRNOG00000021223	0	0	1	1	0	0	0	2	0	2
MIMAT0004726	rno-miR-101a-5p	Mnda	304988	ENSRNOG00000003486	0	1	1	0	0	0	0	2	0	2
MIMAT0004726	rno-miR-101a-5p	Ipo7	308939	ENSRNOG00000010427	2	0	0	1	0	0	0	2	0	2
MIMAT0004726	rno-miR-101a-5p	Cpne8	362988	ENSRNOG00000026128	0	1	0	1	0	0	0	2	0	2
MIMAT0004726	rno-miR-101a-5p	Casp3	25402	ENSRNOG00000010475	0	0	1	1	0	0	0	2	0	2
MIMAT0003204	rno-miR-409a-5p	Rgn	25106	ENSRNOG00000007949	0	0	1	1	0	0	0	2	0	2
MIMAT0003195	rno-miR-376b-5p	Zfp354a	24522	ENSRNOG00000003634	0	0	2	1	0	0	0	2	0	2
MIMAT0003195	rno-miR-376b-5p	Wee1	308937	ENSRNOG00000010017	0	0	1	1	0	0	0	2	0	2
MIMAT0003195	rno-miR-376b-5p	Stmn1	29332	ENSRNOG00000016810	0	0	1	1	0	0	0	2	0	2
MIMAT0003195	rno-miR-376b-5p	Rwdd4	502084	ENSRNOG00000022500	0	0	1	1	0	0	0	2	0	2
MIMAT0003195	rno-miR-376b-5p	RSA-14-44	297173	ENSRNOG00000042954	0	0	1	1	0	0	0	2	0	2
MIMAT0003195	rno-miR-376b-5p	Rnase4	56759	ENSRNOG00000025625	0	0	1	1	0	0	0	2	0	2
MIMAT0003195	rno-miR-376b-5p	Rbm47	305340	ENSRNOG00000002408	0	0	1	1	0	0	0	2	0	2
MIMAT0003195	rno-miR-376b-5p	Psma5	29672	ENSRNOG00000019868	0	1	1	0	0	0	0	2	0	2
MIMAT0003195	rno-miR-376b-5p	Np4	286958	ENSRNOG00000028707	0	0	2	1	0	0	0	2	0	2
MIMAT0003195	rno-miR-376b-5p	Alox5ap	29624	ENSRNOG00000000907	0	1	1	0	0	0	0	2	0	2
MIMAT0003193	rno-miR-494-3p	Zfp207	303763	ENSRNOG00000000236	2	1	0	0	0	0	0	2	0	2
MIMAT0003193	rno-miR-494-3p	Wipf1	117538	ENSRNOG00000018406	0	0	1	1	0	0	0	2	0	2
MIMAT0003193	rno-miR-494-3p	Uts2	29180	ENSRNOG00000018393	0	1	1	0	0	0	0	2	0	2
MIMAT0003193	rno-miR-494-3p	Ugt8	50555	ENSRNOG00000009345	0	1	1	0	0	0	0	2	0	2
MIMAT0003193	rno-miR-494-3p	Ubp1	301038	ENSRNOG00000009729	2	0	0	1	0	0	0	2	0	2
MIMAT0003193	rno-miR-494-3p	Tgif1	316742	ENSRNOG00000015906	0	1	1	0	0	0	0	2	0	2
MIMAT0003193	rno-miR-494-3p	Tbk1	299827	ENSRNOG00000005528	0	1	0	1	0	0	0	2	0	2
MIMAT0003193	rno-miR-494-3p	Tacc1	306562	ENSRNOG00000016423	2	0	0	1	0	0	0	2	0	2
MIMAT0003193	rno-miR-494-3p	Slc5a7	85426	ENSRNOG00000010597	0	0	1	1	0	0	0	2	0	2
MIMAT0003193	rno-miR-494-3p	Rb1cc1	312927	ENSRNOG00000006833	2	0	0	1	0	0	0	2	0	2
MIMAT0003193	rno-miR-494-3p	Rab38	252916	ENSRNOG00000016769	0	1	1	0	0	0	0	2	0	2
MIMAT0003193	rno-miR-494-3p	Prl2a1	116474	ENSRNOG00000016463	0	1	1	0	0	0	0	2	0	2
MIMAT0003193	rno-miR-494-3p	Phf8	317425	ENSRNOG00000002708	2	0	0	1	0	0	0	2	0	2
MIMAT0003193	rno-miR-494-3p	Nadk	100125370	ENSRNOG00000016936	2	0	0	1	0	0	0	2	0	2
MIMAT0003193	rno-miR-494-3p	Morf4l2	317413	ENSRNOG00000002389	2	0	1	0	0	0	0	2	0	2
MIMAT0003193	rno-miR-494-3p	Map2k6	114495	ENSRNOG00000004437	0	0	1	1	0	0	0	2	0	2
MIMAT0003193	rno-miR-494-3p	Kat6a	306571	ENSRNOG00000025174	0	1	0	1	0	0	0	2	0	2
MIMAT0003193	rno-miR-494-3p	Jund	24518	ENSRNOG00000019568	0	0	1	1	0	0	0	2	0	2
MIMAT0003193	rno-miR-494-3p	Hmgcs1	29637	ENSRNOG00000016552	2	0	1	0	0	0	0	2	0	2
MIMAT0003193	rno-miR-494-3p	Gabra5	29707	ENSRNOG00000010803	0	0	2	1	0	0	0	2	0	2
MIMAT0003193	rno-miR-494-3p	Elf2	361944	ENSRNOG00000010815	2	0	0	1	0	0	0	2	0	2
MIMAT0003193	rno-miR-494-3p	Elf1	85424	ENSRNOG00000011762	0	1	0	1	0	0	0	2	0	2
MIMAT0003193	rno-miR-494-3p	Dennd6a	306229	ENSRNOG00000011636	2	0	0	1	0	0	0	2	0	2
MIMAT0003193	rno-miR-494-3p	Cks1b	499655	ENSRNOG00000042561	2	0	0	1	0	0	0	2	0	2
MIMAT0003193	rno-miR-494-3p	Apln	58812	ENSRNOG00000003984	0	0	1	1	0	0	0	2	0	2
MIMAT0001549	rno-miR-365-3p	Zfp644	305127	ENSRNOG00000002112	2	0	0	1	0	0	0	2	0	2
MIMAT0001549	rno-miR-365-3p	Ywhah	25576	ENSRNOG00000055471	2	0	0	1	0	0	0	2	0	2
MIMAT0001549	rno-miR-365-3p	Usp33	310960	ENSRNOG00000011294	2	0	0	1	0	0	0	2	0	2
MIMAT0001549	rno-miR-365-3p	Tyms	29261	ENSRNOG00000037225	0	1	0	1	0	0	0	2	0	2
MIMAT0001549	rno-miR-365-3p	Trhde	366894	ENSRNOG00000005278	2	0	0	1	0	0	0	2	0	2
MIMAT0001549	rno-miR-365-3p	Tcp11l2	314683	ENSRNOG00000007587	2	0	1	0	0	0	0	2	0	2
MIMAT0001549	rno-miR-365-3p	Socs5	500616	ENSRNOG00000028504	2	0	0	1	0	0	0	2	0	2
MIMAT0001549	rno-miR-365-3p	Prpf40a	295607	ENSRNOG00000004864	2	0	0	1	0	0	0	2	0	2
MIMAT0001549	rno-miR-365-3p	Plcb4	25031	ENSRNOG00000033119	2	0	1	0	0	0	0	2	0	2
MIMAT0001549	rno-miR-365-3p	Pax6	25509	ENSRNOG00000004410	2	0	1	0	0	0	0	2	0	2
MIMAT0001549	rno-miR-365-3p	Oxr1	117520	ENSRNOG00000056487	2	0	0	2	0	0	0	2	0	2
MIMAT0001549	rno-miR-365-3p	Mylk	288057	ENSRNOG00000002215	2	0	0	1	0	0	0	2	0	2
MIMAT0001549	rno-miR-365-3p	Mylip	306825	ENSRNOG00000017579	2	0	0	1	0	0	0	2	0	2
MIMAT0001549	rno-miR-365-3p	Mrpl47	294963	ENSRNOG00000011639	2	0	0	1	0	0	0	2	0	2
MIMAT0001549	rno-miR-365-3p	MGC112830	361178	ENSRNOG00000019222	2	0	1	0	0	0	0	2	0	2
MIMAT0001549	rno-miR-365-3p	Kcnh2	117018	ENSRNOG00000009872	2	1	0	0	0	0	0	2	0	2
MIMAT0001549	rno-miR-365-3p	Ing3	312154	ENSRNOG00000005496	2	0	1	0	0	0	0	2	0	2
MIMAT0001549	rno-miR-365-3p	Hhip	291936	ENSRNOG00000018268	2	0	0	1	0	0	0	2	0	2
MIMAT0001549	rno-miR-365-3p	Grb7	84427	ENSRNOG00000006990	2	0	1	0	0	0	0	2	0	2
MIMAT0001549	rno-miR-365-3p	Fam91a1	689997	ENSRNOG00000008271	2	0	0	1	0	0	0	2	0	2
MIMAT0001549	rno-miR-365-3p	Fam53a	305461	ENSRNOG00000017548	2	1	0	0	0	0	0	2	0	2
MIMAT0001549	rno-miR-365-3p	Dlx3	287638	ENSRNOG00000004278	2	0	0	1	0	0	0	2	0	2
MIMAT0001549	rno-miR-365-3p	Dcun1d5	315405	ENSRNOG00000008390	2	0	1	0	0	0	0	2	0	2
MIMAT0001549	rno-miR-365-3p	Csk	315707	ENSRNOG00000019374	2	0	1	0	0	0	0	2	0	2
MIMAT0001549	rno-miR-365-3p	Creb5	500131	ENSRNOG00000008622	2	0	0	1	0	0	0	2	0	2
MIMAT0001549	rno-miR-365-3p	Arrb2	25388	ENSRNOG00000019308	2	0	0	1	0	0	0	2	0	2
MIMAT0001549	rno-miR-365-3p	Ankrd17	289521	ENSRNOG00000002940	2	0	0	1	0	0	0	2	0	2
MIMAT0001549	rno-miR-365-3p	Aldob	24190	ENSRNOG00000006807	0	2	1	0	0	0	0	2	0	2
MIMAT0001549	rno-miR-365-3p	Adm	25026	ENSRNOG00000027030	2	0	1	0	0	0	0	2	0	2
MIMAT0001549	rno-miR-365-3p	Add3	25230	ENSRNOG00000012820	0	1	0	1	0	0	0	2	0	2
MIMAT0000902	rno-miR-300-3p	Znrf2	362367	ENSRNOG00000049057	4	0	0	1	0	0	0	2	0	2
MIMAT0000902	rno-miR-300-3p	Zfp46	298558	ENSRNOG00000049975	4	0	0	1	0	0	0	2	0	2
MIMAT0000902	rno-miR-300-3p	Zc3h6	311415	ENSRNOG00000026277	2	0	0	1	0	0	0	2	0	2
MIMAT0000902	rno-miR-300-3p	Zbtb44	363035	ENSRNOG00000005578	0	0	1	1	0	0	0	2	0	2
MIMAT0000902	rno-miR-300-3p	Vps35	25479	ENSRNOG00000017612	2	0	0	1	0	0	0	2	0	2
MIMAT0000902	rno-miR-300-3p	Usp14	291796	ENSRNOG00000014981	2	0	1	0	0	0	0	2	0	2
MIMAT0000902	rno-miR-300-3p	Ubc	50522	ENSRNOG00000028756	2	0	2	0	0	0	0	2	0	2
MIMAT0000902	rno-miR-300-3p	Tspan7	363447	ENSRNOG00000003229	2	0	0	1	0	0	0	2	0	2
MIMAT0000902	rno-miR-300-3p	Tshz3	308523	ENSRNOG00000013938	2	0	0	1	0	0	0	2	0	2
MIMAT0000902	rno-miR-300-3p	Tmem243	499990	ENSRNOG00000042758	2	0	0	1	0	0	0	2	0	2
MIMAT0000902	rno-miR-300-3p	Tmem184a	304325	ENSRNOG00000001275	2	1	0	0	0	0	0	2	0	2
MIMAT0000902	rno-miR-300-3p	Taldo1	83688	ENSRNOG00000018367	2	0	1	0	0	0	0	2	0	2
MIMAT0000902	rno-miR-300-3p	Syt11	60568	ENSRNOG00000020279	2	0	2	0	0	0	0	2	0	2
MIMAT0000902	rno-miR-300-3p	Susd3	306810	ENSRNOG00000016525	2	1	0	0	0	0	0	2	0	2
MIMAT0000902	rno-miR-300-3p	Spata22	360565	ENSRNOG00000037307	2	1	0	0	0	0	0	2	0	2
MIMAT0000902	rno-miR-300-3p	Sp4	25162	ENSRNOG00000005472	2	0	1	0	0	0	0	2	0	2
MIMAT0000902	rno-miR-300-3p	Sox10	29361	ENSRNOG00000011305	2	0	1	0	0	0	0	2	0	2
MIMAT0000902	rno-miR-300-3p	Slc17a6	84487	ENSRNOG00000016147	2	0	1	0	0	0	0	2	0	2
MIMAT0000902	rno-miR-300-3p	Senp6	300860	ENSRNOG00000024336	2	0	0	1	0	0	0	2	0	2
MIMAT0000902	rno-miR-300-3p	Sclt1	266809	ENSRNOG00000014139	2	1	0	0	0	0	0	2	0	2
MIMAT0000902	rno-miR-300-3p	Rgs7	54296	ENSRNOG00000021984	2	0	1	0	0	0	0	2	0	2
MIMAT0000902	rno-miR-300-3p	RGD1563222	362175	ENSRNOG00000010963	2	1	0	0	0	0	0	2	0	2
MIMAT0000902	rno-miR-300-3p	RGD1561897	246332	ENSRNOG00000002941	2	0	1	0	0	0	0	2	0	2
MIMAT0000902	rno-miR-300-3p	Rab6b	363123	ENSRNOG00000009198	2	0	0	1	0	0	0	2	0	2
MIMAT0000902	rno-miR-300-3p	Ptprm	29616	ENSRNOG00000011700	2	0	0	1	0	0	0	2	0	2
MIMAT0000902	rno-miR-300-3p	Psbpc2	293731	ENSRNOG00000020301	0	1	1	0	0	0	0	2	0	2
MIMAT0000902	rno-miR-300-3p	Ppp2r2d	246255	ENSRNOG00000016940	2	0	1	0	0	0	0	2	0	2
MIMAT0000902	rno-miR-300-3p	Poldip2	287544	ENSRNOG00000009252	2	0	0	1	0	0	0	2	0	2
MIMAT0000902	rno-miR-300-3p	Pja2	192256	ENSRNOG00000015528	2	0	1	0	0	0	0	2	0	2
MIMAT0000902	rno-miR-300-3p	Pak3	29433	ENSRNOG00000004676	2	0	1	0	0	0	0	2	0	2
MIMAT0000902	rno-miR-300-3p	Paip2	361309	ENSRNOG00000019934	2	0	1	0	0	0	0	2	0	2
MIMAT0000902	rno-miR-300-3p	Padi4	29512	ENSRNOG00000006855	2	1	0	0	0	0	0	2	0	2
MIMAT0000902	rno-miR-300-3p	Oxr1	117520	ENSRNOG00000056487	2	0	0	1	0	0	0	2	0	2
MIMAT0000902	rno-miR-300-3p	Ngfrap1	117089	ENSRNOG00000028822	0	1	2	0	0	0	0	2	0	2
MIMAT0000902	rno-miR-300-3p	Nck2	316369	ENSRNOG00000017155	2	0	0	1	0	0	0	2	0	2
MIMAT0000902	rno-miR-300-3p	LOC688963	288088	ENSRNOG00000002721	2	1	0	0	0	0	0	2	0	2
MIMAT0000902	rno-miR-300-3p	Krcc1	312437	ENSRNOG00000007124	2	0	1	0	0	0	0	2	0	2
MIMAT0000902	rno-miR-300-3p	Kprp	432393	ENSRNOG00000028865	2	0	1	0	0	0	0	2	0	2
MIMAT0000902	rno-miR-300-3p	Klhl20	304920	ENSRNOG00000002875	2	0	0	1	0	0	0	2	0	2
MIMAT0000902	rno-miR-300-3p	Kcnh3	27150	ENSRNOG00000057315	2	1	0	0	0	0	0	2	0	2
MIMAT0000902	rno-miR-300-3p	Ift74	313365	ENSRNOG00000008075	2	1	0	0	0	0	0	2	0	2
MIMAT0000902	rno-miR-300-3p	H3f3b	117056	ENSRNOG00000006532	2	0	1	0	0	0	0	2	0	2
MIMAT0000902	rno-miR-300-3p	Gnpda2	289608	ENSRNOG00000002177	2	0	0	1	0	0	0	2	0	2
MIMAT0000902	rno-miR-300-3p	Filip1l	304020	ENSRNOG00000001645	2	1	0	0	0	0	0	2	0	2
MIMAT0000902	rno-miR-300-3p	Dmrtc1c1	363483	ENSRNOG00000037923	4	0	1	0	0	0	0	2	0	2
MIMAT0000902	rno-miR-300-3p	Dek	306817	ENSRNOG00000016152	2	0	0	1	0	0	0	2	0	2
MIMAT0000902	rno-miR-300-3p	Csmd3	314942	ENSRNOG00000004937	2	1	0	0	0	0	0	2	0	2
MIMAT0000902	rno-miR-300-3p	Cmtr2	292016	ENSRNOG00000017102	2	0	0	1	0	0	0	2	0	2
MIMAT0000902	rno-miR-300-3p	Celf1	362160	ENSRNOG00000010379	2	0	1	0	0	0	0	2	0	2
MIMAT0000902	rno-miR-300-3p	Ceacam10	287009	ENSRNOG00000046222	2	0	1	0	0	0	0	2	0	2
MIMAT0000902	rno-miR-300-3p	Cdkn1b	83571	ENSRNOG00000007249	2	0	1	0	0	0	0	2	0	2
MIMAT0000902	rno-miR-300-3p	Amd1	81640	ENSRNOG00000000585	2	0	1	0	0	0	0	2	0	2
MIMAT0000843	rno-miR-137-3p	Zmynd11	291259	ENSRNOG00000014670	2	0	1	0	0	0	0	2	0	2
MIMAT0000843	rno-miR-137-3p	Zfp385d	305691	ENSRNOG00000014661	2	0	0	1	0	0	0	2	0	2
MIMAT0000843	rno-miR-137-3p	Zfp36l2	298765	ENSRNOG00000005067	4	0	0	1	0	0	0	2	0	2
MIMAT0000843	rno-miR-137-3p	Zfp217	311764	ENSRNOG00000021787	2	0	0	1	0	0	0	2	0	2
MIMAT0000843	rno-miR-137-3p	Zfp143	361627	ENSRNOG00000010087	2	0	1	0	0	0	0	2	0	2
MIMAT0000843	rno-miR-137-3p	Zdhhc21	298184	ENSRNOG00000010484	2	1	0	0	0	0	0	2	0	2
MIMAT0000843	rno-miR-137-3p	Zbtb7a	117107	ENSRNOG00000020161	2	0	0	1	0	0	0	2	0	2
MIMAT0000843	rno-miR-137-3p	Ythdc1	170956	ENSRNOG00000001996	2	0	1	0	0	0	0	2	0	2
MIMAT0000843	rno-miR-137-3p	Wsb1	303336	ENSRNOG00000012929	2	0	1	0	0	0	0	2	0	2
MIMAT0000843	rno-miR-137-3p	Wbp1l	309456	ENSRNOG00000020020	2	0	0	1	0	0	0	2	0	2
MIMAT0000843	rno-miR-137-3p	Unc79	314401	ENSRNOG00000008728	0	1	0	1	0	0	0	2	0	2
MIMAT0000843	rno-miR-137-3p	Ulk2	303206	ENSRNOG00000002763	2	0	0	1	0	0	0	2	0	2
MIMAT0000843	rno-miR-137-3p	Ugp2	289827	ENSRNOG00000008079	2	0	1	0	0	0	0	2	0	2
MIMAT0000843	rno-miR-137-3p	Ugcg	83626	ENSRNOG00000015644	2	0	0	1	0	0	0	2	0	2
MIMAT0000843	rno-miR-137-3p	Ubxn2a	685859	ENSRNOG00000004950	4	0	0	1	0	0	0	2	0	2
MIMAT0000843	rno-miR-137-3p	Ube2k	289623	ENSRNOG00000027088	2	0	0	1	0	0	0	2	0	2
MIMAT0000843	rno-miR-137-3p	Ube2g2	294331	ENSRNOG00000001222	2	0	0	1	0	0	0	2	0	2
MIMAT0000843	rno-miR-137-3p	Ube2g1	64631	ENSRNOG00000010041	4	0	0	1	0	0	0	2	0	2
MIMAT0000843	rno-miR-137-3p	Twist1	85489	ENSRNOG00000011101	2	0	1	0	0	0	0	2	0	2
MIMAT0000843	rno-miR-137-3p	Tut1	499314	ENSRNOG00000020047	0	1	1	0	0	0	0	2	0	2
MIMAT0000843	rno-miR-137-3p	Tssk1b	288358	ENSRNOG00000032856	2	0	1	0	0	0	0	2	0	2
MIMAT0000843	rno-miR-137-3p	Traf3	362788	ENSRNOG00000008145	2	0	0	1	0	0	0	2	0	2
MIMAT0000843	rno-miR-137-3p	Tnrc6b	192178	ENSRNOG00000024907	2	0	0	1	0	0	0	2	0	2
MIMAT0000843	rno-miR-137-3p	Tmem55a	362490	ENSRNOG00000006697	2	0	1	0	0	0	0	2	0	2
MIMAT0000843	rno-miR-137-3p	Tbx18	315870	ENSRNOG00000010685	4	0	0	1	0	0	0	2	0	2
MIMAT0000843	rno-miR-137-3p	Syndig1	362235	ENSRNOG00000031536	4	0	1	0	0	0	0	2	0	2
MIMAT0000843	rno-miR-137-3p	Swt1	289088	ENSRNOG00000032258	2	0	0	1	0	0	0	2	0	2
MIMAT0000843	rno-miR-137-3p	Stk40	360230	ENSRNOG00000025679	4	0	0	1	0	0	0	2	0	2
MIMAT0000843	rno-miR-137-3p	Ss18	361295	ENSRNOG00000016800	4	0	0	1	0	0	0	2	0	2
MIMAT0000843	rno-miR-137-3p	Sptlc1	361213	ENSRNOG00000010882	2	0	0	1	0	0	0	2	0	2
MIMAT0000843	rno-miR-137-3p	Snrk	170837	ENSRNOG00000004050	2	0	0	1	0	0	0	2	0	2
MIMAT0000843	rno-miR-137-3p	Slc6a9	116509	ENSRNOG00000019484	2	0	0	1	0	0	0	2	0	2
MIMAT0000843	rno-miR-137-3p	Slc46a3	288454	ENSRNOG00000000937	2	0	0	1	0	0	0	2	0	2
MIMAT0000843	rno-miR-137-3p	Slc43a2	287532	ENSRNOG00000003835	2	0	0	1	0	0	0	2	0	2
MIMAT0000843	rno-miR-137-3p	Slc35a4	257647	ENSRNOG00000002908	2	0	0	1	0	0	0	2	0	2
MIMAT0000843	rno-miR-137-3p	Slc30a4	64469	ENSRNOG00000000170	2	0	0	1	0	0	0	2	0	2
MIMAT0000843	rno-miR-137-3p	Slc25a5	25176	ENSRNOG00000039980	2	0	1	0	0	0	0	2	0	2
MIMAT0000843	rno-miR-137-3p	Slc19a2	289175	ENSRNOG00000002839	2	1	0	0	0	0	0	2	0	2
MIMAT0000843	rno-miR-137-3p	Slc16a6	303772	ENSRNOG00000000245	2	2	0	0	0	0	0	2	0	2
MIMAT0000843	rno-miR-137-3p	Slc12a2	83629	ENSRNOG00000015971	4	0	0	1	0	0	0	2	0	2
MIMAT0000843	rno-miR-137-3p	Shroom2	317435	ENSRNOG00000024322	2	0	0	1	0	0	0	2	0	2
MIMAT0000843	rno-miR-137-3p	Sh3bp5	117186	ENSRNOG00000052391	2	0	0	1	0	0	0	2	0	2
MIMAT0000843	rno-miR-137-3p	Sgcg	305941	ENSRNOG00000014603	2	0	0	1	0	0	0	2	0	2
MIMAT0000843	rno-miR-137-3p	Serpini1	116459	ENSRNOG00000010248	2	1	0	0	0	0	0	2	0	2
MIMAT0000843	rno-miR-137-3p	Rwdd4	502084	ENSRNOG00000022500	2	0	0	1	0	0	0	2	0	2
MIMAT0000843	rno-miR-137-3p	Rreb1	306873	ENSRNOG00000015701	4	0	0	1	0	0	0	2	0	2
MIMAT0000843	rno-miR-137-3p	Rps13	161477	ENSRNOG00000028021	2	0	2	0	0	0	0	2	0	2
MIMAT0000843	rno-miR-137-3p	Rnf150	364983	ENSRNOG00000003479	2	0	0	1	0	0	0	2	0	2
MIMAT0000843	rno-miR-137-3p	Rhobtb1	309722	ENSRNOG00000000633	2	0	0	1	0	0	0	2	0	2
MIMAT0000843	rno-miR-137-3p	RGD1563888	360692	ENSRNOG00000001554	2	1	0	0	0	0	0	2	0	2
MIMAT0000843	rno-miR-137-3p	RGD1308601	307249	ENSRNOG00000017215	2	0	0	1	0	0	0	2	0	2
MIMAT0000843	rno-miR-137-3p	Rftn1	501095	ENSRNOG00000011321	2	0	0	1	0	0	0	2	0	2
MIMAT0000843	rno-miR-137-3p	Rab9a	84589	ENSRNOG00000030443	2	1	0	0	0	0	0	2	0	2
MIMAT0000843	rno-miR-137-3p	Pxn	360820	ENSRNOG00000001149	2	0	0	1	0	0	0	2	0	2
MIMAT0000843	rno-miR-137-3p	Ptpn5	29644	ENSRNOG00000013981	0	0	1	1	0	0	0	2	0	2
MIMAT0000843	rno-miR-137-3p	Ptpn4	246116	ENSRNOG00000002625	4	0	0	1	0	0	0	2	0	2
MIMAT0000843	rno-miR-137-3p	Ptn	24924	ENSRNOG00000011946	2	0	1	0	0	0	0	2	0	2
MIMAT0000843	rno-miR-137-3p	Pth	24694	ENSRNOG00000014318	0	1	1	0	0	0	0	2	0	2
MIMAT0000843	rno-miR-137-3p	Ptgfrn	29602	ENSRNOG00000015655	4	0	0	1	0	0	0	2	0	2
MIMAT0000843	rno-miR-137-3p	Prkab1	83803	ENSRNOG00000001142	2	0	0	1	0	0	0	2	0	2
MIMAT0000843	rno-miR-137-3p	Prdm1	309871	ENSRNOG00000000323	2	0	0	1	0	0	0	2	0	2
MIMAT0000843	rno-miR-137-3p	Ppp4r2	297486	ENSRNOG00000024647	4	0	0	1	0	0	0	2	0	2
MIMAT0000843	rno-miR-137-3p	Ppp1cb	25594	ENSRNOG00000004612	2	0	1	0	0	0	0	2	0	2
MIMAT0000843	rno-miR-137-3p	Ppcs	298490	ENSRNOG00000008572	2	0	1	0	0	0	0	2	0	2
MIMAT0000843	rno-miR-137-3p	Polr2c	361365	ENSRNOG00000015720	2	1	0	0	0	0	0	2	0	2
MIMAT0000843	rno-miR-137-3p	Plk2	83722	ENSRNOG00000011951	2	0	0	1	0	0	0	2	0	2
MIMAT0000843	rno-miR-137-3p	Pde7a	81744	ENSRNOG00000013048	2	0	0	1	0	0	0	2	0	2
MIMAT0000843	rno-miR-137-3p	Pdcd6	308061	ENSRNOG00000014485	2	0	0	1	0	0	0	2	0	2
MIMAT0000843	rno-miR-137-3p	Padi2	29511	ENSRNOG00000007574	2	0	0	1	0	0	0	2	0	2
MIMAT0000843	rno-miR-137-3p	Otud7b	310677	ENSRNOG00000042068	2	0	0	1	0	0	0	2	0	2
MIMAT0000843	rno-miR-137-3p	Nxt2	315352	ENSRNOG00000019168	2	0	0	1	0	0	0	2	0	2
MIMAT0000843	rno-miR-137-3p	Neurod4	288821	ENSRNOG00000008449	2	0	0	1	0	0	0	2	0	2
MIMAT0000843	rno-miR-137-3p	Neto1	307206	ENSRNOG00000014006	4	0	0	1	0	0	0	2	0	2
MIMAT0000843	rno-miR-137-3p	Necab3	311562	ENSRNOG00000016708	4	0	0	1	0	0	0	2	0	2
MIMAT0000843	rno-miR-137-3p	Nck1	300955	ENSRNOG00000014917	2	0	0	1	0	0	0	2	0	2
MIMAT0000843	rno-miR-137-3p	Nab2	314910	ENSRNOG00000008415	2	1	0	0	0	0	0	2	0	2
MIMAT0000843	rno-miR-137-3p	Naa15	310399	ENSRNOG00000012385	4	0	0	1	0	0	0	2	0	2
MIMAT0000843	rno-miR-137-3p	Mien1	360617	ENSRNOG00000007227	2	0	0	1	0	0	0	2	0	2
MIMAT0000843	rno-miR-137-3p	Mettl9	100302453	ENSRNOG00000025940	2	0	0	1	0	0	0	2	0	2
MIMAT0000843	rno-miR-137-3p	Med14	317343	ENSRNOG00000003792	2	0	0	1	0	0	0	2	0	2
MIMAT0000843	rno-miR-137-3p	Mbnl2	680445	ENSRNOG00000010737	2	0	0	1	0	0	0	2	0	2
MIMAT0000843	rno-miR-137-3p	Mark3	170577	ENSRNOG00000010330	2	1	0	0	0	0	0	2	0	2
MIMAT0000843	rno-miR-137-3p	Maml1	303101	ENSRNOG00000003268	2	0	0	1	0	0	0	2	0	2
MIMAT0000843	rno-miR-137-3p	Lrp12	314941	ENSRNOG00000004152	2	1	0	0	0	0	0	2	0	2
MIMAT0000843	rno-miR-137-3p	LOC100910531	311415	ENSRNOG00000026277	2	1	0	0	0	0	0	2	0	2
MIMAT0000843	rno-miR-137-3p	Lgr4	286994	ENSRNOG00000005715	2	0	1	0	0	0	0	2	0	2
MIMAT0000843	rno-miR-137-3p	Lbx1	499362	ENSRNOG00000025520	2	0	0	1	0	0	0	2	0	2
MIMAT0000843	rno-miR-137-3p	Kdm4a	313539	ENSRNOG00000019956	2	0	0	1	0	0	0	2	0	2
MIMAT0000843	rno-miR-137-3p	Kcnb2	117105	ENSRNOG00000028991	2	0	1	0	0	0	0	2	0	2
MIMAT0000843	rno-miR-137-3p	Jade1	310352	ENSRNOG00000014066	6	0	0	1	0	0	0	2	0	2
MIMAT0000843	rno-miR-137-3p	Inpp5a	365382	ENSRNOG00000017635	2	0	0	1	0	0	0	2	0	2
MIMAT0000843	rno-miR-137-3p	Ing2	290744	ENSRNOG00000013480	2	0	0	1	0	0	0	2	0	2
MIMAT0000843	rno-miR-137-3p	Ift20	287541	ENSRNOG00000008891	2	0	0	1	0	0	0	2	0	2
MIMAT0000843	rno-miR-137-3p	Htr2c	25187	ENSRNOG00000030877	2	0	0	1	0	0	0	2	0	2
MIMAT0000843	rno-miR-137-3p	Hsd3b	360348	ENSRNOG00000042884	2	0	2	0	0	0	0	2	0	2
MIMAT0000843	rno-miR-137-3p	Herpud2	300463	ENSRNOG00000029995	2	0	0	1	0	0	0	2	0	2
MIMAT0000843	rno-miR-137-3p	Hcrt	25723	ENSRNOG00000018892	2	1	0	0	0	0	0	2	0	2
MIMAT0000843	rno-miR-137-3p	Gpcpd1	362219	ENSRNOG00000053201	2	0	0	1	0	0	0	2	0	2
MIMAT0000843	rno-miR-137-3p	Gltp	288707	ENSRNOG00000001192	2	0	0	1	0	0	0	2	0	2
MIMAT0000843	rno-miR-137-3p	Glis2	302946	ENSRNOG00000004766	2	0	0	1	0	0	0	2	0	2
MIMAT0000843	rno-miR-137-3p	Gcsh	171133	ENSRNOG00000011535	2	0	1	0	0	0	0	2	0	2
MIMAT0000843	rno-miR-137-3p	Gabra1	29705	ENSRNOG00000003512	2	0	1	0	0	0	0	2	0	2
MIMAT0000843	rno-miR-137-3p	Fkbp4	260321	ENSRNOG00000006444	2	1	0	0	0	0	0	2	0	2
MIMAT0000843	rno-miR-137-3p	Fam132a	313774	ENSRNOG00000019864	2	1	0	0	0	0	0	2	0	2
MIMAT0000843	rno-miR-137-3p	Ezh2	312299	ENSRNOG00000006048	2	0	0	1	0	0	0	2	0	2
MIMAT0000843	rno-miR-137-3p	Esrrg	360896	ENSRNOG00000002593	2	0	1	0	0	0	0	2	0	2
MIMAT0000843	rno-miR-137-3p	Esrra	293701	ENSRNOG00000021139	2	0	0	1	0	0	0	2	0	2
MIMAT0000843	rno-miR-137-3p	Egr2	114090	ENSRNOG00000000640	4	0	0	1	0	0	0	2	0	2
MIMAT0000843	rno-miR-137-3p	Efr3a	362923	ENSRNOG00000025528	2	0	0	1	0	0	0	2	0	2
MIMAT0000843	rno-miR-137-3p	E2f6	313978	ENSRNOG00000004449	2	1	0	0	0	0	0	2	0	2
MIMAT0000843	rno-miR-137-3p	Dmrt2	309430	ENSRNOG00000016301	2	0	0	1	0	0	0	2	0	2
MIMAT0000843	rno-miR-137-3p	Dlgap1	65040	ENSRNOG00000016196	4	0	1	0	0	0	0	2	0	2
MIMAT0000843	rno-miR-137-3p	Dcdc2	291130	ENSRNOG00000017511	2	0	0	1	0	0	0	2	0	2
MIMAT0000843	rno-miR-137-3p	Daam1	314212	ENSRNOG00000004345	4	0	0	1	0	0	0	2	0	2
MIMAT0000843	rno-miR-137-3p	Cyyr1	304138	ENSRNOG00000001544	2	0	0	1	0	0	0	2	0	2
MIMAT0000843	rno-miR-137-3p	Cyb5r4	171015	ENSRNOG00000010024	2	0	1	0	0	0	0	2	0	2
MIMAT0000843	rno-miR-137-3p	Cxcl12	24772	ENSRNOG00000013589	2	0	1	0	0	0	0	2	0	2
MIMAT0000843	rno-miR-137-3p	Cttnbp2	282587	ENSRNOG00000061845	2	0	0	1	0	0	0	2	0	2
MIMAT0000843	rno-miR-137-3p	Csnk1g3	64823	ENSRNOG00000016677	4	0	0	1	0	0	0	2	0	2
MIMAT0000843	rno-miR-137-3p	Car7	291819	ENSRNOG00000012371	2	0	0	1	0	0	0	2	0	2
MIMAT0000843	rno-miR-137-3p	Bcor	317346	ENSRNOG00000034240	2	0	0	1	0	0	0	2	0	2
MIMAT0000843	rno-miR-137-3p	Atpaf1	313510	ENSRNOG00000010169	2	0	0	1	0	0	0	2	0	2
MIMAT0000843	rno-miR-137-3p	Atp1b1	25650	ENSRNOG00000002934	2	0	1	0	0	0	0	2	0	2
MIMAT0000843	rno-miR-137-3p	Armc1	294948	ENSRNOG00000013253	2	0	0	1	0	0	0	2	0	2
MIMAT0000843	rno-miR-137-3p	Arid4b	84481	ENSRNOG00000016391	2	0	1	0	0	0	0	2	0	2
MIMAT0000843	rno-miR-137-3p	Arf4	79120	ENSRNOG00000012623	2	0	1	0	0	0	0	2	0	2
MIMAT0000843	rno-miR-137-3p	Appl2	362860	ENSRNOG00000008174	2	0	0	1	0	0	0	2	0	2
MIMAT0000843	rno-miR-137-3p	Ap3s1	302290	ENSRNOG00000003829	2	0	0	1	0	0	0	2	0	2
MIMAT0000843	rno-miR-137-3p	Aldh1a2	116676	ENSRNOG00000055049	2	0	2	0	0	0	0	2	0	2
MIMAT0000843	rno-miR-137-3p	Ajuba	85265	ENSRNOG00000012791	2	0	0	1	0	0	0	2	0	2
MIMAT0000843	rno-miR-137-3p	Acsl6	117243	ENSRNOG00000026745	2	0	1	0	0	0	0	2	0	2
MIMAT0000600	rno-miR-129-5p	Ythdf1	296467	ENSRNOG00000027015	0	0	1	1	0	0	0	2	0	2
MIMAT0000600	rno-miR-129-5p	Vegfa	83785	ENSRNOG00000019598	0	1	2	0	0	0	0	2	0	2
MIMAT0000600	rno-miR-129-5p	Vcp	116643	ENSRNOG00000034242	0	0	1	1	0	0	0	2	0	2
MIMAT0000600	rno-miR-129-5p	Ugcg	83626	ENSRNOG00000015644	0	0	1	1	0	0	0	2	0	2
MIMAT0000600	rno-miR-129-5p	Slc17a6	84487	ENSRNOG00000016147	0	0	1	1	0	0	0	2	0	2
MIMAT0000600	rno-miR-129-5p	Sc5d	114100	ENSRNOG00000008305	0	0	1	1	0	0	0	2	0	2
MIMAT0000600	rno-miR-129-5p	Rps6kb1	83840	ENSRNOG00000003919	0	0	1	1	0	0	0	2	0	2
MIMAT0000600	rno-miR-129-5p	Rims2	116839	ENSRNOG00000004201	0	0	2	1	0	0	0	2	0	2
MIMAT0000600	rno-miR-129-5p	Ptp4a1	29463	ENSRNOG00000011771	0	0	2	1	0	0	0	2	0	2
MIMAT0000600	rno-miR-129-5p	Pax6	25509	ENSRNOG00000004410	0	0	1	1	0	0	0	2	0	2
MIMAT0000600	rno-miR-129-5p	Nr2c2	50659	ENSRNOG00000010536	0	0	1	1	0	0	0	2	0	2
MIMAT0000600	rno-miR-129-5p	Mapre1	114764	ENSRNOG00000011798	0	0	1	1	0	0	0	2	0	2
MIMAT0000600	rno-miR-129-5p	LOC500445	500445	ENSRNOG00000022751	0	1	1	0	0	0	0	2	0	2
MIMAT0000600	rno-miR-129-5p	Lmna	60374	ENSRNOG00000019638	0	0	1	1	0	0	0	2	0	2
MIMAT0000600	rno-miR-129-5p	Ing3	312154	ENSRNOG00000005496	0	0	1	1	0	0	0	2	0	2
MIMAT0000600	rno-miR-129-5p	Gabbr2	83633	ENSRNOG00000008431	0	0	1	1	0	0	0	2	0	2
MIMAT0000600	rno-miR-129-5p	Cct3	295230	ENSRNOG00000019090	0	1	1	0	0	0	0	2	0	2
MIMAT0000600	rno-miR-129-5p	Capzb	298584	ENSRNOG00000007330	0	0	1	1	0	0	0	2	0	2
MIMAT0000600	rno-miR-129-5p	Acbd6	289125	ENSRNOG00000003550	0	1	1	0	0	0	0	2	0	2
MIMAT0000600	rno-miR-129-5p	Aadat	29416	ENSRNOG00000011861	0	1	1	0	0	0	0	2	0	2
MIMAT0000585	rno-miR-340-3p	Kpna4	361959	ENSRNOG00000010768	0	1	1	0	0	0	0	2	0	2
MIMAT0000585	rno-miR-340-3p	Arf4	79120	ENSRNOG00000012623	0	1	1	0	0	0	0	2	0	2
MIMAT0017103	rno-miR-32-3p	Ywhae	29753	ENSRNOG00000005290	2	0	0	1	0	0	0	2	0	2
MIMAT0017103	rno-miR-32-3p	Usp14	291796	ENSRNOG00000014981	2	0	0	1	0	0	0	2	0	2
MIMAT0017103	rno-miR-32-3p	Tmtc3	314785	ENSRNOG00000006749	2	0	0	1	0	0	0	2	0	2
MIMAT0017103	rno-miR-32-3p	Tm6sf1	361600	ENSRNOG00000019662	2	0	0	1	0	0	0	2	0	2
MIMAT0017103	rno-miR-32-3p	Tanc2	303599	ENSRNOG00000052840	2	0	0	1	0	0	0	2	0	2
MIMAT0017103	rno-miR-32-3p	Strn3	114520	ENSRNOG00000060335	2	0	0	1	0	0	0	2	0	2
MIMAT0017103	rno-miR-32-3p	Srsf11	502603	ENSRNOG00000029592	2	0	0	1	0	0	0	2	0	2
MIMAT0017103	rno-miR-32-3p	Snx27	260323	ENSRNOG00000020893	2	0	0	2	0	0	0	2	0	2
MIMAT0017103	rno-miR-32-3p	Pdzd8	308000	ENSRNOG00000009460	2	0	0	1	0	0	0	2	0	2
MIMAT0017103	rno-miR-32-3p	Nln	117041	ENSRNOG00000011561	2	0	0	1	0	0	0	2	0	2
MIMAT0017103	rno-miR-32-3p	Nfe2l2	83619	ENSRNOG00000001548	2	0	0	1	0	0	0	2	0	2
MIMAT0017103	rno-miR-32-3p	Mme	24590	ENSRNOG00000009514	2	0	0	1	0	0	0	2	0	2
MIMAT0017103	rno-miR-32-3p	Mllt1	301119	ENSRNOG00000048736	2	0	0	1	0	0	0	2	0	2
MIMAT0017103	rno-miR-32-3p	Mapt	29477	ENSRNOG00000005133	2	0	0	1	0	0	0	2	0	2
MIMAT0017103	rno-miR-32-3p	Lrrc8d	305131	ENSRNOG00000002121	2	0	0	1	0	0	0	2	0	2
MIMAT0017103	rno-miR-32-3p	Lmtk2	304286	ENSRNOG00000025155	4	0	0	1	0	0	0	2	0	2
MIMAT0017103	rno-miR-32-3p	Gstcd	310855	ENSRNOG00000011669	2	0	0	1	0	0	0	2	0	2
MIMAT0017103	rno-miR-32-3p	Golph3	78961	ENSRNOG00000012186	2	0	0	1	0	0	0	2	0	2
MIMAT0017103	rno-miR-32-3p	Eny2	685258	ENSRNOG00000004681	2	0	0	1	0	0	0	2	0	2
MIMAT0017103	rno-miR-32-3p	Elovl2	498728	ENSRNOG00000014702	2	0	0	1	0	0	0	2	0	2
MIMAT0017103	rno-miR-32-3p	Eif4e	117045	ENSRNOG00000052343	2	0	0	1	0	0	0	2	0	2
MIMAT0017103	rno-miR-32-3p	Ccl20	29538	ENSRNOG00000015992	2	0	0	1	0	0	0	2	0	2
MIMAT0017103	rno-miR-32-3p	Bhlhe22	365748	ENSRNOG00000021745	2	0	0	1	0	0	0	2	0	2
MIMAT0017103	rno-miR-32-3p	Baz1b	368002	ENSRNOG00000001453	4	0	0	1	0	0	0	2	0	2
MIMAT0017103	rno-miR-32-3p	Azin1	58961	ENSRNOG00000005333	4	0	0	1	0	0	0	2	0	2
MIMAT0017103	rno-miR-32-3p	Aff4	303132	ENSRNOG00000006965	4	0	0	1	0	0	0	2	0	2
MIMAT0017103	rno-miR-32-3p	Adss	289276	ENSRNOG00000004481	2	0	0	1	0	0	0	2	0	2
MIMAT0017103	rno-miR-32-3p	Adamts4	66015	ENSRNOG00000003538	2	0	0	1	0	0	0	2	0	2
MIMAT0017103	rno-miR-32-3p	Abr	287537	ENSRNOG00000056837	2	0	0	1	0	0	0	2	0	2
MIMAT0005341	rno-miR-488-3p	Zfp281	305083	ENSRNOG00000058643	0	1	0	1	0	0	0	2	0	2
MIMAT0005341	rno-miR-488-3p	Sec16b	89868	ENSRNOG00000005229	0	0	1	1	0	0	0	2	0	2
MIMAT0005341	rno-miR-488-3p	Pmch	24659	ENSRNOG00000004632	0	1	1	0	0	0	0	2	0	2
MIMAT0005341	rno-miR-488-3p	Pla2g5	29354	ENSRNOG00000016838	0	0	1	1	0	0	0	2	0	2
MIMAT0005341	rno-miR-488-3p	LOC100910526	171072	ENSRNOG00000040215	0	0	1	1	0	0	0	2	0	2
MIMAT0005341	rno-miR-488-3p	Lgi1	252892	ENSRNOG00000014758	0	1	1	0	0	0	0	2	0	2
MIMAT0005341	rno-miR-488-3p	l7Rn6	293103	ENSRNOG00000017383	0	1	1	0	0	0	0	2	0	2
MIMAT0005341	rno-miR-488-3p	Il13ra1	252963	ENSRNOG00000013170	0	0	1	1	0	0	0	2	0	2
MIMAT0005341	rno-miR-488-3p	Elovl4	315851	ENSRNOG00000009773	0	1	0	1	0	0	0	2	0	2
MIMAT0005341	rno-miR-488-3p	Arfip2	293344	ENSRNOG00000018440	0	1	1	0	0	0	0	2	0	2
MIMAT0005341	rno-miR-488-3p	Aff4	303132	ENSRNOG00000006965	0	1	0	1	0	0	0	2	0	2
MIMAT0005341	rno-miR-488-3p	Abcf3	287982	ENSRNOG00000001710	0	0	1	1	0	0	0	2	0	2
MIMAT0005314	rno-miR-425-5p	LOC498368	498368	ENSRNOG00000002191	0	1	1	0	0	0	0	2	0	2
MIMAT0005314	rno-miR-425-5p	Hnrnpab	83498	ENSRNOG00000003645	0	0	2	1	0	0	0	2	0	2
MIMAT0005314	rno-miR-425-5p	Grid2	79220	ENSRNOG00000006174	0	0	1	1	0	0	0	2	0	2
MIMAT0005314	rno-miR-425-5p	Chmp5	297995	ENSRNOG00000008672	0	1	1	0	0	0	0	2	0	2
MIMAT0005314	rno-miR-425-5p	Cdca4	500727	ENSRNOG00000013898	0	1	1	0	0	0	0	2	0	2
MIMAT0005314	rno-miR-425-5p	Capn13	362701	ENSRNOG00000032375	0	2	1	0	0	0	0	2	0	2
MIMAT0004715	rno-miR-27a-5p	Ucp2	54315	ENSRNOG00000017854	0	1	0	1	0	0	0	2	0	2
MIMAT0004715	rno-miR-27a-5p	Sft2d1	292305	ENSRNOG00000024140	0	0	1	1	0	0	0	2	0	2
MIMAT0004715	rno-miR-27a-5p	Npr2	116564	ENSRNOG00000015991	0	1	1	0	0	0	0	2	0	2
MIMAT0004715	rno-miR-27a-5p	Lrrc8d	305131	ENSRNOG00000002121	0	1	1	0	0	0	0	2	0	2
MIMAT0004715	rno-miR-27a-5p	Foxg1	24370	ENSRNOG00000047891	0	0	1	1	0	0	0	2	0	2
MIMAT0004715	rno-miR-27a-5p	F13a1	60327	ENSRNOG00000015957	0	1	1	0	0	0	0	2	0	2
MIMAT0004715	rno-miR-27a-5p	Clec4f	114598	ENSRNOG00000013137	0	2	1	0	0	0	0	2	0	2
MIMAT0004715	rno-miR-27a-5p	Btf3	294680	ENSRNOG00000016912	0	0	1	1	0	0	0	2	0	2
MIMAT0004641	rno-miR-330-5p	Vps26a	361846	ENSRNOG00000030683	0	0	1	1	0	0	0	2	0	2
MIMAT0004641	rno-miR-330-5p	Tln1	313494	ENSRNOG00000016630	0	1	0	1	0	0	0	2	0	2
MIMAT0004641	rno-miR-330-5p	Sycp1	25276	ENSRNOG00000016835	0	0	1	1	0	0	0	2	0	2
MIMAT0004641	rno-miR-330-5p	Sirt2	361532	ENSRNOG00000020102	0	0	1	1	0	0	0	2	0	2
MIMAT0004641	rno-miR-330-5p	RGD1309540	295930	ENSRNOG00000014798	0	1	0	1	0	0	0	2	0	2
MIMAT0004641	rno-miR-330-5p	Pgap1	316400	ENSRNOG00000013388	0	0	1	1	0	0	0	2	0	2
MIMAT0004641	rno-miR-330-5p	Nxph4	59316	ENSRNOG00000025059	0	1	1	0	0	0	0	2	0	2
MIMAT0004641	rno-miR-330-5p	Mapk1	116590	ENSRNOG00000001849	0	1	0	1	0	0	0	2	0	2
MIMAT0004641	rno-miR-330-5p	Gripap1	116493	ENSRNOG00000009071	0	0	1	1	0	0	0	2	0	2
MIMAT0004641	rno-miR-330-5p	Glod5	302554	ENSRNOG00000039571	0	1	0	1	0	0	0	2	0	2
MIMAT0004641	rno-miR-330-5p	Glb1l3	500961	ENSRNOG00000031469	0	1	1	0	0	0	0	2	0	2
MIMAT0004641	rno-miR-330-5p	Elp5	287446	ENSRNOG00000027628	0	1	1	0	0	0	0	2	0	2
MIMAT0004641	rno-miR-330-5p	Dmp1	25312	ENSRNOG00000002167	0	0	1	1	0	0	0	2	0	2
MIMAT0004641	rno-miR-330-5p	Clcn4	60586	ENSRNOG00000003533	0	0	1	1	0	0	0	2	0	2
MIMAT0003125	rno-miR-1-3p	Zfp36l2	298765	ENSRNOG00000005067	4	0	0	1	0	0	0	2	0	2
MIMAT0003125	rno-miR-1-3p	Zfp280d	315798	ENSRNOG00000055631	2	0	0	1	0	0	0	2	0	2
MIMAT0003125	rno-miR-1-3p	Ywhaz	25578	ENSRNOG00000008195	0	0	1	1	0	0	0	2	0	2
MIMAT0003125	rno-miR-1-3p	Xpo6	293476	ENSRNOG00000016722	4	0	0	1	0	0	0	2	0	2
MIMAT0003125	rno-miR-1-3p	Wdr48	363164	ENSRNOG00000016942	2	0	0	1	0	0	0	2	0	2
MIMAT0003125	rno-miR-1-3p	Usp33	310960	ENSRNOG00000011294	2	0	0	1	0	0	0	2	0	2
MIMAT0003125	rno-miR-1-3p	Ube4a	315608	ENSRNOG00000026833	2	0	0	1	0	0	0	2	0	2
MIMAT0003125	rno-miR-1-3p	Ube2h	296956	ENSRNOG00000048205	2	0	0	1	0	0	0	2	0	2
MIMAT0003125	rno-miR-1-3p	Tnpo2	304670	ENSRNOG00000003970	2	0	0	1	0	0	0	2	0	2
MIMAT0003125	rno-miR-1-3p	Tmx1	362751	ENSRNOG00000057934	0	1	1	0	0	0	0	2	0	2
MIMAT0003125	rno-miR-1-3p	Tmsb4x	81814	ENSRNOG00000047931	0	1	0	1	0	0	0	2	0	2
MIMAT0003125	rno-miR-1-3p	Tmem243	499990	ENSRNOG00000042758	2	0	0	1	0	0	0	2	0	2
MIMAT0003125	rno-miR-1-3p	Sulf1	171396	ENSRNOG00000009037	2	0	0	1	0	0	0	2	0	2
MIMAT0003125	rno-miR-1-3p	Srsf1	689890	ENSRNOG00000050323	2	0	0	1	0	0	0	2	0	2
MIMAT0003125	rno-miR-1-3p	Sparcl1	25434	ENSRNOG00000015093	0	1	1	0	0	0	0	2	0	2
MIMAT0003125	rno-miR-1-3p	Sod1	24786	ENSRNOG00000002115	2	0	0	0	0	1	0	1	1	2
MIMAT0003125	rno-miR-1-3p	Slc44a1	85254	ENSRNOG00000055089	6	0	0	1	0	0	0	2	0	2
MIMAT0003125	rno-miR-1-3p	Slc38a3	252919	ENSRNOG00000016827	2	0	0	1	0	0	0	2	0	2
MIMAT0003125	rno-miR-1-3p	Slc25a25	246771	ENSRNOG00000014338	2	0	0	1	0	0	0	2	0	2
MIMAT0003125	rno-miR-1-3p	Sec61a1	80843	ENSRNOG00000013743	2	0	0	1	0	0	0	2	0	2
MIMAT0003125	rno-miR-1-3p	Rsbn1l	311987	ENSRNOG00000013431	2	1	0	0	0	0	0	2	0	2
MIMAT0003125	rno-miR-1-3p	Rnf19a	362900	ENSRNOG00000009658	2	1	0	0	0	0	0	2	0	2
MIMAT0003125	rno-miR-1-3p	Rnf145	287212	ENSRNOG00000004602	2	0	0	1	0	0	0	2	0	2
MIMAT0003125	rno-miR-1-3p	Psg29	292666	ENSRNOG00000029485	0	1	0	1	0	0	0	2	0	2
MIMAT0003125	rno-miR-1-3p	Ppp4r2	297486	ENSRNOG00000024647	2	0	0	1	0	0	0	2	0	2
MIMAT0003125	rno-miR-1-3p	Pik3c2a	361632	ENSRNOG00000020479	4	0	0	1	0	0	0	2	0	2
MIMAT0003125	rno-miR-1-3p	Phax	286917	ENSRNOG00000014459	2	0	0	1	0	0	0	2	0	2
MIMAT0003125	rno-miR-1-3p	Pdik1l	313609	ENSRNOG00000016536	2	0	0	1	0	0	0	2	0	2
MIMAT0003125	rno-miR-1-3p	Pdgfa	25266	ENSRNOG00000001312	2	1	0	0	0	0	0	2	0	2
MIMAT0003125	rno-miR-1-3p	Pdcd10	494345	ENSRNOG00000010147	2	1	0	0	0	0	0	2	0	2
MIMAT0003125	rno-miR-1-3p	Osbpl7	303497	ENSRNOG00000009473	2	0	0	1	0	0	0	2	0	2
MIMAT0003125	rno-miR-1-3p	Nfatc3	361400	ENSRNOG00000054264	4	0	0	1	0	0	0	2	0	2
MIMAT0003125	rno-miR-1-3p	Ncl	25135	ENSRNOG00000018273	2	0	0	1	0	0	0	2	0	2
MIMAT0003125	rno-miR-1-3p	Mylk	288057	ENSRNOG00000002215	2	0	0	1	0	0	0	2	0	2
MIMAT0003125	rno-miR-1-3p	Mmd2	304301	ENSRNOG00000001113	2	0	0	1	0	0	0	2	0	2
MIMAT0003125	rno-miR-1-3p	Meox2	29279	ENSRNOG00000006588	2	0	1	0	0	0	0	2	0	2
MIMAT0003125	rno-miR-1-3p	Mecom	294924	ENSRNOG00000012645	2	0	0	1	0	0	0	2	0	2
MIMAT0003125	rno-miR-1-3p	Mea1	685131	ENSRNOG00000017144	2	1	0	0	0	0	0	2	0	2
MIMAT0003125	rno-miR-1-3p	Map4k3	170920	ENSRNOG00000007172	2	0	0	1	0	0	0	2	0	2
MIMAT0003125	rno-miR-1-3p	Lrrc26	311803	ENSRNOG00000011457	2	1	0	0	0	0	0	2	0	2
MIMAT0003125	rno-miR-1-3p	Lrch1	502020	ENSRNOG00000009412	4	0	0	1	0	0	0	2	0	2
MIMAT0003125	rno-miR-1-3p	Lppr4	295401	ENSRNOG00000016872	4	0	1	0	0	0	0	2	0	2
MIMAT0003125	rno-miR-1-3p	LOC100911766	100911766	ENSRNOG00000029810	2	0	0	1	0	0	0	2	0	2
MIMAT0003125	rno-miR-1-3p	Lasp1	29278	ENSRNOG00000004132	2	0	0	1	0	0	0	2	0	2
MIMAT0003125	rno-miR-1-3p	Kdsr	360833	ENSRNOG00000002781	2	0	0	1	0	0	0	2	0	2
MIMAT0003125	rno-miR-1-3p	Kank4	313385	ENSRNOG00000007779	2	0	0	1	0	0	0	2	0	2
MIMAT0003125	rno-miR-1-3p	Josd1	315134	ENSRNOG00000014440	2	0	0	1	0	0	0	2	0	2
MIMAT0003125	rno-miR-1-3p	Hsp90b1	362862	ENSRNOG00000026963	2	0	1	0	0	0	0	2	0	2
MIMAT0003125	rno-miR-1-3p	Hnrnpk	117282	ENSRNOG00000019113	2	0	1	0	0	0	0	2	0	2
MIMAT0003125	rno-miR-1-3p	Hivep2	29721	ENSRNOG00000011015	2	0	1	0	0	0	0	2	0	2
MIMAT0003125	rno-miR-1-3p	Higd1a	140937	ENSRNOG00000019428	2	0	0	1	0	0	0	2	0	2
MIMAT0003125	rno-miR-1-3p	Heatr5b	362683	ENSRNOG00000025926	2	0	0	1	0	0	0	2	0	2
MIMAT0003125	rno-miR-1-3p	Gnptab	362865	ENSRNOG00000005228	2	2	0	0	0	0	0	2	0	2
MIMAT0003125	rno-miR-1-3p	Gnpda2	289608	ENSRNOG00000002177	2	0	0	1	0	0	0	2	0	2
MIMAT0003125	rno-miR-1-3p	Glcci1	296884	ENSRNOG00000008524	2	0	0	1	0	0	0	2	0	2
MIMAT0003125	rno-miR-1-3p	Gch1	29244	ENSRNOG00000011039	2	0	0	1	0	0	0	2	0	2
MIMAT0003125	rno-miR-1-3p	G6pd	24377	ENSRNOG00000056728	2	0	0	0	0	1	0	1	1	2
MIMAT0003125	rno-miR-1-3p	Frs2	314850	ENSRNOG00000005642	2	0	0	1	0	0	0	2	0	2
MIMAT0003125	rno-miR-1-3p	Fn1	25661	ENSRNOG00000014288	0	0	1	1	0	0	0	2	0	2
MIMAT0003125	rno-miR-1-3p	Fbxo33	314157	ENSRNOG00000005285	2	0	0	1	0	0	0	2	0	2
MIMAT0003125	rno-miR-1-3p	Fam91a1	689997	ENSRNOG00000008271	2	0	0	1	0	0	0	2	0	2
MIMAT0003125	rno-miR-1-3p	Ets1	24356	ENSRNOG00000008941	2	0	0	1	0	0	0	2	0	2
MIMAT0003125	rno-miR-1-3p	Elf1	85424	ENSRNOG00000011762	2	0	0	1	0	0	0	2	0	2
MIMAT0003125	rno-miR-1-3p	Eif1ax	302697	ENSRNOG00000005736	2	0	0	1	0	0	0	2	0	2
MIMAT0003125	rno-miR-1-3p	Dhx15	100910750	ENSRNOG00000003844	2	1	0	0	0	0	0	2	0	2
MIMAT0003125	rno-miR-1-3p	Cttnbp2nl	310760	ENSRNOG00000014479	2	0	0	1	0	0	0	2	0	2
MIMAT0003125	rno-miR-1-3p	Crem	25620	ENSRNOG00000014900	2	0	0	3	0	0	0	2	0	2
MIMAT0003125	rno-miR-1-3p	Cpeb1	293056	ENSRNOG00000019161	2	1	0	0	0	0	0	2	0	2
MIMAT0003125	rno-miR-1-3p	Cnn3	54321	ENSRNOG00000011559	2	0	1	0	0	0	0	2	0	2
MIMAT0003125	rno-miR-1-3p	Cltc	54241	ENSRNOG00000004291	2	0	1	0	0	0	0	2	0	2
MIMAT0003125	rno-miR-1-3p	Chsy1	292999	ENSRNOG00000012698	2	0	0	1	0	0	0	2	0	2
MIMAT0003125	rno-miR-1-3p	Cebpz	362686	ENSRNOG00000005087	2	0	0	1	0	0	0	2	0	2
MIMAT0003125	rno-miR-1-3p	Cdk14	362316	ENSRNOG00000007151	4	0	0	1	0	0	0	2	0	2
MIMAT0003125	rno-miR-1-3p	Cdc14a	310806	ENSRNOG00000014515	2	0	0	1	0	0	0	2	0	2
MIMAT0003125	rno-miR-1-3p	Cap1	64185	ENSRNOG00000013492	4	0	0	1	0	0	0	2	0	2
MIMAT0003125	rno-miR-1-3p	Bsn	29138	ENSRNOG00000030714	4	0	0	1	0	0	0	2	0	2
MIMAT0003125	rno-miR-1-3p	Bdnf	24225	ENSRNOG00000047466	4	0	0	1	0	0	0	2	0	2
MIMAT0003125	rno-miR-1-3p	Azin1	58961	ENSRNOG00000005333	2	0	0	1	0	0	0	2	0	2
MIMAT0003125	rno-miR-1-3p	Akap11	498549	ENSRNOG00000009987	2	0	0	1	0	0	0	2	0	2
MIMAT0003125	rno-miR-1-3p	Ajuba	85265	ENSRNOG00000012791	2	0	0	1	0	0	0	2	0	2
MIMAT0003125	rno-miR-1-3p	Adpgk	315722	ENSRNOG00000026178	2	0	0	1	0	0	0	2	0	2
MIMAT0001543	rno-miR-449a-5p	Zmym4	313598	ENSRNOG00000012397	2	0	0	1	0	0	0	2	0	2
MIMAT0001543	rno-miR-449a-5p	Zic5	361095	ENSRNOG00000014358	2	0	0	1	0	0	0	2	0	2
MIMAT0001543	rno-miR-449a-5p	Zfp644	305127	ENSRNOG00000002112	2	0	0	1	0	0	0	2	0	2
MIMAT0001543	rno-miR-449a-5p	Ythdc1	170956	ENSRNOG00000001996	2	0	0	1	0	0	0	2	0	2
MIMAT0001543	rno-miR-449a-5p	Xpo5	363194	ENSRNOG00000019085	2	0	0	1	0	0	0	2	0	2
MIMAT0001543	rno-miR-449a-5p	Vat1	287721	ENSRNOG00000020684	2	0	0	1	0	0	0	2	0	2
MIMAT0001543	rno-miR-449a-5p	Vamp2	24803	ENSRNOG00000006989	6	0	0	1	0	0	0	2	0	2
MIMAT0001543	rno-miR-449a-5p	Usf1	83586	ENSRNOG00000004255	2	0	0	1	0	0	0	2	0	2
MIMAT0001543	rno-miR-449a-5p	Ubp1	301038	ENSRNOG00000009729	2	0	0	1	0	0	0	2	0	2
MIMAT0001543	rno-miR-449a-5p	Ubl4a	293864	ENSRNOG00000053061	2	0	0	1	0	0	0	2	0	2
MIMAT0001543	rno-miR-449a-5p	Tymp	315219	ENSRNOG00000032394	2	0	1	0	0	0	0	2	0	2
MIMAT0001543	rno-miR-449a-5p	Ttc19	691506	ENSRNOG00000002977	2	0	0	1	0	0	0	2	0	2
MIMAT0001543	rno-miR-449a-5p	Tbl1xr1	365755	ENSRNOG00000011216	4	0	0	1	0	0	0	2	0	2
MIMAT0001543	rno-miR-449a-5p	Taf5	294018	ENSRNOG00000020274	2	0	0	1	0	0	0	2	0	2
MIMAT0001543	rno-miR-449a-5p	Strn3	114520	ENSRNOG00000060335	2	0	0	1	0	0	0	2	0	2
MIMAT0001543	rno-miR-449a-5p	Srpr	315548	ENSRNOG00000010543	2	1	0	0	0	0	0	2	0	2
MIMAT0001543	rno-miR-449a-5p	Snx15	293691	ENSRNOG00000021007	2	0	0	1	0	0	0	2	0	2
MIMAT0001543	rno-miR-449a-5p	Slc6a1	79212	ENSRNOG00000006527	2	0	0	1	0	0	0	2	0	2
MIMAT0001543	rno-miR-449a-5p	Slc44a2	363024	ENSRNOG00000031824	2	0	0	1	0	0	0	2	0	2
MIMAT0001543	rno-miR-449a-5p	Slc2a13	171147	ENSRNOG00000015741	2	1	0	0	0	0	0	2	0	2
MIMAT0001543	rno-miR-449a-5p	Sidt2	315617	ENSRNOG00000017871	4	1	0	0	0	0	0	2	0	2
MIMAT0001543	rno-miR-449a-5p	Serping1	295703	ENSRNOG00000007457	0	1	1	0	0	0	0	2	0	2
MIMAT0001543	rno-miR-449a-5p	Sema4c	301346	ENSRNOG00000016254	2	1	0	0	0	0	0	2	0	2
MIMAT0001543	rno-miR-449a-5p	Rtn4rl1	303311	ENSRNOG00000003121	2	0	0	1	0	0	0	2	0	2
MIMAT0001543	rno-miR-449a-5p	Rtn2	308410	ENSRNOG00000016603	0	1	1	0	0	0	0	2	0	2
MIMAT0001543	rno-miR-449a-5p	RGD1561113	499780	ENSRNOG00000022681	2	1	0	0	0	0	0	2	0	2
MIMAT0001543	rno-miR-449a-5p	Rdh11	362757	ENSRNOG00000054770	2	1	0	0	0	0	0	2	0	2
MIMAT0001543	rno-miR-449a-5p	Rap1gds1	310909	ENSRNOG00000015987	2	0	0	1	0	0	0	2	0	2
MIMAT0001543	rno-miR-449a-5p	Ptpn4	246116	ENSRNOG00000002625	2	0	0	1	0	0	0	2	0	2
MIMAT0001543	rno-miR-449a-5p	Ptms	83801	ENSRNOG00000060098	2	0	1	0	0	0	0	2	0	2
MIMAT0001543	rno-miR-449a-5p	Ppfia1	293645	ENSRNOG00000020857	2	0	0	1	0	0	0	2	0	2
MIMAT0001543	rno-miR-449a-5p	Pnoc	25516	ENSRNOG00000014231	2	0	0	1	0	0	0	2	0	2
MIMAT0001543	rno-miR-449a-5p	Pgm1	24645	ENSRNOG00000009889	2	1	0	0	0	0	0	2	0	2
MIMAT0001543	rno-miR-449a-5p	Pdgfra	25267	ENSRNOG00000002244	2	0	0	1	0	0	0	2	0	2
MIMAT0001543	rno-miR-449a-5p	Pacs1	171444	ENSRNOG00000020350	4	0	0	1	0	0	0	2	0	2
MIMAT0001543	rno-miR-449a-5p	Nrip3	361625	ENSRNOG00000013290	2	0	0	1	0	0	0	2	0	2
MIMAT0001543	rno-miR-449a-5p	Notch1	25496	ENSRNOG00000019322	4	0	0	1	0	0	0	2	0	2
MIMAT0001543	rno-miR-449a-5p	Mycn	298894	ENSRNOG00000051372	2	0	0	1	0	0	0	2	0	2
MIMAT0001543	rno-miR-449a-5p	Mta2	361724	ENSRNOG00000019913	2	0	0	1	0	0	0	2	0	2
MIMAT0001543	rno-miR-449a-5p	Mgat4a	367252	ENSRNOG00000018276	2	0	0	1	0	0	0	2	0	2
MIMAT0001543	rno-miR-449a-5p	Mex3c	307271	ENSRNOG00000015777	2	0	0	1	0	0	0	2	0	2
MIMAT0001543	rno-miR-449a-5p	LOC500827	500827	ENSRNOG00000051928	0	1	1	0	0	0	0	2	0	2
MIMAT0001543	rno-miR-449a-5p	Lhx2	296706	ENSRNOG00000010551	2	0	0	1	0	0	0	2	0	2
MIMAT0001543	rno-miR-449a-5p	Ldha	24533	ENSRNOG00000013009	2	1	0	0	0	0	0	2	0	2
MIMAT0001543	rno-miR-449a-5p	Klf4	114505	ENSRNOG00000016299	2	0	1	0	0	0	0	2	0	2
MIMAT0001543	rno-miR-449a-5p	Kitlg	60427	ENSRNOG00000005386	4	0	0	2	0	0	0	2	0	2
MIMAT0001543	rno-miR-449a-5p	Kcna6	64358	ENSRNOG00000052486	4	0	0	1	0	0	0	2	0	2
MIMAT0001543	rno-miR-449a-5p	Jakmip1	305434	ENSRNOG00000004998	2	1	0	0	0	0	0	2	0	2
MIMAT0001543	rno-miR-449a-5p	Jag1	29146	ENSRNOG00000007443	2	0	1	0	0	0	0	2	0	2
MIMAT0001543	rno-miR-449a-5p	Itsn1	29491	ENSRNOG00000002001	2	1	0	0	0	0	0	2	0	2
MIMAT0001543	rno-miR-449a-5p	Htr2c	25187	ENSRNOG00000030877	2	0	0	1	0	0	0	2	0	2
MIMAT0001543	rno-miR-449a-5p	Grem2	289264	ENSRNOG00000003616	2	0	0	1	0	0	0	2	0	2
MIMAT0001543	rno-miR-449a-5p	Gpr64	266735	ENSRNOG00000032472	2	0	1	0	0	0	0	2	0	2
MIMAT0001543	rno-miR-449a-5p	Foxg1	24370	ENSRNOG00000047891	2	0	1	0	0	0	0	2	0	2
MIMAT0001543	rno-miR-449a-5p	Fkbp8	290652	ENSRNOG00000058359	2	1	0	0	0	0	0	2	0	2
MIMAT0001543	rno-miR-449a-5p	Fgd6	500824	ENSRNOG00000054515	2	0	0	1	0	0	0	2	0	2
MIMAT0001543	rno-miR-449a-5p	Fam76a	362618	ENSRNOG00000011254	4	0	0	1	0	0	0	2	0	2
MIMAT0001543	rno-miR-449a-5p	Fam167a	498533	ENSRNOG00000011316	4	0	0	1	0	0	0	2	0	2
MIMAT0001543	rno-miR-449a-5p	Fam107a	361018	ENSRNOG00000033261	2	0	0	1	0	0	0	2	0	2
MIMAT0001543	rno-miR-449a-5p	F13b	289055	ENSRNOG00000012613	0	1	0	1	0	0	0	2	0	2
MIMAT0001543	rno-miR-449a-5p	Dpysl4	25417	ENSRNOG00000027582	2	0	0	1	0	0	0	2	0	2
MIMAT0001543	rno-miR-449a-5p	Dpp3	114591	ENSRNOG00000031485	2	0	0	1	0	0	0	2	0	2
MIMAT0001543	rno-miR-449a-5p	Dgkz	81821	ENSRNOG00000017737	2	0	0	1	0	0	0	2	0	2
MIMAT0001543	rno-miR-449a-5p	Dcx	84394	ENSRNOG00000047712	2	0	0	1	0	0	0	2	0	2
MIMAT0001543	rno-miR-449a-5p	Daam1	314212	ENSRNOG00000004345	2	0	0	1	0	0	0	2	0	2
MIMAT0001543	rno-miR-449a-5p	Cycs	25309	ENSRNOG00000010452	2	0	1	0	0	0	0	2	0	2
MIMAT0001543	rno-miR-449a-5p	Cntn2	25356	ENSRNOG00000009033	2	0	0	1	0	0	0	2	0	2
MIMAT0001543	rno-miR-449a-5p	Calcr	116506	ENSRNOG00000010053	2	0	0	1	0	0	0	2	0	2
MIMAT0001543	rno-miR-449a-5p	Calca	24241	ENSRNOG00000011130	2	2	0	0	0	0	0	2	0	2
MIMAT0001543	rno-miR-449a-5p	C9	117512	ENSRNOG00000013736	0	1	1	0	0	0	0	2	0	2
MIMAT0001543	rno-miR-449a-5p	Bnc2	298189	ENSRNOG00000006553	2	0	0	1	0	0	0	2	0	2
MIMAT0001543	rno-miR-449a-5p	Bcl6	303836	ENSRNOG00000001843	2	0	0	1	0	0	0	2	0	2
MIMAT0001543	rno-miR-449a-5p	Bcl2	24224	ENSRNOG00000002791	2	1	0	0	0	0	0	2	0	2
MIMAT0001543	rno-miR-449a-5p	Baalc	140720	ENSRNOG00000004697	0	0	1	1	0	0	0	2	0	2
MIMAT0001543	rno-miR-449a-5p	Atp13a1	290673	ENSRNOG00000010776	2	1	0	0	0	0	0	2	0	2
MIMAT0001543	rno-miR-449a-5p	Arhgap1	311193	ENSRNOG00000016610	2	0	0	1	0	0	0	2	0	2
MIMAT0001543	rno-miR-449a-5p	Ap1s2	302671	ENSRNOG00000038686	4	0	0	1	0	0	0	2	0	2
MIMAT0001543	rno-miR-449a-5p	Alcam	79559	ENSRNOG00000001989	2	0	1	0	0	0	0	2	0	2
MIMAT0001543	rno-miR-449a-5p	Akap6	64553	ENSRNOG00000004841	2	0	0	1	0	0	0	2	0	2
MIMAT0001543	rno-miR-449a-5p	Acy1	300981	ENSRNOG00000011189	2	0	1	0	0	0	0	2	0	2
MIMAT0001543	rno-miR-449a-5p	Abcf3	287982	ENSRNOG00000001710	2	1	0	0	0	0	0	2	0	2
MIMAT0000851	rno-miR-145-5p	Zfyve9	313477	ENSRNOG00000027183	2	0	0	1	0	0	0	2	0	2
MIMAT0000851	rno-miR-145-5p	Zfhx4	310250	ENSRNOG00000008765	4	0	0	1	0	0	0	2	0	2
MIMAT0000851	rno-miR-145-5p	Ythdf2	313053	ENSRNOG00000010892	2	0	0	1	0	0	0	2	0	2
MIMAT0000851	rno-miR-145-5p	Vasn	679921	ENSRNOG00000004141	2	0	0	1	0	0	0	2	0	2
MIMAT0000851	rno-miR-145-5p	Uxs1	246232	ENSRNOG00000045605	2	0	1	0	0	0	0	2	0	2
MIMAT0000851	rno-miR-145-5p	Tmem9b	293415	ENSRNOG00000013591	2	0	0	1	0	0	0	2	0	2
MIMAT0000851	rno-miR-145-5p	Spsb4	300950	ENSRNOG00000012862	2	0	0	1	0	0	0	2	0	2
MIMAT0000851	rno-miR-145-5p	Spop	287643	ENSRNOG00000004686	2	0	0	1	0	0	0	2	0	2
MIMAT0000851	rno-miR-145-5p	Socs7	287659	ENSRNOG00000059008	2	1	0	0	0	0	0	2	0	2
MIMAT0000851	rno-miR-145-5p	Slc7a8	84551	ENSRNOG00000014311	2	0	0	1	0	0	0	2	0	2
MIMAT0000851	rno-miR-145-5p	Rspo1	313589	ENSRNOG00000009656	2	0	0	1	0	0	0	2	0	2
MIMAT0000851	rno-miR-145-5p	Rreb1	306873	ENSRNOG00000015701	2	0	0	1	0	0	0	2	0	2
MIMAT0000851	rno-miR-145-5p	Rin2	311494	ENSRNOG00000010131	2	0	0	1	0	0	0	2	0	2
MIMAT0000851	rno-miR-145-5p	Rims1	84556	ENSRNOG00000011000	2	0	1	0	0	0	0	2	0	2
MIMAT0000851	rno-miR-145-5p	Rev3l	309812	ENSRNOG00000000593	2	0	0	1	0	0	0	2	0	2
MIMAT0000851	rno-miR-145-5p	Rapgef2	310533	ENSRNOG00000021581	2	0	0	1	0	0	0	2	0	2
MIMAT0000851	rno-miR-145-5p	Ptgfr	25652	ENSRNOG00000046468	2	0	1	0	0	0	0	2	0	2
MIMAT0000851	rno-miR-145-5p	Ppp4r2	297486	ENSRNOG00000024647	2	0	0	1	0	0	0	2	0	2
MIMAT0000851	rno-miR-145-5p	Pfkfb2	24640	ENSRNOG00000004162	0	1	1	0	0	0	0	2	0	2
MIMAT0000851	rno-miR-145-5p	Myrf	293736	ENSRNOG00000028274	2	0	0	1	0	0	0	2	0	2
MIMAT0000851	rno-miR-145-5p	Mfsd2a	298504	ENSRNOG00000014008	0	1	0	1	0	0	0	2	0	2
MIMAT0000851	rno-miR-145-5p	Lox	24914	ENSRNOG00000014426	2	0	0	1	0	0	0	2	0	2
MIMAT0000851	rno-miR-145-5p	Larp4b	307070	ENSRNOG00000015888	2	0	0	1	0	0	0	2	0	2
MIMAT0000851	rno-miR-145-5p	Gtpbp8	360714	ENSRNOG00000002044	0	1	1	0	0	0	0	2	0	2
MIMAT0000851	rno-miR-145-5p	Grb10	498416	ENSRNOG00000004290	2	0	0	1	0	0	0	2	0	2
MIMAT0000851	rno-miR-145-5p	Gpbp1	294734	ENSRNOG00000013002	4	0	0	1	0	0	0	2	0	2
MIMAT0000851	rno-miR-145-5p	Fli1	315532	ENSRNOG00000008904	2	0	1	0	0	0	0	2	0	2
MIMAT0000851	rno-miR-145-5p	Fam135a	367235	ENSRNOG00000013587	2	0	0	1	0	0	0	2	0	2
MIMAT0000851	rno-miR-145-5p	Erlin1	293939	ENSRNOG00000012911	2	0	0	1	0	0	0	2	0	2
MIMAT0000851	rno-miR-145-5p	Elk4	304786	ENSRNOG00000007887	2	0	0	1	0	0	0	2	0	2
MIMAT0000851	rno-miR-145-5p	Ebf3	361668	ENSRNOG00000016102	4	0	0	1	0	0	0	2	0	2
MIMAT0000851	rno-miR-145-5p	Dock9	259237	ENSRNOG00000011969	2	0	0	1	0	0	0	2	0	2
MIMAT0000851	rno-miR-145-5p	Dnajb11	360734	ENSRNOG00000001803	2	0	1	0	0	0	0	2	0	2
MIMAT0000851	rno-miR-145-5p	Ctnnd1	311163	ENSRNOG00000030790	2	0	0	1	0	0	0	2	0	2
MIMAT0000851	rno-miR-145-5p	Ctnnbip1	503000	ENSRNOG00000016313	2	0	0	1	0	0	0	2	0	2
MIMAT0000851	rno-miR-145-5p	Cited2	114490	ENSRNOG00000056940	2	0	1	0	0	0	0	2	0	2
MIMAT0000851	rno-miR-145-5p	Cdo1	81718	ENSRNOG00000000158	0	0	1	1	0	0	0	2	0	2
MIMAT0000851	rno-miR-145-5p	Ccnl1	100909712	ENSRNOG00000011586	2	1	0	0	0	0	0	2	0	2
MIMAT0000851	rno-miR-145-5p	Bloc1s2	293938	ENSRNOG00000012684	2	1	0	0	0	0	0	2	0	2
MIMAT0000851	rno-miR-145-5p	Bach2	313125	ENSRNOG00000006170	2	0	0	1	0	0	0	2	0	2
MIMAT0000851	rno-miR-145-5p	Angpt2	89805	ENSRNOG00000016696	2	0	0	1	0	0	0	2	0	2
MIMAT0000851	rno-miR-145-5p	Akap12	83425	ENSRNOG00000019549	2	0	2	0	0	0	0	2	0	2
MIMAT0000851	rno-miR-145-5p	Adpgk	315722	ENSRNOG00000026178	2	0	0	1	0	0	0	2	0	2
MIMAT0000851	rno-miR-145-5p	Add3	25230	ENSRNOG00000012820	4	0	0	1	0	0	0	2	0	2
MIMAT0000851	rno-miR-145-5p	Abhd17c	361601	ENSRNOG00000012683	2	0	0	1	0	0	0	2	0	2
MIMAT0000849	rno-miR-143-3p	Ttpa	25571	ENSRNOG00000007139	0	0	1	1	0	0	0	2	0	2
MIMAT0000849	rno-miR-143-3p	Tspan13	366602	ENSRNOG00000005046	0	1	0	1	0	0	0	2	0	2
MIMAT0000849	rno-miR-143-3p	Tmem41b	361626	ENSRNOG00000010752	0	0	1	1	0	0	0	2	0	2
MIMAT0000849	rno-miR-143-3p	Rsrc2	360807	ENSRNOG00000001238	0	0	1	1	0	0	0	2	0	2
MIMAT0000849	rno-miR-143-3p	Rraga	117044	ENSRNOG00000007051	0	1	1	0	0	0	0	2	0	2
MIMAT0000849	rno-miR-143-3p	Prpf19	246216	ENSRNOG00000020897	0	1	1	0	0	0	0	2	0	2
MIMAT0000849	rno-miR-143-3p	Pc	25104	ENSRNOG00000019372	0	0	1	1	0	0	0	2	0	2
MIMAT0000849	rno-miR-143-3p	Necap1	312694	ENSRNOG00000009236	0	0	1	1	0	0	0	2	0	2
MIMAT0000849	rno-miR-143-3p	Mus81	293678	ENSRNOG00000020617	0	1	1	0	0	0	0	2	0	2
MIMAT0000849	rno-miR-143-3p	Mal2	362911	ENSRNOG00000008615	0	0	1	1	0	0	0	2	0	2
MIMAT0000849	rno-miR-143-3p	LOC100912585	114509	ENSRNOG00000002412	0	2	0	0	0	1	0	1	1	2
MIMAT0000849	rno-miR-143-3p	Isg20l2	361977	ENSRNOG00000011402	0	1	1	0	0	0	0	2	0	2
MIMAT0000849	rno-miR-143-3p	Igfbp5	25285	ENSRNOG00000017206	0	0	1	1	0	0	0	2	0	2
MIMAT0000849	rno-miR-143-3p	Gbas	498174	ENSRNOG00000023919	0	1	1	0	0	0	0	2	0	2
MIMAT0000849	rno-miR-143-3p	Far1	293173	ENSRNOG00000013176	0	0	1	1	0	0	0	2	0	2
MIMAT0000849	rno-miR-143-3p	Eif2ak3	29702	ENSRNOG00000006069	0	0	1	1	0	0	0	2	0	2
MIMAT0000849	rno-miR-143-3p	Defb1	83687	ENSRNOG00000013768	0	1	1	0	0	0	0	2	0	2
MIMAT0000849	rno-miR-143-3p	Cxcl11	305236	ENSRNOG00000022298	0	0	1	1	0	0	0	2	0	2
MIMAT0000849	rno-miR-143-3p	Atp10a	365266	ENSRNOG00000056228	0	2	0	1	0	0	0	2	0	2
MIMAT0000849	rno-miR-143-3p	Anxa4	79124	ENSRNOG00000018159	0	1	1	0	0	0	0	2	0	2
MIMAT0000842	rno-miR-136-5p	Vps35	25479	ENSRNOG00000017612	0	1	0	1	0	0	0	2	0	2
MIMAT0000842	rno-miR-136-5p	Radil	304299	ENSRNOG00000024456	0	1	0	1	0	0	0	2	0	2
MIMAT0000842	rno-miR-136-5p	Rab21	299799	ENSRNOG00000003923	0	1	1	0	0	0	0	2	0	2
MIMAT0000842	rno-miR-136-5p	Rab11a	81830	ENSRNOG00000011302	0	1	1	0	0	0	0	2	0	2
MIMAT0000842	rno-miR-136-5p	Esrrg	360896	ENSRNOG00000002593	0	0	1	1	0	0	0	2	0	2
MIMAT0000842	rno-miR-136-5p	Cyb5r1	304805	ENSRNOG00000003973	0	2	1	0	0	0	0	2	0	2
MIMAT0000842	rno-miR-136-5p	Ccdc117	498404	ENSRNOG00000010706	0	1	1	0	0	0	0	2	0	2
MIMAT0000834	rno-miR-128-3p	Zfp652	497984	ENSRNOG00000017001	2	0	0	1	0	0	0	2	0	2
MIMAT0000834	rno-miR-128-3p	Ypel2	360590	ENSRNOG00000005447	4	0	0	1	0	0	0	2	0	2
MIMAT0000834	rno-miR-128-3p	Wnk1	116477	ENSRNOG00000009956	2	0	0	0	0	0	1	1	1	2
MIMAT0000834	rno-miR-128-3p	Vps4b	360834	ENSRNOG00000002705	2	0	0	1	0	0	0	2	0	2
MIMAT0000834	rno-miR-128-3p	Usp46	289584	ENSRNOG00000002106	2	0	0	1	0	0	0	2	0	2
MIMAT0000834	rno-miR-128-3p	Ugcg	83626	ENSRNOG00000015644	2	0	1	0	0	0	0	2	0	2
MIMAT0000834	rno-miR-128-3p	Tuba4a	316531	ENSRNOG00000003597	0	1	0	0	0	0	1	1	1	2
MIMAT0000834	rno-miR-128-3p	Trim5	308906	ENSRNOG00000017191	0	1	0	0	0	0	1	1	1	2
MIMAT0000834	rno-miR-128-3p	Tmx1	362751	ENSRNOG00000057934	2	0	1	0	0	0	0	2	0	2
MIMAT0000834	rno-miR-128-3p	Tmem25	689172	ENSRNOG00000014218	2	0	0	1	0	0	0	2	0	2
MIMAT0000834	rno-miR-128-3p	Tmem170a	498953	ENSRNOG00000049019	2	0	0	1	0	0	0	2	0	2
MIMAT0000834	rno-miR-128-3p	Tgfbr1	29591	ENSRNOG00000007036	2	0	0	1	0	0	0	2	0	2
MIMAT0000834	rno-miR-128-3p	Terf1	297758	ENSRNOG00000007291	0	2	1	0	0	0	0	2	0	2
MIMAT0000834	rno-miR-128-3p	Tbp	117526	ENSRNOG00000001489	0	0	0	1	0	0	1	1	1	2
MIMAT0000834	rno-miR-128-3p	Stox2	306459	ENSRNOG00000009590	2	0	0	1	0	0	0	2	0	2
MIMAT0000834	rno-miR-128-3p	Stmn2	84510	ENSRNOG00000011705	2	0	1	0	0	0	0	2	0	2
MIMAT0000834	rno-miR-128-3p	Ss18	361295	ENSRNOG00000016800	2	0	0	1	0	0	0	2	0	2
MIMAT0000834	rno-miR-128-3p	Sp1	24790	ENSRNOG00000014084	4	0	0	1	0	0	0	2	0	2
MIMAT0000834	rno-miR-128-3p	Smarca2	361745	ENSRNOG00000011931	2	0	1	0	0	0	0	2	0	2
MIMAT0000834	rno-miR-128-3p	Slc6a1	79212	ENSRNOG00000006527	4	0	0	1	0	0	0	2	0	2
MIMAT0000834	rno-miR-128-3p	Slc35f1	502421	ENSRNOG00000000412	4	0	0	1	0	0	0	2	0	2
MIMAT0000834	rno-miR-128-3p	Set	307947	ENSRNOG00000034241	2	0	1	0	0	0	0	2	0	2
MIMAT0000834	rno-miR-128-3p	Samd12	362910	ENSRNOG00000043390	2	0	0	1	0	0	0	2	0	2
MIMAT0000834	rno-miR-128-3p	Ruvbl2	292907	ENSRNOG00000020793	0	0	1	0	0	0	1	1	1	2
MIMAT0000834	rno-miR-128-3p	Rps6ka5	314384	ENSRNOG00000004362	6	0	0	1	0	0	0	2	0	2
MIMAT0000834	rno-miR-128-3p	Rngtt	313131	ENSRNOG00000007867	2	0	0	1	0	0	0	2	0	2
MIMAT0000834	rno-miR-128-3p	Rnf38	171501	ENSRNOG00000013956	2	0	1	0	0	0	0	2	0	2
MIMAT0000834	rno-miR-128-3p	Rnf139	315000	ENSRNOG00000008987	2	0	0	1	0	0	0	2	0	2
MIMAT0000834	rno-miR-128-3p	Rhbdf2	303690	ENSRNOG00000011459	0	0	0	1	0	0	1	1	1	2
MIMAT0000834	rno-miR-128-3p	Rgs1	54289	ENSRNOG00000003895	2	0	1	0	0	0	0	2	0	2
MIMAT0000834	rno-miR-128-3p	Ret	24716	ENSRNOG00000014751	0	1	0	1	0	0	0	2	0	2
MIMAT0000834	rno-miR-128-3p	Reln	24718	ENSRNOG00000021441	2	0	0	1	0	0	0	2	0	2
MIMAT0000834	rno-miR-128-3p	Rab20	689377	ENSRNOG00000023991	0	1	0	0	0	0	1	1	1	2
MIMAT0000834	rno-miR-128-3p	Psma1	29668	ENSRNOG00000011745	2	0	0	0	0	0	1	1	1	2
MIMAT0000834	rno-miR-128-3p	Ppp4c	171366	ENSRNOG00000019813	2	1	0	0	0	0	0	2	0	2
MIMAT0000834	rno-miR-128-3p	Ppp1cc	24669	ENSRNOG00000001269	0	0	1	1	0	0	0	2	0	2
MIMAT0000834	rno-miR-128-3p	Ppfia2	362876	ENSRNOG00000004353	2	0	0	1	0	0	0	2	0	2
MIMAT0000834	rno-miR-128-3p	Pom121	113975	ENSRNOG00000001449	2	0	0	1	0	0	0	2	0	2
MIMAT0000834	rno-miR-128-3p	Poglut1	288091	ENSRNOG00000003014	2	0	0	1	0	0	0	2	0	2
MIMAT0000834	rno-miR-128-3p	Pnkd	100188944	ENSRNOG00000014806	2	0	0	0	0	0	1	1	1	2
MIMAT0000834	rno-miR-128-3p	Plk2	83722	ENSRNOG00000011951	6	0	0	1	0	0	0	2	0	2
MIMAT0000834	rno-miR-128-3p	Pggt1b	81746	ENSRNOG00000003541	0	1	1	0	0	0	0	2	0	2
MIMAT0000834	rno-miR-128-3p	Pfkm	65152	ENSRNOG00000057988	2	1	0	0	0	0	0	2	0	2
MIMAT0000834	rno-miR-128-3p	Peli2	305835	ENSRNOG00000012363	2	0	0	1	0	0	0	2	0	2
MIMAT0000834	rno-miR-128-3p	Pds5b	304218	ENSRNOG00000001098	2	0	0	1	0	0	0	2	0	2
MIMAT0000834	rno-miR-128-3p	Pax9	362741	ENSRNOG00000008826	2	0	0	1	0	0	0	2	0	2
MIMAT0000834	rno-miR-128-3p	Paip2	361309	ENSRNOG00000019934	2	0	1	0	0	0	0	2	0	2
MIMAT0000834	rno-miR-128-3p	Ostf1	259275	ENSRNOG00000012156	0	1	1	0	0	0	0	2	0	2
MIMAT0000834	rno-miR-128-3p	Orc5	362304	ENSRNOG00000011519	2	0	1	0	0	0	0	2	0	2
MIMAT0000834	rno-miR-128-3p	Nus1	294400	ENSRNOG00000000411	2	0	0	1	0	0	0	2	0	2
MIMAT0000834	rno-miR-128-3p	Nfatc2ip	308983	ENSRNOG00000057384	0	1	1	0	0	0	0	2	0	2
MIMAT0000834	rno-miR-128-3p	Neurod6	500137	ENSRNOG00000026055	2	0	0	1	0	0	0	2	0	2
MIMAT0000834	rno-miR-128-3p	Neurl4	303248	ENSRNOG00000016109	2	0	0	0	0	0	1	1	1	2
MIMAT0000834	rno-miR-128-3p	Nav2	171563	ENSRNOG00000014530	4	0	0	1	0	0	0	2	0	2
MIMAT0000834	rno-miR-128-3p	Naa50	288108	ENSRNOG00000039017	2	0	0	1	0	0	0	2	0	2
MIMAT0000834	rno-miR-128-3p	Naa15	310399	ENSRNOG00000012385	2	0	0	1	0	0	0	2	0	2
MIMAT0000834	rno-miR-128-3p	Myt1	362291	ENSRNOG00000017346	2	0	0	1	0	0	0	2	0	2
MIMAT0000834	rno-miR-128-3p	Mpp6	362359	ENSRNOG00000021579	2	0	0	1	0	0	0	2	0	2
MIMAT0000834	rno-miR-128-3p	Mob3a	362833	ENSRNOG00000018971	0	0	0	1	0	0	1	1	1	2
MIMAT0000834	rno-miR-128-3p	Mob1b	360920	ENSRNOG00000010996	2	0	0	1	0	0	0	2	0	2
MIMAT0000834	rno-miR-128-3p	Mmp13	171052	ENSRNOG00000008478	0	0	0	1	0	0	1	1	1	2
MIMAT0000834	rno-miR-128-3p	Mmd	303439	ENSRNOG00000002436	2	0	0	1	0	0	0	2	0	2
MIMAT0000834	rno-miR-128-3p	Mief1	315141	ENSRNOG00000017553	2	0	0	1	0	0	0	2	0	2
MIMAT0000834	rno-miR-128-3p	Mapk6	58840	ENSRNOG00000009381	2	0	2	0	0	0	0	2	0	2
MIMAT0000834	rno-miR-128-3p	Mapk14	81649	ENSRNOG00000000513	2	0	0	1	0	0	0	2	0	2
MIMAT0000834	rno-miR-128-3p	Map3k14	360640	ENSRNOG00000003278	2	0	0	0	0	0	1	1	1	2
MIMAT0000834	rno-miR-128-3p	Ltbp1	59107	ENSRNOG00000033090	2	0	0	1	0	0	0	2	0	2
MIMAT0000834	rno-miR-128-3p	LOC498330	498330	ENSRNOG00000060245	0	1	1	0	0	0	0	2	0	2
MIMAT0000834	rno-miR-128-3p	LOC100910540	100910540	ENSRNOG00000001387	2	0	0	0	0	0	1	1	1	2
MIMAT0000834	rno-miR-128-3p	Limk1	65172	ENSRNOG00000001470	2	0	0	1	0	0	0	2	0	2
MIMAT0000834	rno-miR-128-3p	Klhdc8a	305096	ENSRNOG00000000036	2	0	0	1	0	0	0	2	0	2
MIMAT0000834	rno-miR-128-3p	Klf4	114505	ENSRNOG00000016299	2	0	1	0	0	0	0	2	0	2
MIMAT0000834	rno-miR-128-3p	Kcnk2	170899	ENSRNOG00000002653	4	0	0	1	0	0	0	2	0	2
MIMAT0000834	rno-miR-128-3p	Kcnk10	65272	ENSRNOG00000003813	4	0	1	0	0	0	0	2	0	2
MIMAT0000834	rno-miR-128-3p	Kbtbd8	500262	ENSRNOG00000013390	2	0	0	1	0	0	0	2	0	2
MIMAT0000834	rno-miR-128-3p	Itga8	364786	ENSRNOG00000016538	2	0	0	0	0	0	1	1	1	2
MIMAT0000834	rno-miR-128-3p	Gria3	29628	ENSRNOG00000007682	4	0	0	1	0	0	0	2	0	2
MIMAT0000834	rno-miR-128-3p	Gpx8	294744	ENSRNOG00000010461	0	0	0	1	0	0	1	1	1	2
MIMAT0000834	rno-miR-128-3p	Gpr149	192251	ENSRNOG00000014793	2	0	0	1	0	0	0	2	0	2
MIMAT0000834	rno-miR-128-3p	Gfpt2	360518	ENSRNOG00000002810	2	0	0	0	0	0	1	1	1	2
MIMAT0000834	rno-miR-128-3p	Gcc2	309798	ENSRNOG00000000823	2	0	0	1	0	0	0	2	0	2
MIMAT0000834	rno-miR-128-3p	Galnt3	366061	ENSRNOG00000005727	2	0	1	0	0	0	0	2	0	2
MIMAT0000834	rno-miR-128-3p	Gab1	361388	ENSRNOG00000017879	4	0	0	1	0	0	0	2	0	2
MIMAT0000834	rno-miR-128-3p	Fxr2	287433	ENSRNOG00000011876	2	1	0	0	0	0	0	2	0	2
MIMAT0000834	rno-miR-128-3p	Frs3	316213	ENSRNOG00000014328	2	0	0	0	0	0	1	1	1	2
MIMAT0000834	rno-miR-128-3p	Fam91a1	689997	ENSRNOG00000008271	2	0	0	1	0	0	0	2	0	2
MIMAT0000834	rno-miR-128-3p	Evi5	100360066	ENSRNOG00000002039	0	1	0	1	0	0	0	2	0	2
MIMAT0000834	rno-miR-128-3p	Egfr	24329	ENSRNOG00000004332	2	0	0	0	0	0	1	1	1	2
MIMAT0000834	rno-miR-128-3p	E2f7	314818	ENSRNOG00000026252	2	0	0	1	0	0	0	2	0	2
MIMAT0000834	rno-miR-128-3p	Dot1l	362831	ENSRNOG00000032546	2	0	0	1	0	0	0	2	0	2
MIMAT0000834	rno-miR-128-3p	Dll4	311332	ENSRNOG00000014011	2	0	0	0	0	0	1	1	1	2
MIMAT0000834	rno-miR-128-3p	Diras1	366826	ENSRNOG00000029738	2	0	0	1	0	0	0	2	0	2
MIMAT0000834	rno-miR-128-3p	Dcun1d4	360928	ENSRNOG00000002152	4	0	0	1	0	0	0	2	0	2
MIMAT0000834	rno-miR-128-3p	Dcaf7	303602	ENSRNOG00000042245	2	0	0	1	0	0	0	2	0	2
MIMAT0000834	rno-miR-128-3p	Dazap2	300235	ENSRNOG00000004628	2	0	1	0	0	0	0	2	0	2
MIMAT0000834	rno-miR-128-3p	Cited2	114490	ENSRNOG00000056940	2	0	1	0	0	0	0	2	0	2
MIMAT0000834	rno-miR-128-3p	Cipc	314330	ENSRNOG00000011111	2	0	0	1	0	0	0	2	0	2
MIMAT0000834	rno-miR-128-3p	Cdip1	360480	ENSRNOG00000003328	2	0	0	1	0	0	0	2	0	2
MIMAT0000834	rno-miR-128-3p	Cct3	295230	ENSRNOG00000019090	2	1	0	0	0	0	0	2	0	2
MIMAT0000834	rno-miR-128-3p	Ccdc92	100036765	ENSRNOG00000021691	2	0	0	1	0	0	0	2	0	2
MIMAT0000834	rno-miR-128-3p	Cbx5	300266	ENSRNOG00000036841	2	0	0	1	0	0	0	2	0	2
MIMAT0000834	rno-miR-128-3p	Car7	291819	ENSRNOG00000012371	2	0	0	1	0	0	0	2	0	2
MIMAT0000834	rno-miR-128-3p	Cabp1	171051	ENSRNOG00000001173	2	0	0	0	0	0	1	1	1	2
MIMAT0000834	rno-miR-128-3p	B3gnt7	316583	ENSRNOG00000018267	2	0	0	1	0	0	0	2	0	2
MIMAT0000834	rno-miR-128-3p	Arhgap12	307016	ENSRNOG00000017791	2	0	0	1	0	0	0	2	0	2
MIMAT0000834	rno-miR-128-3p	Aqp11	286758	ENSRNOG00000013358	0	1	1	0	0	0	0	2	0	2
MIMAT0000834	rno-miR-128-3p	Agap1	316611	ENSRNOG00000019476	2	0	0	1	0	0	0	2	0	2
MIMAT0000834	rno-miR-128-3p	Aff4	303132	ENSRNOG00000006965	4	0	0	1	0	0	0	2	0	2
MIMAT0000834	rno-miR-128-3p	Aff3	363220	ENSRNOG00000018830	2	0	0	1	0	0	0	2	0	2
MIMAT0000834	rno-miR-128-3p	Abcb9	63886	ENSRNOG00000001082	2	0	0	1	0	0	0	2	0	2
MIMAT0000786	rno-miR-17-5p	Zfyve9	313477	ENSRNOG00000027183	2	0	0	1	0	0	0	2	0	2
MIMAT0000786	rno-miR-17-5p	Zfyve26	314265	ENSRNOG00000059875	2	0	0	1	0	0	0	2	0	2
MIMAT0000786	rno-miR-17-5p	Zfyve20	312562	ENSRNOG00000011391	2	1	0	0	0	0	0	2	0	2
MIMAT0000786	rno-miR-17-5p	Zfp91	246282	ENSRNOG00000012524	4	0	0	1	0	0	0	2	0	2
MIMAT0000786	rno-miR-17-5p	Zfp9	100158232	ENSRNOG00000006726	2	0	0	1	0	0	0	2	0	2
MIMAT0000786	rno-miR-17-5p	Zfp512b	311721	ENSRNOG00000015558	4	0	0	1	0	0	0	2	0	2
MIMAT0000786	rno-miR-17-5p	Wee1	308937	ENSRNOG00000010017	2	0	1	0	0	0	0	2	0	2
MIMAT0000786	rno-miR-17-5p	Wasf1	294568	ENSRNOG00000047476	2	0	1	0	0	0	0	2	0	2
MIMAT0000786	rno-miR-17-5p	Vangl1	690366	ENSRNOG00000016477	2	0	0	1	0	0	0	2	0	2
MIMAT0000786	rno-miR-17-5p	Usp32	303394	ENSRNOG00000027711	2	0	0	1	0	0	0	2	0	2
MIMAT0000786	rno-miR-17-5p	Usp3	363084	ENSRNOG00000017714	2	0	0	1	0	0	0	2	0	2
MIMAT0000786	rno-miR-17-5p	Uri1	308537	ENSRNOG00000014463	2	0	0	1	0	0	0	2	0	2
MIMAT0000786	rno-miR-17-5p	Twf1	315265	ENSRNOG00000022507	2	0	1	0	0	0	0	2	0	2
MIMAT0000786	rno-miR-17-5p	Trpv6	114246	ENSRNOG00000014714	2	2	0	0	0	0	0	2	0	2
MIMAT0000786	rno-miR-17-5p	Trim3	83616	ENSRNOG00000018356	2	0	1	0	0	0	0	2	0	2
MIMAT0000786	rno-miR-17-5p	Tor1b	311854	ENSRNOG00000006435	2	1	0	0	0	0	0	2	0	2
MIMAT0000786	rno-miR-17-5p	Topors	362501	ENSRNOG00000006485	2	0	0	1	0	0	0	2	0	2
MIMAT0000786	rno-miR-17-5p	Tnfrsf21	316256	ENSRNOG00000011517	2	0	0	1	0	0	0	2	0	2
MIMAT0000786	rno-miR-17-5p	Tnfaip1	287543	ENSRNOG00000009069	2	0	1	0	0	0	0	2	0	2
MIMAT0000786	rno-miR-17-5p	Tmem127	311405	ENSRNOG00000022727	2	0	0	1	0	0	0	2	0	2
MIMAT0000786	rno-miR-17-5p	Tbxas1	24886	ENSRNOG00000007918	0	1	1	0	0	0	0	2	0	2
MIMAT0000786	rno-miR-17-5p	Stx6	60562	ENSRNOG00000003402	2	0	0	1	0	0	0	2	0	2
MIMAT0000786	rno-miR-17-5p	Stat3	25125	ENSRNOG00000019742	2	0	0	0	0	1	0	1	1	2
MIMAT0000786	rno-miR-17-5p	Ssh2	303342	ENSRNOG00000014285	2	0	0	1	0	0	0	2	0	2
MIMAT0000786	rno-miR-17-5p	Sqstm1	113894	ENSRNOG00000003147	2	0	0	1	0	0	0	2	0	2
MIMAT0000786	rno-miR-17-5p	Sos1	313845	ENSRNOG00000007106	2	0	0	1	0	0	0	2	0	2
MIMAT0000786	rno-miR-17-5p	Snx8	288504	ENSRNOG00000001258	2	0	0	1	0	0	0	2	0	2
MIMAT0000786	rno-miR-17-5p	Smad7	81516	ENSRNOG00000018359	2	0	1	0	0	0	0	2	0	2
MIMAT0000786	rno-miR-17-5p	Slc6a9	116509	ENSRNOG00000019484	2	1	0	0	0	0	0	2	0	2
MIMAT0000786	rno-miR-17-5p	Slc40a1	170840	ENSRNOG00000003872	4	0	0	1	0	0	0	2	0	2
MIMAT0000786	rno-miR-17-5p	Slc39a6	291733	ENSRNOG00000028703	2	0	1	0	0	0	0	2	0	2
MIMAT0000786	rno-miR-17-5p	Sfmbt1	58967	ENSRNOG00000016645	2	0	0	1	0	0	0	2	0	2
MIMAT0000786	rno-miR-17-5p	Serp1	80881	ENSRNOG00000011763	4	0	1	0	0	0	0	2	0	2
MIMAT0000786	rno-miR-17-5p	Sema4b	293042	ENSRNOG00000025167	2	0	0	1	0	0	0	2	0	2
MIMAT0000786	rno-miR-17-5p	Scamp2	65168	ENSRNOG00000019136	2	0	0	1	0	0	0	2	0	2
MIMAT0000786	rno-miR-17-5p	Sall3	364910	ENSRNOG00000026116	2	0	0	1	0	0	0	2	0	2
MIMAT0000786	rno-miR-17-5p	Rnf6	304271	ENSRNOG00000000968	2	1	0	0	0	0	0	2	0	2
MIMAT0000786	rno-miR-17-5p	Rnase2	474169	ENSRNOG00000032133	0	1	1	0	0	0	0	2	0	2
MIMAT0000786	rno-miR-17-5p	Rhoc	295342	ENSRNOG00000012630	2	0	0	1	0	0	0	2	0	2
MIMAT0000786	rno-miR-17-5p	Rbl2	81758	ENSRNOG00000012153	4	0	0	1	0	0	0	2	0	2
MIMAT0000786	rno-miR-17-5p	Rbbp7	83712	ENSRNOG00000005157	2	0	1	0	0	0	0	2	0	2
MIMAT0000786	rno-miR-17-5p	Rb1cc1	312927	ENSRNOG00000006833	2	0	0	1	0	0	0	2	0	2
MIMAT0000786	rno-miR-17-5p	Rad23b	298012	ENSRNOG00000016137	2	0	1	0	0	0	0	2	0	2
MIMAT0000786	rno-miR-17-5p	Rab5b	288779	ENSRNOG00000006130	4	0	0	1	0	0	0	2	0	2
MIMAT0000786	rno-miR-17-5p	Rab30	308821	ENSRNOG00000010224	2	0	1	0	0	0	0	2	0	2
MIMAT0000786	rno-miR-17-5p	Rab22a	366265	ENSRNOG00000005762	2	0	0	1	0	0	0	2	0	2
MIMAT0000786	rno-miR-17-5p	Pxk	306203	ENSRNOG00000008024	2	0	0	1	0	0	0	2	0	2
MIMAT0000786	rno-miR-17-5p	Ptpn4	246116	ENSRNOG00000002625	2	0	0	1	0	0	0	2	0	2
MIMAT0000786	rno-miR-17-5p	Psd	171381	ENSRNOG00000019435	2	0	0	1	0	0	0	2	0	2
MIMAT0000786	rno-miR-17-5p	Prrg1	363472	ENSRNOG00000026044	2	0	0	1	0	0	0	2	0	2
MIMAT0000786	rno-miR-17-5p	Prr15	312358	ENSRNOG00000009564	2	0	0	1	0	0	0	2	0	2
MIMAT0000786	rno-miR-17-5p	Ppp6c	171121	ENSRNOG00000015145	2	0	1	0	0	0	0	2	0	2
MIMAT0000786	rno-miR-17-5p	Ppp3r1	29748	ENSRNOG00000043210	2	0	2	0	0	0	0	2	0	2
MIMAT0000786	rno-miR-17-5p	Ppp2r2a	117104	ENSRNOG00000011158	2	0	2	0	0	0	0	2	0	2
MIMAT0000786	rno-miR-17-5p	Ppp1r3b	192280	ENSRNOG00000011474	2	0	1	0	0	0	0	2	0	2
MIMAT0000786	rno-miR-17-5p	Ppp1r21	362697	ENSRNOG00000016528	0	2	0	1	0	0	0	2	0	2
MIMAT0000786	rno-miR-17-5p	Pou6f1	116545	ENSRNOG00000004595	2	1	0	0	0	0	0	2	0	2
MIMAT0000786	rno-miR-17-5p	Plekhm1	303584	ENSRNOG00000028521	2	1	0	0	0	0	0	2	0	2
MIMAT0000786	rno-miR-17-5p	Pknox1	294322	ENSRNOG00000001184	2	0	1	0	0	0	0	2	0	2
MIMAT0000786	rno-miR-17-5p	Pkia	114906	ENSRNOG00000012095	2	0	0	1	0	0	0	2	0	2
MIMAT0000786	rno-miR-17-5p	Pkd2	498328	ENSRNOG00000002146	2	0	0	1	0	0	0	2	0	2
MIMAT0000786	rno-miR-17-5p	Pitpna	29525	ENSRNOG00000003846	2	1	0	0	0	0	0	2	0	2
MIMAT0000786	rno-miR-17-5p	Pgm2l1	685076	ENSRNOG00000017079	2	0	0	1	0	0	0	2	0	2
MIMAT0000786	rno-miR-17-5p	Pcdhac1	393091	ENSRNOG00000020119	4	0	1	0	0	0	0	2	0	2
MIMAT0000786	rno-miR-17-5p	Pcdha8	116781	ENSRNOG00000046710	4	0	1	0	0	0	0	2	0	2
MIMAT0000786	rno-miR-17-5p	Nup35	295692	ENSRNOG00000009290	2	0	0	1	0	0	0	2	0	2
MIMAT0000786	rno-miR-17-5p	Nr4a3	58853	ENSRNOG00000005964	4	0	1	0	0	0	0	2	0	2
MIMAT0000786	rno-miR-17-5p	Npas2	316351	ENSRNOG00000013408	4	0	0	1	0	0	0	2	0	2
MIMAT0000786	rno-miR-17-5p	Nkx6-1	65193	ENSRNOG00000002149	2	0	1	0	0	0	0	2	0	2
MIMAT0000786	rno-miR-17-5p	Nedd4l	291553	ENSRNOG00000017610	4	0	0	1	0	0	0	2	0	2
MIMAT0000786	rno-miR-17-5p	Nagk	297393	ENSRNOG00000013911	2	0	0	1	0	0	0	2	0	2
MIMAT0000786	rno-miR-17-5p	Nabp1	363227	ENSRNOG00000015416	2	0	1	0	0	0	0	2	0	2
MIMAT0000786	rno-miR-17-5p	Mtmr3	305482	ENSRNOG00000007120	2	0	1	0	0	0	0	2	0	2
MIMAT0000786	rno-miR-17-5p	Mterfd2	363289	ENSRNOG00000037376	0	1	1	0	0	0	0	2	0	2
MIMAT0000786	rno-miR-17-5p	Mospd2	363463	ENSRNOG00000003350	2	0	0	1	0	0	0	2	0	2
MIMAT0000786	rno-miR-17-5p	Mospd1	317312	ENSRNOG00000002332	2	0	2	0	0	0	0	2	0	2
MIMAT0000786	rno-miR-17-5p	Mapk9	50658	ENSRNOG00000002823	2	1	0	0	0	0	0	2	0	2
MIMAT0000786	rno-miR-17-5p	Map3k2	171492	ENSRNOG00000014089	2	0	0	1	0	0	0	2	0	2
MIMAT0000786	rno-miR-17-5p	Map3k14	360640	ENSRNOG00000003278	4	0	0	1	0	0	0	2	0	2
MIMAT0000786	rno-miR-17-5p	Map3k12	25579	ENSRNOG00000015134	2	0	0	1	0	0	0	2	0	2
MIMAT0000786	rno-miR-17-5p	Lpgat1	679692	ENSRNOG00000004402	2	0	0	1	0	0	0	2	0	2
MIMAT0000786	rno-miR-17-5p	LOC100911537	100911537	ENSRNOG00000042951	2	1	0	0	0	0	0	2	0	2
MIMAT0000786	rno-miR-17-5p	LOC100909856	362591	ENSRNOG00000025724	2	0	0	1	0	0	0	2	0	2
MIMAT0000786	rno-miR-17-5p	Limk1	65172	ENSRNOG00000001470	2	0	0	1	0	0	0	2	0	2
MIMAT0000786	rno-miR-17-5p	Lima1	300228	ENSRNOG00000059801	2	0	0	1	0	0	0	2	0	2
MIMAT0000786	rno-miR-17-5p	Lhx8	365963	ENSRNOG00000028348	2	0	1	0	0	0	0	2	0	2
MIMAT0000786	rno-miR-17-5p	Ldlrap1	500564	ENSRNOG00000000151	2	0	0	1	0	0	0	2	0	2
MIMAT0000786	rno-miR-17-5p	Klhl28	299103	ENSRNOG00000004218	2	1	0	0	0	0	0	2	0	2
MIMAT0000786	rno-miR-17-5p	Klf11	313994	ENSRNOG00000054259	2	0	0	1	0	0	0	2	0	2
MIMAT0000786	rno-miR-17-5p	Kif5a	314906	ENSRNOG00000005299	2	1	0	0	0	0	0	2	0	2
MIMAT0000786	rno-miR-17-5p	Kif23	315740	ENSRNOG00000014080	2	0	0	1	0	0	0	2	0	2
MIMAT0000786	rno-miR-17-5p	Il6st	25205	ENSRNOG00000013963	2	0	0	0	0	1	0	1	1	2
MIMAT0000786	rno-miR-17-5p	Igsf10	310448	ENSRNOG00000013917	0	1	1	0	0	0	0	2	0	2
MIMAT0000786	rno-miR-17-5p	Hs3st5	294449	ENSRNOG00000000605	2	0	0	1	0	0	0	2	0	2
MIMAT0000786	rno-miR-17-5p	Hn1	287828	ENSRNOG00000003661	2	0	1	0	0	0	0	2	0	2
MIMAT0000786	rno-miR-17-5p	Has2	25694	ENSRNOG00000004854	2	0	0	1	0	0	0	2	0	2
MIMAT0000786	rno-miR-17-5p	Gtdc1	362129	ENSRNOG00000031038	2	0	1	0	0	0	0	2	0	2
MIMAT0000786	rno-miR-17-5p	Gramd1a	361550	ENSRNOG00000021106	2	0	1	0	0	0	0	2	0	2
MIMAT0000786	rno-miR-17-5p	Gon4l	499653	ENSRNOG00000020297	2	0	0	1	0	0	0	2	0	2
MIMAT0000786	rno-miR-17-5p	Fyco1	301085	ENSRNOG00000006336	2	0	0	1	0	0	0	2	0	2
MIMAT0000786	rno-miR-17-5p	Fcho2	309129	ENSRNOG00000015334	2	0	0	1	0	0	0	2	0	2
MIMAT0000786	rno-miR-17-5p	Fbxo48	364205	ENSRNOG00000023026	2	0	0	1	0	0	0	2	0	2
MIMAT0000786	rno-miR-17-5p	Fbxl5	305424	ENSRNOG00000005261	2	0	0	1	0	0	0	2	0	2
MIMAT0000786	rno-miR-17-5p	Fam221a	500118	ENSRNOG00000009447	0	1	0	1	0	0	0	2	0	2
MIMAT0000786	rno-miR-17-5p	Fam117b	363236	ENSRNOG00000022066	2	0	0	1	0	0	0	2	0	2
MIMAT0000786	rno-miR-17-5p	Ezh1	303547	ENSRNOG00000020336	2	0	0	1	0	0	0	2	0	2
MIMAT0000786	rno-miR-17-5p	Epha4	316539	ENSRNOG00000013213	2	0	0	1	0	0	0	2	0	2
MIMAT0000786	rno-miR-17-5p	E2f5	116651	ENSRNOG00000010760	2	1	0	0	0	0	0	2	0	2
MIMAT0000786	rno-miR-17-5p	Dusp2	311406	ENSRNOG00000013862	2	0	1	0	0	0	0	2	0	2
MIMAT0000786	rno-miR-17-5p	Drd1	24316	ENSRNOG00000023688	2	0	1	0	0	0	0	2	0	2
MIMAT0000786	rno-miR-17-5p	Dnajc2	116456	ENSRNOG00000012392	0	1	1	0	0	0	0	2	0	2
MIMAT0000786	rno-miR-17-5p	Dnajb9	24908	ENSRNOG00000004006	2	0	1	0	0	0	0	2	0	2
MIMAT0000786	rno-miR-17-5p	Dmtf1	114485	ENSRNOG00000005908	2	1	0	0	0	0	0	2	0	2
MIMAT0000786	rno-miR-17-5p	Ddx5	287765	ENSRNOG00000030680	2	0	1	0	0	0	0	2	0	2
MIMAT0000786	rno-miR-17-5p	Ddhd1	305816	ENSRNOG00000009481	2	0	0	1	0	0	0	2	0	2
MIMAT0000786	rno-miR-17-5p	Dcaf8	364050	ENSRNOG00000006785	2	0	1	0	0	0	0	2	0	2
MIMAT0000786	rno-miR-17-5p	Dazap2	300235	ENSRNOG00000004628	2	0	1	0	0	0	0	2	0	2
MIMAT0000786	rno-miR-17-5p	Dapk2	300799	ENSRNOG00000017332	2	1	0	0	0	0	0	2	0	2
MIMAT0000786	rno-miR-17-5p	Crot	83842	ENSRNOG00000006779	2	0	0	1	0	0	0	2	0	2
MIMAT0000786	rno-miR-17-5p	Cnot7	306492	ENSRNOG00000012263	2	0	0	1	0	0	0	2	0	2
MIMAT0000786	rno-miR-17-5p	Cnot6l	360917	ENSRNOG00000002075	2	0	0	1	0	0	0	2	0	2
MIMAT0000786	rno-miR-17-5p	Cercam	296616	ENSRNOG00000026604	0	1	0	1	0	0	0	2	0	2
MIMAT0000786	rno-miR-17-5p	Cep97	304007	ENSRNOG00000001609	2	0	0	1	0	0	0	2	0	2
MIMAT0000786	rno-miR-17-5p	Cep120	307302	ENSRNOG00000017035	2	0	0	1	0	0	0	2	0	2
MIMAT0000786	rno-miR-17-5p	Cdc37l1	293886	ENSRNOG00000010967	2	0	2	0	0	0	0	2	0	2
MIMAT0000786	rno-miR-17-5p	Ccng2	29157	ENSRNOG00000002089	2	0	0	1	0	0	0	2	0	2
MIMAT0000786	rno-miR-17-5p	Cacul1	365493	ENSRNOG00000009954	2	1	0	0	0	0	0	2	0	2
MIMAT0000786	rno-miR-17-5p	Btbd10	308890	ENSRNOG00000014341	2	0	1	0	0	0	0	2	0	2
MIMAT0000786	rno-miR-17-5p	Atg16l1	363278	ENSRNOG00000017913	2	0	0	1	0	0	0	2	0	2
MIMAT0000786	rno-miR-17-5p	Atad2	314993	ENSRNOG00000025604	2	0	0	1	0	0	0	2	0	2
MIMAT0000786	rno-miR-17-5p	Armc8	315949	ENSRNOG00000014521	2	0	0	1	0	0	0	2	0	2
MIMAT0000786	rno-miR-17-5p	Arid4b	84481	ENSRNOG00000016391	4	0	1	0	0	0	0	2	0	2
MIMAT0000786	rno-miR-17-5p	Arhgap12	307016	ENSRNOG00000017791	2	0	0	1	0	0	0	2	0	2
MIMAT0000786	rno-miR-17-5p	Arhgap1	311193	ENSRNOG00000016610	2	0	0	1	0	0	0	2	0	2
MIMAT0000786	rno-miR-17-5p	Ankib1	368062	ENSRNOG00000005502	2	0	0	1	0	0	0	2	0	2
MIMAT0000786	rno-miR-17-5p	Acsl4	113976	ENSRNOG00000019180	2	0	1	0	0	0	0	2	0	2
MIMAT0000786	rno-miR-17-5p	Acer2	313339	ENSRNOG00000007637	2	0	0	1	0	0	0	2	0	2
MIMAT0000786	rno-miR-17-5p	Aak1	500244	ENSRNOG00000018317	2	0	0	1	0	0	0	2	0	2
MIMAT0000783	rno-miR-10b-5p	Stau1	84496	ENSRNOG00000007781	0	0	2	1	0	0	0	2	0	2
MIMAT0000783	rno-miR-10b-5p	Pik3c2g	116720	ENSRNOG00000034228	0	1	0	1	0	0	0	2	0	2
MIMAT0000783	rno-miR-10b-5p	Ldha	24533	ENSRNOG00000013009	0	1	2	0	0	0	0	2	0	2
MIMAT0000783	rno-miR-10b-5p	Ipcef1	361474	ENSRNOG00000018163	0	1	0	1	0	0	0	2	0	2
MIMAT0000783	rno-miR-10b-5p	Hnrnph2	308650	ENSRNOG00000011661	0	1	1	0	0	0	0	2	0	2
MIMAT0000782	rno-miR-10a-5p	Zfp110	308362	ENSRNOG00000031328	0	1	0	1	0	0	0	2	0	2
MIMAT0000782	rno-miR-10a-5p	Rgs8	54297	ENSRNOG00000002369	0	0	1	1	0	0	0	2	0	2
MIMAT0000782	rno-miR-10a-5p	Igsf10	310448	ENSRNOG00000013917	0	1	1	0	0	0	0	2	0	2
MIMAT0000782	rno-miR-10a-5p	C4b	406161	ENSRNOG00000030729	0	1	0	1	0	0	0	2	0	2
MIMAT0000782	rno-miR-10a-5p	Bdnf	24225	ENSRNOG00000047466	0	0	2	1	0	0	0	2	0	2
MIMAT0000782	rno-miR-10a-5p	Ankrd34a	295283	ENSRNOG00000033741	0	0	1	1	0	0	0	2	0	2

## Sheet: DE miRNA GO
ID	Description	GeneRatio	BgRatio	pvalue	p.adjust	qvalue	geneID	Count	label	OddsRatio	Group
GO:0007409	axonogenesis	173/3810	493/18112	1.99121e-13	1.30205e-09	9.58295e-10	Nr4a2/Map2k1/Edn1/Map1a/Bdnf/Epha4/Kif5a/Limk1/Nkx6-1/Nr4a3/Pitpna/Rnf6/Sema4b/Reln/Ret/Rab11a/Rab21/Alcam/Bcl2/Cntn2/Dcx/Foxg1/Lhx2/Notch1/Rtn4rl1/Sema4c/Fn1/Usp33/Lgi1/Bhlhe22/Lmtk2/Mapt/Nlgn3/Tubb3/Ulk2/Arhgap35/Bcl11b/Bmpr2/Celsr3/Cxcl12/Dbn1/Dnm2/Dpysl2/Dpysl5/Efnb1/Egr2/Eif4g2/Epha5/Etv1/Fgf13/Flrt3/Igf1r/Lrrc4c/Ndel1/Nptn/Ntng1/Pou4f2/Ptpro/Rab10/RGD1359108/Rgma/Sema3c/Sema4g/Sin3a/Taok2/T…	173	Biological Process	1.80984	4 Days
GO:0048638	regulation of developmental growth	144/3810	404/18112	5.69952e-12	1.07986e-08	7.94763e-09	Gja1/Igf1/Dusp6/Cited2/Edn1/Ppib/Serp1/Bdnf/Limk1/Nedd4l/Nkx6-1/Rnf6/Sema4b/Smad7/Stat3/Kcnk2/Mapk14/Tgfbr1/Rab11a/Rab21/Mfsd2a/Rims1/Akap6/Bcl2/Dcx/Notch1/Sema4c/Fn1/G6pd/Hnrnpk/Sod1/Mapk1/Mapt/Cav3/Fgf9/Men1/Nr3c1/Tcf7l2/Ulk2/Bcl2l11/Rims2/Cxadr/Rps6kb1/Bmpr2/Cdkn1a/Csf1/Cxcl12/Dbn1/Dnm2/Dpysl2/Eif4g2/Fgf13/Igf1r/Ndel1/Pou4f2/Rgma/Sema3c/Sema4g/Sin3a/Trip10/Ulk1/Vegfa/Zfpm2/Agr2/Arx/Hlx/Insr/It…	144	Biological Process	1.53131	4 Days
GO:0007264	small GTPase mediated signal transduction	155/3810	444/18112	5.76683e-12	1.07986e-08	7.94763e-09	Igf1/Rtkn/Ssx2ip/Map2k1/Rras/Rit2/Ywhaq/Arhgap1/Arhgap12/Psd/Rab30/Rhoc/Sos1/Tnfaip1/Wasf1/Plk2/Reln/Rab21/Dock9/Rapgef2/Bcl6/Dgkz/Itsn1/Kitlg/Notch1/Mmd2/Arfgef2/Arhgef2/Dok1/Rasgef1a/Rasgrp2/Tp53/Cdc42bpa/Dock11/Lpar2/Rap2a/Dok3/Rhod/Akap13/Arap1/Arap2/Arhgap35/Arhgef10/Arhgef7/Cdkn1a/Chuk/Csf1/Cul3/Dnm2/Dock4/Fbp1/Gbf1/Gpr174/Nkiras1/Ogt/Plekhg5/Rab12/Rab33b/Rap2c/Rapgef4/Rasip1/Rb1/Rhobtb1/Rh…	155	Biological Process	1.70153	4 Days
GO:0001558	regulation of cell growth	157/3810	452/18112	6.60564e-12	1.07986e-08	7.94763e-09	Gja1/Igf1/Dcun1d3/H3f3b/Myocd/Acsl4/Edn1/Ip6k2/Bdnf/Dnajc2/Limk1/Nedd4l/Nkx6-1/Rbbp7/Rnf6/Sema4b/Smad7/Uri1/Egfr/Smarca2/Tgfbr1/Rab11a/Rab21/Igfbp5/Mfsd2a/Rims1/Akap6/Bcl2/Bcl6/Dcx/Fam107a/Sema4c/Fn1/G6pd/Hnrnpk/Lgi1/Mapt/Cav3/Kif26a/Nr3c1/Tp53/Ulk2/Cd44/H3f3a/Rims2/Bmpr2/Brat1/Cdkn1a/Cgrrf1/Creb3/Cxcl12/Dbn1/Dnm2/Dpysl2/Eif4g2/Epb41l3/Fbp1/Fgf13/Ing5/Ino80/Mtpn/Ndel1/Pou4f2/Ptk2b/Rb1/Rgma/Sema3c…	157	Biological Process	1.65105	4 Days
GO:1901653	cellular response to peptide	159/3810	466/18112	2.37422e-11	3.10501e-08	2.28525e-08	Klf5/Gja1/Igf1/Klf9/Vldlr/Irs1/Insig1/Nr4a2/Edn1/Gclc/Drd1/Epha4/Klf11/Mapk9/Nkx6-1/Nr4a3/Stat3/Klf4/Sp1/Grb10/Socs7/Usf1/Vamp2/Cpeb1/Fn1/Hnrnpk/Ucp2/Chmp5/Nfe2l2/Agtr2/Arhgef2/Cacna1d/Crhr2/Max/Men1/Pxn/Tp53/Vcam1/Bcl2l11/Rps6kb1/Slc26a6/Bcl2l2/Fbp1/Hif1a/Igf1r/Irf1/Kat2b/Klf3/Ndel1/Nr1h3/Ogt/Pde3b/Pou4f2/Rab10/Rab12/Rb1/Slc2a4/Slc30a10/Slc39a14/Sorl1/Adcy6/Adipor1/Ednra/Foxo1/Foxo4/Grb2/Insr/Nc…	159	Biological Process	1.60812	4 Days
GO:0048588	developmental cell growth	108/3810	286/18112	5.26442e-11	5.73734e-08	4.22262e-08	Igf1/Myocd/Edn1/Bdnf/Limk1/Nedd4l/Nkx6-1/Rnf6/Sema4b/Smad7/Wasf1/Rab11a/Rab21/Rims1/Akap6/Alcam/Dcx/Lhx2/Mex3c/Sema4c/Fn1/G6pd/Hnrnpk/Mapt/Agtr2/Cav3/Nlgn3/Nr3c1/Ulk2/Rims2/Akap13/Bmpr2/Cxcl12/Dbn1/Dnm2/Dpysl2/Eif4g2/Fgf13/Flrt3/Ndel1/Pou4f2/RGD1359108/Rgma/Sema3c/Sema4g/Sin3a/Sorbs2/Tiam1/Trip10/Ulk1/Usp9x/Vcl/Vegfa/Bcan/Ednra/Hsp90aa1/Itsn2/Sema4d/Sema6d/Sirt6/Wnt3a/Camk2d/Picalm/Rgs4/Sema3a/Di…	108	Biological Process	1.92677	4 Days
GO:1990138	neuron projection extension	85/3810	210/18112	1.04314e-10	9.74442e-08	7.17179e-08	Edn1/Bdnf/Limk1/Nedd4l/Nkx6-1/Rnf6/Sema4b/Wasf1/Rab11a/Rab21/Rims1/Alcam/Dcx/Lhx2/Sema4c/Fn1/Hnrnpk/Mapt/Nlgn3/Ulk2/Rims2/Bmpr2/Cxcl12/Dbn1/Dnm2/Dpysl2/Eif4g2/Flrt3/Ndel1/Pou4f2/RGD1359108/Sema3c/Sema4g/Sin3a/Tiam1/Ulk1/Usp9x/Vcl/Vegfa/Bcan/Ednra/Hsp90aa1/Itsn2/Sema4d/Sema6d/Wnt3a/Picalm/Sema3a/Dip2b/Ntrk3/Reg1a/Sema5a/Ddr1/Csf1r/Hdac6/Jade2/Pafah1b1/Plxna3/Sema4f/Slit1/Syt1/Syt4/Bcl11a/Dclk1/Nrp…	85	Biological Process	1.91625	4 Days
GO:0060560	developmental growth involved in morphogenesis	107/3810	288/18112	1.96721e-10	1.60795e-07	1.18343e-07	Areg/Edn1/Bdnf/Limk1/Nedd4l/Nkx6-1/Rnf6/Sema4b/Wasf1/Rab11a/Rab21/Rims1/Alcam/Dcx/Lhx2/Notch1/Sema4c/Fn1/Hnrnpk/Mapt/Tmtc3/Nlgn3/Ulk2/Rims2/Bmpr2/Csf1/Cxcl12/Dbn1/Dnm2/Dpysl2/Eif4g2/Fgf13/Flrt3/Kif26b/Ndel1/Pou4f2/RGD1359108/Rgma/S1pr1/Sall1/Sema3c/Sema4g/Sin3a/Tiam1/Ulk1/Usp9x/Vcl/Vegfa/Bcan/Ednra/Hsp90aa1/Itsn2/Sema4d/Sema6d/Sirt6/Six1/Spry2/Wnt3a/Picalm/Sema3a/Dip2b/Ntrk3/Reg1a/Sema5a/Six4/Ddr…	107	Biological Process	1.77931	4 Days
GO:0007265	Ras protein signal transduction	123/3810	349/18112	4.51488e-10	3.28031e-07	2.41427e-07	Igf1/Rtkn/Ssx2ip/Map2k1/Rras/Rit2/Psd/Rab30/Sos1/Tnfaip1/Wasf1/Plk2/Rab21/Rapgef2/Bcl6/Dgkz/Kitlg/Notch1/Mmd2/Arfgef2/Arhgef2/Dok1/Rasgef1a/Rasgrp2/Tp53/Lpar2/Rap2a/Dok3/Akap13/Arhgap35/Arhgef10/Cdkn1a/Chuk/Csf1/Cul3/Dnm2/Fbp1/Gbf1/Gpr174/Nkiras1/Ogt/Plekhg5/Rab12/Rab33b/Rap2c/Rapgef4/Rasip1/Rb1/Rhov/Spry4/Tiam1/Ulk1/Col3a1/Ednra/Elmo1/Grb2/Lpar6/Mcf2l/Ngfr/Rgl2/Spry2/Camk2d/Cyth4/Gpr65/Rab9a/Not…	123	Biological Process	1.77097	4 Days
GO:0048675	axon extension	64/3810	148/18112	8.69951e-10	5.68861e-07	4.18676e-07	Edn1/Bdnf/Limk1/Nkx6-1/Rnf6/Sema4b/Rab11a/Rab21/Alcam/Dcx/Lhx2/Sema4c/Fn1/Mapt/Nlgn3/Ulk2/Bmpr2/Cxcl12/Dbn1/Dnm2/Dpysl2/Eif4g2/Ndel1/Pou4f2/RGD1359108/Sema3c/Sema4g/Sin3a/Ulk1/Usp9x/Vcl/Vegfa/Ednra/Hsp90aa1/Sema4d/Sema6d/Wnt3a/Sema3a/Dip2b/Ntrk3/Sema5a/Hdac6/Pafah1b1/Plxna3/Sema4f/Slit1/Dclk1/Nrp2/Wnt3/Ilk/Macf1/Nrg1/Tnr/Trim46/Ttl/Dbnl/Nrp1/Map2/Smo/Cntf/Adnp/Cdk5/Map1b/Eif2b2	64	Biological Process	2.14232	4 Days
GO:0007611	learning or memory	119/3810	345/18112	3.73864e-09	2.22245e-06	1.6357e-06	Igf1/Camk2n1/Neurog1/Nr4a2/Gmfb/Map1a/Bdnf/Drd1/Lhx8/Egfr/Itga8/Kcnk10/Kcnk2/Paip2/Plk2/Reln/Slc6a1/Ap1s2/Cntn2/Pmch/Mapt/Mme/Cacna1d/Dbi/Nlgn3/Rps6kb1/Atp1a2/B4galt2/Camk4/Cic/Cnr1/Egr2/Elavl4/Fgf13/Hif1a/Kat2b/Kmt2b/Nptn/Pla2g6/Slc24a2/Slc2a4/Zfp385a/Abcc8/Adcy3/Brsk1/Btg2/Dcdc2/En1/Foxo6/Foxp2/Itga5/Kcnab1/Meis2/Neto1/Pde8b/Rcan2/Shank3/Slc7a11/Snap25/Stra6/Sts/Vip/Ythdf1/Adrb2/Atad1/Gpr88/Ntf…	119	Biological Process	1.61143	4 Days
GO:0006898	receptor-mediated endocytosis	93/3810	253/18112	5.52981e-09	3.01329e-06	2.21775e-06	Vldlr/Anxa2/Aak1/Fcho2/Ldlrap1/Ppp3r1/Wasf1/Egfr/Usp46/Rab21/Rspo1/Calca/Cntn2/Itsn1/Cap1/Cltc/Hnrnpk/Sirt2/Apoc1/Cav3/Dnm1/Nlgn3/Tf/Dnm2/Scrib/Sorl1/Ulk1/Vegfa/Grb2/Grk4/Hip1/Insr/Itsn2/Nedd4/Pard3/Snap25/Snca/Tnk2/Wnt3a/Adrb2/Apln/Atad1/Calcrl/Itgam/Picalm/Tpcn2/Ap2b1/Gak/LOC100294508/Syk/Arrb2/Atxn2/Gria2/Adm/Ap2s1/Dll1/Eps15/Hamp/Hip1r/Ldlrad3/Serpine1/Snx17/Synj2bp/Tfrc/Ap2a1/Bicd1/Dlg4/Fpr2…	93	Biological Process	1.83028	4 Days
GO:0045444	fat cell differentiation	97/3810	268/18112	6.58472e-09	3.31211e-06	2.43768e-06	Klf5/Igf1/Ccdc71/Insig1/Nr4a2/Hnrnpu/Nr4a3/Klf4/Mapk14/Eif2ak3/Rreb1/Socs7/Ap1s2/Cntn2/Htr2c/Jag1/Mex3c/Pdgfra/Tbl1xr1/Mecom/Zfp36l2/Sirt2/Bbs12/Mkx/Tcf7l2/Tph1/Bbs9/Ebf2/Id4/Ffar4/Id2/Ccnd1/E2f1/Egr2/Fermt2/Rnasel/Slc2a4/Smad6/Tbl1x/Ttc8/Vegfa/Zbtb7a/Zfp385a/Zfpm2/Axin1/Cds1/Ddit3/Foxo1/Gata2/Insr/Pparg/Six1/Wnt3a/Zfp36l1/Zfp516/Adrb2/Bbs2/Noc3l/Sod2/Wnt5b/Zc3h12a/Bbs7/Itga6/Rarres2/Fbn1/Inhbb/S…	97	Biological Process	1.64938	4 Days
GO:0021537	telencephalon development	117/3810	342/18112	8.62219e-09	4.01849e-06	2.95756e-06	Vldlr/Nr4a2/Tra2b/Cep120/Drd1/Ezh1/Kif5a/Nr4a3/Sall3/Egfr/Neurod6/Reln/Mfsd2a/Socs7/Bcl2/Cntn2/Dcx/Foxg1/Lhx2/Rtn4rl1/Hnrnpk/Bhlhe22/Ywhae/Dbi/Gart/Hsd17b7/Igf2bp1/Kirrel3/Neurod1/Slc2a1/Id4/Id2/Atp1a2/Atp1b2/Bcl11b/Cxcl12/Dmrta2/Dpysl2/Epha5/Fat4/Fgf13/Hif1a/Igf1r/Lhx6/Ndel1/Phactr1/Sall1/Srgap2/Ttc8/Usp9x/Arx/Bcan/Btg2/Col3a1/Foxp2/Insr/Myh10/Otx2/Rpgrip1l/Shank3/Slc7a11/Uchl5/Wnt3a/Bbs2/Eomes/…	117	Biological Process	1.51274	4 Days
GO:0072001	renal system development	129/3810	387/18112	9.21812e-09	4.01849e-06	2.95756e-06	Myocd/Prkx/Bdnf/Epha4/Has2/Pkd2/Smad7/Aqp11/Itga8/Ret/Tgfbr1/Angpt2/Ctnnbip1/Ctnnd1/Bcl2/Jag1/Notch1/Pdgfra/Hnrnpk/Mecom/Pdgfa/Sec61a1/Sulf1/Mme/Agtr2/Aph1a/Kirrel3/Bcl2l11/Bicc1/Cd44/Cd24/Id2/Cyp26b1/Fadd/Fat4/Gcnt4/Kif26b/Osr1/Pcsk5/Ptpro/Sall1/Smad6/Tshz3/Ttc8/Vegfa/Wnt9b/Ednra/Lin28a/Plxnd1/Rpgrip1l/Six1/Smad5/Stra6/Upk3a/Zmpste24/Klf15/Six2/Ap2b1/Ift27/Notch2/Rbp4/Six4/Eif4b/Fbn1/Gfra1/Plce1…	129	Biological Process	1.55032	4 Days
GO:0050890	cognition	128/3810	385/18112	1.25308e-08	5.12119e-06	3.76914e-06	Igf1/Camk2n1/Neurog1/Nr4a2/Gmfb/Map1a/Bdnf/Drd1/Lhx8/Egfr/Itga8/Kcnk10/Kcnk2/Paip2/Plk2/Reln/Slc6a1/Mfsd2a/Ap1s2/Cntn2/Fam107a/Jakmip1/Pmch/Mapt/Mme/Cacna1d/Chrna4/Dbi/Nlgn3/Ndufs4/Rps6kb1/Tusc3/Atp1a2/B4galt2/Camk4/Cic/Cnr1/Egr2/Elavl4/Fgf13/Hif1a/Kat2b/Kmt2b/Nptn/Pla2g6/Slc24a2/Slc2a4/Zfp385a/Abcc8/Adcy3/Brsk1/Btg2/Dcdc2/En1/Foxo6/Foxp2/Itga5/Kcnab1/Meis2/Neto1/Pde8b/Rcan2/Setd5/Shank3/Slc7a11/…	128	Biological Process	1.68515	4 Days
GO:0001666	response to hypoxia	142/3810	439/18112	1.49258e-08	5.74116e-06	4.22543e-06	Hspd1/Igf1/Vldlr/Myocd/Nr4a2/Aldoa/Map2k1/Cited2/Edn1/Bdnf/Ldha/Drd1/Epha4/Kcnk2/Mief1/Mmp13/Tgfbr1/Angpt2/Vasn/Bcl2/Notch1/Usf1/Ajuba/Cpeb1/Ets1/Higd1a/Hsp90b1/Nfatc3/Pdgfa/Sirt2/Ucp2/Nfe2l2/Aldoc/Aqp3/Cav3/Chrna4/Ddit4/Gpr182/Lmna/Slc2a1/Tp53/Vcam1/Tf/Cd24/Cxcl12/E2f1/Egln3/Hif1a/Ogt/Plod2/Ptk2b/Slc2a4/Vegfa/Vhl/Ece1/Ednra/Hyou1/Insr/Kdm3a/Npepps/Pparg/Prkcb/Zfp36l1/Ada/Adam15/Adrb2/Camk2d/Shc1…	142	Biological Process	1.54107	4 Days
GO:0008361	regulation of cell size	85/3810	230/18112	1.85812e-08	6.50075e-06	4.78448e-06	Clcn3/Edn1/Bdnf/Limk1/Nkx6-1/Rb1cc1/Rnf6/Sema4b/Aqp11/Ret/Rab11a/Rab21/Dcx/Sema4c/Fn1/Mapt/Cav3/Ulk2/Add1/Deptor/Ano6/Bmpr2/Cxcl12/Dbn1/Dnm2/Dpysl2/Eif4g2/Fgf13/Hif1a/Lamtor5/Mtpn/Ndel1/Ogt/Pou4f2/Prr16/Rgma/Sema3c/Sema4g/Sin3a/Tmem123/Ulk1/Vegfa/Hsp90aa1/Msn/Sema4d/Sema6d/Shank3/Vav3/Wnt3a/Sema3a/Dip2b/Ntrk3/Sema5a/Anxa7/Hdac6/Iqgap3/Pafah1b1/Plek/Plxna3/Sema4f/Slc12a2/Slit1/Bcl11a/Lrrc8a/Wnt3/C…	85	Biological Process	1.63698	4 Days
GO:0016358	dendrite development	111/3810	324/18112	1.88889e-08	6.50075e-06	4.78448e-06	Vldlr/Acsl4/Map1a/Bdnf/Epha4/Nedd4l/Mapk6/Plk2/Ppfia2/Reln/Rab21/Mfsd2a/Rapgef2/Dcx/Itsn1/Hnrnpk/Tanc2/Celsr2/Igf2bp1/Nlgn3/Nr3c1/Rap2a/Tmem106b/Csmd3/Dbn1/Dip2a/Eif4g2/Elavl4/Epha5/Grin3a/Mink1/Phactr1/Ptprd/Rapgef4/Sez6/Srgap2/Strn/Taok2/Tiam1/Dcdc2/Foxo6/Nedd4/Ngfr/Rbfox2/Rere/Sema4d/Shank3/Tmeff1/Mcf2/Nlgn1/Pak3/Picalm/Sema3a/Cit/Map1s/Skor2/Arf4/Camk1d/Camsap2/Ephb1/Uba6/Dab2ip/Hdac6/Hecw2/I…	111	Biological Process	1.73738	4 Days
GO:0042063	gliogenesis	127/3810	385/18112	2.40081e-08	7.65437e-06	5.63353e-06	Igf1/Mycn/Adcyap1/Areg/Map2k1/Pax3/Tppp/Drd1/Epha4/Il6st/Nkx6-1/Ppp3r1/Stat3/Tnfrsf21/Egfr/Ppp1cc/Reln/Prpf19/Myrf/Socs7/Bcl2/Cntn2/Dcx/Foxg1/Notch1/Fn1/Sod1/Srsf1/Mapk1/Sirt2/Dbi/Exoc4/Nlgn3/Tcf7l2/Cspg4/Id4/Tf/Id2/Arhgef10/Arhgef7/Atp1b2/Csf1/E2f1/Egr2/Mmp24/P2rx4/Ptk2b/Scrib/Srgap2/Tal1/Tiam1/Wdr1/Abcc8/Bcan/Lin28a/Otx2/Pard3/Phgdh/Pparg/Shank3/Itgam/Klf15/B4galt6/Cers2/Hmbs/Ntrk3/Cdh2/Nab2/Nf…	127	Biological Process	1.44431	4 Days
GO:0046879	hormone secretion	128/3810	389/18112	2.4962e-08	7.65437e-06	5.63353e-06	Gja1/Camk2n1/Irs1/Acsl4/Adcyap1/Edn1/Serp1/Il6st/Nkx6-1/Trpv6/Egfr/Myt1/Pfkm/Pfkfb2/Htr2c/Itsn1/Sidt2/Vamp2/Ywhaz/Ucp2/Eny2/Agtr2/Cacna1d/Cpt1a/Crhr2/Neurod1/Pde1c/Tcf7l2/Tp53/Rims2/Ffar4/Arhgef7/Clock/Cnr1/Cplx1/Epha5/Galr1/Hif1a/Kcnj11/Mc4r/Pde3b/Pla2g6/Rab11b/Rapgef4/Sybu/Tiam1/Abcc8/Acvr2a/Fam3b/Il11/Kiss1/Pde8b/Pparg/Rab11fip1/Runx1/Snap25/Vip/Adora3/Apln/Syt7/Glul/Hnf4a/Npy/Psmd9/Rbp4/Tardb…	128	Biological Process	1.41217	4 Days
GO:0001655	urogenital system development	140/3810	435/18112	2.67283e-08	7.65437e-06	5.63353e-06	Igf1/Myocd/Prkx/Bdnf/Epha4/Has2/Pkd2/Smad7/Aqp11/Itga8/Ret/Tgfbr1/Angpt2/Ctnnbip1/Ctnnd1/Bcl2/Jag1/Notch1/Pdgfra/Frs2/Hnrnpk/Mecom/Pdgfa/Sec61a1/Sulf1/Mme/Agtr2/Aph1a/Kirrel3/Bcl2l11/Bicc1/Cd44/Id4/Cd24/Id2/Cyp26b1/Fadd/Fat4/Gcnt4/Igf1r/Kif26b/Osr1/Pcsk5/Ptpro/Sall1/Smad6/Tshz3/Ttc8/Vegfa/Wnt9b/Ednra/Gata2/Lin28a/Plxnd1/Rpgrip1l/Six1/Smad5/Stra6/Upk3a/Zmpste24/Klf15/Six2/Ap2b1/Ift27/Notch2/Rbp4/S…	140	Biological Process	1.63818	4 Days
GO:0015833	peptide transport	114/3810	337/18112	2.69232e-08	7.65437e-06	5.63353e-06	Gja1/Camk2n1/Irs1/Acsl4/Adcyap1/Edn1/Serp1/Nkx6-1/Abcb9/Egfr/Myt1/Pfkm/Pfkfb2/Htr2c/Itsn1/Sidt2/Ucp2/Eny2/Cacna1d/Cpt1a/Crhr2/Neurod1/Pde1c/Tap2/Tcf7l2/Tp53/Rims2/Ffar4/Slc15a2/Slc26a6/Arhgef7/Clock/Cnr1/Cplx1/Epha5/Hif1a/Kcnj11/Mc4r/Pde3b/Pla2g6/Rab11b/Rapgef4/Sybu/Tiam1/Abcc5/Abcc8/Fam3b/Kiss1/Pde8b/Pparg/Slc7a11/Snap25/Vip/Apln/Syt7/Glul/Hnf4a/Npy/Psmd9/Rbp4/Tardbp/Fbn1/Inhbb/Map4k4/Srebf1/Trp…	114	Biological Process	1.76066	4 Days
GO:0071375	cellular response to peptide hormone stimulus	128/3810	390/18112	2.95619e-08	8.0544e-06	5.92795e-06	Igf1/Vldlr/Irs1/Insig1/Nr4a2/Edn1/Gclc/Drd1/Nkx6-1/Nr4a3/Stat3/Sp1/Grb10/Socs7/Usf1/Vamp2/Cpeb1/Fn1/Hnrnpk/Ucp2/Nfe2l2/Agtr2/Crhr2/Max/Men1/Pxn/Rps6kb1/Slc26a6/Fbp1/Hif1a/Igf1r/Irf1/Kat2b/Ndel1/Nr1h3/Ogt/Pde3b/Pou4f2/Rab10/Rab12/Rb1/Slc2a4/Slc30a10/Slc39a14/Sorl1/Adcy6/Adipor1/Ednra/Foxo1/Foxo4/Grb2/Insr/Ncoa5/Pparg/Prkcb/Zfp36l1/Apobec1/C2cd5/Shc1/Slc2a8/Slc9a1/Ahcyl1/Apex1/Rangap1/Rap1b/Rarres2…	128	Biological Process	1.51303	4 Days
GO:0048639	positive regulation of developmental growth	81/3810	219/18112	3.82e-08	9.99158e-06	7.3537e-06	Igf1/Edn1/Ppib/Serp1/Bdnf/Limk1/Nedd4l/Smad7/Mapk14/Rab11a/Rims1/Akap6/Bcl2/Dcx/Notch1/Fn1/Hnrnpk/Mapk1/Mapt/Fgf9/Nr3c1/Rims2/Rps6kb1/Bmpr2/Csf1/Cxcl12/Dbn1/Eif4g2/Igf1r/Ndel1/Pou4f2/Trip10/Vegfa/Zfpm2/Agr2/Arx/Hlx/Insr/Itsn2/Sema4d/Wnt3a/Adrb2/Bbs2/Picalm/Capn3/Ntrk3/Reg1a/Sema5a/Acacb/Pou3f2/Dll1/Hamp/Pafah1b1/Plcb1/Serpine1/Syt1/Syt4/Bcl11a/Fgf2/Ghrhr/Pim1/Tgfbr3/Wnt3/Flt3/Ilk/Macf1/Nrg1/Syt3/…	81	Biological Process	1.78335	4 Days
GO:0001503	ossification	140/3810	438/18112	4.28727e-08	1.07023e-05	7.87681e-06	Gja1/Igf1/Ddx5/Col11a2/H3f3b/Cbfb/Areg/Bmp3/Pla2g4a/Igsf10/Il6st/Smad7/Mapk14/Mmp13/Sp1/Eif2ak3/Igfbp5/Ctnnbip1/Lox/Bcl2/Calca/Calcr/Jag1/Notch1/Chsy1/Fn1/Tmsb4x/Dmp1/Mapk1/Npr2/Fgf9/Lmna/Men1/Mkx/Nr1i3/Tcf7l2/Tph1/H3f3a/Id4/Ffar4/Id2/Ano6/Asf1a/Bambi/Bmpr2/Csf1/Csgalnact1/Egr2/Fat4/Fermt2/Hif1a/Ift80/Nell1/Osr1/Ptk2b/S1pr1/Scube3/Slc26a2/Smad6/Snx10/Tmem38b/Tob2/Vegfa/Acvr2a/Mmp16/Pparg/Runx1/Sa…	140	Biological Process	1.56392	4 Days
GO:0009914	hormone transport	130/3810	400/18112	4.41908e-08	1.07023e-05	7.87681e-06	Gja1/Camk2n1/Irs1/Acsl4/Adcyap1/Edn1/Serp1/Il6st/Nkx6-1/Trpv6/Egfr/Myt1/Pfkm/Pfkfb2/Slc7a8/Htr2c/Itsn1/Sidt2/Vamp2/Ywhaz/Ucp2/Eny2/Agtr2/Cacna1d/Cpt1a/Crhr2/Neurod1/Pde1c/Tcf7l2/Tp53/Rims2/Ffar4/Arhgef7/Clock/Cnr1/Cplx1/Epha5/Galr1/Hif1a/Kcnj11/Mc4r/Pde3b/Pla2g6/Rab11b/Rapgef4/Sybu/Tiam1/Abcc8/Acvr2a/Fam3b/Il11/Kiss1/Pde8b/Pparg/Rab11fip1/Runx1/Snap25/Vip/Adora3/Apln/Syt7/Glul/Hnf4a/Npy/Psmd9/Rbp…	130	Biological Process	1.59472	4 Days
GO:0042886	amide transport	123/3810	374/18112	4.81382e-08	1.1242e-05	8.27398e-06	Gja1/Camk2n1/Gltp/Irs1/Acsl4/Adcyap1/Edn1/Serp1/Nkx6-1/Abcb9/Egfr/Myt1/Pfkm/Pfkfb2/Htr2c/Itsn1/Sidt2/Ucp2/Eny2/Aqp3/Cacna1d/Cpt1a/Crhr2/Neurod1/Pde1c/Tap2/Tcf7l2/Tp53/Rims2/Ffar4/Slc15a2/Slc26a6/Abcg2/Arhgef7/Clock/Cnr1/Cplx1/Epha5/Hif1a/Kcnj11/Mc4r/Pde3b/Pla2g6/Rab11b/Rapgef4/Sybu/Tiam1/Abcc5/Abcc8/Fam3b/Kiss1/Pde8b/Pparg/Sgpp1/Slc7a11/Snap25/Upk3a/Vip/Apln/Syt7/Glul/Hnf4a/Npy/Psmd9/Rbp4/Tardbp/…	123	Biological Process	1.66874	4 Days
GO:0043087	regulation of GTPase activity	116/3810	348/18112	5.08861e-08	1.14739e-05	8.44468e-06	Nedd9/Adcyap1/Map2k1/Rgs8/Arhgap1/Arhgap12/Epha4/Sos1/Evi5/Rgs1/Wnk1/Dock9/Rapgef2/Bcl6/Fgd6/Rap1gds1/Ajuba/Lrch1/Sod1/Abr/Ccl20/Rasgef1a/Rasgrp2/Dock11/Arap1/Arap2/Arhgap35/Arhgef10/Arhgef7/Epha5/Fermt2/Fgd1/Ndel1/Ptk2b/Rabgap1/Rapgef4/Rasip1/RGD1359108/Rgma/S1pr1/Scrib/Sipa1l3/Srgap2/Tbc1d15/Tbc1d2b/Tbc1d9/Tiam1/Ttc8/Coro1c/Cxcl13/Eif5/Plxnd1/Rgl2/Sema4d/Smcr8/Snx18/Spry2/Vav3/Gpr65/Picalm/Rgs4…	116	Biological Process	1.66102	4 Days
GO:0045927	positive regulation of growth	106/3810	311/18112	5.2962e-08	1.15439e-05	8.49621e-06	Igf1/H3f3b/Acsl4/Edn1/Ppib/Serp1/Bdnf/Limk1/Nedd4l/Smad7/Egfr/Mapk14/Tgfbr1/Rab11a/Mfsd2a/Rims1/Akap6/Bcl2/Dcx/Notch1/Fn1/Hnrnpk/Mapk1/Lgi1/Mapt/Fgf9/Nr3c1/H3f3a/Rims2/Tfcp2l1/Rps6kb1/Bmpr2/Brat1/Csf1/Cxcl12/Dbn1/Eif4g2/Igf1r/Ino80/Mtpn/Ndel1/Pou4f2/Ptk2b/Trip10/Vegfa/Zfpm2/Agr2/Arx/Ddx49/Hbegf/Hlx/Insr/Itsn2/Sema4d/Wnt3a/Adrb2/Bbs2/Igfbp2/Picalm/Slc9a1/Capn3/Ntrk3/Reg1a/Sema5a/Acacb/Pou3f2/Taf9b…	106	Biological Process	1.62878	4 Days
GO:0051056	regulation of small GTPase mediated signal transduction	87/3810	242/18112	5.54874e-08	1.1592e-05	8.53161e-06	Igf1/Ssx2ip/Map2k1/Rit2/Arhgap12/Psd/Sos1/Tnfaip1/Reln/Bcl6/Dgkz/Kitlg/Notch1/Mmd2/Arfgef2/Arhgef2/Rasgef1a/Cdc42bpa/Lpar2/Akap13/Arap1/Arap2/Arhgap35/Arhgef10/Csf1/Cul3/Dnm2/Fbp1/Gbf1/Gpr174/Ogt/Rasip1/Sipa1l3/Spry4/Tiam1/Col3a1/Lpar6/Mcf2l/Ngfr/Rgl2/Spry2/Camk2d/Cyth4/Gpr65/Notch2/Ppp2cb/Arhgap24/Arhgap25/Cdh2/Dlc1/Itpkb/Map4k4/Net1/Plce1/Ralbp1/Arhgef3/Dab2ip/Cdc42se1/Git1/Kctd13/Lrrc59/Ralgap…	87	Biological Process	1.6258	4 Days
GO:0099003	vesicle-mediated transport in synapse	95/3810	271/18112	5.67281e-08	1.1592e-05	8.53161e-06	Calm1/Clcn3/Drd1/Fcho2/Ppp3r1/Ppfia2/Usp46/Rab11a/Vps35/Rims1/Ap1s2/Itsn1/Vamp2/Bsn/Cltc/Gripap1/Sirt2/Cacna1d/Chrna4/Dnm1/Nlgn3/Rims2/Cd24/Cnr1/Cplx1/Dgkq/Dnm2/Grin3a/Pls3/Rapgef4/Scrib/Slc2a4/Brsk1/Cacnb2/Itsn2/Nedd4/Prkcb/RGD1307100/Snap25/Snca/Sv2a/Syndig1/Unc13c/Adora3/Adrb2/Atad1/Nlgn1/Picalm/Syt7/Ap2b1/Rap1b/Actg1/Cdh2/Eps15/Erc1/Grm7/Napa/Sptbn2/Stx1a/Syt1/Syt4/Wnt7a/Ap3d1/Cask/Git1/Pcdh1…	95	Biological Process	1.51716	4 Days
GO:0050770	regulation of axonogenesis	72/3810	190/18112	6.9633e-08	1.37979e-05	1.01551e-05	Map2k1/Bdnf/Epha4/Limk1/Rnf6/Sema4b/Ret/Rab11a/Cntn2/Dcx/Sema4c/Fn1/Mapt/Ulk2/Arhgap35/Bmpr2/Cxcl12/Dbn1/Eif4g2/Fgf13/Lrrc4c/Ndel1/Pou4f2/Rgma/Sema3c/Sema4g/Tiam1/Ulk1/Vegfa/Brsk1/Plxnd1/Sema4d/Sema6d/Slitrk1/Wnt3a/Pak3/Picalm/Sema3a/Dip2b/Ntrk3/Sema5a/Cdh2/Efnb3/Pou3f2/Dixdc1/Hdac6/Pafah1b1/Plxna2/Plxna3/Sema4f/Slit1/Wnt7a/Bcl11a/Ntrk2/Trak2/Wnt3/Ilk/Macf1/Nrg1/Tnr/Trim46/Dbnl/Nrp1/Map2/Cntf/Lrp…	72	Biological Process	1.66863	4 Days
GO:0050803	regulation of synapse structure or activity	95/3810	273/18112	8.46808e-08	1.56266e-05	1.1501e-05	Abhd17b/Bdnf/Epha4/Mapk14/Ppfia2/Reln/Vps35/Abhd17c/Itsn1/Hnrnpk/Sparcl1/Ywhaz/Gripap1/Grid2/Tanc2/Gpm6a/Nlgn3/Nrg2/Cript/Dbn1/Flrt3/Lrrc4b/Lrrtm3/Ptprd/Ptpro/Rapgef4/Sybu/Taok2/Tiam1/Vhl/Gria4/Myh10/Nedd4/Nptx1/Sema4d/Setd5/Shank3/Six1/Slc7a11/Slitrk1/Snap25/Snca/Syndig1/Wnt3a/Cttnbp2/Nlgn1/Pak3/Picalm/Gpc4/Ntrk3/Six4/Arf4/Cdh2/Ephb1/Slitrk6/Amigo2/Asic2/C1ql3/Dab2ip/Igsf9/Lzts3/Nectin1/Ntng2/Pa…	95	Biological Process	1.59364	4 Days
GO:0032868	response to insulin	116/3810	351/18112	8.57707e-08	1.56266e-05	1.1501e-05	Igf1/Vldlr/Irs1/Insig1/Gclc/Drd1/Mapk14/Sp1/Grb10/Socs7/Bcl2/Usf1/Vamp2/Cpeb1/Hnrnpk/Ucp2/Max/Nr3c1/Slc2a1/Rps6kb1/Abcg2/Egr2/Fbp1/Hif1a/Igf1r/Kat2b/Mc4r/Ndel1/Nr1h3/Ogt/Pde3b/Pou4f2/Rab10/Rab12/Rb1/Si/Slc2a4/Slc39a14/Sorl1/Abcc5/Abcc8/Adipor1/Fads1/Foxo1/Foxo4/Grb2/Insr/Kbtbd2/Ncoa5/Pparg/Prkcb/Zfp36l1/Apobec1/C2cd5/Klf15/Shc1/Slc2a8/Slc9a1/Cad/Epm2aip1/Rarres2/Rbp4/Dlc1/Eif4b/Inhbb/Ppp2ca/Srebf…	116	Biological Process	1.46344	4 Days
GO:0022604	regulation of cell morphogenesis	112/3810	336/18112	8.60312e-08	1.56266e-05	1.1501e-05	Nedd9/Aldoa/Epha4/Has2/Mapk9/Nedd4l/Rhoc/Reln/Rab21/Mfsd2a/Rims1/Rreb1/Cntn2/Zmym4/Fn1/Hnrnpk/Pdzd8/Pxn/S100a13/Strip1/Cd44/Rims2/Rhod/Arap1/Arhgap35/Arhgef7/Bambi/Dbn1/Dnm2/Epb41l3/Fermt2/Fgd1/Ntng1/Ptk2b/Ptprd/Rhobtb1/Sh3d19/Spry4/Taok2/Tiam1/Vegfa/Wdr1/Coro1c/Itga7/Itsn2/Msn/Myh10/Plxnd1/Rnd3/Sema4d/Zmpste24/Fgr/Pak3/Picalm/Rhobtb2/Reg1a/Tpm1/Capzb/Dlc1/Myl12a/Net1/RSA-14-44/Ago4/Anxa7/Camsap1…	112	Biological Process	1.67815	4 Days
GO:0046883	regulation of hormone secretion	109/3810	325/18112	8.93874e-08	1.57974e-05	1.16267e-05	Gja1/Camk2n1/Irs1/Acsl4/Adcyap1/Edn1/Serp1/Il6st/Nkx6-1/Egfr/Myt1/Pfkm/Pfkfb2/Htr2c/Itsn1/Sidt2/Ucp2/Eny2/Agtr2/Cacna1d/Cpt1a/Crhr2/Pde1c/Tcf7l2/Tp53/Ffar4/Arhgef7/Clock/Cnr1/Epha5/Galr1/Hif1a/Kcnj11/Pde3b/Pla2g6/Sybu/Tiam1/Abcc8/Acvr2a/Il11/Kiss1/Pde8b/Pparg/Rab11fip1/Runx1/Snap25/Apln/Syt7/Glul/Hnf4a/Npy/Psmd9/Rbp4/Tardbp/Fbn1/Inhbb/Map4k4/Srebf1/Cacna1e/Igfbp3/Per2/Pomc/Snx4/Ucn2/Anxa1/Bad/Cas…	109	Biological Process	1.66277	4 Days
GO:0045926	negative regulation of growth	94/3810	270/18112	9.63926e-08	1.65871e-05	1.22079e-05	Gja1/Dcun1d3/Cited2/Ip6k2/Dnajc2/Rbbp7/Rnf6/Sema4b/Kcnk2/Smarca2/Igfbp5/Bcl2/Bcl6/Sema4c/G6pd/Cav3/Men1/Tcf7l2/Tp53/Ulk2/Cxadr/Bmpr2/Cdkn1a/Cgrrf1/Fbp1/Fgf13/Hif1a/Ing5/Rb1/Rgma/Sema3c/Sema4g/Sertad1/Ulk1/Adipor1/Pparg/Sema4d/Sema6d/Sertad2/Wnt3a/Zc3h12d/Adam15/Adrb2/Bbs2/Myoz1/Rgs4/Sema3a/Dip2b/Hnf4a/Notch2/Rbp4/Sema5a/Atxn2/Dcstamp/Smad3/Cga/Dab2ip/Dact3/Ei24/Hdac6/Hspa1a/Osgin2/Plxna3/Ppp1r9b/…	94	Biological Process	1.73462	4 Days
GO:0010721	negative regulation of cell development	78/3810	213/18112	1.09967e-07	1.84378e-05	1.357e-05	Igf1/Mycn/Adcyap1/Bdnf/Nkx6-1/Rnf6/Sema4b/Ttpa/Dnajb11/Rapgef2/Lhx2/Notch1/Sema4c/Sirt2/Npr2/Arhgef2/Cav3/Tp53/Ulk2/Id4/Cd24/Id2/Fgf13/Rgma/Sema3c/Sema4g/Sorl1/Spry4/Ulk1/Vegfa/Abcc8/Coro1c/Lin28a/Sema4d/Sema6d/Wnt3a/Sema3a/Cers2/Cit/Dip2b/Ntrk3/Sema5a/Efnb3/Fbn1/Trpv1/Atoh1/Hdac6/Plxna3/Sema4f/Slit1/Syt4/Wnt7a/Bcl11a/Nppc/Trak2/Wnt3/Bcar1/Bmp4/Ccl11/Dll3/Tacstd2/Tnr/Trim46/Nrp1/Map2/Tgfb1/Ap1ar/…	78	Biological Process	1.82335	4 Days
GO:0061387	regulation of extent of cell growth	55/3810	134/18112	1.12799e-07	1.84399e-05	1.35716e-05	Bdnf/Limk1/Nkx6-1/Rnf6/Sema4b/Rab11a/Rab21/Dcx/Sema4c/Fn1/Mapt/Ulk2/Bmpr2/Cxcl12/Dbn1/Dnm2/Dpysl2/Eif4g2/Fgf13/Ndel1/Pou4f2/Rgma/Sema3c/Sema4g/Sin3a/Ulk1/Vegfa/Sema4d/Sema6d/Wnt3a/Sema3a/Dip2b/Ntrk3/Sema5a/Hdac6/Pafah1b1/Plxna3/Sema4f/Slit1/Bcl11a/Wnt3/Ilk/Macf1/Nrg1/Tnr/Trim46/Ttl/Dbnl/Nrp1/Map2/Cntf/Adnp/Cdk5/Map1b/Eif2b2	55	Biological Process	1.90572	4 Days
GO:0090276	regulation of peptide hormone secretion	89/3810	253/18112	1.22893e-07	1.96e-05	1.44254e-05	Gja1/Camk2n1/Irs1/Acsl4/Adcyap1/Serp1/Nkx6-1/Egfr/Myt1/Pfkm/Pfkfb2/Htr2c/Itsn1/Sidt2/Ucp2/Eny2/Cacna1d/Cpt1a/Crhr2/Pde1c/Tcf7l2/Tp53/Ffar4/Arhgef7/Clock/Cnr1/Epha5/Hif1a/Kcnj11/Pde3b/Pla2g6/Sybu/Tiam1/Abcc8/Kiss1/Pde8b/Pparg/Snap25/Apln/Syt7/Glul/Hnf4a/Npy/Psmd9/Rbp4/Tardbp/Fbn1/Inhbb/Map4k4/Srebf1/Cacna1e/Per2/Bad/Cask/Ghrhr/Hmgcr/Hmgn3/Il6/Irs2/Lrrc8a/Nadk/Osbp/Pfkl/Ptbp1/Sri/Adcy5/Ffar2/Grp/Mp…	89	Biological Process	1.5429	4 Days
GO:0033674	positive regulation of kinase activity	153/3810	496/18112	1.31672e-07	2.04193e-05	1.50284e-05	Igf1/Nedd9/Mapre3/Vldlr/Irs1/Adcyap1/Areg/Map2k1/Edn1/Mmd/Cacul1/Dazap2/Epha4/Map3k12/Map3k14/Pkd2/Zfp91/Egfr/Gab1/Mob1b/Mob3a/Reln/Ret/Wnk1/Pfkfb2/Rapgef2/Akap6/Calca/Dgkz/Itsn1/Kitlg/Pdgfra/Ajuba/Higd1a/Mmd2/Pdcd10/Pdgfa/Lmtk2/Pxn/Cd44/Lcp2/Cd24/Akap13/Bmpr2/Ccnd1/Ccnt2/Cdkn1a/Cks1b/Csf1/Dgkq/Epha5/Fermt2/Fgf13/Igf1r/Magi3/Map3k11/Mastl/Ppia/Ptk2b/Tal1/Tiam1/Vegfa/Axin1/Cab39/Ccnk/Hbegf/Hsp90aa…	153	Biological Process	1.46619	4 Days
GO:0048762	mesenchymal cell differentiation	85/3810	239/18112	1.35593e-07	2.04193e-05	1.50284e-05	Ddx5/Zfp64/Myocd/Cited2/Edn1/Pax3/Epha4/Has2/Ppp3r1/Sema4b/Smad7/Kbtbd8/Ret/Tgfbr1/Radil/Vasn/Bcl2/Jag1/Kitlg/Notch1/Sema4c/Fn1/Mapk1/Hnrnpab/Tbx1/Tcf7l2/Bambi/Efnb1/Fermt2/Hif1a/Osr1/Sema3c/Sema4g/Tiam1/Trip10/Vegfa/Adipor1/Coro1c/Ednra/Fam172a/Klhl12/Sema4d/Sema6d/Six1/Spry2/Adam15/Eomes/Sema3a/Six2/Otud5/Sema5a/Cdh2/Ppp2ca/Smad3/Axin2/Dab2ip/Dact3/Ddx17/Sema4f/Snai1/Tgfb3/Il6/Mapk3/Nrp2/Sdcbp/…	85	Biological Process	1.67817	4 Days
GO:0036293	response to decreased oxygen levels	147/3810	473/18112	1.40024e-07	2.04193e-05	1.50284e-05	Hspd1/Igf1/Vldlr/Myocd/Nr4a2/Aldoa/Map2k1/Cited2/Edn1/Bdnf/Ldha/Drd1/Epha4/Kcnk2/Mief1/Mmp13/Tgfbr1/Angpt2/Vasn/Bcl2/Notch1/Usf1/Ajuba/Cpeb1/Ets1/Higd1a/Hsp90b1/Nfatc3/Pdgfa/Sirt2/Ucp2/Nfe2l2/Aldoc/Aqp3/Cav3/Chrna4/Ddit4/Gpr182/Lmna/Slc2a1/Tp53/Vcam1/Tf/Cd24/Aifm1/Cxcl12/E2f1/Egln3/Hif1a/Ogt/Plod2/Ptk2b/Slc2a4/Vegfa/Vhl/Ece1/Ednra/Hyou1/Insr/Kdm3a/Npepps/Pparg/Prkcb/Slc39a12/Zfp36l1/Ada/Adam15/Ad…	147	Biological Process	1.47045	4 Days
GO:0090087	regulation of peptide transport	91/3810	261/18112	1.42141e-07	2.04193e-05	1.50284e-05	Gja1/Camk2n1/Irs1/Acsl4/Adcyap1/Serp1/Nkx6-1/Egfr/Myt1/Pfkm/Pfkfb2/Htr2c/Itsn1/Sidt2/Ucp2/Eny2/Cacna1d/Cpt1a/Crhr2/Pde1c/Tcf7l2/Tp53/Ffar4/Slc26a6/Arhgef7/Clock/Cnr1/Epha5/Hif1a/Kcnj11/Pde3b/Pla2g6/Sybu/Tiam1/Abcc8/Kiss1/Pde8b/Pparg/Snap25/Apln/Syt7/Glul/Hnf4a/Npy/Psmd9/Rbp4/Tardbp/Fbn1/Inhbb/Map4k4/Srebf1/Cacna1e/Per2/Bad/Cask/Ghrhr/Hmgcr/Hmgn3/Il6/Irs2/Lrrc8a/Nadk/Osbp/Pfkl/Ptbp1/Sri/Adcy5/Ffar…	91	Biological Process	1.5148	4 Days
GO:0001822	kidney development	121/3810	373/18112	1.43644e-07	2.04193e-05	1.50284e-05	Prkx/Bdnf/Epha4/Has2/Pkd2/Smad7/Aqp11/Itga8/Ret/Tgfbr1/Angpt2/Ctnnbip1/Ctnnd1/Bcl2/Jag1/Notch1/Pdgfra/Hnrnpk/Pdgfa/Sec61a1/Sulf1/Mme/Agtr2/Aph1a/Kirrel3/Bcl2l11/Bicc1/Cd44/Cd24/Id2/Cyp26b1/Fadd/Fat4/Gcnt4/Kif26b/Osr1/Pcsk5/Ptpro/Sall1/Smad6/Tshz3/Vegfa/Wnt9b/Ednra/Lin28a/Plxnd1/Rpgrip1l/Six1/Smad5/Stra6/Upk3a/Zmpste24/Klf15/Six2/Ap2b1/Ift27/Notch2/Six4/Eif4b/Fbn1/Gfra1/Plce1/Smad3/Ap1b1/Col4a4/Dl…	121	Biological Process	1.64091	4 Days
GO:0099504	synaptic vesicle cycle	86/3810	243/18112	1.47034e-07	2.04565e-05	1.50558e-05	Calm1/Clcn3/Drd1/Fcho2/Ppfia2/Rims1/Ap1s2/Itsn1/Vamp2/Bsn/Cltc/Gripap1/Cacna1d/Chrna4/Dnm1/Nlgn3/Rims2/Cd24/Cnr1/Cplx1/Dgkq/Dnm2/Grin3a/Pls3/Rapgef4/Scrib/Slc2a4/Brsk1/Cacnb2/Itsn2/Prkcb/RGD1307100/Snap25/Snca/Sv2a/Syndig1/Unc13c/Adora3/Adrb2/Nlgn1/Picalm/Syt7/Ap2b1/Rap1b/Actg1/Cdh2/Eps15/Erc1/Grm7/Napa/Sptbn2/Stx1a/Syt1/Syt4/Wnt7a/Ap3d1/Cask/Git1/Pcdh17/Pld1/Rap1a/Slc17a6/Apba2/P2rx2/P2ry2/Rims4…	86	Biological Process	1.73321	4 Days
GO:0050807	regulation of synapse organization	92/3810	265/18112	1.52255e-07	2.07416e-05	1.52656e-05	Abhd17b/Bdnf/Epha4/Mapk14/Ppfia2/Reln/Vps35/Abhd17c/Itsn1/Hnrnpk/Sparcl1/Ywhaz/Gripap1/Grid2/Tanc2/Gpm6a/Nlgn3/Nrg2/Cript/Dbn1/Flrt3/Lrrc4b/Lrrtm3/Ptprd/Ptpro/Rapgef4/Taok2/Tiam1/Vhl/Myh10/Nedd4/Nptx1/Sema4d/Setd5/Shank3/Six1/Slc7a11/Slitrk1/Snap25/Snca/Syndig1/Wnt3a/Cttnbp2/Nlgn1/Pak3/Picalm/Gpc4/Ntrk3/Six4/Arf4/Cdh2/Ephb1/Slitrk6/Amigo2/Asic2/C1ql3/Dab2ip/Igsf9/Lzts3/Nectin1/Ntng2/Pafah1b1/Slit…	92	Biological Process	1.63849	4 Days
GO:0050768	negative regulation of neurogenesis	64/3810	166/18112	1.75332e-07	2.33979e-05	1.72206e-05	Mycn/Adcyap1/Bdnf/Nkx6-1/Rnf6/Sema4b/Dnajb11/Rapgef2/Lhx2/Notch1/Sema4c/Sirt2/Arhgef2/Tp53/Ulk2/Id4/Cd24/Id2/Fgf13/Rgma/Sema3c/Sema4g/Sorl1/Ulk1/Abcc8/Lin28a/Sema4d/Sema6d/Wnt3a/Sema3a/Cers2/Cit/Dip2b/Ntrk3/Sema5a/Efnb3/Atoh1/Hdac6/Plxna3/Sema4f/Slit1/Syt4/Wnt7a/Bcl11a/Trak2/Wnt3/Bmp4/Ccl11/Dll3/Tnr/Trim46/Nrp1/Map2/Tgfb1/Lrp4/Mbp/Nf1/Ppp3ca/Ptn/Cdk5/Kdm4a/Ctnna1/Dlx1/Ptk2	64	Biological Process	1.76124	4 Days
GO:0030072	peptide hormone secretion	103/3810	307/18112	1.96343e-07	2.56777e-05	1.88985e-05	Gja1/Camk2n1/Irs1/Acsl4/Adcyap1/Edn1/Serp1/Nkx6-1/Egfr/Myt1/Pfkm/Pfkfb2/Htr2c/Itsn1/Sidt2/Ucp2/Eny2/Cacna1d/Cpt1a/Crhr2/Neurod1/Pde1c/Tcf7l2/Tp53/Rims2/Ffar4/Arhgef7/Clock/Cnr1/Cplx1/Epha5/Hif1a/Kcnj11/Mc4r/Pde3b/Pla2g6/Rab11b/Rapgef4/Sybu/Tiam1/Abcc8/Fam3b/Kiss1/Pde8b/Pparg/Snap25/Vip/Apln/Syt7/Glul/Hnf4a/Npy/Psmd9/Rbp4/Tardbp/Fbn1/Inhbb/Map4k4/Srebf1/Ube2q1/Cacna1e/Per2/Stx1a/Anxa1/Bad/Cask/Ghr…	103	Biological Process	1.60983	4 Days
GO:0061326	renal tubule development	47/3810	110/18112	2.23854e-07	2.87016e-05	2.11241e-05	Pkd2/Aqp11/Ctnnbip1/Bcl2/Jag1/Notch1/Agtr2/Cd44/Cd24/Fat4/Kif26b/Osr1/Sall1/Ttc8/Vegfa/Wnt9b/Six1/Six2/Notch2/Six4/Dll1/Irx2/Lgr5/Lzts2/Pgf/Pou3f3/Stat1/Wnt1/Dspp/Fgf2/Mtss1/Pbx1/Smad4/Bmp4/Ilk/Lama5/Pax8/Tacstd2/Irx3/Calb1/Smo/Tgfb1/Lgr4/Maged1/Heyl/Tfap2b/Col4a1	47	Biological Process	1.91379	4 Days
GO:0060562	epithelial tube morphogenesis	126/3810	396/18112	2.65362e-07	3.33693e-05	2.45595e-05	Gja1/Igf1/Mycn/Prkx/Areg/Cited2/Edn1/Pax3/Epha4/Pkd2/Ppp3r1/Dll4/Ret/Ctnnbip1/Bcl2/Lhx2/Notch1/Pdgfra/Sema4c/Zic5/Nfatc3/Tmtc3/Agtr2/Cav3/Foxh1/Nr3c1/Pxn/Tbx1/Cd44/Arhgap35/Casp8/Csf1/Cxcl12/Fat4/Grhl2/Hif1a/Kdm2a/Kif26b/Luzp1/Osr1/Rasip1/Rgma/Sall1/Scrib/Vegfa/Wnt9b/Ccm2/Coq7/Csnk2b/Ednra/Gatad2a/Plxnd1/Shank3/Sirt6/Six1/Spry2/St14/Traf6/Wnt3a/Six2/Brd2/Lmo4/Mthfd1/Notch2/Sema5a/Six4/Ddr1/Dlc1/I…	126	Biological Process	1.57678	4 Days
GO:0098742	cell-cell adhesion via plasma-membrane adhesion molecules	86/3810	246/18112	2.71331e-07	3.34761e-05	2.4638e-05	Pcdha8/Pcdhac1/Klf4/Mapk14/Ret/Wnk1/Alcam/Ajuba/Sparcl1/Grid2/Celsr2/Kirrel3/Vcam1/Dsg1/Cd24/Cxadr/Celsr3/Fat2/Fat4/Flrt3/Lrrc4b/Lrrc4c/Mmp24/Nptn/Ntng1/Pcdha10/Pcdha11/Pcdha12/Pcdha13/Pcdha6/Pcdha9/Ptprd/Taok2/Unc5d/Cdh11/Emb/Itga5/Slitrk1/Nlgn1/Pcdhb20/Cntn4/Gpc4/Cdh2/Amigo2/Cdh9/Igsf9/Nectin1/Ntng2/Palld/Pcdhga1/Pcdhga10/Pcdhga11/Pcdhga2/Pcdhga3/Pcdhga5/Pcdhga7/Pcdhga8/Pcdhga9/Pcdhgb7/Pcdhgb8/…	86	Biological Process	1.69808	4 Days
GO:0072073	kidney epithelium development	62/3810	161/18112	2.84573e-07	3.44597e-05	2.5362e-05	Bdnf/Epha4/Pkd2/Smad7/Aqp11/Ret/Ctnnbip1/Bcl2/Jag1/Notch1/Agtr2/Cd44/Cd24/Fat4/Kif26b/Osr1/Ptpro/Sall1/Smad6/Tshz3/Vegfa/Wnt9b/Ednra/Six1/Smad5/Klf15/Six2/Notch2/Six4/Smad3/Dll1/Irx2/Lzts2/Nphs1/Pgf/Podxl/Pou3f3/Wnt1/Arg2/Dspp/Fgf2/Mtss1/Myo1e/Pbx1/Smad4/Bmp4/Cer1/Ilk/Lama5/Pax8/Smad2/Tacstd2/Irx3/Calb1/Smo/Tgfb1/Lgr4/Maged1/Sim1/Heyl/Tfap2b/Foxc2	62	Biological Process	1.71443	4 Days
GO:0035265	organ growth	79/3810	221/18112	2.91113e-07	3.46106e-05	2.5473e-05	Gja1/Igf1/Myocd/Dusp6/Cited2/Edn1/Serp1/Kcnk2/Mapk14/Mmp13/Tgfbr1/Akap6/Bcl2/Bnc2/Notch1/Pdgfra/G6pd/Mapk1/Agtr2/Cav3/Fgf9/Men1/Nr3c1/Tcf7l2/Bcl2l11/Cxadr/Poc1a/Akap13/Ift80/S1pr1/Sorbs2/Tmem38b/Trip10/Zfpm2/Arx/Hlx/Sirt6/Spry2/Zmpste24/Camk2d/Rgs4/Evc/Rbp4/Acacb/Cga/Dll1/Fbln5/Hamp/Rarg/Ube3a/Dspp/Ehmt2/Fgf2/Meis1/Nppc/Pim1/Tgfbr3/Carm1/Cer1/Nrg1/Por/Smad2/Ddr2/Sash3/Rgs2/Smo/Ybx3/Adra1a/Hdhd2/S…	79	Biological Process	1.82582	4 Days
GO:0003205	cardiac chamber development	73/3810	200/18112	3.21169e-07	3.74759e-05	2.75818e-05	Igf1/Myocd/Xirp2/Cited2/Matr3/Smad7/Sos1/Dll4/Kcnk2/Ltbp1/Tgfbr1/Jag1/Notch1/Frs2/Cav3/Foxh1/Tbx1/Tp53/Id2/Bmpr2/Dnm2/Grhl2/Hif1a/Igf1r/Luzp1/Pcsk5/Sall1/Sema3c/Smad6/Zfpm2/Ednra/Myh10/Ndst1/Plxnd1/Stra6/Trip11/Zmpste24/Ap2b1/Lmo4/Notch2/Rbp4/Tpm1/Ppp2ca/Snx17/Tek/Med1/Nrp2/Ptbp1/Smad4/Smarca4/Tgfbr3/Bmp4/Dvl3/Fuz/Maml1/Nrg1/Parva/Pax8/Prdm1/Vangl2/Nrp1/Smo/Tgfb1/Sav1/Tgfb2/Ift88/Gata6/Ccn1/Heyl/…	73	Biological Process	1.68393	4 Days
GO:0060537	muscle tissue development	149/3810	487/18112	3.31209e-07	3.74759e-05	2.75818e-05	Klf5/Gja1/Igf1/Ddx5/Myocd/Xirp2/Cited2/Edn1/Hnrnpu/Bdnf/Pkd2/Smad7/Dll4/Itga8/Kcnk2/Mapk14/Poglut1/Tgfbr1/Igfbp5/Lox/Akap6/Bcl2/Notch1/Pdgfra/Frs2/G6pd/Meox2/Mylk/Nfatc3/Mapk1/Sirt2/Nln/Agtr2/Casq1/Cav3/Crhr2/Fgf9/Foxh1/Lmna/Nr3c1/Tbx1/Tcf7l2/Cxadr/Id2/Rps6kb1/Akap13/Ccnt2/Cyp26b1/Dmrta2/Egr2/Luc7l/Osr1/Pitx1/Rb1/Rbfox1/S1pr1/Sema3c/Sorbs2/Trip10/Tshz3/Vegfa/Zfpm2/Akirin1/Btg2/Col3a1/Ednra/Foxp2/…	149	Biological Process	1.32222	4 Days
GO:0002791	regulation of peptide secretion	89/3810	258/18112	3.32406e-07	3.74759e-05	2.75818e-05	Gja1/Camk2n1/Irs1/Acsl4/Adcyap1/Serp1/Nkx6-1/Egfr/Myt1/Pfkm/Pfkfb2/Htr2c/Itsn1/Sidt2/Ucp2/Eny2/Cacna1d/Cpt1a/Crhr2/Pde1c/Tcf7l2/Tp53/Ffar4/Arhgef7/Clock/Cnr1/Epha5/Hif1a/Kcnj11/Pde3b/Pla2g6/Sybu/Tiam1/Abcc8/Kiss1/Pde8b/Pparg/Snap25/Apln/Syt7/Glul/Hnf4a/Npy/Psmd9/Rbp4/Tardbp/Fbn1/Inhbb/Map4k4/Srebf1/Cacna1e/Per2/Bad/Cask/Ghrhr/Hmgcr/Hmgn3/Il6/Irs2/Lrrc8a/Nadk/Osbp/Pfkl/Ptbp1/Sri/Adcy5/Ffar2/Grp/Mp…	89	Biological Process	1.52103	4 Days
GO:0042060	wound healing	140/3810	452/18112	3.43338e-07	3.79178e-05	2.79071e-05	Gja1/Igf1/F3/Anxa2/Pla2g4a/Rhoc/Egfr/Ltbp1/Lox/Rreb1/C9/F13b/Jag1/Pdgfra/Serping1/Ajuba/Ets1/Fn1/Mylk/Pdcd10/Pdgfa/Tln1/F13a1/Chmp5/Ccl20/Nfe2l2/Arhgef2/Cav3/Evpl/Tp53/Cd44/Txk/Procr/Tspan8/Ano6/Arhgap35/Cdkn1a/Elk3/Fermt2/Hif1a/Ppia/Scrib/Vcl/Vegfa/Abcc8/Arl8b/Col3a1/Gata2/Hbegf/Itga5/Myh10/Pard3/Pparg/Slc7a11/Wnt3a/Adrb2/Clec10a/Myoz1/Oprm1/Pros1/Syt7/Wnt5b/Axl/Hnf4a/Notch2/Papss2/Reg1a/Syk/Tpm…	140	Biological Process	1.41568	4 Days
GO:0060485	mesenchyme development	100/3810	299/18112	3.47923e-07	3.79178e-05	2.79071e-05	Ddx5/Zfp64/Myocd/Cited2/Edn1/Pax3/Epha4/Has2/Pkd2/Ppp3r1/Sema4b/Smad7/Kbtbd8/Poglut1/Ret/Tgfbr1/Radil/Vasn/Bcl2/Bnc2/Jag1/Kitlg/Notch1/Sema4c/Fn1/Mapk1/Hnrnpab/Exoc4/Fgf9/Tbx1/Tcf7l2/Bambi/Bmpr2/Efnb1/Fermt2/Hif1a/Meox1/Osr1/Sema3c/Sema4g/Tiam1/Trip10/Vegfa/Adipor1/Coro1c/Ednra/Fam172a/Klhl12/Nedd4/Sema4d/Sema6d/Six1/Spry2/Wnt3a/Zfp36l1/Adam15/Eomes/Sema3a/Six2/Otud5/Rbm24/Sema5a/Six4/Cdh2/Ppp2ca…	100	Biological Process	1.55835	4 Days
GO:0030516	regulation of axon extension	49/3810	118/18112	3.57513e-07	3.83243e-05	2.82062e-05	Bdnf/Limk1/Nkx6-1/Rnf6/Sema4b/Rab11a/Rab21/Sema4c/Fn1/Mapt/Bmpr2/Cxcl12/Dbn1/Dnm2/Dpysl2/Eif4g2/Ndel1/Pou4f2/Sema3c/Sema4g/Sin3a/Vegfa/Sema4d/Sema6d/Wnt3a/Sema3a/Dip2b/Ntrk3/Sema5a/Hdac6/Pafah1b1/Plxna3/Sema4f/Slit1/Wnt3/Ilk/Macf1/Nrg1/Tnr/Trim46/Ttl/Dbnl/Nrp1/Map2/Cntf/Adnp/Cdk5/Map1b/Eif2b2	49	Biological Process	2.16066	4 Days
GO:0002790	peptide secretion	104/3810	315/18112	4.14087e-07	4.36728e-05	3.21427e-05	Gja1/Camk2n1/Irs1/Acsl4/Adcyap1/Edn1/Serp1/Nkx6-1/Egfr/Myt1/Pfkm/Pfkfb2/Htr2c/Itsn1/Sidt2/Ucp2/Eny2/Cacna1d/Cpt1a/Crhr2/Neurod1/Pde1c/Tcf7l2/Tp53/Rims2/Ffar4/Arhgef7/Clock/Cnr1/Cplx1/Epha5/Hif1a/Kcnj11/Mc4r/Pde3b/Pla2g6/Rab11b/Rapgef4/Sybu/Tiam1/Abcc8/Fam3b/Kiss1/Pde8b/Pparg/Snap25/Vip/Apln/Syt7/Glul/Hnf4a/Npy/Psmd9/Rbp4/Tardbp/Fbn1/Inhbb/Map4k4/Srebf1/Trpv1/Ube2q1/Cacna1e/Per2/Stx1a/Anxa1/Bad/Ca…	104	Biological Process	1.46416	4 Days
GO:0034764	positive regulation of transmembrane transport	90/3810	263/18112	4.28204e-07	4.44448e-05	3.27109e-05	Igf1/Irs1/Calm1/Edn1/Drd1/Nedd4l/Nr4a3/Pkd2/Slc6a9/Mapk14/Reln/Wnk1/Cxcl11/Akap6/Calcr/Azin1/G6pd/Lrrc26/Tmsb4x/Nfe2l2/Cacna1d/Casq1/Dbi/Nlgn3/Prss8/Lrrc55/Repin1/Slc26a6/Ano6/Atp1b2/Dnm2/Kcnj11/Pou4f2/Rnasel/Sumo1/Abcc8/Cacnb2/Ednra/Gstm2/Insr/Shank3/Snca/Stim2/Stk39/Adrb2/C2cd5/Cemip/Kcne3/Klf15/Rgs9/Slc9a1/Akap7/Capn3/Akap9/Rgs7/Trdn/Acsl1/Akt2/Ank3/Asic2/Cacnb3/Kcnh2/Lrrc52/Plcg1/Prkcd/Stac2/…	90	Biological Process	1.69651	4 Days
GO:0046578	regulation of Ras protein signal transduction	74/3810	205/18112	4.41599e-07	4.5119e-05	3.32071e-05	Igf1/Ssx2ip/Map2k1/Rit2/Psd/Tnfaip1/Bcl6/Dgkz/Kitlg/Notch1/Mmd2/Arfgef2/Arhgef2/Rasgef1a/Lpar2/Akap13/Arhgap35/Arhgef10/Csf1/Cul3/Dnm2/Fbp1/Gbf1/Gpr174/Ogt/Rasip1/Spry4/Tiam1/Col3a1/Lpar6/Mcf2l/Ngfr/Rgl2/Spry2/Camk2d/Cyth4/Gpr65/Notch2/Ppp2cb/Arhgap24/Cdh2/Dlc1/Itpkb/Map4k4/Net1/Plce1/Ralbp1/Arhgef3/Dab2ip/Cdc42se1/Git1/Kctd13/Lrrc59/Rasa1/Icmt/Nrg1/Flot1/Nrp1/Crk/Cyth1/Stmn1/Adra1a/Eps8l1/Gabara…	74	Biological Process	1.54518	4 Days
GO:0051961	negative regulation of nervous system development	64/3810	170/18112	4.77297e-07	4.75429e-05	3.49911e-05	Mycn/Adcyap1/Bdnf/Nkx6-1/Rnf6/Sema4b/Dnajb11/Rapgef2/Lhx2/Notch1/Sema4c/Sirt2/Arhgef2/Tp53/Ulk2/Id4/Cd24/Id2/Fgf13/Rgma/Sema3c/Sema4g/Sorl1/Ulk1/Abcc8/Lin28a/Sema4d/Sema6d/Wnt3a/Sema3a/Cers2/Cit/Dip2b/Ntrk3/Sema5a/Efnb3/Atoh1/Hdac6/Plxna3/Sema4f/Slit1/Syt4/Wnt7a/Bcl11a/Trak2/Wnt3/Bmp4/Ccl11/Dll3/Tnr/Trim46/Nrp1/Map2/Tgfb1/Lrp4/Mbp/Nf1/Ppp3ca/Ptn/Cdk5/Kdm4a/Ctnna1/Dlx1/Ptk2	64	Biological Process	1.96706	4 Days
GO:0048193	Golgi vesicle transport	92/3810	271/18112	4.79864e-07	4.75429e-05	3.49911e-05	Sar1b/Trappc3/Sec24a/Insig1/Arcn1/Snx2/Yipf4/Snx8/Stx6/Gcc2/Rnf139/Vamp2/Pgap1/Sec16b/Golph3/Arfgef2/Cog4/Exoc4/Stx5/Yif1b/Golga7/Bcap31/Cul3/Dnm2/Gbf1/Kif13a/Klhl20/Rab10/Rab33b/Rabep1/Sorl1/Tgoln2/Ank1/Gosr2/Hyou1/Klhl12/Sec22a/Trappc8/Trip11/Bbs2/Ykt6/Gak/Rer1/Ap3s1/Arf4/Atp9b/Mppe1/Tbc1d14/Vapa/Vps54/Ank3/Creb3l2/Eps15/Sar1a/Sgsm2/Stx17/Trappc12/Ap3d1/Arf3/Arl3/Atp2c1/Bet1/Copb1/Golph3l/Prkci…	92	Biological Process	1.73323	4 Days
GO:0043547	positive regulation of GTPase activity	87/3810	254/18112	6.33397e-07	6.18176e-05	4.54971e-05	Nedd9/Adcyap1/Map2k1/Rgs8/Sos1/Evi5/Rgs1/Dock9/Rapgef2/Rap1gds1/Abr/Ccl20/Rasgef1a/Rasgrp2/Dock11/Arap1/Arap2/Arhgap35/Arhgef10/Arhgef7/Fermt2/Ndel1/Ptk2b/Rabgap1/Rapgef4/RGD1359108/Rgma/S1pr1/Scrib/Sipa1l3/Srgap2/Tbc1d15/Tbc1d2b/Tbc1d9/Tiam1/Coro1c/Cxcl13/Eif5/Rgl2/Sema4d/Smcr8/Snx18/Gpr65/Picalm/Rgs4/Elmod1/Itga6/Ntrk3/Rangap1/Arhgap24/Arhgap25/Dock6/Map4k4/Net1/Ralbp1/Rgs7/Tbc1d14/Tbc1d8b/Akt2…	87	Biological Process	1.49178	4 Days
GO:0007568	aging	120/3810	379/18112	6.73409e-07	6.38201e-05	4.69709e-05	Igf1/F3/Irs1/Edn1/Gclc/Pla2g4a/Serp1/Bdnf/Stat3/Tgfbr1/Igfbp5/Bcl2/Calca/Foxg1/Pdgfra/Serping1/Hnrnpk/Sod1/Mapk1/Ucp2/Mme/Nfe2l2/Aldoc/Cacna1d/Gna11/Nr3c1/Tp53/Vcam1/Gstm1/Rps6kb1/Abcg2/Cnr1/Dbn1/Dld/Elavl4/Furin/Gsr/Igf1r/Si/Sin3a/Vegfa/Coq7/Ddit3/Ednra/Fads1/Foxo4/Grb2/Gstm2/Litaf/Snca/Ada/Adrb2/Igfbp2/Shc1/Sod2/Apex1/Eif2s1/Hnf4a/Npy/Gfra1/Gjb2/Ireb2/Srebf1/Adm/Alpl/Atp2b1/Casp2/Eno3/Hamp/Igfb…	120	Biological Process	1.62137	4 Days
GO:0032535	regulation of cellular component size	128/3810	410/18112	6.77006e-07	6.38201e-05	4.69709e-05	Clcn3/Edn1/Twf1/Bdnf/Lima1/Limk1/Nkx6-1/Rab22a/Rb1cc1/Rnf6/Sema4b/Ssh2/Aqp11/Ret/Rab11a/Rab21/Add3/Cntn2/Dcx/Sema4c/Fn1/Kank4/Tmsb4x/Mapt/Cav3/Ulk2/Add1/Deptor/Tmsb10/Ano6/Arhgap35/Bmpr2/Cxcl12/Dbn1/Dnm2/Dpysl2/Eif4g2/Fgf13/Hif1a/Lamtor5/Mtpn/Ndel1/Ogt/Pou4f2/Prr16/Ptk2b/Rgma/Sema3c/Sema4g/Sin3a/Tmem123/Ulk1/Vegfa/Wdr1/Capza1/Grb2/Hsp90aa1/Msn/Sema4d/Sema6d/Shank3/Vav3/Wnt3a/Capza2/Pak3/Picalm/Se…	128	Biological Process	1.50228	4 Days
GO:0050767	regulation of neurogenesis	140/3810	457/18112	6.88166e-07	6.38201e-05	4.69709e-05	Igf1/Mycn/Adcyap1/Map2k1/Anxa2/Bdnf/Epha4/Il6st/Limk1/Nkx6-1/Rnf6/Sema4b/Dll4/Egfr/Ppp1cc/Reln/Rab11a/Rab21/Prpf19/Dnajb11/Rapgef2/Ythdf2/Dcx/Foxg1/Lhx2/Notch1/Sema4c/Fn1/Sirt2/Mapt/Mme/Arhgef2/Tp53/Ulk2/Id4/Tf/Cd24/Id2/Bmpr2/Cxcl12/Dbn1/Dmrta2/E2f1/Egr2/Eif4g2/Fgf13/Hif1a/Ndel1/Nptn/Pou4f2/Ptprd/Rgma/Sema3c/Sema4g/Sorl1/Tiam1/Ulk1/Vegfa/Abcc8/Lin28a/Man2a1/Plxnd1/Pparg/Sema4d/Sema6d/Shank3/Slitr…	140	Biological Process	1.41246	4 Days
GO:0043583	ear development	92/3810	273/18112	6.92954e-07	6.38201e-05	4.69709e-05	Igf1/Mycn/Neurog1/Insig1/Edn1/Bdnf/Epha4/Nr4a3/Itga8/Kcnk2/Bcl2/Foxg1/Jag1/Notch1/Pdgfra/Pdgfa/Sod1/Mapk1/Abr/Fgf9/Neurod1/Tbx1/Bcl2l11/Naglu/Fat4/Osr1/Pls3/Scrib/Slc4a7/Ttc8/Bloc1s5/Ccm2/Ece1/Ednra/Gata2/Lrp10/Otx2/Rpgrip1l/Six1/Spry2/Stra6/Trip11/Wnt3a/Six2/Tmie/Ift27/Ntrk3/Six4/Ddr1/Gjb2/Hmx3/Slitrk6/Sox2/Atg4b/Atoh1/Dll1/Gabrb2/Jag2/Lgr5/Pafah1b1/Prrx2/Slc25a27/Tgfb3/Wnt1/Anp32b/Ift20/Mapk3/A…	92	Biological Process	1.49965	4 Days
GO:0097485	neuron projection guidance	86/3810	251/18112	7.21677e-07	6.55423e-05	4.82384e-05	Edn1/Bdnf/Epha4/Kif5a/Nr4a3/Sema4b/Reln/Alcam/Cntn2/Dpysl4/Foxg1/Lhx2/Rtn4rl1/Sema4c/Usp33/Lgi1/Tubb3/Arhgap35/Bcl11b/Bmpr2/Celsr3/Cxcl12/Dpysl2/Dpysl5/Efnb1/Egr2/Epha5/Etv1/Flrt3/Nptn/Pou4f2/Ptpro/Sema3c/Sema4g/Ttc8/Unc5d/Vegfa/Arx/Ece1/Ednra/Emb/Myh10/Ngfr/Otx2/Plxnd1/Sema4d/Sema6d/Tmeff1/Wnt3a/Ythdf1/Sema3a/Cntn4/Sema5a/Efnb3/Ephb1/Nfib/Ank3/Atoh1/Csf1r/Hdac6/Nectin1/Palld/Plxna2/Plxna3/Ptprm/…	86	Biological Process	1.76081	4 Days
GO:0030073	insulin secretion	84/3810	244/18112	7.73275e-07	6.92664e-05	5.09793e-05	Gja1/Camk2n1/Irs1/Acsl4/Adcyap1/Serp1/Nkx6-1/Myt1/Pfkm/Pfkfb2/Sidt2/Ucp2/Eny2/Cacna1d/Cpt1a/Crhr2/Neurod1/Pde1c/Tcf7l2/Rims2/Clock/Cnr1/Cplx1/Epha5/Hif1a/Kcnj11/Mc4r/Pde3b/Pla2g6/Rab11b/Rapgef4/Sybu/Tiam1/Abcc8/Fam3b/Pde8b/Snap25/Syt7/Glul/Hnf4a/Psmd9/Rbp4/Tardbp/Fbn1/Inhbb/Map4k4/Srebf1/Cacna1e/Per2/Stx1a/Anxa1/Bad/Cask/Hmgcr/Hmgn3/Il6/Irs2/Lrrc8a/Nadk/Osbp/Pfkl/Ptbp1/Sri/Adcy5/Mpc2/Pde4c/Smad2/…	84	Biological Process	1.76197	4 Days
GO:0030307	positive regulation of cell growth	71/3810	197/18112	8.0174e-07	7.08456e-05	5.21416e-05	Igf1/H3f3b/Acsl4/Edn1/Bdnf/Limk1/Nedd4l/Smad7/Egfr/Tgfbr1/Rab11a/Mfsd2a/Rims1/Akap6/Bcl2/Dcx/Fn1/Hnrnpk/Lgi1/Mapt/Nr3c1/H3f3a/Rims2/Bmpr2/Brat1/Cxcl12/Dbn1/Eif4g2/Ino80/Mtpn/Ndel1/Pou4f2/Ptk2b/Trip10/Vegfa/Ddx49/Hbegf/Itsn2/Sema4d/Wnt3a/Picalm/Slc9a1/Ntrk3/Reg1a/Sema5a/Taf9b/Hamp/Pafah1b1/Syt1/Syt4/Bcl11a/Sdcbp/Wnt3/Ilk/Macf1/Nrg1/Syt3/Dbnl/Nrp1/Crk/Cntf/Igfbp1/Ncbp1/Tgfb2/Adnp/Adam10/Map1b/Ddx3x…	71	Biological Process	1.65681	4 Days
GO:0072006	nephron development	62/3810	166/18112	9.81876e-07	8.56065e-05	6.30055e-05	Pkd2/Aqp11/Ret/Angpt2/Ctnnbip1/Ctnnd1/Bcl2/Jag1/Notch1/Pdgfra/Sec61a1/Sulf1/Agtr2/Kirrel3/Cd44/Cd24/Fat4/Kif26b/Osr1/Ptpro/Sall1/Vegfa/Wnt9b/Ednra/Six1/Klf15/Six2/Notch2/Six4/Plce1/Col4a4/Dll1/Il6r/Irx2/Lzts2/Nphs1/Pgf/Podxl/Pou3f3/Tek/Wnt1/Dspp/Fgf2/Mtss1/Myo1e/Pbx1/Smad4/Bmp4/Ilk/Lama5/Pax8/Tacstd2/Vangl2/Irx3/Calb1/Smo/Tgfb1/Lgr4/Maged1/Heyl/Tfap2b/Foxc2	62	Biological Process	1.9209	4 Days
GO:0034329	cell junction assembly	138/3810	452/18112	1.01532e-06	8.73572e-05	6.42939e-05	Gja1/Ugt8/Bdnf/Drd1/Nedd4l/Rhoc/Smad7/Vps35/Ctnnd1/Rapgef2/Bcl2/Fam107a/Ajuba/Bsn/Fn1/Tln1/Grid2/Mapt/Gpm6a/Kirrel3/Nlgn3/Pxn/Nrg2/Pkp3/Rhod/Col17a1/Coro2b/Efnb1/Epb41l3/Fermt2/Fgf13/Flrt3/Glra2/Grhl2/Lrrc4b/Lrrtm3/Nptn/Pkn2/Ptk2b/Ptprd/Ptpro/Taok2/Vcl/Vegfa/Wdr1/Capza1/Cdh11/Coro1c/Itga5/Micall2/Nptx1/Pard3/Plxnd1/Sema4d/Setd5/Shank3/Six1/Slitrk1/Snap25/Snca/Syndig1/Wnt3a/Mpp7/Nlgn1/Gpc4/Nptxr/N…	138	Biological Process	1.58503	4 Days
GO:0006470	protein dephosphorylation	93/3810	279/18112	1.04027e-06	8.82596e-05	6.49581e-05	Ptpn4/Ywhab/Dusp6/Ppp1r11/Ppp2r3a/Calm1/Dusp2/Mtmr3/Ppp1r3b/Ppp2r2a/Ppp3r1/Ppp6c/Ssh2/Ppp1cc/Ppp4c/Rngtt/Ppp4r2/Bcl2/Cdc14a/Cttnbp2nl/Hsp90b1/Ywhae/Agtr2/Dusp26/Ptpn9/Mtmr6/Mastl/Pgp/Ppia/Ppp1r15b/Ptpn13/Ptpn21/Ptpn3/Ptprd/Ptpro/Styx/Csnk2b/Ctdspl/Dusp5/Ppm1b/Dusp13/Fam220a/Mtmr4/Ilkap/Ppp2cb/Ptp4a1/Ptprb/Ptprr/Dlc1/Dusp18/Eif4b/Eya3/Ppp2ca/Camta1/Cdc25a/Gnai2/Mtmr7/Ppm1l/Ppp1r9b/Ppp2r5a/Prkcd/Pt…	93	Biological Process	1.64082	4 Days
GO:0072009	nephron epithelium development	50/3810	125/18112	1.0528e-06	8.82596e-05	6.49581e-05	Pkd2/Aqp11/Ctnnbip1/Bcl2/Jag1/Notch1/Agtr2/Cd44/Cd24/Fat4/Kif26b/Osr1/Ptpro/Sall1/Vegfa/Wnt9b/Ednra/Six1/Klf15/Six2/Notch2/Six4/Dll1/Irx2/Lzts2/Nphs1/Pgf/Podxl/Pou3f3/Wnt1/Dspp/Fgf2/Mtss1/Myo1e/Pbx1/Smad4/Bmp4/Ilk/Lama5/Pax8/Tacstd2/Irx3/Calb1/Smo/Tgfb1/Lgr4/Maged1/Heyl/Tfap2b/Foxc2	50	Biological Process	1.82198	4 Days
GO:0031346	positive regulation of cell projection organization	138/3810	453/18112	1.1617e-06	9.60979e-05	7.0727e-05	Vldlr/Adcyap1/Map2k1/Rit2/Twf1/Bdnf/Cep120/Epha4/Limk1/Plekhm1/Reln/Ret/Stmn2/Tgfbr1/Rab11a/Rab21/Rapgef2/Rreb1/Dcx/Cpeb1/Fn1/Hnrnpk/Mapt/Nfe2l2/Gpm6a/Dock11/Cd24/Tmem106b/Arap1/Arhgap35/Arhgef7/Atp1b2/Bmpr2/Cnr1/Cxcl12/Dbn1/Dnm2/Eif4g2/Elavl4/Enc1/Igf1r/Kat2b/Mark4/Mien1/Ndel1/Nptn/Pou4f2/Ptk2b/Ptprd/Rgma/Sez6/Tiam1/Vegfa/Akirin1/Coro1c/Hsp90aa1/Nckipsd/Ngfr/Plxnd1/Sema4d/Slitrk1/Wnt3a/Nlgn1/Pak…	138	Biological Process	1.57947	4 Days
GO:0031623	receptor internalization	54/3810	139/18112	1.179e-06	9.60979e-05	7.0727e-05	Anxa2/Ldlrap1/Ppp3r1/Usp46/Rspo1/Calca/Cntn2/Cltc/Sirt2/Cav3/Dnm1/Dnm2/Scrib/Ulk1/Vegfa/Grb2/Grk4/Insr/Nedd4/Pard3/Snap25/Snca/Wnt3a/Apln/Atad1/Calcrl/Picalm/Ap2b1/Syk/Arrb2/Atxn2/Gria2/Adm/Eps15/Hamp/Synj2bp/Tfrc/Dlg4/Mkln1/Sdcbp/LRRTM1/Nrg1/Flot1/Ceacam1/Dnm3/Egf/Lmbrd1/Rab31/Lrrtm2/Ubqln2/Ap2m1/Hap1/Fmr1/Synj1	54	Biological Process	1.97155	4 Days
GO:0007411	axon guidance	85/3810	250/18112	1.19893e-06	9.60979e-05	7.0727e-05	Edn1/Bdnf/Epha4/Kif5a/Nr4a3/Sema4b/Reln/Alcam/Cntn2/Foxg1/Lhx2/Rtn4rl1/Sema4c/Usp33/Lgi1/Tubb3/Arhgap35/Bcl11b/Bmpr2/Celsr3/Cxcl12/Dpysl2/Dpysl5/Efnb1/Egr2/Epha5/Etv1/Flrt3/Nptn/Pou4f2/Ptpro/Sema3c/Sema4g/Ttc8/Unc5d/Vegfa/Arx/Ece1/Ednra/Emb/Myh10/Ngfr/Otx2/Plxnd1/Sema4d/Sema6d/Tmeff1/Wnt3a/Ythdf1/Sema3a/Cntn4/Sema5a/Efnb3/Ephb1/Nfib/Ank3/Atoh1/Csf1r/Hdac6/Nectin1/Palld/Plxna2/Plxna3/Ptprm/Rnf165/…	85	Biological Process	1.72401	4 Days
GO:0071692	protein localization to extracellular region	129/3810	418/18112	1.21466e-06	9.60979e-05	7.0727e-05	Gja1/Igf1/Camk2n1/Irs1/Sec24a/Acsl4/Adcyap1/Serp1/Nkx6-1/Egfr/Ltbp1/Mmp13/Myt1/Pfkm/Rhbdf2/Vps35/Pfkfb2/Sidt2/Gnptab/Ucp2/Eny2/Golph3/Cacna1d/Cpt1a/Crhr2/Neurod1/Pde1c/Tcf7l2/Rims2/Clock/Cnr1/Cplx1/Epha5/Hif1a/Kcnj11/Mc4r/Nbl1/Nr1h3/Pcsk5/Pde3b/Pla2g6/Ppia/Rab10/Rab11b/Rab12/Rapgef4/Sybu/Tiam1/Abcc8/Fam3b/Myh10/Pde8b/Pparg/Rab11fip1/Snap25/Steap3/Vip/Oprm1/Syt7/Glul/Hnf4a/Psmd9/Rbp4/Tardbp/Afm/Fb…	129	Biological Process	1.45417	4 Days
GO:0061138	morphogenesis of a branching epithelium	79/3810	228/18112	1.21978e-06	9.60979e-05	7.0727e-05	Igf1/Mycn/Areg/Edn1/Pkd2/Ppp3r1/Dll4/Ctnnbip1/Bcl2/Notch1/Pdgfra/Frs2/Nfatc3/Pdgfa/Sulf1/Tmtc3/Agtr2/Cav3/Pxn/Cd44/Btbd7/Csf1/Cxcl12/Fat4/Grhl2/Rasip1/Sall1/Sema3c/Vegfa/Wnt9b/Ednra/Grb2/Plxnd1/Sirt6/Six1/Spry2/St14/Sema3a/Six2/Sema5a/Six4/Ddr1/Fem1b/Sox2/Adm/Pgf/Slc12a2/Spint1/Wnt1/Dspp/Epha2/Fgf2/Il6/Med1/Pbx1/Pml/Smad4/Bmp4/Ccl11/Ctsh/Ilk/Lama5/Pax8/Tacstd2/Tgm2/Vangl2/Il10/Nrp1/Pgr/Smo/Tgfb1/…	79	Biological Process	1.507	4 Days
GO:0045165	cell fate commitment	93/3810	280/18112	1.23988e-06	9.65185e-05	7.10365e-05	Neurog1/Paf1/Edn1/Pax3/Stat3/Dll4/Tgfbr1/Bcl2/Fkbp8/Foxg1/Jag1/Notch1/Arhgef2/Men1/Nanog/Neurod1/Tbx1/Tcf7l2/Tp53/Ebf2/Id2/Bcl11b/Cyp26b1/Dmrta2/Fgf13/Lhx6/Pitx1/Prickle2/Rab10/Tal1/Wnt9b/Arx/Ednra/Gata2/Irf4/Otx2/Pparg/Runx1/Satb2/Six1/Smad5/Spry2/Wnt3a/Wnt9a/Eomes/Hoxc10/Ntf4/Six2/Wnt5b/Ets2/Lmo4/Notch2/Ntrk3/Otud5/Cdc73/Pou3f2/Sox2/Atoh1/Dll1/Il6r/Jag2/Olig3/Rtf1/Tox/Wnt1/Wnt7a/Ehmt2/Fgf2/Il6/…	93	Biological Process	1.59455	4 Days
GO:0030902	hindbrain development	77/3810	221/18112	1.29724e-06	9.96889e-05	7.33699e-05	Igf1/Nr2c2/Map2k1/Arcn1/Nav2/Socs7/Bcl2/Sema4c/Hnrnpk/Grid2/Agtr2/Crhr2/Gart/Neurod1/Tp53/Naglu/Atp1b2/B4galt2/Egr2/Igf1r/Mtpn/Scrib/Sez6/Slc4a7/Ulk1/Usp9x/En1/En2/Foxp2/Gata2/Insr/Myh10/Ncor1/Nhlh2/Otx2/Rbfox2/Rere/Rpgrip1l/Clp1/Pfdn1/Zfp423/Skor2/Atxn2/Dlc1/Ephb1/Hspa5/Ldb1/Nfib/Amigo2/Dixdc1/Dll1/Plxna2/Sptbn2/Wnt1/Wnt7a/Fgf2/Gdf10/Ncoa1/Smarca4/Sstr3/Trnp1/Ckb/Crk/Smo/Ptn/Tgfb2/Cdk5/Egf/Glud1…	77	Biological Process	1.6218	4 Days
GO:0035196	production of miRNAs involved in gene silencing by miRNA	26/3810	50/18112	1.31109e-06	9.96889e-05	7.33699e-05	Ddx5/Myocd/Map2k1/Stat3/Egfr/Tp53/Ago2/Ago1/Lin28a/Ncor1/Zc3h7a/Zmpste24/Zc3h12a/Ago4/Bcdin3d/Ncor2/Zc3h7b/Il6/Pum2/Bmp4/Zc3h10/Tgfb1/Ppp3ca/Pum1/Ddx3x/Dgcr8	26	Biological Process	2.42118	4 Days
GO:0007416	synapse assembly	70/3810	196/18112	1.4002e-06	0.000105241	7.74559e-05	Bdnf/Drd1/Vps35/Bsn/Grid2/Mapt/Gpm6a/Kirrel3/Nlgn3/Nrg2/Efnb1/Fgf13/Flrt3/Glra2/Lrrc4b/Lrrtm3/Nptn/Ptprd/Nptx1/Plxnd1/Sema4d/Setd5/Shank3/Six1/Slitrk1/Snap25/Snca/Syndig1/Wnt3a/Nlgn1/Gpc4/Nptxr/Ntrk3/Six4/Cdh2/Ephb1/Slitrk6/Amigo2/Asic2/Cbln4/Cdh9/Gabrb2/Nectin1/Nrxn2/Ntng2/Slit1/Sptbn2/Wnt7a/Ntrk2/Pcdh17/Sdcbp/LRRTM1/Nrg1/Dbnl/Adgre5/Gabra1/Lrp4/Lrrn3/Il1rapl2/Adgrl2/Adnp/Cdk5/Dnm3/Lrfn3/Slc25a4…	70	Biological Process	1.8156	4 Days
GO:0002011	morphogenesis of an epithelial sheet	31/3810	65/18112	1.49662e-06	0.000111209	8.18484e-05	Arhgap12/Rhoc/Sos1/Dll4/Rreb1/Jag1/Notch1/Ajuba/Pdcd10/Cd44/Arhgap35/Chuk/Fermt2/Flrt3/Hbegf/Itga5/Pard3/Notch2/Arhgap24/Cd151/Ddr1/Hoxb4/Tmeff2/Wnt7a/Col5a1/Scnn1b/Vangl2/Ceacam1/Pdpn/Ccn1/Msx2	31	Biological Process	2.08486	4 Days
GO:0051098	regulation of binding	125/3810	404/18112	1.52734e-06	0.000112217	8.25902e-05	Igf1/Cald1/Mapre3/Mdfi/Myocd/Anxa2/Calm1/Bdnf/Epha4/Ldlrap1/Dot1l/Klf4/Plk2/Tgfbr1/Eif2ak3/Ctnnbip1/Lox/Rapgef2/Cycs/Grem2/Lhx2/Pacs1/Hnrnpk/Tmsb4x/Usp33/Sirt2/Med25/Men1/Neurod1/Tcf7l2/Add1/Ebf2/Id2/Aktip/Arhgef7/Bambi/Cdkn1a/E2f1/Habp4/Hmbox1/Kat2b/Lamtor5/LOC691807/Mapre1/Pou4f2/Rb1/RGD1359108/Rgma/Sin3a/Sorl1/Spag8/Styx/Sumo1/Tfip11/Tiam1/Zbtb7a/Bag2/Bcl3/Ddit3/Irf4/Plxnd1/Pparg/Traf6/Wnt3a/Z…	125	Biological Process	1.32691	4 Days
GO:0061448	connective tissue development	100/3810	308/18112	1.61628e-06	0.000117183	8.62453e-05	Igf1/Mycn/Col11a2/Slc39a13/Bmp3/Edn1/Smad7/Mapk14/Mmp13/Tgfbr1/Eif2ak3/Lox/Ap1s2/Mex3c/Notch1/Tbl1xr1/Chsy1/Slc25a25/Sulf1/Fgf9/Lmna/Mkx/Cd44/Ebf2/Id4/Id2/Poc1a/Bmpr2/Csf1/Csgalnact1/Hif1a/Ift80/Osr1/Pitx1/Pou4f2/Rb1/Slc39a14/Sorl1/Col3a1/Pparg/Runx1/Satb2/Smad5/Trip11/Wnt9a/Zfp516/Zmpste24/Bbs2/Six2/Wnt5b/Evc/Fgl1/Dyrk1b/Nfib/Smad3/Axin2/Creb3l2/Esrra/Il6r/Pgrmc2/Prrx2/Rarg/Scube2/Snai1/Wnt7a/Xb…	100	Biological Process	1.53703	4 Days
GO:0003279	cardiac septum development	51/3810	130/18112	1.64215e-06	0.000117183	8.62453e-05	Xirp2/Cited2/Matr3/Smad7/Ltbp1/Tgfbr1/Jag1/Notch1/Frs2/Tbx1/Tp53/Id2/Bmpr2/Dnm2/Luzp1/Pcsk5/Sall1/Sema3c/Smad6/Zfpm2/Myh10/Ndst1/Plxnd1/Stra6/Trip11/Ap2b1/Lmo4/Notch2/Snx17/Nrp2/Smad4/Smarca4/Tgfbr3/Bmp4/Dvl3/Fuz/Maml1/Parva/Pax8/Prdm1/Vangl2/Nrp1/Smo/Sav1/Tgfb2/Ift88/Gata6/Ccn1/Heyl/Msx2/Nsd2	51	Biological Process	1.91208	4 Days
GO:0030308	negative regulation of cell growth	72/3810	204/18112	1.6487e-06	0.000117183	8.62453e-05	Gja1/Dcun1d3/Ip6k2/Dnajc2/Rbbp7/Rnf6/Sema4b/Smarca2/Bcl2/Bcl6/Sema4c/G6pd/Cav3/Tp53/Ulk2/Bmpr2/Cdkn1a/Cgrrf1/Fbp1/Fgf13/Rb1/Rgma/Sema3c/Sema4g/Sertad1/Ulk1/Adipor1/Pparg/Sema4d/Sema6d/Sertad2/Wnt3a/Zc3h12d/Adam15/Rgs4/Sema3a/Dip2b/Hnf4a/Sema5a/Dcstamp/Smad3/Dab2ip/Dact3/Ei24/Hdac6/Hspa1a/Osgin2/Plxna3/Ppp1r9b/Sema4f/Slit1/Bcl11a/Pml/Smad4/Smarca4/Wnt3/Inhba/Ndufs3/Psrc1/Tnr/Trim46/Nrp1/Map2/Rgs2/…	72	Biological Process	1.52012	4 Days
GO:0021953	central nervous system neuron differentiation	75/3810	215/18112	1.68083e-06	0.000117843	8.67309e-05	Nr4a2/Pax3/Drd1/Epha4/Lhx8/Nkx6-1/Dll4/Rapgef2/Cntn2/Dcx/Foxg1/Grid2/Bhlhe22/Id4/Arhgap35/Bcl11b/Chd5/Elavl4/Lhx6/Mtpn/Ndel1/Sin3a/Tal1/Ulk1/Arx/Btg2/Cdh11/Foxp2/Gata2/Hsp90aa1/Nhlh2/Satb2/Shank3/Wnt3a/Eomes/Hoxc10/Sema3a/B4galt6/Lmo4/Npy/Skor2/Atxn2/Ephb1/Ldb1/Nfib/Slc4a10/Sox2/Csf1r/Olig3/Pafah1b1/Plxna3/Tox/Wnt1/Wnt7a/Dclk1/Hprt1/Isl2/Nrp2/Ntrk2/Cln8/Inhba/Scyl1/Spock1/Lbx1/Nrp1/Map2/Smo/Cdk5/…	75	Biological Process	1.60216	4 Days
GO:0030278	regulation of ossification	53/3810	137/18112	1.7135e-06	0.000117843	8.67309e-05	Gja1/Pla2g4a/Smad7/Mapk14/Bcl2/Calca/Calcr/Notch1/Chsy1/Dmp1/Mapk1/Mkx/Tph1/Ano6/Bmpr2/Csf1/Egr2/Hif1a/Nell1/Osr1/Ptk2b/S1pr1/Smad6/Tob2/Acvr2a/Smad5/Zmpste24/Adrb2/Six2/Smad3/Atp2b1/Esrra/Scube2/Tgfb3/Gdf10/Mapk3/Pbx1/Bmp4/Fzd9/P2ry2/Ddr2/Bcor/Tgfb1/Lrp4/Pth/Ptn/Tgfb2/Atraid/Ptpn11/Slc8a1/Ccn1/Fam20c/Pkdcc	53	Biological Process	1.8468	4 Days
GO:0002262	myeloid cell homeostasis	70/3810	197/18112	1.73007e-06	0.000117843	8.67309e-05	Cited2/Pknox1/Stat3/Mapk14/Sp1/Bcl6/Kitlg/Ets1/G6pd/Mecom/Sod1/Add1/Bcl2l11/Cd44/Cd24/Id2/Arid4a/Brd1/Hif1a/Rb1/Tal1/Vegfa/Zbtb7a/Acvr2a/Ank1/Axin1/Fcar/Gata2/Ncor1/Rbfox2/Slc7a11/Smad5/Zfp36l1/Acin1/Heph/Itgam/Axl/Mthfd1/Ireb2/Itpkb/Ldb1/Senp1/Hamp/Hspa1a/Inpp5d/Sh2b3/Slc15a4/Stat1/Anxa1/Il6/Med1/Slc25a5/Slc4a1/Smap1/Smarca4/Tcea1/Tgfbr3/Bmp4/Gpi/Inhba/Klf1/Scnn1b/Tmem14c/Ptpn2/Slc11a2/Lmo2/Lyn/…	70	Biological Process	1.63379	4 Days
GO:0007612	learning	70/3810	197/18112	1.73007e-06	0.000117843	8.67309e-05	Gmfb/Map1a/Bdnf/Drd1/Reln/Slc6a1/Ap1s2/Cntn2/Nlgn3/Atp1a2/B4galt2/Cic/Elavl4/Fgf13/Hif1a/Nptn/Slc24a2/Abcc8/Adcy3/Brsk1/Btg2/Dcdc2/En1/Foxp2/Meis2/Neto1/Pde8b/Shank3/Slc7a11/Snap25/Stra6/Ythdf1/Adrb2/Atad1/Gpr88/Arf4/Uba6/Cacna1e/Deaf1/Grm7/Jph3/Nrxn2/Plcb1/Ppp1r9b/Ube3a/Git1/Hmgcr/Ift20/Ntrk2/Pgrmc1/Ptgs1/Ptprz1/Cln8/Lgmn/Slc8a3/Th/Tnr/Tsc1/Adam2/Nf1/Ptn/Ric8a/Cdk5/Hrh3/Oprk1/Htt/Atxn1/Gabrb3/So…	70	Biological Process	1.74272	4 Days
GO:0016050	vesicle organization	98/3810	301/18112	1.78172e-06	0.00012011	8.83994e-05	Sar1b/Sec24a/Insig1/Anxa2/Clcn3/Pla2g4a/Yipf4/Plekhm1/Rab22a/Rab5b/Sqstm1/Stx6/Tmem127/Aqp11/Rab20/Vps4b/Rab11a/Rims1/Ap1s2/Bcl2/Vamp2/Chmp5/Pla2g5/Sec16b/Golph3/Acrbp/Arfgef2/Dnm1/Stx5/Aktip/Asip/Cplx1/Cul3/Eea1/Gbf1/Kif13a/Slc2a4/Snx10/Tgfbrap1/Tsg101/Zfp385a/Zpbp/Arl8b/Coro1c/Gosr2/Klhl12/Snap25/Snca/Stx16/Tmem175/Unc13c/Vav3/C2cd5/Picalm/Syt7/LOC100294508/Chmp4c/Rab38/Tbpl1/Vapa/Akt2/Chmp7/Ep…	98	Biological Process	1.43438	4 Days
GO:0048863	stem cell differentiation	81/3810	238/18112	2.0232e-06	0.000134369	9.88941e-05	Zfp281/Cited2/Edn1/Hnrnpu/Pax3/Sema4b/Stat3/Kbtbd8/Ret/Radil/Ythdf2/Jag1/Kitlg/Notch1/Pdgfra/Sema4c/Fn1/Zfp36l2/Mapk1/Nfe2l2/Gpm6a/Nanog/Tbx1/Tp53/Cdk12/Efnb1/Hif1a/Osr1/Sema3c/Sema4g/Tal1/Ccnk/Coro1c/Dnmt3l/Ednra/Fam172a/Foxo4/Kdm3a/Klhl12/Lin28a/Sema4d/Sema6d/Six1/Wnt3a/Eomes/Sema3a/Otud5/Rbm24/Sema5a/Cdh2/Sox2/Hoxb4/Phf19/Sema4f/Trim6/Wnt7a/Fgf2/Mapk3/Nrp2/Smad4/Wnt3/Bmp4/Lama5/Nrg1/Tacstd2/Nr…	81	Biological Process	1.4762	4 Days
GO:0045860	positive regulation of protein kinase activity	127/3810	414/18112	2.06657e-06	0.000134369	9.88941e-05	Igf1/Nedd9/Mapre3/Vldlr/Adcyap1/Areg/Map2k1/Edn1/Mmd/Cacul1/Dazap2/Epha4/Map3k12/Map3k14/Pkd2/Zfp91/Egfr/Gab1/Mob1b/Mob3a/Reln/Wnk1/Rapgef2/Akap6/Calca/Kitlg/Ajuba/Higd1a/Mmd2/Pdcd10/Pdgfa/Pxn/Lcp2/Cd24/Akap13/Bmpr2/Ccnd1/Ccnt2/Cdkn1a/Cks1b/Csf1/Dgkq/Fermt2/Fgf13/Magi3/Map3k11/Mastl/Ppia/Ptk2b/Tal1/Tiam1/Vegfa/Axin1/Cab39/Ccnk/Hbegf/Hsp90aa1/Insr/Snca/Spry2/Traf6/Wnt3a/Adrb2/Cdk5rap1/Cemip/Mob3b/…	127	Biological Process	1.50028	4 Days
GO:0072080	nephron tubule development	43/3810	104/18112	2.08726e-06	0.000134369	9.88941e-05	Pkd2/Aqp11/Ctnnbip1/Bcl2/Jag1/Notch1/Agtr2/Cd44/Cd24/Fat4/Kif26b/Osr1/Sall1/Vegfa/Wnt9b/Six1/Six2/Notch2/Six4/Dll1/Irx2/Lzts2/Pgf/Pou3f3/Wnt1/Dspp/Fgf2/Mtss1/Pbx1/Smad4/Bmp4/Ilk/Lama5/Pax8/Tacstd2/Irx3/Calb1/Smo/Tgfb1/Lgr4/Maged1/Heyl/Tfap2b	43	Biological Process	1.88103	4 Days
GO:0033002	muscle cell proliferation	89/3810	268/18112	2.09546e-06	0.000134369	9.88941e-05	Gja1/Igf1/Myocd/Cited2/Edn1/Ldlrap1/Nr4a3/Stat3/Egfr/Kcnk2/Klf4/Mapk14/Tgfbr1/Igfbp5/Ctnnbip1/Notch1/Frs2/Sulf1/Mapk1/Fgf9/Tcf7l2/Tp53/Cxadr/Id2/Rps6kb1/Bmpr2/Cdkn1a/Foxj2/Hif1a/Igf1r/Pcsk5/Pde1a/S1pr1/Vegfa/Zfpm2/Akirin1/Ddit3/Ednra/Hbegf/Pparg/Six1/Traf6/Vip/Apln/Calcrl/Camk2d/Shc1/Sod2/Nol3/Rbp4/Tpm1/Ephb1/Nox1/Ralbp1/Gnai2/Igfbp3/Il6r/Nampt/Serpinf2/Stat1/Tgfb3/Xbp1/Fgf2/Hmgcr/Hpgd/Il6/Meis1/…	89	Biological Process	1.61255	4 Days
GO:0009749	response to glucose	98/3810	302/18112	2.09948e-06	0.000134369	9.88941e-05	Gja1/Igf1/Camk2n1/Txnip/Gclc/Tra2b/Ldha/Mapk14/Myt1/Angpt2/Pfkfb2/Bcl2/Sidt2/Vamp2/Fn1/Hnrnpk/Ucp2/Eny2/Cacna1d/Crhr2/Men1/Neurod1/Pde1c/Smarcb1/Tcf7l2/Vcam1/Rps6kb1/Casp6/Epha5/Hif1a/Igf1r/Kcnj11/Ogt/Pde3b/Pla2g6/Ptk2b/Rab11b/Sin3a/Slc39a14/Sybu/Tiam1/Insr/Lin28a/Nptx1/Pde8b/Prkaa2/Prkcb/Glul/Hnf4a/Map4k4/Ppp2ca/Srebf1/Cacna1e/Khk/Prkcd/Serpine1/Xbp1/Zbtb20/Arg2/Bad/Ghrhr/Hmgcr/Hmgn3/Irs2/Nadk/O…	98	Biological Process	1.54405	4 Days
GO:0044319	wound healing, spreading of cells	21/3810	37/18112	2.13708e-06	0.000134369	9.88941e-05	Rhoc/Rreb1/Ajuba/Pdcd10/Cd44/Arhgap35/Fermt2/Hbegf/Itga5/Pard3/Arhgap24/Cd151/Ddr1/Tmeff2/Wnt7a/Col5a1/Scnn1b/Ceacam1/Pdpn/Ccn1/Msx2	21	Biological Process	2.8181	4 Days
GO:0090505	epiboly involved in wound healing	21/3810	37/18112	2.13708e-06	0.000134369	9.88941e-05	Rhoc/Rreb1/Ajuba/Pdcd10/Cd44/Arhgap35/Fermt2/Hbegf/Itga5/Pard3/Arhgap24/Cd151/Ddr1/Tmeff2/Wnt7a/Col5a1/Scnn1b/Ceacam1/Pdpn/Ccn1/Msx2	21	Biological Process	2.89685	4 Days
GO:0007178	transmembrane receptor protein serine/threonine kinase signaling pathway	120/3810	387/18112	2.17926e-06	0.000135716	9.98856e-05	Ddx5/Rasl11b/Myocd/Bmp3/Cited2/Smad7/Stat3/Zfyve9/Itga8/Ltbp1/Mapk14/Tgfbr1/Lox/Vasn/Fkbp8/Grem2/Notch1/Sulf1/Cav3/Fgf9/Foxh1/Men1/Nanog/Pxn/Slc39a5/Tcf7l2/Tp53/Dmrt1/Tf/Ly6g6e/Bambi/Bmpr2/Dnm2/Fermt2/Furin/Nbl1/Nlk/Rgma/Scube3/Smad6/Sorl1/Trim33/Usp9x/Zbtb7a/Acvr2a/Axin1/Col3a1/Csnk2b/Igsf1/Pparg/Rnf111/Smad5/Spry2/Hipk2/Mtmr4/Veph1/Zfp423/Hnf4a/Notch2/Ntrk3/Skor2/Stub1/Arrb2/Atoh8/Dlx3/Fbn1/Hsp…	120	Biological Process	1.51681	4 Days
GO:0070997	neuron death	137/3810	454/18112	2.2343e-06	0.000136886	0.000100746	Hspd1/Igf1/Nr4a2/Gclc/Bdnf/Zfp110/Btbd10/Il6st/Map3k12/Nr4a3/Stat3/Tnfrsf21/Set/Vps35/Bcl2/Dpysl4/Itsn1/G6pd/Sod1/Grid2/Mapt/Cdc34/Ddit4/Max/Nr3c1/Tp53/Bcl2l11/Trim2/Ndufs4/Tmem259/Aifm1/Casp6/Casp8/Csf1/Egln3/Fadd/Hdgf/Hif1a/Map3k11/Oxr1/Ptk2b/Rb1/Slc30a10/Sorl1/Tox3/Usp53/Vegfa/Btg2/Ddit3/En1/En2/Hyou1/Ngfr/Six1/Slc7a11/Snca/Wnt3a/Diablo/Hipk2/Itgam/Ntf4/Pak3/Picalm/Slc9a1/Sod2/Ap2b1/Axl/Cit/Ei…	137	Biological Process	1.41655	4 Days
GO:0001667	ameboidal-type cell migration	138/3810	458/18112	2.24562e-06	0.000136886	0.000100746	Gja1/Igf1/Prkx/Rras/Edn1/Pax3/Has2/Sema4b/Dll4/Klf4/Nus1/Plk2/Ret/Sp1/Tgfbr1/Rab11a/Radil/Akap12/Angpt2/Rin2/Rreb1/Calca/Kitlg/Mta2/Notch1/Sema4c/Cap1/Ets1/Fn1/Meox2/Pdcd10/Pik3c2a/Tmsb4x/Nfe2l2/Fgf16/Pkn3/Prkd2/Pxn/Tbx1/Ago2/Gadd45a/Bmpr2/Cxcl12/Efnb1/Fat2/Hif1a/Map3k3/P2rx4/Pkn2/Plekhg5/Ptk2b/Sema3c/Sema4g/Srgap2/Vegfa/Vhl/Adipor1/Coro1c/Csnk2b/Cxcl13/Ednra/Gata2/Hbegf/Plxnd1/Pparg/Sema4d/Sema6…	138	Biological Process	1.4817	4 Days
GO:0043543	protein acylation	87/3810	261/18112	2.28552e-06	0.000136886	0.000100746	Myocd/Naa15/Naa50/Rps6ka5/Ruvbl2/Taf5/Eny2/Mllt1/Smarcb1/Golga7/Brd1/Chd5/Clock/Dip2a/Dld/Ing5/Kat2b/Msl2/Naa30/Naa60/Ogt/Pole3/Sin3a/Tada2b/Terf2ip/Zdhhc1/Zdhhc9/Atxn7l3/Gata2/Irf4/Ppm1b/Prkaa2/Rps6ka4/Setd5/Snca/Zdhhc17/Zmpste24/Zzz3/Klf15/Dip2b/Glul/Kansl2/Kat6a/Wbp2/Zdhhc20/Epc1/Esco1/Ldb1/Nap1l2/Nupr1/Eid1/Hdac6/Jade2/Xbp1/Gtf2b/Mapk3/Ncoa1/Pml/Smad4/Smarca4/Hhat/Hhatl/Por/Ruvbl1/Thap7/Arid5…	87	Biological Process	1.54186	4 Days
GO:0009746	response to hexose	101/3810	314/18112	2.30125e-06	0.000136886	0.000100746	Gja1/Igf1/Camk2n1/Txnip/Gclc/Tra2b/Ldha/Mapk14/Myt1/Angpt2/Pfkfb2/Bcl2/Sidt2/Vamp2/Fn1/Hnrnpk/Ucp2/Eny2/Cacna1d/Crhr2/Men1/Neurod1/Pde1c/Smarcb1/Tcf7l2/Vcam1/Rps6kb1/Slc26a6/Casp6/Epha5/Hif1a/Igf1r/Kcnj11/Ogt/Pde3b/Pla2g6/Ptk2b/Rab11b/Si/Sin3a/Slc39a14/Sybu/Tiam1/Insr/Lin28a/Nptx1/Pde8b/Prkaa2/Prkcb/Glul/Hnf4a/Map4k4/Ppp2ca/Srebf1/Cacna1e/Khk/Nampt/Prkcd/Serpine1/Xbp1/Zbtb20/Arg2/Bad/Ghrhr/Hmgcr/…	101	Biological Process	1.59051	4 Days
GO:0050796	regulation of insulin secretion	71/3810	202/18112	2.30271e-06	0.000136886	0.000100746	Gja1/Camk2n1/Irs1/Acsl4/Serp1/Nkx6-1/Myt1/Pfkm/Pfkfb2/Sidt2/Ucp2/Eny2/Cacna1d/Cpt1a/Crhr2/Pde1c/Tcf7l2/Clock/Cnr1/Epha5/Hif1a/Kcnj11/Pde3b/Pla2g6/Sybu/Tiam1/Abcc8/Pde8b/Snap25/Syt7/Glul/Hnf4a/Psmd9/Rbp4/Tardbp/Fbn1/Inhbb/Map4k4/Srebf1/Cacna1e/Per2/Bad/Cask/Hmgcr/Hmgn3/Il6/Irs2/Lrrc8a/Nadk/Osbp/Pfkl/Ptbp1/Sri/Adcy5/Mpc2/Pde4c/Slc16a1/Ppp3ca/Rfx3/Sytl4/Glud1/Ptpn11/Gcg/Vsnl1/Tfap2b/Ccn3/Sirt3/Ensa/…	71	Biological Process	1.64008	4 Days
GO:0010594	regulation of endothelial cell migration	64/3810	177/18112	2.41153e-06	0.000142063	0.000104557	Igf1/Rras/Dll4/Klf4/Nus1/Plk2/Sp1/Angpt2/Rin2/Notch1/Ets1/Meox2/Pdcd10/Pik3c2a/Tmsb4x/Nfe2l2/Fgf16/Prkd2/Gadd45a/Bmpr2/Hif1a/Map3k3/P2rx4/Ptk2b/Vegfa/Csnk2b/Cxcl13/Gata2/Pparg/Zc3h12a/Glul/Sema5a/Atoh8/Dab2ip/Plcg1/Prcp/Ptprm/Rhoj/Synj2bp/Tek/Wnt7a/Anxa1/Epha2/Fgf2/Zfp580/Bcar1/Bmp4/Cd40/Emc10/Gpi/Lgmn/Nrp1/Serpinf1/Ceacam1/Tgfb1/Nf1/Plpp3/Ptn/Egf/Pik3cb/Rhob/Stc1/Foxc2/Stard13	64	Biological Process	1.63586	4 Days
GO:0021543	pallium development	81/3810	239/18112	2.43695e-06	0.000142279	0.000104716	Vldlr/Nr4a2/Tra2b/Cep120/Drd1/Ezh1/Kif5a/Nr4a3/Egfr/Neurod6/Reln/Mfsd2a/Socs7/Bcl2/Dcx/Foxg1/Lhx2/Hnrnpk/Bhlhe22/Ywhae/Gart/Hsd17b7/Igf2bp1/Kirrel3/Neurod1/Slc2a1/Id4/Dmrta2/Epha5/Fat4/Fgf13/Hif1a/Igf1r/Lhx6/Ndel1/Phactr1/Srgap2/Usp9x/Arx/Bcan/Btg2/Col3a1/Foxp2/Insr/Wnt3a/Bbs2/Eomes/Npy/Slc38a2/Cdh2/H2ax/Pou3f2/Sox2/Sun1/Uba6/Atoh1/Csf1r/Dab2ip/Dixdc1/Pafah1b1/Plcb1/Plxna3/Pou3f3/Ppp1r9b/Bad/Cask…	81	Biological Process	1.58887	4 Days
GO:1903798	regulation of production of miRNAs involved in gene silencing by miRNA	15/3810	22/18112	2.53165e-06	0.0001465	0.000107822	Ddx5/Myocd/Map2k1/Egfr/Tp53/Lin28a/Ncor1/Zmpste24/Zc3h12a/Ncor2/Il6/Bmp4/Zc3h10/Tgfb1/Ppp3ca	15	Biological Process	3.46589	4 Days
GO:0009743	response to carbohydrate	115/3810	369/18112	2.68985e-06	0.000153674	0.000113102	Gja1/Igf1/Camk2n1/Txnip/Gclc/Tra2b/Ldha/Mapk14/Myt1/Slc6a1/Angpt2/Pfkfb2/Bcl2/Sidt2/Vamp2/Fn1/Hnrnpk/Ucp2/Eny2/Cacna1d/Crhr2/Men1/Neurod1/Pde1c/Smarcb1/Tcf7l2/Vcam1/Rps6kb1/Slc26a6/Casp6/Epha5/Hif1a/Igf1r/Kcnj11/Ogt/Pde3b/Pla2g6/Ptk2b/Rab11b/Si/Sin3a/Slc39a14/Sybu/Tiam1/Fads1/Insr/Lin28a/Nptx1/Pde8b/Prkaa2/Prkcb/Zfp36l1/Calcrl/Sod2/Glul/Hmbs/Hnf4a/Rap1b/Map4k4/Ppp2ca/Srebf1/Cacna1e/Khk/Nampt/Plcb…	115	Biological Process	1.55514	4 Days
GO:0001763	morphogenesis of a branching structure	83/3810	247/18112	2.70262e-06	0.000153674	0.000113102	Igf1/Mycn/Areg/Edn1/Pkd2/Ppp3r1/Dll4/Ctnnbip1/Bcl2/Notch1/Pdgfra/Frs2/Hnrnpk/Nfatc3/Pdgfa/Sulf1/Tmtc3/Agtr2/Cav3/Pxn/Cd44/Btbd7/Csf1/Cxcl12/Fat4/Grhl2/Rasip1/Sall1/Sema3c/Vegfa/Wnt9b/Ednra/Grb2/Plxnd1/Rere/Sirt6/Six1/Spry2/St14/Sema3a/Six2/Sema5a/Six4/Ddr1/Fem1b/Sox2/Adm/Pgf/Slc12a2/Spint1/Wnt1/Bcl11a/Dspp/Epha2/Fgf2/Il6/Med1/Pbx1/Pml/Smad4/Bmp4/Ccl11/Ctsh/Ilk/Lama5/Pax8/Prdm1/Tacstd2/Tgm2/Vangl2…	83	Biological Process	1.71343	4 Days
GO:1903311	regulation of mRNA metabolic process	96/3810	296/18112	2.72708e-06	0.000153727	0.000113142	Ddx5/Zfp64/Paf1/Ythdc1/Hnrnpu/Srsf9/Tra2b/Cnot6l/Cnot7/Fxr2/Prpf19/Larp4b/Ythdf2/Calcr/Cpeb1/Hnrnpk/Ncl/Srsf1/Zfp36l2/Hnrnpab/Igf2bp1/Slc39a5/Supt6h/Patl1/Rbm15b/Srsf7/Tnrc6b/Ago2/Hnrnpa1/Pkp3/E2f1/Elavl4/Fastk/Khdrbs1/Nsrp1/Papola/Rbfox1/Rnasel/Tnrc6a/Vegfa/Zbtb7a/Btg2/Csdc2/Fam172a/Khdrbs2/Lsm1/Mbnl2/Rbfox2/Vip/Ythdf1/Zc3h12d/Zfp36l1/Acin1/Apobec1/Eif4enif1/Sfswap/U2af2/Zc3h12a/Ahcyl1/Apex1/Dcp…	96	Biological Process	1.60467	4 Days
GO:0048640	negative regulation of developmental growth	51/3810	132/18112	2.78644e-06	0.000155731	0.000114616	Gja1/Cited2/Rnf6/Sema4b/Kcnk2/Sema4c/G6pd/Cav3/Men1/Tcf7l2/Ulk2/Cxadr/Cdkn1a/Fgf13/Rgma/Sema3c/Sema4g/Ulk1/Sema4d/Sema6d/Wnt3a/Adrb2/Bbs2/Myoz1/Rgs4/Sema3a/Dip2b/Rbp4/Sema5a/Atxn2/Cga/Hdac6/Plxna3/Sema4f/Slit1/Bcl11a/Dspp/Meis1/Plac8/Wnt3/Bmp4/Lgmn/Tnr/Trim46/Nrp1/Map2/Rgs2/Sav1/Cdk5/Ptk2/Cdkn1b	51	Biological Process	1.84802	4 Days
GO:0048872	homeostasis of number of cells	113/3810	362/18112	3.00833e-06	0.000166707	0.000122695	Cited2/Ezh1/Pknox1/Slc40a1/Sos1/Stat3/Mapk14/Smarca2/Sp1/Bcl2/Bcl6/Kitlg/Notch1/Ets1/G6pd/Mecom/Sod1/Wdr48/Men1/Add1/Bcl2l11/Cd44/Dock11/Myct1/Cd24/Id2/Arid4a/Brd1/Csf1/Fadd/Gcnt4/Gpr174/Hif1a/Lgals2/Rb1/Tal1/Vegfa/Vhl/Zbtb7a/Acvr2a/Ank1/Axin1/Fcar/Gata2/Il20rb/Ncor1/Rbfox2/Slc7a11/Smad5/Zfp36l1/Acin1/Ada/Camlg/Heph/Itgam/Klhl10/P2ry14/Axl/Mthfd1/Sit1/Atxn2/Cdh2/Ireb2/Itpkb/Lat/Ldb1/Senp1/Vps54/H…	113	Biological Process	1.44088	4 Days
GO:0099173	postsynapse organization	76/3810	222/18112	3.22112e-06	0.000176999	0.000130269	Abhd17b/Snx27/Epha4/Ppfia2/Reln/Vps35/Abhd17c/Dgkz/Hnrnpk/Grid2/Tanc2/Nlgn3/Arhgef7/Cript/Dbn1/Dip2a/Epha5/Igf1r/Lrrc4b/Ptprd/Rapgef4/Sorbs2/Tiam1/Vhl/Insr/Myh10/Nptx1/Shank3/Slc7a11/Nlgn1/Pak3/Nptxr/Ntrk3/Rer1/Shisa7/Actg1/Arf4/Cdh2/Dlgap1/Ephb1/Arhgap39/Cntnap1/Hdac6/Ina/Lzts3/Mpp2/Ndrg1/Nrxn2/Ntng2/Pafah1b1/Sptbn2/Ube3a/Wnt7a/Cask/Dlg4/Git1/Nrp2/Actn1/Fzd9/Homer1/Lgmn/LRRTM1/Dbnl/Lrfn2/Nrp1/Lr…	76	Biological Process	1.59221	4 Days
GO:0010959	regulation of metal ion transport	136/3810	453/18112	3.27544e-06	0.000178484	0.000131362	Gja1/Igf1/Hbp1/Adcyap1/Snx27/Calm1/Drd1/Nedd4l/Pkd2/Slc6a9/Cabp1/Wnk1/Cxcl11/Tspan13/Akap6/Bcl2/Calca/Calcr/Vamp2/G6pd/Lrrc26/Mylk/Nfatc3/Pik3c2a/Ywhae/Cacna1d/Casq1/Cav3/Crhr2/Dbi/Prss8/Lrrc55/Tf/Ano6/Atp1a2/Atp1b2/Creb3/Cxcl12/Dnm2/Fgf13/Kcnab2/LOC691807/Osr1/P2rx4/Pla2g6/Ptk2b/Ptpn3/Slc30a10/Sumo1/Tmem38b/Abcc8/Cacnb2/Ednra/Gstm2/Kcnab1/Nedd4/Neto1/Ppme1/Snca/Stim2/Stk39/Vip/Adrb2/Camk2d/Cemip…	136	Biological Process	1.33461	4 Days
GO:0032409	regulation of transporter activity	98/3810	305/18112	3.403e-06	0.000183903	0.00013535	Gja1/Snx27/Calm1/Edn1/Nedd4l/Pkd2/Slc6a9/Cabp1/Reln/Wnk1/Akap6/Bcl2/Vamp2/Cttnbp2nl/Lrrc26/Tmsb4x/Ywhae/Cacna1d/Casq1/Cav3/Chrna4/Nlgn3/Slc5a11/Lrrc55/Atp1a2/Atp1b2/Dnm2/Fgf13/Kcnj11/LOC691807/Mink1/Osr1/Pla2g6/Ptk2b/Ptpn3/Sumo1/Abcc8/Cacnb2/Ednra/Gstm2/Insr/Kcnab1/Nedd4/Neto1/Ppif/Shank3/Snca/Stim2/Stk39/Adrb2/Camk2d/Fxyd5/Kcne3/Nlgn1/Oprm1/Rgs9/Slc9a1/Ahcyl1/Akap7/Shisa7/Akap9/Ppp2ca/Trdn/Ank3/…	98	Biological Process	1.53662	4 Days
GO:0010977	negative regulation of neuron projection development	61/3810	168/18112	3.5161e-06	0.000188457	0.000138702	Rit2/Epha4/Rnf6/Sema4b/Stmn2/Rtn4rl1/Sema4c/Nlgn3/Ptpn9/Ulk2/Cspg4/Fgf13/Itm2c/Mylip/Rgma/Sema3c/Sema4g/Sez6/Ulk1/Adcy6/Inpp5j/Ngfr/Sema4d/Sema6d/Wnt3a/Nlgn1/Sema3a/Cers2/Dip2b/Gak/Sema5a/Efnb3/Map4k4/Hdac6/Pafah1b1/Plxna3/Sema4f/Slit1/Ube3a/Bcl11a/Dennd5a/Ptprz1/Thoc2/Trak2/Wnt3/Carm1/Spock1/Tnr/Trim46/Tsc1/Nrp1/Dync1i2/Map2/Lrp4/Mbp/Cdk5/Dnm3/Ntm/Lpar1/Tbx6/Ptk2	61	Biological Process	1.66292	4 Days
GO:0061351	neural precursor cell proliferation	69/3810	197/18112	3.65371e-06	0.000193572	0.000142467	Igf1/Adcyap1/Bdnf/Cep120/Dll4/Foxg1/Lhx2/Notch1/Frs2/Sirt2/Arhgef2/Igf2bp1/Tp53/Id4/Tf/Cd24/Id2/Dbn1/Dmrta2/Fgf13/Hif1a/Rab10/Sall1/Vegfa/Arx/Btg2/Foxo1/Gata2/Ngfr/Rere/Shank3/Wnt3a/Zfp423/Gak/Skor2/Cdh2/Ephb1/Pou3f2/Sox2/Dixdc1/Gnai2/Ncor2/Pafah1b1/Pou3f3/Spint1/Tox/Wnt1/Wnt7a/Fgf2/Ift20/Ptprz1/Fzd9/Ilk/Trnp1/Smo/Tgfb1/Acsl6/Nf1/Ptn/Egf/Ift88/Lyn/Zfp503/Smarca1/Rrm1/Ctnna1/Fzd6/Ell3/Neurod4	69	Biological Process	1.7763	4 Days
GO:0006473	protein acetylation	75/3810	219/18112	3.67073e-06	0.000193572	0.000142467	Myocd/Naa15/Naa50/Rps6ka5/Ruvbl2/Taf5/Eny2/Mllt1/Smarcb1/Brd1/Chd5/Clock/Dip2a/Ing5/Kat2b/Msl2/Naa30/Naa60/Ogt/Pole3/Sin3a/Tada2b/Terf2ip/Atxn7l3/Gata2/Irf4/Prkaa2/Rps6ka4/Setd5/Snca/Zmpste24/Zzz3/Klf15/Dip2b/Kansl2/Kat6a/Wbp2/Epc1/Esco1/Ldb1/Nap1l2/Nupr1/Eid1/Hdac6/Jade2/Xbp1/Gtf2b/Mapk3/Ncoa1/Pml/Smad4/Smarca4/Por/Ruvbl1/Thap7/Arid5a/Dr1/Kat8/Nfyc/Tgfb1/Brpf1/Glyr1/Nat9/Supt3h/Taf9/Brd7/Kat5/Na…	75	Biological Process	1.47696	4 Days
GO:1904062	regulation of cation transmembrane transport	119/3810	387/18112	3.77053e-06	0.000197244	0.000145169	Snx27/Calm1/Edn1/Drd1/Nedd4l/Pkd2/Slc6a9/Cabp1/Reln/Wnk1/Cxcl11/Tspan13/Akap6/Calcr/Vamp2/G6pd/Lrrc26/Pik3c2a/Tmsb4x/Ywhae/Cacna1d/Casq1/Cav3/Chrna4/Dbi/Nlgn3/Prss8/Lrrc55/Ano6/Atp1a2/Atp1b2/Dnm2/Fgf13/Kcnab2/Kcnj11/LOC691807/Mink1/Osr1/Pla2g6/Ptk2b/Ptpn3/Sumo1/Tmem38b/Abcc8/Cacnb2/Ednra/Grin2d/Gstm2/Kcnab1/Nedd4/Neto1/Ppif/Shank3/Snca/Stim2/Stk39/Adrb2/Camk2d/Cemip/Fxyd5/Iscu/Kcne3/Nlgn1/Oprm1/R…	119	Biological Process	1.40361	4 Days
GO:0090504	epiboly	21/3810	38/18112	3.83043e-06	0.000198787	0.000146305	Rhoc/Rreb1/Ajuba/Pdcd10/Cd44/Arhgap35/Fermt2/Hbegf/Itga5/Pard3/Arhgap24/Cd151/Ddr1/Tmeff2/Wnt7a/Col5a1/Scnn1b/Ceacam1/Pdpn/Ccn1/Msx2	21	Biological Process	2.60331	4 Days
GO:0048259	regulation of receptor-mediated endocytosis	48/3810	123/18112	3.90109e-06	0.00020086	0.000147831	Anxa2/Aak1/Ldlrap1/Ppp3r1/Usp46/Rab21/Rspo1/Hnrnpk/Sirt2/Apoc1/Tf/Dnm2/Scrib/Vegfa/Hip1/Insr/Nedd4/Pard3/Tnk2/Wnt3a/Apln/Atad1/Picalm/Syk/Arrb2/Atxn2/Hamp/Hip1r/Serpine1/Synj2bp/Ap2a1/Bicd1/Dlg4/Mkln1/Sdcbp/Smap1/Ccl21/LRRTM1/Neu3/Nrg1/Flot1/Egf/Lrrtm2/Ubqln2/Ap2m1/Hap1/Fmr1/Synj1	48	Biological Process	1.96559	4 Days
GO:0030100	regulation of endocytosis	80/3810	238/18112	4.0059e-06	0.000204645	0.000150616	Anxa2/Calm1/Rit2/Aak1/Ldlrap1/Nedd4l/Ppp3r1/Rab5b/Usp46/Rab21/Rspo1/Dcx/Itsn1/Hnrnpk/Sirt2/Apoc1/Cav3/Dnm1/Add1/Tf/Ano6/Dgkq/Dnm2/Nr1h3/Scrib/Tsg101/Vegfa/Arhgap21/Gata2/Hip1/Insr/Nedd4/Pard3/Pparg/Snca/Tnk2/Wnt3a/Apln/Atad1/Nlgn1/Picalm/Syt7/Ap2b1/Axl/Syk/Arrb2/Atxn2/Cd151/Dll1/Hamp/Hip1r/Rab5c/Serpine1/Synj2bp/Syt4/Ap2a1/Bicd1/Dlg4/Mkln1/Sdcbp/Smap1/Ccl21/LRRTM1/Neu3/Nrg1/Scamp5/Bin1/Cdh13/Flot…	80	Biological Process	1.68647	4 Days
GO:0001764	neuron migration	68/3810	194/18112	4.15805e-06	0.000210771	0.000155125	Gja1/Nr4a2/Igsf10/Drd1/Nkx6-1/Stat3/Reln/Rapgef2/Cntn2/Dcx/Foxg1/Mapt/Ywhae/Arhgef2/Celsr2/Ddit4/Gpm6a/Kirrel3/Celsr3/Cxcl12/Fgf13/Lhx6/Ndel1/Ntng1/Phactr1/Srgap2/Unc5d/Usp9x/Vegfa/Arx/Col3a1/Dcdc2/Gata2/Hsp90aa1/Myh10/Satb2/Pex2/Sema3a/Axl/LOC100294508/Ntrk3/Alkbh1/Astn1/Atoh1/Dab2ip/Ntng2/Olig3/Pafah1b1/Ulk4/Dclk1/Nrp2/Ntrk2/Ptprz1/Nrg1/Spock1/Trim46/Zfp609/Nrp1/Crk/Sdccag8/Tubb2a/Cdk5/Sox14/Tb…	68	Biological Process	1.75282	4 Days
GO:0045747	positive regulation of Notch signaling pathway	22/3810	41/18112	4.33923e-06	0.000218263	0.000160639	Aak1/Il6st/Stat3/Dll4/Poglut1/Jag1/Notch1/Pdcd10/Sox2/Tspan5/Dll1/Jag2/Tspan14/Wnt1/Gata5/Lfng/Slc35c2/Tgfb2/Tp63/Ccn3/Zmiz1/Epn2	22	Biological Process	2.63314	4 Days
GO:0032869	cellular response to insulin stimulus	86/3810	261/18112	4.38876e-06	0.00021907	0.000161233	Igf1/Vldlr/Irs1/Insig1/Gclc/Drd1/Sp1/Grb10/Socs7/Usf1/Vamp2/Cpeb1/Hnrnpk/Ucp2/Rps6kb1/Fbp1/Hif1a/Igf1r/Kat2b/Ndel1/Nr1h3/Ogt/Pde3b/Pou4f2/Rab10/Rab12/Rb1/Slc2a4/Slc39a14/Sorl1/Adipor1/Foxo1/Foxo4/Grb2/Insr/Ncoa5/Pparg/Prkcb/Zfp36l1/Apobec1/C2cd5/Shc1/Slc2a8/Slc9a1/Rarres2/Dlc1/Eif4b/Inhbb/Ppp2ca/Srebf1/Srsf5/Akt2/Atp2b1/Esrra/Gnai2/Prkcd/Serpina12/Serpine1/Slc27a4/Soga1/Stat1/Xbp1/Ghrhr/Hprt1/Irs…	86	Biological Process	1.416	4 Days
GO:0018205	peptidyl-lysine modification	123/3810	404/18112	4.49313e-06	0.00022258	0.000163817	Myocd/Zfp110/Arid4b/Ezh1/Topors/Dot1l/Naa50/Rps6ka5/Ruvbl2/Lox/Taf5/Mecom/Sirt2/Eny2/Mllt1/Lmna/Men1/Smarcb1/Supt6h/Arid4a/Ash1l/Brd1/Chd5/Clock/Dip2a/Dpy30/Egr2/Ing5/Kat2b/Kmt2b/Msl2/Naa60/Nsmce2/Ogt/Phf1/Plod2/Pole3/Sin3a/Sirt5/Sumo1/Tada2b/Atxn7l3/Gata2/Irf4/Kdm3a/Prkaa2/Rps6ka4/Setd5/Snca/Zmpste24/Zzz3/Klf15/Mettl18/Setd4/Capn3/Dip2b/Kansl2/Kat6a/Plod3/Rangap1/Wbp2/Epc1/Esco1/Ldb1/Nap1l2/Senp…	123	Biological Process	1.36652	4 Days
GO:0035592	establishment of protein localization to extracellular region	125/3810	412/18112	4.56218e-06	0.000224302	0.000165083	Gja1/Igf1/Camk2n1/Irs1/Sec24a/Acsl4/Adcyap1/Serp1/Nkx6-1/Egfr/Mmp13/Myt1/Pfkm/Rhbdf2/Vps35/Pfkfb2/Sidt2/Gnptab/Ucp2/Eny2/Golph3/Cacna1d/Cpt1a/Crhr2/Neurod1/Pde1c/Tcf7l2/Rims2/Clock/Cnr1/Cplx1/Epha5/Hif1a/Kcnj11/Mc4r/Nr1h3/Pcsk5/Pde3b/Pla2g6/Ppia/Rab10/Rab11b/Rab12/Rapgef4/Sybu/Tiam1/Abcc8/Fam3b/Myh10/Pde8b/Pparg/Rab11fip1/Snap25/Steap3/Vip/Oprm1/Syt7/Glul/Hnf4a/Psmd9/Rbp4/Tardbp/Afm/Fbn1/Inhbb/Ma…	125	Biological Process	1.36929	4 Days
GO:0034763	negative regulation of transmembrane transport	53/3810	141/18112	4.68565e-06	0.000228653	0.000168286	Snx27/Calm1/Ywhaq/Nedd4l/Pkd2/Slc6a9/Cabp1/Grb10/Cttnbp2nl/Pik3c2a/Ywhae/Cav3/Atp1a2/LOC691807/Osr1/Sumo1/Gstm2/Kcnab1/Nedd4/Ppif/Prkcb/Sirt6/Stk39/Camk2d/Iscu/Kcne3/Rgs4/Slc30a1/Ppp2ca/Trdn/Akt2/Ank3/Cacnb3/Grk6/Hamp/Hecw2/Kcnh2/Oxsr1/Pea15/Irs2/Sri/Bin1/Rgs2/Tgfb1/Cers1/Crbn/Gopc/Tgfb2/Lmbrd1/Rem1/Lep/Atp7a/Fmr1	53	Biological Process	1.84564	4 Days
GO:0072583	clathrin-dependent endocytosis	23/3810	44/18112	4.75097e-06	0.000230123	0.000169368	Aak1/Fcho2/Itsn1/Cltc/Dnm2/Hip1/Itsn2/Tnk2/Picalm/Ap2b1/Gak/Ap2s1/Dll1/Hip1r/Ap2a1/Smap1/Gpr107/Neu3/Lmbrd1/Clta/Ubqln2/Ap2m1/Canx	23	Biological Process	2.28776	4 Days
GO:0021987	cerebral cortex development	56/3810	152/18112	5.22338e-06	0.000251145	0.00018484	Vldlr/Nr4a2/Tra2b/Cep120/Kif5a/Egfr/Reln/Socs7/Bcl2/Dcx/Foxg1/Lhx2/Hnrnpk/Bhlhe22/Ywhae/Gart/Slc2a1/Dmrta2/Fat4/Fgf13/Hif1a/Lhx6/Ndel1/Phactr1/Srgap2/Arx/Col3a1/Foxp2/Bbs2/Eomes/Npy/Slc38a2/Cdh2/H2ax/Pou3f2/Sox2/Sun1/Atoh1/Dab2ip/Dixdc1/Pafah1b1/Plcb1/Pou3f3/Ppp1r9b/Bad/Cask/Ncoa1/Ntrk2/Th/Tsc1/Crk/Smo/Nf1/Cdk5/Mboat7/Zmiz1	56	Biological Process	1.61771	4 Days
GO:0034284	response to monosaccharide	104/3810	331/18112	5.32761e-06	0.000252444	0.000185796	Gja1/Igf1/Camk2n1/Txnip/Gclc/Tra2b/Ldha/Mapk14/Myt1/Angpt2/Pfkfb2/Bcl2/Sidt2/Vamp2/Fn1/Hnrnpk/Ucp2/Eny2/Cacna1d/Crhr2/Men1/Neurod1/Pde1c/Smarcb1/Tcf7l2/Vcam1/Rps6kb1/Slc26a6/Casp6/Epha5/Hif1a/Igf1r/Kcnj11/Ogt/Pde3b/Pla2g6/Ptk2b/Rab11b/Si/Sin3a/Slc39a14/Sybu/Tiam1/Insr/Lin28a/Nptx1/Pde8b/Prkaa2/Prkcb/Sod2/Glul/Hnf4a/Map4k4/Ppp2ca/Srebf1/Cacna1e/Khk/Nampt/Plcb1/Prkcd/Serpine1/Xbp1/Zbtb20/Arg2/Bad/G…	104	Biological Process	1.60603	4 Days
GO:0051169	nuclear transport	104/3810	331/18112	5.32761e-06	0.000252444	0.000185796	Kpna2/Ddx5/Txnip/Mdfic/Ythdc1/Nxt2/Ppib/Drd1/Nup35/Pkia/Ppp3r1/Sqstm1/Stat3/Cabp1/Mapk14/Pom121/Ppp1cc/Bach2/LOC500827/Notch1/Xpo5/Phax/Tnpo2/Xpo6/Mapk1/Eny2/Ywhae/Agtr2/Fgf9/Inpp4b/Lmna/Neurod1/Supt6h/Tcf7l2/Tp53/Rbm15b/Hnrnpa1/Nutf2/Akap13/Camk4/Cdkn1a/Dnajc27/Egr2/Ipo7/Ipo9/Khdrbs1/Kpna3/Styx/Sumo1/Axin1/Bcl3/Hsp90aa1/Lsg1/Nedd4/Nxf1/Tnpo1/Eif4enif1/Htatip2/Six2/Zc3h12a/Ahcyl1/Hnf4a/Rangap1/Sy…	104	Biological Process	1.47879	4 Days
GO:0014031	mesenchymal cell development	39/3810	94/18112	5.53685e-06	0.000260471	0.000191704	Cited2/Edn1/Pax3/Sema4b/Kbtbd8/Ret/Radil/Bcl2/Jag1/Kitlg/Notch1/Sema4c/Fn1/Mapk1/Tbx1/Efnb1/Hif1a/Sema3c/Sema4g/Coro1c/Ednra/Fam172a/Klhl12/Sema4d/Sema6d/Sema3a/Sema5a/Cdh2/Sema4f/Mapk3/Nrp2/Bmp4/Lama5/Nrp1/Cyp26a1/Smo/Heyl/Pef1/Foxc2	39	Biological Process	1.83319	4 Days
GO:0042593	glucose homeostasis	107/3810	343/18112	5.62201e-06	0.000262588	0.000193262	Igf1/Camk2n1/Map2k1/Gclc/Tra2b/Stat3/Myt1/Pfkm/Igfbp5/Spop/Bcl2/Sidt2/Fn1/Hnrnpk/Lrrc8d/Ucp2/Pmch/Eny2/Cacna1d/Cav3/Crhr2/Men1/Neurod1/Pde1c/Smarcb1/Tcf7l2/Vcam1/Aspscr1/Cnr1/Epha5/Hif1a/Igf1r/Kcnj11/Ogt/Pde3b/Pla2g6/Rab11b/Sin3a/Slc2a4/Slc39a14/Sybu/Tiam1/Abcc8/Adipor1/Fam3b/Foxo1/Insr/Lin28a/Ncoa5/Ngfr/Nptx1/Pde8b/Pparg/Prkaa2/Sirt6/Gk/Klf15/Hnf4a/Rbp4/Fbn1/Map4k4/Ppp2ca/Cacna1e/Ncor2/Pomc/Prcp…	107	Biological Process	1.41916	4 Days
GO:0070920	regulation of production of small RNA involved in gene silencing by RNA	15/3810	23/18112	5.85743e-06	0.000271644	0.000199927	Ddx5/Myocd/Map2k1/Egfr/Tp53/Lin28a/Ncor1/Zmpste24/Zc3h12a/Ncor2/Il6/Bmp4/Zc3h10/Tgfb1/Ppp3ca	15	Biological Process	2.99813	4 Days
GO:0031668	cellular response to extracellular stimulus	97/3810	305/18112	6.19474e-06	0.000285263	0.000209951	Vldlr/Myocd/Gabarapl2/Nr4a2/Ldha/Mtmr3/Ltbp1/Eif2ak3/Rraga/Mfsd2a/Bcl2/Fam107a/Usf1/Higd1a/Pik3c2a/Slc38a3/Usp33/Mapk1/Ucp2/Nfe2l2/Aqp3/Dbi/Kif26a/Max/Slc2a1/Slc39a5/Tcf7l2/Tp53/Vcam1/Hnrnpa1/Aifm1/Arhgap35/Bmpr2/Cdkn1a/Mtr/Rragd/Tfeb/Tnrc6a/Ulk1/Wnt9b/Brsk1/Fads1/Foxo1/Pparg/Prkaa2/Xpr1/Zc3h12a/Axl/Dcps/Eif2s1/Gabarapl1/Glul/Itga6/Nuak2/Slc38a2/Acat2/Hspa5/Inhbb/Ireb2/Srebf1/Usf2/Atg4b/Atp2b1/Ca…	97	Biological Process	1.58544	4 Days
GO:0033500	carbohydrate homeostasis	107/3810	344/18112	6.49496e-06	0.000296997	0.000218586	Igf1/Camk2n1/Map2k1/Gclc/Tra2b/Stat3/Myt1/Pfkm/Igfbp5/Spop/Bcl2/Sidt2/Fn1/Hnrnpk/Lrrc8d/Ucp2/Pmch/Eny2/Cacna1d/Cav3/Crhr2/Men1/Neurod1/Pde1c/Smarcb1/Tcf7l2/Vcam1/Aspscr1/Cnr1/Epha5/Hif1a/Igf1r/Kcnj11/Ogt/Pde3b/Pla2g6/Rab11b/Sin3a/Slc2a4/Slc39a14/Sybu/Tiam1/Abcc8/Adipor1/Fam3b/Foxo1/Insr/Lin28a/Ncoa5/Ngfr/Nptx1/Pde8b/Pparg/Prkaa2/Sirt6/Gk/Klf15/Hnf4a/Rbp4/Fbn1/Map4k4/Ppp2ca/Cacna1e/Ncor2/Pomc/Prcp…	107	Biological Process	1.4512	4 Days
GO:0048846	axon extension involved in axon guidance	21/3810	39/18112	6.65585e-06	0.000300156	0.000220911	Sema4b/Alcam/Sema4c/Bmpr2/Cxcl12/Sema3c/Sema4g/Vegfa/Sema4d/Sema6d/Wnt3a/Sema3a/Sema5a/Hdac6/Plxna3/Sema4f/Slit1/Nrp2/Wnt3/Nrp1/Smo	21	Biological Process	2.60974	4 Days
GO:1902284	neuron projection extension involved in neuron projection guidance	21/3810	39/18112	6.65585e-06	0.000300156	0.000220911	Sema4b/Alcam/Sema4c/Bmpr2/Cxcl12/Sema3c/Sema4g/Vegfa/Sema4d/Sema6d/Wnt3a/Sema3a/Sema5a/Hdac6/Plxna3/Sema4f/Slit1/Nrp2/Wnt3/Nrp1/Smo	21	Biological Process	2.75583	4 Days
GO:0002931	response to ischemia	32/3810	72/18112	6.78328e-06	0.000303807	0.000223599	Hspd1/Gja1/Sqstm1/Bcl2/Cycs/Fn1/Cav3/Tp53/Aifm1/Bcl2l2/Csf1/Gsr/Kcnj11/P2rx4/Panx2/Sirt5/Hyou1/Ppif/Nol3/Stub1/Gjb2/Csf1r/Hspa1a/Per2/Bid/Mlycd/P2rx2/Panx1/Uchl1/Pik3cb/Abraxas2/Ubd	32	Biological Process	2.04302	4 Days
GO:0048839	inner ear development	81/3810	245/18112	7.12469e-06	0.000316928	0.000233255	Igf1/Mycn/Neurog1/Insig1/Bdnf/Epha4/Nr4a3/Itga8/Kcnk2/Foxg1/Jag1/Notch1/Pdgfra/Pdgfa/Sod1/Abr/Fgf9/Neurod1/Tbx1/Naglu/Fat4/Pls3/Scrib/Slc4a7/Ttc8/Bloc1s5/Ccm2/Gata2/Lrp10/Otx2/Rpgrip1l/Six1/Spry2/Trip11/Wnt3a/Tmie/Ift27/Ntrk3/Six4/Gjb2/Hmx3/Slitrk6/Sox2/Atg4b/Atoh1/Dll1/Gabrb2/Jag2/Lgr5/Pafah1b1/Prrx2/Slc25a27/Tgfb3/Wnt1/Anp32b/Ift20/Aldh1a3/Bmp4/Dvl3/Efna2/Pax8/Vangl2/Calb1/Tgfb1/Chrna9/Cytl1/Mn…	81	Biological Process	1.63631	4 Days
GO:0014812	muscle cell migration	49/3810	129/18112	7.53537e-06	0.000332931	0.000245034	Gja1/Igf1/F3/Myocd/Has2/Il6st/Nr4a3/Igfbp5/Grb10/Bcl2/Pdgfa/Nfe2l2/Fgf9/Rps6kb1/Dock4/Pcsk5/Rapgef4/Sorl1/Akirin1/Ddit3/Foxo4/Pparg/Sema6d/Six1/Camk2d/Apex1/Six4/Tpm1/Arpc5/Ddr1/Net1/Igfbp3/Serpine1/Xbp1/Anxa1/Coro1b/Ilk/P2ry2/Parva/Ddr2/Crk/Pgr/Smo/Nox4/Tafa5/Lpar1/Ccn3/Ptk2/Atp7a	49	Biological Process	1.87534	4 Days
GO:0031345	negative regulation of cell projection organization	75/3810	223/18112	7.7218e-06	0.000338878	0.000249411	Rit2/Cep97/Epha4/Rnf6/Sema4b/Stmn2/Rapgef2/Rtn4rl1/Sema4c/Kif24/Nlgn3/Ptpn9/Ulk2/Cspg4/Dnm2/Fgf13/Itm2c/Mylip/Rgma/Sema3c/Sema4g/Sez6/Ulk1/Adcy6/Inpp5j/Ngfr/Sema4d/Sema6d/Spry2/Wnt3a/Nlgn1/Sema3a/Cers2/Cit/Dip2b/Gak/Sema5a/Arhgap24/Capzb/Efnb3/Map4k4/Hdac6/Pafah1b1/Plxna3/Prkcd/Sema4f/Slit1/Ube3a/Bcl11a/Coro1b/Dennd5a/Ptprz1/Thoc2/Trak2/Wnt3/Abi3/Carm1/Ccl21/Spock1/Tacstd2/Tnr/Trim46/Tsc1/Nrp1/Dy…	75	Biological Process	1.58744	4 Days
GO:0051648	vesicle localization	66/3810	190/18112	8.04997e-06	0.000350479	0.000257949	Sar1b/Map2k1/Fyco1/Kif5a/Fam91a1/Ppfia2/Vps4b/Rab11a/Bloc1s2/Ap1s2/Sec16b/Tanc2/Dnm1/Exoc4/Myo19/Nlgn3/Tcf7l2/Asip/Cul3/Dpysl2/Gbf1/Kif13a/Myo1d/Ndel1/Rab11b/Scrib/Slc2a4/Sybu/Tsg101/Bloc1s5/Borcs5/Klhl12/Mlph/Snca/Steap3/Syndig1/Trip11/Nlgn1/Picalm/Ykt6/Ap3s1/Cdh2/Eps15/Pafah1b1/Syt4/Ap3d1/Map4k2/Myo1e/Pcdh17/Sdcbp/Trak2/Tmed9/Trim46/Map2/Ap1ar/Stam/Tmed2/Cdk5/Dnm3/Fbxw11/Tmem230/Htt/Hap1/Pef1/P…	66	Biological Process	1.66917	4 Days
GO:0006913	nucleocytoplasmic transport	103/3810	330/18112	8.12701e-06	0.000350479	0.000257949	Kpna2/Ddx5/Txnip/Mdfic/Ythdc1/Nxt2/Drd1/Nup35/Pkia/Ppp3r1/Sqstm1/Stat3/Cabp1/Mapk14/Pom121/Ppp1cc/Bach2/LOC500827/Notch1/Xpo5/Phax/Tnpo2/Xpo6/Mapk1/Eny2/Ywhae/Agtr2/Fgf9/Inpp4b/Lmna/Neurod1/Supt6h/Tcf7l2/Tp53/Rbm15b/Hnrnpa1/Nutf2/Akap13/Camk4/Cdkn1a/Dnajc27/Egr2/Ipo7/Ipo9/Khdrbs1/Kpna3/Styx/Sumo1/Axin1/Bcl3/Hsp90aa1/Lsg1/Nedd4/Nxf1/Tnpo1/Eif4enif1/Htatip2/Six2/Zc3h12a/Ahcyl1/Hnf4a/Rangap1/Syk/Tar…	103	Biological Process	1.40607	4 Days
GO:1903532	positive regulation of secretion by cell	114/3810	373/18112	8.14693e-06	0.000350479	0.000257949	Gja1/Igf1/Camk2n1/Irs1/Sec24a/Acsl4/Adcyap1/Edn1/Pla2g4a/Serp1/Mapk9/Nkx6-1/Egfr/Mmp13/Pfkm/Vps4b/Vps35/Pfkfb2/Htr2c/Itsn1/Golph3/Cacna1d/Crhr2/Nr3c1/Tcf7l2/Ffar4/Arhgef7/Cnr1/Cxcl12/Dpysl2/Galr1/Hif1a/Pla2g6/Ppia/Rapgef4/Sybu/Tsg101/Acvr2a/Cacnb2/Gata2/Kiss1/Myh10/Pparg/Runx1/Snap25/Snca/Vip/Adora3/Apln/Fgr/Itgam/Nlgn1/Rab9a/Syt7/Glul/Npy/Psmd9/Rab2b/Rbp4/Syk/Tardbp/Inhbb/Zfp384/Erc1/Pcp4/Slc12a…	114	Biological Process	1.53448	4 Days
GO:0070918	primary sncRNA processing	26/3810	54/18112	8.31479e-06	0.000355362	0.000261543	Ddx5/Myocd/Map2k1/Stat3/Egfr/Tp53/Ago2/Ago1/Lin28a/Ncor1/Zc3h7a/Zmpste24/Zc3h12a/Ago4/Bcdin3d/Ncor2/Zc3h7b/Il6/Pum2/Bmp4/Zc3h10/Tgfb1/Ppp3ca/Pum1/Ddx3x/Dgcr8	26	Biological Process	2.37719	4 Days
GO:0034248	regulation of cellular amide metabolic process	132/3810	445/18112	8.85718e-06	0.000376085	0.000276794	Igf1/Xrn1/Eif4e/Hnrnpu/Serp1/Cnot6l/Cnot7/Epha4/Fxr2/Kbtbd8/Mief1/Paip2/Rnf139/Sp1/Eif2ak3/Igfbp5/Larp4b/Ythdf2/Akap6/Rtn2/Slc2a13/Cpeb1/Ncl/Zfp36l2/Mapk1/Nfe2l2/Aire/Igf2bp1/Tp53/Patl1/Tnrc6b/Ago2/Bzw2/Gspt1/Rps6kb1/Ago1/Eif4g2/Elavl4/Enc1/Etf1/Gzmb/Habp4/Khdrbs1/Lrrtm3/Mknk1/Mknk2/Pla2g6/Ppp1r15b/Prr16/Ptgfrn/Ptk2b/Rmnd1/Rplp2/Sorl1/Tnrc6a/Zfp385a/Bank1/Bcl3/Btg2/Ddx6/Eif5/Lin28a/Lsm1/Mrpl13/Sh…	132	Biological Process	1.52229	4 Days
GO:0018394	peptidyl-lysine acetylation	66/3810	191/18112	9.80193e-06	0.00040923	0.000301189	Myocd/Naa50/Rps6ka5/Ruvbl2/Taf5/Eny2/Mllt1/Smarcb1/Brd1/Chd5/Clock/Dip2a/Ing5/Kat2b/Msl2/Naa60/Ogt/Pole3/Sin3a/Tada2b/Atxn7l3/Gata2/Irf4/Prkaa2/Rps6ka4/Setd5/Snca/Zmpste24/Zzz3/Klf15/Dip2b/Kansl2/Kat6a/Wbp2/Epc1/Esco1/Ldb1/Nap1l2/Eid1/Jade2/Gtf2b/Mapk3/Ncoa1/Pml/Smad4/Smarca4/Por/Ruvbl1/Thap7/Arid5a/Dr1/Kat8/Nfyc/Tgfb1/Brpf1/Glyr1/Supt3h/Taf9/Brd7/Kat5/Yeats4/Sirt3/Brd4/Mllt3/Myod1/Sdr16c5	66	Biological Process	1.62873	4 Days
GO:0009306	protein secretion	123/3810	410/18112	9.85344e-06	0.00040923	0.000301189	Gja1/Igf1/Camk2n1/Irs1/Sec24a/Acsl4/Adcyap1/Serp1/Nkx6-1/Egfr/Mmp13/Myt1/Pfkm/Rhbdf2/Vps35/Pfkfb2/Sidt2/Gnptab/Ucp2/Eny2/Golph3/Cacna1d/Cpt1a/Crhr2/Neurod1/Pde1c/Tcf7l2/Rims2/Clock/Cnr1/Cplx1/Epha5/Hif1a/Kcnj11/Mc4r/Nr1h3/Pcsk5/Pde3b/Pla2g6/Ppia/Rab10/Rab11b/Rab12/Rapgef4/Sybu/Tiam1/Abcc8/Fam3b/Myh10/Pde8b/Pparg/Rab11fip1/Snap25/Steap3/Vip/Oprm1/Syt7/Glul/Hnf4a/Psmd9/Rbp4/Tardbp/Fbn1/Inhbb/Map4k4…	123	Biological Process	1.45946	4 Days
GO:0036465	synaptic vesicle recycling	36/3810	86/18112	9.86145e-06	0.00040923	0.000301189	Calm1/Fcho2/Ap1s2/Itsn1/Vamp2/Cltc/Gripap1/Dnm1/Nlgn3/Cd24/Dgkq/Dnm2/Scrib/Slc2a4/Itsn2/RGD1307100/Snca/Nlgn1/Picalm/Syt7/Ap2b1/Actg1/Eps15/Stx1a/Syt1/Ap3d1/Scamp5/Bin1/Cdk5/Dnm3/Vamp4/Ap2m1/Tbc1d24/Canx/Plaa/Synj1	36	Biological Process	1.79291	4 Days
GO:0016311	dephosphorylation	124/3810	414/18112	9.88811e-06	0.00040923	0.000301189	Ptpn4/Ywhab/Dusp6/Ppp1r11/Ppp2r3a/Calm1/Dusp2/Mtmr3/Ppp1r3b/Ppp2r2a/Ppp3r1/Ppp6c/Ssh2/Uri1/Ppp1cc/Ppp4c/Rngtt/Pfkfb2/Ppp4r2/Bcl2/Cdc14a/Cttnbp2nl/Hsp90b1/Ywhae/Agtr2/Alpp/Dusp26/Inpp4b/Ptpn9/Mtmr6/Fbp1/LOC688828/Mastl/Pgp/Ppia/Ppp1r15b/Ptpn13/Ptpn21/Ptpn3/Ptprd/Ptpro/Styx/Csnk2b/Ctdspl/Dusp5/Inpp5j/Mtmr10/Ppm1b/Sema4d/Sgpp1/Dusp13/Fam220a/Fbp2/Mtmr4/Ppp1r17/Ilkap/Ppp2cb/Ptp4a1/Ptprb/Ptprr/Dlc1/Du…	124	Biological Process	1.40957	4 Days
GO:0010632	regulation of epithelial cell migration	81/3810	247/18112	1.0025e-05	0.000412287	0.000303438	Igf1/Rras/Has2/Dll4/Klf4/Nus1/Plk2/Sp1/Rab11a/Angpt2/Rin2/Rreb1/Notch1/Ets1/Meox2/Pdcd10/Pik3c2a/Tmsb4x/Nfe2l2/Fgf16/Prkd2/Gadd45a/Bmpr2/Hif1a/Map3k3/P2rx4/Ptk2b/Vegfa/Adipor1/Coro1c/Csnk2b/Cxcl13/Gata2/Hbegf/Pparg/Sema3a/Zc3h12a/Glul/Ptprr/Sema5a/Atoh8/Map4k4/Dab2ip/Hdac6/Plcg1/Prcp/Ptprm/Rhoj/Serpine1/Synj2bp/Tek/Wnt7a/Anxa1/Epha2/Fgf2/Tgfbr3/Zfp580/Bcar1/Bmp4/Cd40/Ctsh/Emc10/Gpi/Lgmn/Macf1/Tac…	81	Biological Process	1.66168	4 Days
GO:0051216	cartilage development	74/3810	221/18112	1.05458e-05	0.000430994	0.000317207	Mycn/Col11a2/Bmp3/Edn1/Smad7/Mapk14/Mmp13/Tgfbr1/Eif2ak3/Mex3c/Chsy1/Sulf1/Fgf9/Mkx/Cd44/Poc1a/Bmpr2/Csgalnact1/Hif1a/Ift80/Osr1/Pitx1/Rb1/Slc39a14/Col3a1/Runx1/Satb2/Smad5/Trip11/Wnt9a/Zmpste24/Bbs2/Six2/Wnt5b/Evc/Nfib/Smad3/Axin2/Creb3l2/Esrra/Prrx2/Rarg/Scube2/Snai1/Wnt7a/Ctsk/Dspp/Fgf2/Mapk3/Nppc/Otor/Tyms/Zfp219/Adamts12/Bmp4/Carm1/Cer1/Hyal3/Por/Arid5a/Tgfb1/Cytl1/Pth/Tgfb2/Ptpn11/Stc1/Ccn1…	74	Biological Process	1.69771	4 Days
GO:0007626	locomotory behavior	85/3810	263/18112	1.14927e-05	0.000466775	0.000343542	Nr4a2/Gmfb/Arcn1/Clcn3/Drd1/Epha4/Npas2/Nav2/Reln/Vps35/Cntn2/Htr2c/Sod1/Mapt/Chrna4/Dnm1/Naglu/Id2/Ndufs4/Atp1a2/B4galt2/Cxcl12/Dbn1/Elavl4/Npas3/Oxr1/Pbx3/Scn1a/Sez6/Strn/Tal1/Zfp385a/Axin1/En1/Gad1/Grin2d/Ncor1/Rcan2/Shank3/Snap25/Snca/Zmpste24/Gpr88/Hipk2/Ntf4/Oprm1/Sod2/Arrb2/Efnb3/Olfm2/Slc4a10/Slitrk6/Uba6/Astn1/Cacna1e/Hexa/Pafah1b1/Ube3a/Dlg4/Git1/Hprt1/Meis1/Adcy5/Aldh1a3/Apba2/Cln8/Gna…	85	Biological Process	1.59248	4 Days
GO:0001657	ureteric bud development	43/3810	110/18112	1.15803e-05	0.000467431	0.000344024	Bdnf/Pkd2/Smad7/Ret/Ctnnbip1/Bcl2/Agtr2/Cd44/Fat4/Kif26b/Osr1/Sall1/Smad6/Tshz3/Vegfa/Wnt9b/Six1/Smad5/Six2/Six4/Smad3/Lzts2/Pgf/Wnt1/Arg2/Dspp/Fgf2/Pbx1/Smad4/Bmp4/Cer1/Ilk/Lama5/Pax8/Smad2/Tacstd2/Calb1/Smo/Tgfb1/Lgr4/Maged1/Sim1/Foxc2	43	Biological Process	1.98211	4 Days
GO:0007517	muscle organ development	109/3810	356/18112	1.16726e-05	0.000468266	0.000344638	Klf5/Gja1/Ddx5/Neurog1/Myocd/Xirp2/Cited2/Pax3/Serp1/Bdnf/Sfmbt1/Smad7/Dll4/Mapk14/Myt1/Tgfbr1/Lox/Bcl2/Notch1/Meox2/Mylk/Nfatc3/Sirt2/Nln/Casq1/Crhr2/Foxh1/Lmna/Mkx/Tbx1/Tcf7l2/Rps6kb1/Alx4/Ccnt2/Cyp26b1/Dmrta2/Egr2/Etv1/Luc7l/Pitx1/Rb1/Rbfox1/S1pr1/Unc45a/Zfpm2/Akirin1/Btg2/Col3a1/Ednra/Foxp2/Hlx/Itga7/Kcnab1/Ncor1/Ngfr/Sirt6/Six1/Stra6/Wnt3a/Adrb2/Eomes/Myoz1/Capn3/Rbm24/Six4/Tpm1/Cfl2/Des/Eph…	109	Biological Process	1.40573	4 Days
GO:0031669	cellular response to nutrient levels	86/3810	267/18112	1.18453e-05	0.000469617	0.000345633	Vldlr/Gabarapl2/Mtmr3/Ltbp1/Eif2ak3/Rraga/Mfsd2a/Bcl2/Fam107a/Usf1/Higd1a/Pik3c2a/Slc38a3/Usp33/Mapk1/Ucp2/Nfe2l2/Aqp3/Dbi/Max/Slc2a1/Slc39a5/Tcf7l2/Tp53/Hnrnpa1/Aifm1/Bmpr2/Cdkn1a/Mtr/Rragd/Tfeb/Tnrc6a/Ulk1/Wnt9b/Brsk1/Fads1/Foxo1/Pparg/Prkaa2/Xpr1/Zc3h12a/Dcps/Eif2s1/Gabarapl1/Glul/Nuak2/Slc38a2/Acat2/Hspa5/Inhbb/Ireb2/Srebf1/Usf2/Atg4b/Atp2b1/Cacnb3/Nampt/Prkag1/Prkcd/Rragc/Ucn2/Xbp1/Ehmt2/Il6…	86	Biological Process	1.44494	4 Days
GO:0048813	dendrite morphogenesis	66/3810	192/18112	1.19028e-05	0.000469617	0.000345633	Vldlr/Epha4/Nedd4l/Ppfia2/Reln/Rab21/Rapgef2/Dcx/Tanc2/Celsr2/Igf2bp1/Nlgn3/Rap2a/Tmem106b/Dbn1/Dip2a/Elavl4/Epha5/Mink1/Phactr1/Ptprd/Taok2/Tiam1/Dcdc2/Nedd4/Rbfox2/Rere/Sema4d/Shank3/Nlgn1/Pak3/Picalm/Sema3a/Cit/Skor2/Ephb1/Hdac6/Hecw2/Kidins220/Lzts3/Pafah1b1/Ube3a/Wnt7a/Cask/Dclk1/Dlg4/Hprt1/Ptprz1/Trak2/Ilk/Sarm1/Dbnl/Nrp1/Slc11a2/Map2/Lrp4/Ppp3ca/Ptn/Mef2a/Cdk5/Dnm3/Sdc2/Adam10/Tbc1d24/Sept…	66	Biological Process	1.65448	4 Days
GO:0060147	regulation of post-transcriptional gene silencing	22/3810	43/18112	1.19936e-05	0.000469617	0.000345633	Ddx5/Myocd/Map2k1/Stat3/Egfr/Xpo5/Ajuba/Tp53/Lin28a/Ncor1/Pparg/Zmpste24/Zc3h12a/Ncor2/Il6/Pum2/Bmp4/Zc3h10/Tgfb1/Ppp3ca/Pum1/Fmr1	22	Biological Process	2.32751	4 Days
GO:1900368	regulation of post-transcriptional gene silencing by RNA	22/3810	43/18112	1.19936e-05	0.000469617	0.000345633	Ddx5/Myocd/Map2k1/Stat3/Egfr/Xpo5/Ajuba/Tp53/Lin28a/Ncor1/Pparg/Zmpste24/Zc3h12a/Ncor2/Il6/Pum2/Bmp4/Zc3h10/Tgfb1/Ppp3ca/Pum1/Fmr1	22	Biological Process	2.29939	4 Days
GO:1904063	negative regulation of cation transmembrane transport	40/3810	100/18112	1.21532e-05	0.000473035	0.000348148	Snx27/Calm1/Nedd4l/Pkd2/Slc6a9/Cabp1/Pik3c2a/Ywhae/Cav3/Atp1a2/LOC691807/Osr1/Sumo1/Gstm2/Kcnab1/Nedd4/Ppif/Stk39/Camk2d/Iscu/Kcne3/Rgs4/Slc30a1/Ppp2ca/Trdn/Ank3/Cacnb3/Hamp/Hecw2/Kcnh2/Oxsr1/Sri/Bin1/Rgs2/Tgfb1/Crbn/Tgfb2/Rem1/Atp7a/Fmr1	40	Biological Process	2.02374	4 Days
GO:0010563	negative regulation of phosphorus metabolic process	135/3810	460/18112	1.26852e-05	0.000487931	0.000359112	Igf1/Camk2n1/Myocd/Ywhab/Dusp6/Ppp1r11/Hnrnpu/Drd1/Pkia/Smad7/Stat3/Uri1/Ppp4c/Wnk1/Grb10/Ppp4r2/Fkbp8/Ajuba/Pdgfa/Sirt2/Mapt/Mllt1/Ywhae/Apoc1/Cactin/Cav3/Ddit4/Men1/Tp53/Deptor/Gadd45a/Cdkn1a/Dgkq/Fbp1/Irf1/Kat2b/Mastl/Ogt/Ppia/Ppp1r15b/Prkar2a/Ptpn13/Ptpro/Rasip1/Rb1/RGD1359108/Sh3bp5/Smad6/Sorl1/Spry4/Stk38/Terf2ip/Tsg101/Coro1c/Ctdspl/Inpp5j/Insr/Ncor1/Pard3/Pparg/Sema4d/Sirt6/Smcr8/Snca/Spr…	135	Biological Process	1.52873	4 Days
GO:0045936	negative regulation of phosphate metabolic process	135/3810	460/18112	1.26852e-05	0.000487931	0.000359112	Igf1/Camk2n1/Myocd/Ywhab/Dusp6/Ppp1r11/Hnrnpu/Drd1/Pkia/Smad7/Stat3/Uri1/Ppp4c/Wnk1/Grb10/Ppp4r2/Fkbp8/Ajuba/Pdgfa/Sirt2/Mapt/Mllt1/Ywhae/Apoc1/Cactin/Cav3/Ddit4/Men1/Tp53/Deptor/Gadd45a/Cdkn1a/Dgkq/Fbp1/Irf1/Kat2b/Mastl/Ogt/Ppia/Ppp1r15b/Prkar2a/Ptpn13/Ptpro/Rasip1/Rb1/RGD1359108/Sh3bp5/Smad6/Sorl1/Spry4/Stk38/Terf2ip/Tsg101/Coro1c/Ctdspl/Inpp5j/Insr/Ncor1/Pard3/Pparg/Sema4d/Sirt6/Smcr8/Snca/Spr…	135	Biological Process	1.44493	4 Days
GO:0043542	endothelial cell migration	75/3810	226/18112	1.3174e-05	0.000503772	0.000370771	Igf1/Prkx/Rras/Dll4/Klf4/Nus1/Plk2/Sp1/Tgfbr1/Angpt2/Rin2/Calca/Notch1/Ets1/Meox2/Pdcd10/Pik3c2a/Tmsb4x/Nfe2l2/Fgf16/Prkd2/Pxn/Gadd45a/Bmpr2/Hif1a/Map3k3/P2rx4/Plekhg5/Ptk2b/Vegfa/Vhl/Csnk2b/Cxcl13/Gata2/Plxnd1/Pparg/Zc3h12a/Glul/Sema5a/Atoh8/Dab2ip/Plcg1/Prcp/Ptprm/Rhoj/Synj2bp/Tek/Wnt7a/Anxa1/Coro1b/Epha2/Fgf2/Zfp580/Bcar1/Bmp4/Cd40/Emc10/Gpi/Lgmn/Cdh13/Nrp1/Serpinf1/Ceacam1/Tgfb1/Nf1/Plpp3/Ptn…	75	Biological Process	1.59195	4 Days
GO:0046324	regulation of glucose import	32/3810	74/18112	1.36042e-05	0.000517195	0.00038065	Igf1/Irs1/Mapk14/Grb10/Rtn2/Nfe2l2/Repin1/Aspscr1/Rps6kb1/Pou4f2/Rnasel/Insr/Sirt6/C2cd5/Klf15/Akt2/Pea15/Prkcd/Slc25a27/Crebl2/Irs2/Prkci/Rap1a/Rasa1/Cers1/Pth/Mef2a/Lmbrd1/Ptpn11/Opn3/Lep/Rhoq	32	Biological Process	1.95142	4 Days
GO:0031058	positive regulation of histone modification	46/3810	121/18112	1.37736e-05	0.000518717	0.00038177	Paf1/Rps6ka5/Ruvbl2/Bcl6/Lmna/Men1/Prkd2/Smarcb1/Tp53/Kat2b/Kdm2a/Ogt/Phf1/Tada2b/Vegfa/Ncor1/Rps6ka4/Kansl2/Wbp2/Nap1l2/Smarca5/Srebf1/Phf19/Rtf1/Xbp1/Cdk9/Eed/Mapk3/Pml/Smad4/Wdr61/Zbtb7b/Rnf20/Arid5a/Kat8/Tgfb1/Glyr1/Brd7/Chtop/Ing2/Mtf2/Paxbp1/Gcg/Brd4/Sdr16c5/Fmr1	46	Biological Process	1.95812	4 Days
GO:0022898	regulation of transmembrane transporter activity	92/3810	291/18112	1.38028e-05	0.000518717	0.00038177	Gja1/Snx27/Calm1/Edn1/Nedd4l/Pkd2/Slc6a9/Cabp1/Reln/Wnk1/Akap6/Bcl2/Vamp2/Lrrc26/Tmsb4x/Ywhae/Cacna1d/Casq1/Cav3/Chrna4/Nlgn3/Lrrc55/Atp1a2/Atp1b2/Dnm2/Fgf13/Kcnj11/LOC691807/Mink1/Osr1/Pla2g6/Ptk2b/Ptpn3/Sumo1/Abcc8/Cacnb2/Ednra/Gstm2/Kcnab1/Nedd4/Neto1/Ppif/Shank3/Snca/Stim2/Stk39/Adrb2/Camk2d/Fxyd5/Kcne3/Nlgn1/Oprm1/Rgs9/Slc9a1/Ahcyl1/Akap7/Shisa7/Akap9/Ppp2ca/Trdn/Ank3/Asic2/Cacnb1/Cacnb3/Grk…	92	Biological Process	1.59824	4 Days
GO:0035270	endocrine system development	60/3810	171/18112	1.43497e-05	0.000533139	0.000392385	Adcyap1/Map2k1/Cited2/Edn1/Nkx6-1/Myt1/Tgfbr1/Eif2ak3/Pdgfra/Sidt2/Ets1/Mapk1/Men1/Neurod1/Nr3c1/Prop1/Tbx1/Tcf7l2/Clock/Igf1r/Pde3b/Pitx1/Sall1/Vhl/Acvr2a/Ednra/Gata2/Insr/Six1/Stra6/Hnf4a/Reg1a/Cdh2/Inhbb/Pou3f2/Smad3/Sox2/Cga/Dll1/Il6r/Anxa1/Bad/Fgf2/Ghrhr/Il6/Mapk3/Pbx1/Smad4/Aldh1a3/Armc5/Bmp4/Nr5a1/Pax8/Smad2/Smo/Nf1/Rfx3/Tgfb2/Gata6/Foxe1	60	Biological Process	1.80562	4 Days
GO:0051650	establishment of vesicle localization	60/3810	171/18112	1.43497e-05	0.000533139	0.000392385	Sar1b/Map2k1/Fyco1/Kif5a/Fam91a1/Ppfia2/Vps4b/Rab11a/Bloc1s2/Ap1s2/Sec16b/Tanc2/Dnm1/Exoc4/Myo19/Asip/Cul3/Dpysl2/Gbf1/Kif13a/Myo1d/Ndel1/Rab11b/Scrib/Slc2a4/Sybu/Tsg101/Bloc1s5/Borcs5/Klhl12/Snca/Steap3/Trip11/Nlgn1/Picalm/Ykt6/Ap3s1/Eps15/Pafah1b1/Syt4/Ap3d1/Map4k2/Myo1e/Sdcbp/Trak2/Tmed9/Trim46/Map2/Ap1ar/Stam/Tmed2/Cdk5/Dnm3/Fbxw11/Tmem230/Htt/Hap1/Pef1/Prkcz/Synj1	60	Biological Process	1.74913	4 Days
GO:0048864	stem cell development	38/3810	94/18112	1.49185e-05	0.000551142	0.000405635	Cited2/Edn1/Pax3/Sema4b/Kbtbd8/Ret/Radil/Jag1/Kitlg/Sema4c/Fn1/Mapk1/Tbx1/Efnb1/Hif1a/Sema3c/Sema4g/Coro1c/Ednra/Fam172a/Klhl12/Sema4d/Sema6d/Sema3a/Sema5a/Cdh2/Sema4f/Wnt7a/Fgf2/Mapk3/Nrp2/Bmp4/Lama5/Nrp1/Cyp26a1/Smo/Pef1/Foxc2	38	Biological Process	1.8211	4 Days
GO:0072163	mesonephric epithelium development	43/3810	111/18112	1.50907e-05	0.000551274	0.000405732	Bdnf/Pkd2/Smad7/Ret/Ctnnbip1/Bcl2/Agtr2/Cd44/Fat4/Kif26b/Osr1/Sall1/Smad6/Tshz3/Vegfa/Wnt9b/Six1/Smad5/Six2/Six4/Smad3/Lzts2/Pgf/Wnt1/Arg2/Dspp/Fgf2/Pbx1/Smad4/Bmp4/Cer1/Ilk/Lama5/Pax8/Smad2/Tacstd2/Calb1/Smo/Tgfb1/Lgr4/Maged1/Sim1/Foxc2	43	Biological Process	1.99776	4 Days
GO:0072164	mesonephric tubule development	43/3810	111/18112	1.50907e-05	0.000551274	0.000405732	Bdnf/Pkd2/Smad7/Ret/Ctnnbip1/Bcl2/Agtr2/Cd44/Fat4/Kif26b/Osr1/Sall1/Smad6/Tshz3/Vegfa/Wnt9b/Six1/Smad5/Six2/Six4/Smad3/Lzts2/Pgf/Wnt1/Arg2/Dspp/Fgf2/Pbx1/Smad4/Bmp4/Cer1/Ilk/Lama5/Pax8/Smad2/Tacstd2/Calb1/Smo/Tgfb1/Lgr4/Maged1/Sim1/Foxc2	43	Biological Process	1.74767	4 Days
GO:0060840	artery development	45/3810	118/18112	1.54912e-05	0.00056276	0.000414185	Myocd/Cited2/Edn1/Pkd2/Smad7/Dll4/Ltbp1/Tgfbr1/Lox/Jag1/Notch1/Mylk/Foxh1/Tbx1/Bmpr2/Dnm2/Egr2/Luzp1/Smad6/Vegfa/Col3a1/Ddit3/Ednra/Myh10/Ndst1/Ngfr/Plxnd1/Six1/Stra6/Ap2b1/Kat6a/Prrx2/Snx17/Hpgd/Smarca4/Bmp4/Fuz/Prdm1/Nrp1/Nf1/Tgfb2/Tfap2b/Zmiz1/Foxc2/Lep	45	Biological Process	1.80602	4 Days
GO:0018105	peptidyl-serine phosphorylation	99/3810	319/18112	1.56767e-05	0.000566355	0.000416831	Prkx/Bdnf/Drd1/Map3k12/Mapk9/Smad7/Egfr/Mapk14/Plk2/Ret/Rps6ka5/Tgfbr1/Wnk1/Eif2ak3/Bcl2/Calcr/Pdcd10/Mapk1/Lmtk2/Ddit4/Prkd2/Ptger2/Ulk2/Cd44/Gadd45a/Rps6kb1/Camk4/Chuk/Dgkq/Mast3/Mknk1/Mknk2/Nlk/Ogt/Pkn2/Rps6ka1/Stk38/Terf2ip/Tnks1bp1/Ulk1/Vegfa/Axin1/Brsk1/Cab39/Foxo1/Hsp90aa1/Il11/Inpp5j/Prkaa2/Prkcb/Rps6ka4/Snca/Spry2/Stk39/Tlk2/Vrk2/Wnt3a/Camk2d/Hipk2/Ntf4/Csnk1g3/Mapkapk3/Ntrk3/Syk/Akap9/A…	99	Biological Process	1.5072	4 Days
GO:0022411	cellular component disassembly	128/3810	434/18112	1.62929e-05	0.000583665	0.000429571	Gabarapl2/Calm1/Map1a/Twf1/Epha4/Fyco1/Lima1/Rb1cc1/Sqstm1/Mmp13/Stmn2/Tgfbr1/Vps4b/Add3/Ets1/Chmp5/Arfip2/Arhgef2/Ddit4/Dffb/Kif24/Smarcb1/Stmn4/Stx5/Tp53/Ulk2/Add1/Cd24/Gspt1/Tecpr1/Adamts15/Aifm1/Atg2a/Etf1/Fgf13/Gbf1/Hif1a/Igf1r/Mtpn/Ndel1/Retreg2/Tfip11/Ufc1/Ulk1/Wdr1/Abcc8/Capza1/Insr/Smcr8/Zmpste24/Acin1/Adrb2/Capza2/Itgam/Smarcd1/Gabarapl1/Gak/Map1s/Scaf8/Sema5a/Tpm1/Camsap2/Capzb/Cfl2/Ch…	128	Biological Process	1.27202	4 Days
GO:0022037	metencephalon development	59/3810	168/18112	1.63344e-05	0.000583665	0.000429571	Nr2c2/Map2k1/Arcn1/Nav2/Bcl2/Sema4c/Hnrnpk/Grid2/Agtr2/Crhr2/Gart/Neurod1/Tp53/Naglu/B4galt2/Igf1r/Mtpn/Scrib/Sez6/Slc4a7/Ulk1/Usp9x/En1/Foxp2/Insr/Myh10/Ncor1/Otx2/Rere/Rpgrip1l/Clp1/Pfdn1/Skor2/Atxn2/Hspa5/Ldb1/Amigo2/Dixdc1/Dll1/Sptbn2/Wnt1/Wnt7a/Gdf10/Ncoa1/Sstr3/Trnp1/Ckb/Crk/Smo/Ptn/Cdk5/Glud1/Ntm/Ptpn11/Slc25a46/Lpar1/Hap1/Gabrb3/Atp7a	59	Biological Process	1.61997	4 Days
GO:0034063	stress granule assembly	16/3810	27/18112	1.68557e-05	0.000599018	0.000440871	Ythdf2/RGD1359108/Ddx6/Prkaa2/Ythdf1/Eif2s1/Atxn2/Csde1/Atxn2l/Bicd1/Pum2/G3bp1/G3bp2/Ythdf3/Ddx3x/Styxl1	16	Biological Process	2.90545	4 Days
GO:0014909	smooth muscle cell migration	44/3810	115/18112	1.74115e-05	0.000615426	0.000452947	Gja1/Igf1/F3/Myocd/Has2/Il6st/Nr4a3/Igfbp5/Grb10/Bcl2/Pdgfa/Nfe2l2/Fgf9/Rps6kb1/Dock4/Pcsk5/Rapgef4/Sorl1/Ddit3/Foxo4/Pparg/Sema6d/Camk2d/Apex1/Tpm1/Arpc5/Ddr1/Igfbp3/Serpine1/Xbp1/Coro1b/Ilk/P2ry2/Parva/Ddr2/Crk/Pgr/Smo/Nox4/Tafa5/Lpar1/Ccn3/Ptk2/Atp7a	44	Biological Process	1.95262	4 Days
GO:0090092	regulation of transmembrane receptor protein serine/threonine kinase signaling pathway	83/3810	258/18112	1.75296e-05	0.00061627	0.000453568	Rasl11b/Myocd/Bmp3/Cited2/Smad7/Itga8/Ltbp1/Tgfbr1/Lox/Vasn/Fkbp8/Grem2/Notch1/Sulf1/Cav3/Fgf9/Men1/Nanog/Tcf7l2/Tp53/Dmrt1/Bambi/Bmpr2/Dnm2/Furin/Nbl1/Rgma/Scube3/Smad6/Sorl1/Trim33/Zbtb7a/Acvr2a/Axin1/Csnk2b/Igsf1/Pparg/Rnf111/Spry2/Hipk2/Veph1/Zfp423/Notch2/Skor2/Stub1/Fbn1/Hspa5/Inhbb/Smad3/Tmprss6/Hspa1a/Inhbc/Rnf165/Synj2bp/Tgfb3/Wnt1/Xbp1/Gdf10/Nrros/Pmepa1/Sdcbp/Smad4/Tgfbr3/Bmp4/Cer1/Cid…	83	Biological Process	1.64428	4 Days
GO:0014033	neural crest cell differentiation	39/3810	98/18112	1.78796e-05	0.000622942	0.000458479	Cited2/Edn1/Pax3/Sema4b/Kbtbd8/Ret/Radil/Jag1/Kitlg/Sema4c/Fn1/Mapk1/Tbx1/Efnb1/Hif1a/Sema3c/Sema4g/Coro1c/Ednra/Fam172a/Klhl12/Sema4d/Sema6d/Six1/Sema3a/Otud5/Sema5a/Cdh2/Sema4f/Mapk3/Nrp2/Smad4/Bmp4/Lama5/Nrp1/Cyp26a1/Smo/Pef1/Foxc2	39	Biological Process	1.91771	4 Days
GO:0021549	cerebellum development	55/3810	154/18112	1.80052e-05	0.000622942	0.000458479	Nr2c2/Map2k1/Arcn1/Nav2/Sema4c/Hnrnpk/Grid2/Agtr2/Crhr2/Gart/Neurod1/Tp53/Naglu/B4galt2/Igf1r/Mtpn/Sez6/Ulk1/Usp9x/En1/Foxp2/Insr/Myh10/Ncor1/Rere/Rpgrip1l/Clp1/Pfdn1/Skor2/Atxn2/Hspa5/Ldb1/Amigo2/Dixdc1/Dll1/Sptbn2/Wnt1/Wnt7a/Gdf10/Ncoa1/Sstr3/Trnp1/Ckb/Crk/Smo/Ptn/Cdk5/Glud1/Ntm/Ptpn11/Slc25a46/Lpar1/Hap1/Gabrb3/Atp7a	55	Biological Process	1.604	4 Days
GO:0045598	regulation of fat cell differentiation	55/3810	154/18112	1.80052e-05	0.000622942	0.000458479	Klf5/Igf1/Ccdc71/Insig1/Hnrnpu/Mapk14/Rreb1/Htr2c/Jag1/Mex3c/Mecom/Zfp36l2/Sirt2/Bbs12/Mkx/Tcf7l2/Tph1/Id4/Ffar4/Id2/E2f1/Fermt2/Vegfa/Zfp385a/Zfpm2/Axin1/Cds1/Ddit3/Foxo1/Gata2/Pparg/Six1/Wnt3a/Zfp36l1/Sod2/Wnt5b/Zc3h12a/Rarres2/Fbn1/Smad3/Wdfy2/Hdac6/Ncor2/Wnt1/Xbp1/Crebl2/Pim1/Syap1/Zbtb7b/Carm1/Tgfb1/Sav1/Ift88/Msx2/Lep	55	Biological Process	1.7643	4 Days
GO:0014032	neural crest cell development	36/3810	88/18112	1.81778e-05	0.000625605	0.000460438	Cited2/Edn1/Pax3/Sema4b/Kbtbd8/Ret/Radil/Jag1/Kitlg/Sema4c/Fn1/Mapk1/Tbx1/Efnb1/Hif1a/Sema3c/Sema4g/Coro1c/Ednra/Fam172a/Klhl12/Sema4d/Sema6d/Sema3a/Sema5a/Cdh2/Sema4f/Mapk3/Nrp2/Bmp4/Lama5/Nrp1/Cyp26a1/Smo/Pef1/Foxc2	36	Biological Process	1.80502	4 Days
GO:0031056	regulation of histone modification	67/3810	198/18112	1.83936e-05	0.000628341	0.000462452	Paf1/Myocd/Zfp110/Ppp4c/Rps6ka5/Ruvbl2/Ppp4r2/Bcl6/Lmna/Men1/Prkd2/Smarcb1/Supt6h/Tp53/Kat2b/Kdm2a/Kmt2b/Ogt/Phf1/Sin3a/Tada2b/Vegfa/Gata2/Kdm3a/Ncor1/Rps6ka4/Setd5/Snca/Zmpste24/Zzz3/Kansl2/Wbp2/Nap1l2/Smarca5/Srebf1/Eid1/Phf19/Rtf1/Xbp1/Cdk9/Eed/Ehmt2/Mapk3/Pml/Smad4/Wdr61/Zbtb7b/Rnf20/Thap7/Arid5a/Bcor/Dr1/Kat8/Nfyc/Tgfb1/Glyr1/Brd7/Chtop/Ing2/Kdm4a/Mtf2/Paxbp1/Ube2b/Gcg/Brd4/Sdr16c5/Fmr1	67	Biological Process	1.46017	4 Days
GO:0060964	regulation of miRNA-mediated gene silencing	21/3810	41/18112	1.84848e-05	0.000628341	0.000462452	Ddx5/Myocd/Map2k1/Stat3/Egfr/Ajuba/Tp53/Lin28a/Ncor1/Pparg/Zmpste24/Zc3h12a/Ncor2/Il6/Pum2/Bmp4/Zc3h10/Tgfb1/Ppp3ca/Pum1/Fmr1	21	Biological Process	2.50233	4 Days
GO:0031099	regeneration	101/3810	328/18112	1.85456e-05	0.000628341	0.000462452	Klf5/Gja1/Igf1/Map2k1/Bdnf/Igsf10/Epha4/Ezh1/Nr4a3/Egfr/Klf4/Mapk14/Tgfbr1/Angpt2/Bcl2/Htr2c/Jag1/Notch1/Rtn4rl1/Ncl/Srsf1/Ucp2/Aldoc/Cpt1a/Nanog/Txk/Calu/Ccnd1/Cdkn1a/Cxcl12/Elavl4/Igf1r/Mtpn/Mtr/Ndel1/Ptgfrn/Ptpn3/Rgma/Ulk1/Akirin1/Csnk2b/Insr/Pparg/Adam15/Adrb2/Myoz1/Ninj2/Shc1/Axl/Cad/Capn3/Cers2/Hmbs/Notch2/Ntrk3/Reg1a/Ddr1/Map4k4/Sox2/Srsf5/Adm/Eno3/Gfer/Hamp/Ina/Pgf/Serpine1/Ucn2/Wnt1/Wnt7…	101	Biological Process	1.39103	4 Days
GO:0048488	synaptic vesicle endocytosis	32/3810	75/18112	1.89751e-05	0.000633052	0.000465919	Calm1/Fcho2/Itsn1/Vamp2/Cltc/Dnm1/Nlgn3/Cd24/Dgkq/Dnm2/Scrib/Slc2a4/Itsn2/RGD1307100/Snca/Nlgn1/Picalm/Syt7/Ap2b1/Actg1/Eps15/Stx1a/Syt1/Scamp5/Bin1/Cdk5/Dnm3/Vamp4/Ap2m1/Tbc1d24/Canx/Synj1	32	Biological Process	1.96333	4 Days
GO:0048663	neuron fate commitment	32/3810	75/18112	1.89751e-05	0.000633052	0.000465919	Pax3/Dll4/Tgfbr1/Foxg1/Notch1/Id2/Bcl11b/Dmrta2/Lhx6/Gata2/Otx2/Runx1/Satb2/Six1/Hoxc10/Ntrk3/Pou3f2/Sox2/Atoh1/Dll1/Jag2/Olig3/Wnt1/Ehmt2/Isl2/Myt1l/Smad4/Bmp4/Nrg1/Lbx1/Tgfb2/Dlx1	32	Biological Process	2.07254	4 Days
GO:0140238	presynaptic endocytosis	32/3810	75/18112	1.89751e-05	0.000633052	0.000465919	Calm1/Fcho2/Itsn1/Vamp2/Cltc/Dnm1/Nlgn3/Cd24/Dgkq/Dnm2/Scrib/Slc2a4/Itsn2/RGD1307100/Snca/Nlgn1/Picalm/Syt7/Ap2b1/Actg1/Eps15/Stx1a/Syt1/Scamp5/Bin1/Cdk5/Dnm3/Vamp4/Ap2m1/Tbc1d24/Canx/Synj1	32	Biological Process	2.05154	4 Days
GO:0034766	negative regulation of ion transmembrane transport	43/3810	112/18112	1.95561e-05	0.000649122	0.000477747	Snx27/Calm1/Ywhaq/Nedd4l/Pkd2/Slc6a9/Cabp1/Pik3c2a/Ywhae/Cav3/Atp1a2/LOC691807/Osr1/Sumo1/Gstm2/Kcnab1/Nedd4/Ppif/Stk39/Camk2d/Iscu/Kcne3/Rgs4/Slc30a1/Ppp2ca/Trdn/Ank3/Cacnb3/Grk6/Hamp/Hecw2/Kcnh2/Oxsr1/Sri/Bin1/Rgs2/Tgfb1/Crbn/Gopc/Tgfb2/Rem1/Atp7a/Fmr1	43	Biological Process	1.88612	4 Days
GO:0006109	regulation of carbohydrate metabolic process	69/3810	206/18112	2.03545e-05	0.000672213	0.000494742	Igf1/Irs1/Has2/Ppp1r3b/Stat3/Grb10/Pfkfb2/Cltc/Nln/Ddit4/Nr3c1/Tcf7l2/Tp53/Entpd5/Dgkq/Fbp1/Hif1a/Kat2b/Ogt/Pgp/Ptk2b/Slc35b4/Zbtb7a/Adipor1/Foxo1/Insr/Ncor1/Prkaa2/Sirt6/Snca/Zmpste24/Cd244/Epm2aip1/Fgl1/Hnf4a/Acacb/Hsd11b1/Nupr1/Akt2/Igfbp3/Khk/Plek/Pomc/Serpina12/Soga1/Zbtb20/Ap2a1/Bad/Dgat2/Git1/Il6/Irs2/Pgam1/Slc4a1/Mlycd/Pfkfb3/Phlda2/Ptpn2/Slc25a12/Ppp4r3a/Tgfb1/Pth/Slc4a4/Egf/Ppp1cb/Gcg/P…	69	Biological Process	1.53467	4 Days
GO:0007613	memory	60/3810	173/18112	2.14437e-05	0.000704624	0.000518595	Igf1/Camk2n1/Map1a/Bdnf/Drd1/Itga8/Kcnk10/Kcnk2/Paip2/Plk2/Reln/Slc6a1/Mapt/Cacna1d/Rps6kb1/B4galt2/Camk4/Cic/Cnr1/Fgf13/Kat2b/Kmt2b/Pla2g6/Slc24a2/Slc2a4/Abcc8/Foxo6/Itga5/Neto1/Rcan2/Shank3/Snap25/Ythdf1/Atad1/Ntf4/Shisa7/Grm7/Jph3/Plcb1/Syt4/Ehmt2/Nqo2/Ntrk2/Pgrmc1/Ptgs1/Lgmn/Nrg1/Slc8a3/Th/Serpinf1/Calb1/Ptn/Adnp/Glud1/Hrh3/Pja2/Atxn1/Gabrb3/Sorcs3/Prkcz	60	Biological Process	1.53934	4 Days
GO:0018209	peptidyl-serine modification	105/3810	345/18112	2.21453e-05	0.000724042	0.000532887	Prkx/Bdnf/Drd1/Map3k12/Mapk9/Smad7/Egfr/Galnt3/Mapk14/Plk2/Poglut1/Ret/Rps6ka5/Tgfbr1/Wnk1/Eif2ak3/Bcl2/Calcr/Pdcd10/Mapk1/Lmtk2/Ddit4/Prkd2/Ptger2/Ulk2/Cd44/Gadd45a/Rps6kb1/Camk4/Chuk/Dgkq/Mast3/Mknk1/Mknk2/Nlk/Ogt/Pkn2/Rps6ka1/Stk38/Terf2ip/Tnks1bp1/Ulk1/Vegfa/Axin1/Brsk1/Cab39/Foxo1/Hsp90aa1/Il11/Inpp5j/Prkaa2/Prkcb/Rps6ka4/Snca/Spry2/Stk39/Tlk2/Vrk2/Wnt3a/Camk2d/Hipk2/Ntf4/Csnk1g3/Mapkapk3/Nt…	105	Biological Process	1.32552	4 Days
GO:0008360	regulation of cell shape	53/3810	148/18112	2.32548e-05	0.000752841	0.000554083	Aldoa/Rhoc/Fn1/Pxn/S100a13/Rhod/Arap1/Arhgap35/Bambi/Epb41l3/Fgd1/Ptk2b/Rhobtb1/Taok2/Vegfa/Wdr1/Itga7/Msn/Myh10/Plxnd1/Rnd3/Sema4d/Zmpste24/Fgr/Rhobtb2/Tpm1/Dlc1/Myl12a/RSA-14-44/Anxa7/Csf1r/Plxna2/Plxna3/Rhoj/Anxa1/Arhgap15/Cdc42se1/Hck/Il6/Mkln1/Ccl11/Palm/Parva/Crk/Pdpn/Ptn/Cdc42se2/Myl12b/Rhob/Lpar1/Septin7/Ptk2/Rhoq	53	Biological Process	1.7061	4 Days
GO:0071326	cellular response to monosaccharide stimulus	72/3810	218/18112	2.32564e-05	0.000752841	0.000554083	Igf1/Camk2n1/Gclc/Tra2b/Myt1/Bcl2/Sidt2/Fn1/Hnrnpk/Ucp2/Eny2/Cacna1d/Crhr2/Men1/Neurod1/Pde1c/Smarcb1/Tcf7l2/Vcam1/Slc26a6/Epha5/Hif1a/Igf1r/Kcnj11/Ogt/Pde3b/Pla2g6/Rab11b/Sin3a/Slc39a14/Sybu/Tiam1/Lin28a/Nptx1/Pde8b/Prkaa2/Map4k4/Ppp2ca/Cacna1e/Plcb1/Serpine1/Xbp1/Zbtb20/Bad/Ghrhr/Hmgcr/Hmgn3/Irs2/Nadk/Osbp/Rap1a/Smad4/Smarca4/Sri/Adcy5/Mpc2/Pde4c/Th/Serpinf1/Cyp7a1/Aqp4/Pck1/Ppp3ca/Mef2a/Nox4/G…	72	Biological Process	1.70998	4 Days
GO:0061614	miRNA transcription	29/3810	66/18112	2.3587e-05	0.000759781	0.00055919	Klf5/Ddx5/Stat3/Zfp512b/Klf4/Tgfbr1/Ets1/Nfatc3/Nr3c1/Tp53/Hif1a/Smad6/Gata2/Ngfr/Pparg/Apln/Atoh8/Nfib/Smad3/Srebf1/Ddx17/Smad4/Smarca4/Bmp4/Il10/Tgfb1/Tgfb2/Gata6/Srebf2	29	Biological Process	2.02857	4 Days
GO:0010001	glial cell differentiation	90/3810	287/18112	2.41083e-05	0.000768318	0.000565473	Igf1/Mycn/Map2k1/Tppp/Drd1/Epha4/Il6st/Nkx6-1/Ppp3r1/Stat3/Tnfrsf21/Egfr/Reln/Prpf19/Myrf/Bcl2/Cntn2/Notch1/Sod1/Srsf1/Mapk1/Sirt2/Exoc4/Nlgn3/Tcf7l2/Id4/Id2/Arhgef10/Egr2/Mmp24/Tal1/Wdr1/Lin28a/Otx2/Pard3/Phgdh/Pparg/Itgam/Klf15/B4galt6/Hmbs/Ntrk3/Cdh2/Nab2/Nfib/Pou3f2/Akt2/Cntnap1/Csf1r/Dll1/Ndrg1/Spint1/Trpc4/Ulk4/Eed/Fgf2/Fpr2/Mapk3/Nrros/Ntrk2/Ptprz1/Smarca4/Bcl2l10/Bmp4/Dll3/Ilk/Nrg1/Slc8a3…	90	Biological Process	1.51506	4 Days
GO:0009895	negative regulation of catabolic process	100/3810	326/18112	2.41866e-05	0.000768318	0.000565473	Gabarapl2/Anxa2/Hnrnpu/Map1a/Epha4/Stat3/Aqp11/Egfr/Vps35/Rraga/Larp4b/Mfsd2a/Bcl2/Azin1/Phax/Srsf1/Sirt2/Hnrnpab/Usp14/Apoc1/Dbi/Ddit4/Igf2bp1/Tp53/Pkp3/Cnr1/E2f1/Eif4g2/Elavl4/Fbp1/Furin/Nell1/Ogt/Pde3b/Psmf1/Ptpn3/Rasip1/Sorl1/Styx/Vegfa/Eif3h/Ncor1/Sirt6/Smcr8/Snca/Tlk2/Uchl5/Vip/Apobec1/Camlg/Eif4enif1/Hipk2/Rbm24/Tardbp/Acacb/Csde1/Nupr1/Senp1/Smad3/Tbc1d14/Tirap/Zcchc17/Agap2/Anks1a/Axin2/…	100	Biological Process	1.54292	4 Days
GO:0006006	glucose metabolic process	73/3810	222/18112	2.42045e-05	0.000768318	0.000565473	Igf1/Irs1/Pgm1/Serp1/Ldha/Pgm2l1/Ppp1r3b/Mapk14/Pfkm/Pc/Adpgk/Grb10/Pfkfb2/Usf1/Crem/G6pd/Nln/Cpt1a/Nr3c1/Tcf7l2/Tp53/Brat1/Dgkq/Fbp1/Hif1a/Kat2b/Kcnj11/Ogt/Pgp/Sds/Slc35b4/Slc39a14/Adipor1/Foxo1/Insr/Kbtbd2/Zmpste24/Fbp2/Epm2aip1/Fgl1/Hnf4a/Rbp4/Acacb/Fbn1/Akt2/Igfbp3/Khk/Per2/Pomc/Serpina12/Soga1/Bad/Dgat2/Il6/Irs2/Pfkl/Gpi/H6pd/Mlycd/Phlda2/G6pc3/Ptpn2/Slc25a12/Ppp4r3a/Igfbp1/Pck1/Pth/Ppp1cb/G…	73	Biological Process	1.63701	4 Days
GO:2000112	regulation of cellular macromolecule biosynthetic process	137/3810	474/18112	2.51276e-05	0.000793765	0.000584202	Igf1/Xrn1/Irs1/Itm2b/Eif4e/Hnrnpu/Serp1/Acer2/Cnot6l/Cnot7/Ppp1r3b/Rb1cc1/Slc6a9/Fxr2/Kbtbd8/Klf4/Mief1/Paip2/Rnf139/Eif2ak3/Igfbp5/Grb10/Larp4b/Ythdf2/Akap6/Bcl2/Cpeb1/Ncl/Zfp36l2/Mapk1/Aire/Dbi/Igf2bp1/Tcf7l2/Patl1/Tnrc6b/Ago2/Bzw2/Gspt1/Rps6kb1/Ago1/Eif4g2/Elavl4/Enc1/Etf1/Gzmb/Habp4/Itm2c/Khdrbs1/Mknk1/Mknk2/Ppp1r15b/Prr16/Ptgfrn/Ptk2b/Rmnd1/Rplp2/Tnrc6a/Ulk1/Zfp385a/Bank1/Bcl3/Btg2/Ddx6/Eif5…	137	Biological Process	1.40613	4 Days
GO:0021954	central nervous system neuron development	38/3810	96/18112	2.62676e-05	0.000825788	0.000607771	Nr4a2/Drd1/Epha4/Lhx8/Rapgef2/Cntn2/Dcx/Foxg1/Bhlhe22/Arhgap35/Lhx6/Ndel1/Arx/Btg2/Cdh11/Gata2/Hsp90aa1/Nhlh2/Sema3a/B4galt6/Npy/Ephb1/Nfib/Slc4a10/Pafah1b1/Plxna3/Dclk1/Hprt1/Nrp2/Ntrk2/Nrp1/Map2/Cdk5/Zmiz1/Lep/Ptk2/Atp7a/B4galt5	38	Biological Process	2.0233	4 Days
GO:0048659	smooth muscle cell proliferation	67/3810	200/18112	2.64858e-05	0.000828664	0.000609888	Gja1/Igf1/Myocd/Edn1/Ldlrap1/Nr4a3/Egfr/Klf4/Igfbp5/Ctnnbip1/Frs2/Sulf1/Fgf9/Tcf7l2/Tp53/Id2/Rps6kb1/Bmpr2/Cdkn1a/Foxj2/Hif1a/Igf1r/Pcsk5/Pde1a/S1pr1/Vegfa/Ddit3/Ednra/Hbegf/Pparg/Traf6/Vip/Apln/Calcrl/Camk2d/Shc1/Sod2/Nol3/Tpm1/Nox1/Ralbp1/Gnai2/Igfbp3/Il6r/Nampt/Serpinf2/Stat1/Tgfb3/Xbp1/Fgf2/Hmgcr/Hpgd/Il6/Nppc/Nqo2/Bmp4/Ilk/Tgm2/Cdh13/Ddr2/Il10/Tgfb1/Ptpn11/Tafa5/Ccn3/Ptk2/Cdkn1b	67	Biological Process	1.59545	4 Days
GO:0050708	regulation of protein secretion	97/3810	315/18112	2.68376e-05	0.000835445	0.000614878	Gja1/Igf1/Camk2n1/Irs1/Sec24a/Acsl4/Serp1/Nkx6-1/Egfr/Mmp13/Myt1/Pfkm/Rhbdf2/Vps35/Pfkfb2/Sidt2/Ucp2/Eny2/Golph3/Cacna1d/Cpt1a/Crhr2/Pde1c/Tcf7l2/Clock/Cnr1/Epha5/Hif1a/Kcnj11/Nr1h3/Pde3b/Pla2g6/Ppia/Rapgef4/Sybu/Tiam1/Abcc8/Myh10/Pde8b/Pparg/Rab11fip1/Snap25/Oprm1/Syt7/Glul/Hnf4a/Psmd9/Rbp4/Tardbp/Fbn1/Inhbb/Map4k4/Srebf1/Zfp384/Cacna1e/Per2/Slc12a2/Syt4/Tgfb3/Anxa1/Bad/Cask/Cd200/Golph3l/Hmgcr/…	97	Biological Process	1.52703	4 Days
GO:0035418	protein localization to synapse	35/3810	86/18112	2.69581e-05	0.000835445	0.000614878	Abhd17b/Map2k1/Map1a/Kif5a/Reln/Rab11a/Vps35/Vamp2/Bsn/Gripap1/Lgi1/Mapt/Nlgn3/Cplx1/Rapgef4/Scrib/Nptx1/Snap25/Mpp4/Nlgn1/Gpc4/Nptxr/Dlgap1/Asic2/Nphs1/Nrxn2/Dlg4/Git1/Rap1a/Homer1/LRRTM1/Cdk5/Iqsec2/Adam10/Prkcz	35	Biological Process	2.07582	4 Days
GO:1903531	negative regulation of secretion by cell	64/3810	189/18112	2.72892e-05	0.000841718	0.000619495	Gja1/Irs1/Acsl4/Edn1/Pnkd/Rhbdf2/Vps4b/Notch1/Ucp2/Abr/Eny2/Agtr2/Crhr2/Pde1c/Tp53/Ffar4/Cnr1/Kcnj11/Nr1h3/Pde3b/Rab33b/Abcc8/Il11/Pde8b/Pparg/Rab11fip1/Snca/Oprm1/Slc30a1/Npy/Psmd9/Rap1b/Fbn1/Inhbb/Map4k4/Srebf1/Gnai2/Grm7/Igfbp3/Syt4/Ucn2/Anxa1/Cd200/Hmgcr/Il6/Pfkl/Ptgs1/Rap1a/Nrg1/Pde4c/Sstr3/Tcp11/Trim9/Ceacam1/Nf1/Ppp3ca/Sytl4/Hrh3/Ptpn11/Oprk1/Vsnl1/Ccn3/Lep/Fmr1	64	Biological Process	1.68372	4 Days
GO:0034101	erythrocyte homeostasis	55/3810	156/18112	2.74185e-05	0.000841734	0.000619507	Cited2/Pknox1/Stat3/Mapk14/Sp1/Bcl6/Ets1/G6pd/Add1/Cd24/Id2/Arid4a/Brd1/Hif1a/Rb1/Tal1/Vegfa/Zbtb7a/Acvr2a/Ank1/Axin1/Gata2/Ncor1/Rbfox2/Smad5/Zfp36l1/Acin1/Heph/Axl/Ireb2/Ldb1/Senp1/Hspa1a/Inpp5d/Sh2b3/Stat1/Med1/Slc25a5/Slc4a1/Smap1/Smarca4/Tcea1/Tgfbr3/Bmp4/Gpi/Inhba/Klf1/Scnn1b/Tmem14c/Ptpn2/Slc11a2/Lmo2/Lyn/Mafb/Maea	55	Biological Process	1.65444	4 Days
GO:0071383	cellular response to steroid hormone stimulus	83/3810	261/18112	2.80739e-05	0.000857828	0.000631352	Igf1/Ddx5/Klf9/Adcyap1/Edn1/Eif4e/Hnrnpu/Bdnf/Rnf6/Uri1/Egfr/Reln/Esrrg/Fam107a/Strn3/Zfp36l2/Agtr2/Crhr2/Ddit4/Foxh1/Nr3c1/Cbx3/Rps6kb1/Abcg2/Aifm1/Akap13/Atp1a2/Clock/Igf1r/Nr1h3/Pou4f2/Vegfa/Zbtb7a/Foxo1/Hcn4/Kdm3a/Ncor1/Nedd4/Rbfox2/Zfp36l1/Hmbs/Hnf4a/Wbp2/Gjb2/Ppp2ca/Atp2b1/Ddx17/Esrra/Ncor2/Scgb2a1/Scnn1a/Serpine1/Ube3a/Ucn2/Andpro/Anxa1/Arg2/Dspp/Ghrhr/Il6/Med1/Ntrk2/Smarca4/Bmp4/Carm1/Flt…	83	Biological Process	1.38347	4 Days
GO:0003300	cardiac muscle hypertrophy	42/3810	110/18112	2.83514e-05	0.000858287	0.00063169	Igf1/Myocd/Edn1/Twf1/Nr4a3/Akap6/Notch1/G6pd/Nfatc3/Agtr2/Cav3/Lmna/Nr3c1/Akap13/Camta2/Mtpn/P2rx4/Sorbs2/Tiam1/Trip10/Ece1/Foxo1/Pparg/Camk2d/Klf15/Rgs4/Slc9a1/Smad3/Hamp/Cdk9/Smad4/Gata5/Lmcd1/Rgs2/Adra1a/Ppp3ca/Mef2a/Kdm4a/Gata6/Lep/Ptk2/Errfi1	42	Biological Process	1.82761	4 Days
GO:0098773	skin epidermis development	42/3810	110/18112	2.83514e-05	0.000858287	0.00063169	Sos1/Egfr/Igfbp5/Bcl2/Lhx2/Notch1/Pdgfa/Dbi/Prss8/Alx4/Ngfr/Runx1/Zmpste24/Trpc4ap/Dlx3/Ldb1/Dll1/Lgr5/Snai1/Tmem79/Dspp/Pum2/Smad4/Dkk4/Fuz/Inhba/Lama5/Vangl2/Smo/Lrp4/Nf1/Sav1/Tgfb2/Zdhhc21/Lgr4/Tp63/Gata6/Sostdc1/Msx2/Foxe1/Fzd6/Atp7a	42	Biological Process	1.89846	4 Days
GO:0050771	negative regulation of axonogenesis	31/3810	73/18112	2.85012e-05	0.000858844	0.000632099	Rnf6/Sema4b/Sema4c/Ulk2/Fgf13/Rgma/Sema3c/Sema4g/Ulk1/Sema4d/Sema6d/Wnt3a/Sema3a/Dip2b/Sema5a/Efnb3/Hdac6/Plxna3/Sema4f/Slit1/Bcl11a/Trak2/Wnt3/Tnr/Trim46/Nrp1/Map2/Lrp4/Mbp/Cdk5/Ptk2	31	Biological Process	2.02148	4 Days
GO:0038127	ERBB signaling pathway	44/3810	117/18112	2.86545e-05	0.000859504	0.000632585	Areg/Sos1/Egfr/Gab1/Rhbdf2/Mapk1/Arhgef2/Nrg2/Ptk2b/Slc30a10/Tsg101/Agr2/Grb2/Hbegf/Hip1/Camlg/Shc1/Ccdc88a/Gprc5a/Ptprr/Arf4/Plce1/Dab2ip/Hip1r/Mvb12a/Plcg1/Shkbp1/Bcar1/Lgmn/Neu3/Nrg1/Cdh13/Ptpn2/Zgpat/Ceacam1/Tgfb1/Egf/Kif16b/Ptpn11/Ptpn12/Hap1/Ptk2/Errfi1/Tgfa	44	Biological Process	1.96027	4 Days
GO:0010827	regulation of glucose transmembrane transport	37/3810	93/18112	2.92385e-05	0.000869048	0.00063961	Igf1/Irs1/Edn1/Nr4a3/Mapk14/Grb10/Rtn2/Nfe2l2/Repin1/Aspscr1/Ffar4/Rps6kb1/Pou4f2/Rnasel/Ednra/Insr/Prkcb/Sirt6/C2cd5/Klf15/Akt2/Pea15/Prkcd/Slc25a27/Crebl2/Irs2/Prkci/Rap1a/Rasa1/Cers1/Pth/Mef2a/Lmbrd1/Ptpn11/Opn3/Lep/Rhoq	37	Biological Process	1.91388	4 Days
GO:0046323	glucose import	37/3810	93/18112	2.92385e-05	0.000869048	0.00063961	Igf1/Irs1/Drd1/Mapk14/Grb10/Rtn2/Nfe2l2/Slc2a1/Repin1/Aspscr1/Rps6kb1/Pou4f2/Rnasel/Slc2a4/Insr/Sirt6/C2cd5/Klf15/Akt2/Pea15/Prkcd/Slc25a27/Slc27a4/Crebl2/Irs2/Prkci/Rap1a/Rasa1/Tsc1/Cers1/Pth/Mef2a/Lmbrd1/Ptpn11/Opn3/Lep/Rhoq	37	Biological Process	1.91911	4 Days
GO:0048017	inositol lipid-mediated signaling	62/3810	182/18112	2.94472e-05	0.00086973	0.000640112	Igf1/Irs1/Edn1/Pik3c2g/Egfr/Klf4/Reln/Pdgfra/Fn1/Pdgfa/Pik3c2a/Sirt2/Entpd5/Igf1r/Ogt/Ptpn13/Vegfa/Insr/Kbtbd2/Ncor1/Nedd4/Pitpnm2/Rgl2/Sema4d/Zfp36l1/Adora3/Fgr/Ntrk3/Reg1a/Plcd4/Plce1/Plcl2/Agap2/Csf1r/Dab2ip/Pi4kb/Plcb1/Serpina12/Tek/Ube3a/Xbp1/Fgf2/Fpr2/Ntrk2/Pld1/Plekha1/Csf2/Nrg1/Obscn/Pik3c2b/Csf3/Lime1/Ceacam1/Cntf/Igfbp1/Nf1/Tgfb2/Egf/Pik3cb/Pik3ip1/Lep/Ptk2	62	Biological Process	1.67948	4 Days
GO:0043254	regulation of protein-containing complex assembly	127/3810	435/18112	2.95275e-05	0.00086973	0.000640112	Sar1b/Mapre3/H3f3b/Tppp/Twf1/Mapk9/Rhoc/Ssh2/Stmn2/Terf1/Vps35/Add3/Ctnnbip1/Rims1/Ajuba/Kank4/Tmsb4x/Sirt2/Mapt/Arhgef2/Cav3/Med25/Tp53/Add1/Bcl2l11/Cd24/Tmsb10/Arhgef7/Dbn1/Dut/Fermt2/Mapre1/Mtpn/Pcsk5/Psmc6/Ptk2b/Rasip1/Slain2/Smad6/Sorl1/Sumo1/Tal1/Tfip11/Ulk1/Vdac2/Vegfa/Zdhhc1/Capza1/Cxcl13/Grb2/Hsp90aa1/Inpp5j/Msn/Slc39a12/Snca/Capza2/Mpp7/Pak3/Lmo4/Nol3/Rap1b/Stub1/Syk/Tpm1/Trhr/Akap9/Arp…	127	Biological Process	1.30705	4 Days
GO:0003002	regionalization	114/3810	383/18112	2.99374e-05	0.000873414	0.000642823	Neurog1/Mdfi/Cited2/Edn1/Pax3/Tra2b/Dll4/Poglut1/Reln/Tgfbr1/Ctnnbip1/Fkbp8/Foxg1/Grem2/Lhx2/Notch1/Chsy1/Frs2/Meox2/Pgap1/Bhlhe22/Celsr2/Foxh1/Neurod1/Prop1/Tbx1/Tp53/Alx4/Bmpr2/Cyp26b1/Dmrta2/Egr2/Meox1/Nbl1/Osr1/Pcsk5/Rnf2/Sema3c/Smad6/Acvr2a/Axin1/Btg2/Cdx2/Ddit3/En1/Hoxc6/Otx2/Rpgrip1l/Six1/Wnt3a/Eomes/Hipk2/Hoxc10/Itgam/Ntf4/Sema3a/Six2/Ets2/Notch2/Ring1/Ldb1/Smad3/Axin2/Dll1/Hoxb4/Irx2/Plx…	114	Biological Process	1.50306	4 Days
GO:1902903	regulation of supramolecular fiber organization	116/3810	391/18112	3.00081e-05	0.000873414	0.000642823	Mapre3/Gmfb/Edn1/Map1a/Twf1/Lima1/Limk1/Rhoc/Ssh2/Wasf1/Stmn2/Tgfbr1/Add3/Ppfia1/Kank4/Tmsb4x/Arfip2/Mapt/Arhgef2/Cav3/Cd47/Pxn/Add1/Tmsb10/Akap13/Arap1/Arhgap35/Arhgef10/Arhgef7/Coro2b/Dbn1/Fermt2/Fgf13/Mapre1/Mtpn/Ptk2b/Rb1/RGD1359108/S1pr1/Slain2/Ttc8/Wdr1/Capza1/Grb2/Inpp5j/Shank3/Slc39a12/Snca/Capza2/Gpr65/Pak3/Pfdn1/Rgs4/Ccdc88a/Cit/Map1s/Sema5a/Tpm1/Actg1/Akap9/Arpc5/Camsap2/Capzb/Cfl2/Dlc…	116	Biological Process	1.48952	4 Days
GO:1902895	positive regulation of miRNA transcription	23/3810	48/18112	3.01696e-05	0.000873414	0.000642823	Klf5/Stat3/Klf4/Tgfbr1/Ets1/Nr3c1/Tp53/Hif1a/Smad6/Gata2/Ngfr/Pparg/Apln/Atoh8/Smad3/Srebf1/Smad4/Smarca4/Bmp4/Il10/Tgfb1/Tgfb2/Srebf2	23	Biological Process	2.33434	4 Days
GO:0060966	regulation of gene silencing by RNA	22/3810	45/18112	3.01868e-05	0.000873414	0.000642823	Ddx5/Myocd/Map2k1/Stat3/Egfr/Xpo5/Ajuba/Tp53/Lin28a/Ncor1/Pparg/Zmpste24/Zc3h12a/Ncor2/Il6/Pum2/Bmp4/Zc3h10/Tgfb1/Ppp3ca/Pum1/Fmr1	22	Biological Process	2.50609	4 Days
GO:0014897	striated muscle hypertrophy	43/3810	114/18112	3.23149e-05	0.000930868	0.000685109	Igf1/Myocd/Edn1/Twf1/Nr4a3/Igfbp5/Akap6/Notch1/G6pd/Nfatc3/Agtr2/Cav3/Lmna/Nr3c1/Akap13/Camta2/Mtpn/P2rx4/Sorbs2/Tiam1/Trip10/Ece1/Foxo1/Pparg/Camk2d/Klf15/Rgs4/Slc9a1/Smad3/Hamp/Cdk9/Smad4/Gata5/Lmcd1/Rgs2/Adra1a/Ppp3ca/Mef2a/Kdm4a/Gata6/Lep/Ptk2/Errfi1	43	Biological Process	1.82547	4 Days
GO:0098739	import across plasma membrane	64/3810	190/18112	3.28029e-05	0.000940783	0.000692406	Slc7a3/Slc39a6/Slc6a9/Trpv6/Slc6a1/Wnk1/Slc7a8/Calcr/Cacna1d/Kcnd3/Slc24a4/Slc2a1/Slc39a5/Slc15a2/Atp1a2/Atp1b2/Atp4b/Kcnj11/Slc24a2/Slc39a14/Slc6a5/Hcn4/Slc39a12/Slc7a11/Adrb2/Iscu/Kcnj4/Rgs4/Slc30a1/Slc9a1/Trpv5/LOC292543/Trpv1/Acsl1/Akt2/Cacna1e/Kcnh2/Kcnk5/Per2/Prkcd/Scnn1a/Slc12a2/Slc15a4/Slc9a7/Arg2/Irs2/Lrrc8a/Slc22a2/Abcc1/Cln8/Kcnj2/Scnn1b/Slc39a8/Slc8a3/Slc11a2/Rgs2/Acsl6/Cacna1b/Kcnj3/…	64	Biological Process	1.73066	4 Days
GO:0090287	regulation of cellular response to growth factor stimulus	92/3810	297/18112	3.3294e-05	0.000950695	0.000699701	Rasl11b/Myocd/Cited2/Smad7/Wasf1/Itga8/Ltbp1/Grb10/Lox/Vasn/Fkbp8/Grem2/Notch1/Sulf1/Agtr2/Cav3/Fgf16/Fgf9/Men1/Nanog/Prkd2/Tcf7l2/Tp53/Bambi/Bmpr2/Dnm2/Furin/Hif1a/Nbl1/Nptn/Rgma/Scube3/Smad6/Sorl1/Spry4/Trim33/Ulk1/Zbtb7a/Axin1/Cxcl13/Nedd4/Ngfr/Pparg/Prkcb/Rnf111/Spry2/Zdhhc17/Apln/Hipk2/Veph1/Zfp423/Notch2/Skor2/Stub1/Fbn1/Hspa5/Smad3/Tmprss6/Dab2ip/Dll1/Hspa1a/Rnf165/Tgfb3/Wnt1/Xbp1/Cask/Fgf…	92	Biological Process	1.45985	4 Days
GO:0048015	phosphatidylinositol-mediated signaling	61/3810	179/18112	3.35841e-05	0.000954812	0.000702731	Igf1/Irs1/Edn1/Pik3c2g/Egfr/Klf4/Reln/Pdgfra/Fn1/Pdgfa/Pik3c2a/Sirt2/Entpd5/Igf1r/Ogt/Ptpn13/Vegfa/Insr/Kbtbd2/Ncor1/Nedd4/Pitpnm2/Rgl2/Sema4d/Zfp36l1/Adora3/Fgr/Ntrk3/Reg1a/Plcd4/Plce1/Plcl2/Agap2/Csf1r/Dab2ip/Pi4kb/Plcb1/Serpina12/Tek/Ube3a/Xbp1/Fgf2/Fpr2/Ntrk2/Plekha1/Csf2/Nrg1/Obscn/Pik3c2b/Csf3/Lime1/Ceacam1/Cntf/Igfbp1/Nf1/Tgfb2/Egf/Pik3cb/Pik3ip1/Lep/Ptk2	61	Biological Process	1.67153	4 Days
GO:0044262	cellular carbohydrate metabolic process	95/3810	309/18112	3.46134e-05	0.000979814	0.000721132	Igf1/Irs1/Pla2g4a/Has2/Il6st/Nagk/Ppp1r3b/Rb1cc1/Stat3/B3gnt7/Pfkm/Ppp1cc/Grb10/Pfkfb2/Gnptab/Nln/Ddit4/Inpp4b/Nr3c1/Tcf7l2/Tp53/Gk2/Abcg2/Csgalnact1/Dgkq/Fbp1/Hif1a/Kat2b/Ogt/Pgp/Ptk2b/Si/Slc35b4/Adipor1/Foxo1/Inpp5j/Insr/Ncor1/Ndst1/Sirt6/Snca/Stbd1/Zmpste24/Fbp2/Gk/Neu2/Cd244/Epm2aip1/Fgl1/Hnf4a/Acacb/Hsd11b1/Nupr1/Stk40/Akt2/Gyg1/Igfbp3/Khk/Mtmr7/Per2/Plek/Pomc/Serpina12/Soga1/Bad/Bpnt1/Dgat2…	95	Biological Process	1.56834	4 Days
GO:0010976	positive regulation of neuron projection development	74/3810	228/18112	3.50573e-05	0.000988102	0.000727232	Vldlr/Adcyap1/Rit2/Twf1/Bdnf/Reln/Ret/Stmn2/Rapgef2/Cpeb1/Hnrnpk/Mapt/Nfe2l2/Cd24/Tmem106b/Arhgap35/Atp1b2/Cnr1/Dbn1/Elavl4/Enc1/Igf1r/Kat2b/Ndel1/Nptn/Ptk2b/Rgma/Sez6/Tiam1/Nckipsd/Ngfr/Pak3/Itga6/Ntrk3/Camk1d/Hspa5/Serpini1/Creb3l2/Dab2ip/Kidins220/Pafah1b1/Pcp4/Tox/Ap2a1/Bcl11a/Cask/Fez1/Il6/Ntrk2/Prkci/Ptbp1/Ptprz1/Rap1a/Tenm3/Bmp4/Ikbkb/Nrg1/P2ry2/Scarf1/Dbnl/Serpinf1/Ehd1/Gpc2/Rgs2/Acsl6/Cn…	74	Biological Process	1.50901	4 Days
GO:0050673	epithelial cell proliferation	134/3810	465/18112	3.57822e-05	0.00099825	0.000734701	Gja1/Igf1/F3/Klf9/Prkx/Areg/Map2k1/Btbd10/Has2/Nkx6-1/Nr4a3/Stat3/Aqp11/Dll4/Egfr/Sp1/Tgfbr1/Igfbp5/Rreb1/Calca/Notch1/Sidt2/Azin1/Frs2/Pdcd10/Sulf1/Wdr48/Mapk1/Fgf9/Men1/Prkd2/Tbx1/Tcf7l2/Id2/Bcl11b/Bcl2l2/Bmpr2/Ccnd1/Chuk/Cxcl12/Ift80/Osr1/Rb1/Rps6ka1/Vegfa/Vhl/Acvr2a/Ednra/Foxp2/Gata2/Ngfr/Pparg/Sirt6/Six1/Vip/Wnt3a/Zfp36l1/Apln/Pex2/Fgl1/Glul/Notch2/Reg1a/Sema5a/Six4/Atoh8/Cdc73/Nfib/Nupr1/Sm…	134	Biological Process	1.43073	4 Days
GO:0007173	epidermal growth factor receptor signaling pathway	40/3810	104/18112	3.57927e-05	0.00099825	0.000734701	Areg/Sos1/Egfr/Gab1/Rhbdf2/Arhgef2/Nrg2/Ptk2b/Slc30a10/Tsg101/Agr2/Grb2/Hbegf/Hip1/Camlg/Shc1/Ccdc88a/Gprc5a/Arf4/Plce1/Dab2ip/Hip1r/Mvb12a/Plcg1/Shkbp1/Bcar1/Neu3/Cdh13/Ptpn2/Zgpat/Ceacam1/Tgfb1/Egf/Kif16b/Ptpn11/Ptpn12/Hap1/Ptk2/Errfi1/Tgfa	40	Biological Process	1.87318	4 Days
GO:0014743	regulation of muscle hypertrophy	32/3810	77/18112	3.58753e-05	0.00099825	0.000734701	Igf1/Edn1/Twf1/Nr4a3/Igfbp5/Akap6/Notch1/G6pd/Cav3/Lmna/Nr3c1/Mtpn/P2rx4/Trip10/Ece1/Foxo1/Pparg/Camk2d/Rgs4/Slc9a1/Smad3/Hamp/Cdk9/Smad4/Gata5/Lmcd1/Rgs2/Adra1a/Ppp3ca/Mef2a/Ptk2/Errfi1	32	Biological Process	1.92656	4 Days
GO:0071322	cellular response to carbohydrate stimulus	75/3810	232/18112	3.6199e-05	0.00100299	0.000738188	Igf1/Camk2n1/Gclc/Tra2b/Myt1/Bcl2/Sidt2/Fn1/Hnrnpk/Ucp2/Eny2/Cacna1d/Crhr2/Men1/Neurod1/Pde1c/Smarcb1/Tcf7l2/Vcam1/Slc26a6/Epha5/Hif1a/Igf1r/Kcnj11/Ogt/Pde3b/Pla2g6/Rab11b/Sin3a/Slc39a14/Sybu/Tiam1/Lin28a/Nptx1/Pde8b/Prkaa2/Prkcb/Zfp36l1/Calcrl/Map4k4/Ppp2ca/Cacna1e/Plcb1/Serpine1/Xbp1/Zbtb20/Bad/Ghrhr/Hmgcr/Hmgn3/Irs2/Nadk/Osbp/Rap1a/Smad4/Smarca4/Sri/Adcy5/Mpc2/Pde4c/Th/Serpinf1/Cyp7a1/Aqp4/Pck…	75	Biological Process	1.46356	4 Days
GO:0042692	muscle cell differentiation	127/3810	437/18112	3.71987e-05	0.00102222	0.000752341	Klf5/Igf1/H3f3b/Myocd/Edn1/Hnrnpu/Bdnf/Itga8/Mapk14/Smarca2/Igfbp5/Lox/Akap6/Bcl2/Notch1/Pdgfra/Sema4c/Frs2/G6pd/Nfatc3/Tnpo2/Nln/Tmtc3/Agtr2/Casq1/Cav3/Fgf9/Lmna/Nr3c1/Supt6h/Tbx1/H3f3a/Cxadr/Id2/Adamts15/Akap13/Ankrd17/Asf1a/Bmpr2/Ccnt2/Chuk/Cxcl12/Cyp26b1/Mtpn/Prdm6/Ptgfrn/Rb1/Sorbs2/Trip10/Tshz3/Vegfa/Wdr1/Ednra/Foxo4/Myh10/Six1/Wnt3a/Zmpste24/Camk2d/Myoz1/Neu2/Rgs4/Slc9a1/Sod2/Alpk3/Capn3/Rb…	127	Biological Process	1.42104	4 Days
GO:0014065	phosphatidylinositol 3-kinase signaling	51/3810	143/18112	3.72343e-05	0.00102222	0.000752341	Igf1/Irs1/Edn1/Pik3c2g/Egfr/Klf4/Reln/Fn1/Pdgfa/Pik3c2a/Sirt2/Entpd5/Igf1r/Ptpn13/Vegfa/Insr/Kbtbd2/Ncor1/Nedd4/Rgl2/Sema4d/Zfp36l1/Adora3/Fgr/Ntrk3/Reg1a/Agap2/Dab2ip/Serpina12/Tek/Ube3a/Xbp1/Fgf2/Fpr2/Ntrk2/Plekha1/Csf2/Nrg1/Obscn/Pik3c2b/Csf3/Lime1/Ceacam1/Cntf/Nf1/Tgfb2/Egf/Pik3cb/Pik3ip1/Lep/Ptk2	51	Biological Process	1.8437	4 Days
GO:0071496	cellular response to external stimulus	126/3810	433/18112	3.7362e-05	0.00102222	0.000752341	Gja1/Vldlr/Myocd/Gabarapl2/Nr4a2/Gclc/Ldha/Map3k14/Map3k2/Mtmr3/Egfr/Ltbp1/Eif2ak3/Rraga/Mfsd2a/Bcl2/Fam107a/Usf1/Higd1a/Pik3c2a/Slc38a3/Usp33/Mapk1/Ucp2/Nfe2l2/Aqp3/Dbi/Kif26a/Max/Mkx/Slc2a1/Slc39a5/Tcf7l2/Tp53/Vcam1/Tlr5/Gadd45a/Hnrnpa1/Aifm1/Arhgap35/Atp1a2/Bmpr2/Casp8/Cdkn1a/Fadd/Habp4/Hif1a/Igf1r/Irf1/Mtpn/Mtr/Rragd/Tfeb/Tnrc6a/Ulk1/Vegfa/Wnt9b/Brsk1/Ednra/Fads1/Foxo1/Pparg/Prkaa2/Xpr1/Kcnj4…	126	Biological Process	1.30677	4 Days
GO:0050878	regulation of body fluid levels	123/3810	421/18112	3.77838e-05	0.00102945	0.000757664	Gja1/F3/Neurog1/Anxa2/Edn1/Pla2g4a/Has2/Egfr/Mmp13/Ugcg/Wnk1/Eif2ak3/Cdo1/C9/F13b/Pdgfra/Serping1/Akap11/Fn1/Pdgfa/Tln1/F13a1/Pmch/Nfe2l2/Aqp3/Celsr2/Dbi/Tph1/Txk/Procr/Tspan8/Ano6/Ccnd1/Chuk/Coro2b/Cyp26b1/Hif1a/Nr1h3/Ppia/Ptpro/Vcl/Vegfa/Zfp385a/Adcy6/Agr2/Atp7b/Ncor1/Slc7a11/Stk39/Wnt3a/Ada/Adora3/Adrb2/Apln/Prl6a1/Prl8a5/Pros1/Axl/Cad/Gak/Hnf4a/Papss2/Syk/Tmprss11f/Trpv5/Actg1/Adra2c/Csn2/Ddr…	123	Biological Process	1.44315	4 Days
GO:0099172	presynapse organization	27/3810	61/18112	3.80916e-05	0.0010313	0.000759024	Ppfia2/Vps35/Bsn/Grid2/Nlgn3/Arhgef7/Efnb1/Lrrc4b/Lrrtm3/Pls3/Ptprd/Slitrk1/Snca/Wnt3a/Nlgn1/Picalm/Gpc4/Ntrk3/Slitrk6/Ntng2/Wnt7a/Pcdh17/Sdcbp/LRRTM1/Lrp4/Il1rapl2/Lrfn3	27	Biological Process	2.04066	4 Days
GO:0031589	cell-substrate adhesion	112/3810	377/18112	3.82726e-05	0.0010313	0.000759024	Nedd9/Prkx/Rras/Acer2/Has2/Itga8/Radil/Angpt2/Rin2/Rreb1/Bcl2/Bcl6/Cntn2/Fam107a/Jag1/Notch1/Ajuba/Fn1/Dmp1/Men1/Pxn/Vcam1/Bcl2l11/Epdr1/Rhod/Arhgef7/Atp1b2/Atxn3/Coro2b/Csf1/Dbn1/Dnm2/Fat2/Fermt2/Mink1/Ntng1/Pcsk5/Ptk2b/Smad6/Spry4/Srgap2/Taok2/Tiam1/Vcl/Vegfa/Agr2/Bcam/Bcan/Col3a1/Coro1c/Itga5/Itga7/Lypd3/Micall2/Adam15/Hsd17b12/Axl/Itga6/Npy/Actg1/Akip1/Ddr1/Dlc1/Edil3/Ephb1/Itga2b/Itgbl1/Ldb1…	112	Biological Process	1.51688	4 Days
GO:0015711	organic anion transport	114/3810	385/18112	3.83247e-05	0.0010313	0.000759024	Gja1/Gltp/Slc7a3/Acsl4/Edn1/Pla2g4a/Bdnf/Crot/Mapk9/Slc6a9/Slc6a1/Mfsd2a/Slc7a8/Htr2c/Slc25a25/Slc38a3/Lrrc8d/Pla2g5/Agtr2/Agxt/Cd47/Nr3c1/Slc2a1/Tp53/Slc10a2/Slc22a22/Slc25a2/Slc22a6/Slc26a6/Abcg2/Aqp8/Dpysl2/Pla2g6/Slc25a42/Slc26a2/Slc35b4/Slc4a7/Slc6a15/Slc6a5/Abcc5/Emb/Grm2/Slc7a11/Snca/Sv2a/Abcb4/Rgs4/Slc25a30/Slc2a8/Slc35b3/Grik1/Slc38a2/Syk/Gltpd2/LOC292543/Nfkbie/Slc16a13/Slc25a14/Slc38a9…	114	Biological Process	1.2695	4 Days
GO:0007030	Golgi organization	49/3810	136/18112	3.87453e-05	0.00103834	0.000764209	Map2k1/Hace1/Yipf4/Rab30/Stx6/Gcc2/Cltc/Pdcd10/Ywhaz/Mapk1/Sec16b/Golph3/Cog4/Stx5/Arhgef7/Dnm2/Gbf1/Rab33b/Arhgap21/Stx16/Trappc8/Trip11/Ubxn2a/Vcpip1/Cit/Gak/Akap9/Camsap2/Stx17/Surf4/Trappc12/Bet1/Golph3l/Mapk3/Sec22b/Vmp1/Dnajc28/Rab43/Tjap1/Tmed1/Tmed9/Pi4k2a/Plk3/Tmed2/Zw10/Vamp4/Htt/Yipf5/Nploc4	49	Biological Process	1.84701	4 Days
GO:0010611	regulation of cardiac muscle hypertrophy	31/3810	74/18112	3.92409e-05	0.00104538	0.000769388	Igf1/Edn1/Twf1/Nr4a3/Akap6/Notch1/G6pd/Cav3/Lmna/Nr3c1/Mtpn/P2rx4/Trip10/Ece1/Foxo1/Pparg/Camk2d/Rgs4/Slc9a1/Smad3/Hamp/Cdk9/Smad4/Gata5/Lmcd1/Rgs2/Adra1a/Ppp3ca/Mef2a/Ptk2/Errfi1	31	Biological Process	1.88075	4 Days
GO:0030534	adult behavior	64/3810	191/18112	3.93277e-05	0.00104538	0.000769388	Nr4a2/Arcn1/Clcn3/Bdnf/Drd1/Epha4/Nr4a3/Usp46/Cntn2/Htr2c/Mapt/Chrna4/Dnm1/Nlgn3/Unc79/Id2/Ndufs4/Asip/Atp1a2/Cxcl12/Fadd/Oxr1/Pbx3/Scn1a/Sez6/Axin1/En1/Grin2d/Grm2/Shank3/Slc7a11/Slitrk1/Snca/Zmpste24/Bbs2/Hipk2/Ntf4/Oprm1/Grik1/Npy/Arrb2/Efnb3/Slitrk6/Grm7/Hexa/Nrxn2/Pafah1b1/Sptbn2/Ulk4/Ehmt2/Pcdh17/Cln8/Homer1/Tsc1/Uchl1/Adam2/Cdk5/Pum1/Mafg/Oprk1/Atxn1/Chrnb1/Lep/Kcnma1	64	Biological Process	1.57944	4 Days
GO:0150063	visual system development	134/3810	466/18112	3.99682e-05	0.0010581	0.000778753	Gja1/Nr4a2/Cited2/Bdnf/Pknox1/Sos1/Stat3/Dll4/Egfr/Klf4/Pds5b/Ret/Sp1/Tgfbr1/Mfsd2a/Bcl2/Dcx/Fkbp8/Jag1/Lhx2/Pdgfra/Frs2/Hnrnpk/Slc25a25/Bhlhe22/Fgf9/Gpm6a/Max/Neurod1/Slc39a5/Naglu/Arhgap35/Bcl11b/Bmpr2/Casp6/Grhl2/Hif1a/Impdh1/Olfm3/Pbx3/Pou4f2/Rab11fip4/Sipa1l3/Slc4a7/Ttc8/Vegfa/Vhl/Vsx1/Clcn2/Foxp2/Man2a1/Meis2/Myh10/Otx2/Rdh13/Rpgrip1l/Slc7a11/Spry2/Stra6/Hipk2/Itgam/Mdm1/Opn5/Bbs7/Gnb1/Notc…	134	Biological Process	1.41564	4 Days
GO:0048841	regulation of axon extension involved in axon guidance	18/3810	34/18112	4.11128e-05	0.00108236	0.000796607	Sema4b/Sema4c/Bmpr2/Cxcl12/Sema3c/Sema4g/Vegfa/Sema4d/Sema6d/Wnt3a/Sema3a/Sema5a/Hdac6/Plxna3/Sema4f/Slit1/Wnt3/Nrp1	18	Biological Process	2.63777	4 Days
GO:0001823	mesonephros development	43/3810	115/18112	4.12155e-05	0.00108236	0.000796607	Bdnf/Pkd2/Smad7/Ret/Ctnnbip1/Bcl2/Agtr2/Cd44/Fat4/Kif26b/Osr1/Sall1/Smad6/Tshz3/Vegfa/Wnt9b/Six1/Smad5/Six2/Six4/Smad3/Lzts2/Pgf/Wnt1/Arg2/Dspp/Fgf2/Pbx1/Smad4/Bmp4/Cer1/Ilk/Lama5/Pax8/Smad2/Tacstd2/Calb1/Smo/Tgfb1/Lgr4/Maged1/Sim1/Foxc2	43	Biological Process	1.94998	4 Days
GO:0019318	hexose metabolic process	80/3810	252/18112	4.14771e-05	0.00108487	0.000798455	Igf1/Irs1/Pgm1/Aldoa/Serp1/Ldha/Pgm2l1/Ppp1r3b/Mapk14/Pfkm/Pc/Adpgk/Grb10/Pfkfb2/Usf1/Crem/G6pd/Nln/Cpt1a/Nr3c1/Tcf7l2/Tp53/Pmm1/Fuca2/Brat1/Dgkq/Fbp1/Hif1a/Kat2b/Kcnj11/Ogt/Pgp/Sds/Slc35b4/Slc39a14/Adipor1/Chst1/Foxo1/Insr/Kbtbd2/Man2a1/Zmpste24/Fbp2/Epm2aip1/Fgl1/Hnf4a/Rbp4/Acacb/Fbn1/Akt2/Igfbp3/Khk/Per2/Pomc/Serpina12/Soga1/Bad/Dgat2/Il6/Irs2/Pfkl/Gpi/H6pd/Mlycd/Pfkfb3/Phlda2/G6pc3/Ptpn2/Slc2…	80	Biological Process	1.51927	4 Days
GO:0001678	cellular glucose homeostasis	75/3810	233/18112	4.25339e-05	0.00110808	0.000815537	Igf1/Camk2n1/Gclc/Tra2b/Myt1/Pfkm/Bcl2/Sidt2/Fn1/Hnrnpk/Lrrc8d/Ucp2/Eny2/Cacna1d/Crhr2/Men1/Neurod1/Pde1c/Smarcb1/Tcf7l2/Vcam1/Epha5/Hif1a/Igf1r/Kcnj11/Ogt/Pde3b/Pla2g6/Rab11b/Sin3a/Slc39a14/Sybu/Tiam1/Abcc8/Lin28a/Ngfr/Nptx1/Pde8b/Prkaa2/Klf15/Map4k4/Ppp2ca/Cacna1e/Serpine1/Xbp1/Zbtb20/Bad/Ghrhr/Hmgcr/Hmgn3/Irs2/Lrrc8a/Nadk/Osbp/Rap1a/Smad4/Smarca4/Sri/Adcy5/Mpc2/Pde4c/Th/Serpinf1/Cyp7a1/Aqp4/Pc…	75	Biological Process	1.38355	4 Days
GO:0042326	negative regulation of phosphorylation	118/3810	402/18112	4.30737e-05	0.00111769	0.00082261	Igf1/Camk2n1/Myocd/Dusp6/Hnrnpu/Drd1/Pkia/Smad7/Stat3/Ppp4c/Wnk1/Grb10/Ppp4r2/Fkbp8/Ajuba/Sirt2/Mapt/Mllt1/Cactin/Cav3/Ddit4/Men1/Deptor/Gadd45a/Cdkn1a/Dgkq/Fbp1/Irf1/Kat2b/Ogt/Ppia/Ppp1r15b/Prkar2a/Ptpn13/Ptpro/Rasip1/Rb1/RGD1359108/Sh3bp5/Smad6/Sorl1/Spry4/Stk38/Terf2ip/Tsg101/Coro1c/Ctdspl/Inpp5j/Insr/Ncor1/Pard3/Pparg/Sema4d/Sirt6/Smcr8/Snca/Spry2/Stk39/Cdk5rap1/Samsn1/Zc3h12a/Gprc5a/Hnf4a/Nt…	118	Biological Process	1.3662	4 Days
GO:0048880	sensory system development	135/3810	471/18112	4.42708e-05	0.00114422	0.000842131	Gja1/Nr4a2/Cited2/Bdnf/Pknox1/Sos1/Stat3/Dll4/Egfr/Klf4/Pds5b/Ret/Sp1/Tgfbr1/Mfsd2a/Bcl2/Dcx/Fkbp8/Jag1/Lhx2/Pdgfra/Frs2/Hnrnpk/Slc25a25/Bhlhe22/Fgf9/Gpm6a/Max/Neurod1/Slc39a5/Naglu/Arhgap35/Bcl11b/Bmpr2/Casp6/Grhl2/Hif1a/Impdh1/Olfm3/Pbx3/Pou4f2/Rab11fip4/Sipa1l3/Slc4a7/Ttc8/Vegfa/Vhl/Vsx1/Clcn2/Foxp2/Man2a1/Meis2/Myh10/Otx2/Rdh13/Rpgrip1l/Slc7a11/Spry2/Stra6/Tmem132e/Hipk2/Itgam/Mdm1/Opn5/Bbs7/…	135	Biological Process	1.37973	4 Days
GO:0001654	eye development	133/3810	463/18112	4.49323e-05	0.00115674	0.000851348	Gja1/Nr4a2/Cited2/Bdnf/Pknox1/Sos1/Stat3/Dll4/Egfr/Klf4/Pds5b/Ret/Sp1/Tgfbr1/Mfsd2a/Bcl2/Dcx/Fkbp8/Jag1/Lhx2/Pdgfra/Frs2/Hnrnpk/Slc25a25/Bhlhe22/Fgf9/Gpm6a/Max/Neurod1/Slc39a5/Naglu/Arhgap35/Bcl11b/Bmpr2/Casp6/Grhl2/Hif1a/Impdh1/Olfm3/Pbx3/Pou4f2/Rab11fip4/Sipa1l3/Slc4a7/Ttc8/Vegfa/Vhl/Vsx1/Clcn2/Foxp2/Man2a1/Meis2/Myh10/Otx2/Rdh13/Rpgrip1l/Slc7a11/Spry2/Stra6/Hipk2/Mdm1/Opn5/Bbs7/Gnb1/Notch2/Ntr…	133	Biological Process	1.23134	4 Days
GO:0003012	muscle system process	130/3810	451/18112	4.58575e-05	0.00117593	0.000865471	Igf1/Cald1/Neurog1/Myocd/Aldoa/Map2k1/Calm1/Edn1/Tpm3/Twf1/Drd1/Nedd4l/Nr4a3/Smad7/Klf4/Igfbp5/Akap6/Calca/Notch1/Rap1gds1/G6pd/Mylk/Nfatc3/Sod1/Srsf1/Sulf1/Agtr2/Cacna1d/Casq1/Cav3/Kcnd3/Lmna/Nr3c1/Smtn/Mybpc1/Ndufs4/Rps6kb1/Tnni3k/Akap13/Atp1a2/Camta2/Chuk/Dbn1/Dock4/Fgf13/Mtpn/P2rx4/Pla2g6/Scn1a/Sorbs2/Sumo1/Tiam1/Tmem38b/Trip10/Tshz3/Abcc8/Cacnb2/Ece1/Ednra/Foxo1/Hcn4/Hsp90aa1/Nedd4/Pparg/Run…	130	Biological Process	1.29481	4 Days
GO:0046777	protein autophosphorylation	78/3810	245/18112	4.61184e-05	0.001178	0.000866996	Stk17b/Prkx/Calm1/Aak1/Epha4/Map3k12/Rb1cc1/Egfr/Mapk14/Mob1b/Tgfbr1/Wnk1/Eif2ak3/Ctnnd1/Pdgfra/Pdgfa/Lmtk2/Map3k9/Prkd2/Ulk2/Rap2a/Txk/Cdk12/Camk4/Igf1r/Map3k11/Map3k3/Mink1/Mknk1/Mknk2/Nlk/Ptk2b/Rap2c/Tnks1bp1/Ulk1/Vegfa/Brsk1/Insr/Nbn/Stk39/Vrk2/Camk2d/Fgr/Htatip2/Csnk1g3/Eif2s1/Mapkapk3/Syk/Tom1l1/Clk3/Ddr1/Dyrk1b/Ephb1/Ppp2ca/Csf1r/Itk/Oxsr1/Prkcd/Tek/Hck/Mapk3/Ntrk2/Pim1/Flt3/Nrg1/Obscn/Ddr…	78	Biological Process	1.44597	4 Days
GO:0006984	ER-nucleus signaling pathway	21/3810	43/18112	4.65322e-05	0.00117964	0.000868204	Insig1/Eif2ak3/Erlin1/Nfe2l2/Tp53/Bcl2l11/Ppp1r15b/Agr2/Ddit3/Eif2s1/Tmem33/Hspa5/Srebf1/Nck2/Zbtb7b/Bid/Ptpn2/Atf6b/Tmed2/Eif2a/Srebf2	21	Biological Process	2.2829	4 Days
GO:0010595	positive regulation of endothelial cell migration	42/3810	112/18112	4.65435e-05	0.00117964	0.000868204	Igf1/Rras/Nus1/Plk2/Sp1/Rin2/Ets1/Pik3c2a/Tmsb4x/Nfe2l2/Fgf16/Prkd2/Bmpr2/Hif1a/Map3k3/P2rx4/Ptk2b/Vegfa/Gata2/Zc3h12a/Sema5a/Atoh8/Plcg1/Rhoj/Tek/Wnt7a/Anxa1/Fgf2/Zfp580/Bcar1/Bmp4/Cd40/Emc10/Gpi/Lgmn/Nrp1/Tgfb1/Plpp3/Egf/Pik3cb/Rhob/Foxc2	42	Biological Process	1.78734	4 Days
GO:0022612	gland morphogenesis	57/3810	166/18112	4.6946e-05	0.00118525	0.00087233	Igf1/Areg/Pax3/Egfr/Igfbp5/Ctnnd1/Bcl2/Notch1/Frs2/Pdgfa/Sulf1/Cav3/Nr3c1/Prop1/Cd44/Id4/Btbd7/Csf1/Cul3/Igf1r/Rps6ka1/Scrib/Sema3c/Msn/Plxnd1/Wnt3a/Sema3a/Fgl1/Notch2/Ddr1/Fem1b/Nfib/Rarg/Slc12a2/Tgfb3/Xbp1/Epha2/Il6/Med1/Pml/Bmp4/Ccl11/Lama5/Tgm2/Nrp1/Ceacam1/Pgr/Smo/Tgfb1/Ptn/Serpinb5/Tgfb2/Cp/Tp63/Sostdc1/Msx2/Tgfa	57	Biological Process	1.72219	4 Days
GO:0032412	regulation of ion transmembrane transporter activity	87/3810	280/18112	4.74709e-05	0.00119389	0.000878693	Snx27/Calm1/Edn1/Nedd4l/Pkd2/Slc6a9/Cabp1/Reln/Wnk1/Akap6/Vamp2/Lrrc26/Tmsb4x/Ywhae/Cacna1d/Casq1/Cav3/Chrna4/Nlgn3/Lrrc55/Atp1a2/Atp1b2/Dnm2/Fgf13/Kcnj11/LOC691807/Mink1/Osr1/Pla2g6/Ptk2b/Ptpn3/Sumo1/Abcc8/Cacnb2/Ednra/Gstm2/Kcnab1/Nedd4/Neto1/Ppif/Shank3/Stim2/Stk39/Adrb2/Camk2d/Fxyd5/Kcne3/Nlgn1/Oprm1/Rgs9/Slc9a1/Ahcyl1/Akap7/Shisa7/Akap9/Ppp2ca/Trdn/Ank3/Asic2/Cacnb1/Cacnb3/Grk6/Hamp/Hecw2/Jp…	87	Biological Process	1.58351	4 Days
GO:1901983	regulation of protein acetylation	35/3810	88/18112	4.78616e-05	0.00119801	0.00088172	Myocd/Rps6ka5/Ruvbl2/Smarcb1/Dip2a/Kat2b/Sin3a/Tada2b/Terf2ip/Gata2/Prkaa2/Rps6ka4/Setd5/Snca/Zmpste24/Klf15/Dip2b/Wbp2/Nap1l2/Eid1/Hdac6/Xbp1/Mapk3/Pml/Smad4/Thap7/Arid5a/Nfyc/Tgfb1/Glyr1/Brd7/Kat5/Ddx3x/Sirt3/Sdr16c5	35	Biological Process	1.76167	4 Days
GO:0060148	positive regulation of post-transcriptional gene silencing	15/3810	26/18112	4.81841e-05	0.00119801	0.00088172	Ddx5/Myocd/Map2k1/Stat3/Egfr/Xpo5/Ajuba/Tp53/Lin28a/Il6/Pum2/Bmp4/Tgfb1/Pum1/Fmr1	15	Biological Process	2.49723	4 Days
GO:1900370	positive regulation of post-transcriptional gene silencing by RNA	15/3810	26/18112	4.81841e-05	0.00119801	0.00088172	Ddx5/Myocd/Map2k1/Stat3/Egfr/Xpo5/Ajuba/Tp53/Lin28a/Il6/Pum2/Bmp4/Tgfb1/Pum1/Fmr1	15	Biological Process	2.56302	4 Days
GO:0021700	developmental maturation	105/3810	351/18112	4.84556e-05	0.00120019	0.000883329	Gja1/Igf1/Cbfb/Nr4a2/Arcn1/Clcn3/Edn1/Reln/Ret/Defb1/Ythdf2/Bcl2/Cntn2/Cpeb1/G6pd/Hnrnpk/Ywhaz/Sirt2/Npr2/Slc24a4/Cd44/Cspg4/Tfcp2l1/Id2/Nrg2/Slc26a6/Ankrd17/Ano6/Cdkn1a/Dld/Fat4/Hif1a/Ift80/Lhx6/Mastl/Prkar2a/Ptk2b/Rb1/S1pr1/Sez6/Snx10/Sybu/Tal1/Vegfa/Vsx1/Zbtb7a/Bcan/Bloc1s5/Ddit3/Ednra/Gata2/Pparg/Rere/Runx1/Sema4d/Unc13c/Mbtps2/Nlgn1/Picalm/Trpc4ap/Axl/B4galt6/Fem1b/Rab38/Ank3/Anks1a/Catsper2…	105	Biological Process	1.33205	4 Days
GO:0140115	export across plasma membrane	28/3810	65/18112	5.02301e-05	0.00123225	0.00090692	Gja1/Calm1/Slc40a1/Ywhae/Kcnd3/Slc24a4/Abcg2/Ano6/Atp1a2/Atp1b2/Atp4b/Abcc5/Slc29a4/Kcne3/Rgs9/Slc9a1/Ralbp1/Atp2b1/Hamp/Kcnh2/Kcnk5/Slc22a2/Abcc1/Atp2b3/Slc8a3/Slc4a4/Atp1b3/Slc8a1	28	Biological Process	2.04254	4 Days
GO:0071331	cellular response to hexose stimulus	70/3810	215/18112	5.0274e-05	0.00123225	0.00090692	Igf1/Camk2n1/Gclc/Tra2b/Myt1/Bcl2/Sidt2/Fn1/Hnrnpk/Ucp2/Eny2/Cacna1d/Crhr2/Men1/Neurod1/Pde1c/Smarcb1/Tcf7l2/Vcam1/Slc26a6/Epha5/Hif1a/Igf1r/Kcnj11/Ogt/Pde3b/Pla2g6/Rab11b/Sin3a/Slc39a14/Sybu/Tiam1/Lin28a/Nptx1/Pde8b/Prkaa2/Map4k4/Ppp2ca/Cacna1e/Serpine1/Xbp1/Zbtb20/Bad/Ghrhr/Hmgcr/Hmgn3/Irs2/Nadk/Osbp/Rap1a/Smad4/Smarca4/Sri/Adcy5/Mpc2/Pde4c/Th/Serpinf1/Cyp7a1/Aqp4/Pck1/Ppp3ca/Mef2a/Nox4/Gcg/Opr…	70	Biological Process	1.65062	4 Days
GO:0006914	autophagy	132/3810	460/18112	5.05035e-05	0.00123225	0.00090692	Gabarapl2/Map2k1/Calm1/Acer2/Atg16l1/Fyco1/Gramd1a/Mtmr3/Plekhm1/Rb1cc1/Sqstm1/Stat3/Plk2/Trim5/Vps4b/Rraga/Tmem41b/Bcl2/Cltc/Pik3c2a/Usp33/Sirt2/Chmp5/Arfip2/Sec16b/Mapt/Tp53/Ulk2/Bcl2l11/Tecpr1/Usp10/Atg2a/Eif4g2/Hif1a/Pafah1b2/Rab12/Rab33b/Rasip1/Retreg2/RGD1359108/Rragd/Tfeb/Tgfbrap1/Ufc1/Ulk1/Wdfy3/Arl8b/Ddit3/Foxo1/Hsp90aa1/Prkaa2/Smcr8/Snca/Snx18/Stbd1/Trappc8/Ubxn2a/Zmpste24/Adrb2/Mtmr4/T…	132	Biological Process	1.24544	4 Days
GO:0061919	process utilizing autophagic mechanism	132/3810	460/18112	5.05035e-05	0.00123225	0.00090692	Gabarapl2/Map2k1/Calm1/Acer2/Atg16l1/Fyco1/Gramd1a/Mtmr3/Plekhm1/Rb1cc1/Sqstm1/Stat3/Plk2/Trim5/Vps4b/Rraga/Tmem41b/Bcl2/Cltc/Pik3c2a/Usp33/Sirt2/Chmp5/Arfip2/Sec16b/Mapt/Tp53/Ulk2/Bcl2l11/Tecpr1/Usp10/Atg2a/Eif4g2/Hif1a/Pafah1b2/Rab12/Rab33b/Rasip1/Retreg2/RGD1359108/Rragd/Tfeb/Tgfbrap1/Ufc1/Ulk1/Wdfy3/Arl8b/Ddit3/Foxo1/Hsp90aa1/Prkaa2/Smcr8/Snca/Snx18/Stbd1/Trappc8/Ubxn2a/Zmpste24/Adrb2/Mtmr4/T…	132	Biological Process	1.44378	4 Days
GO:0014896	muscle hypertrophy	43/3810	116/18112	5.23022e-05	0.00126787	0.000933137	Igf1/Myocd/Edn1/Twf1/Nr4a3/Igfbp5/Akap6/Notch1/G6pd/Nfatc3/Agtr2/Cav3/Lmna/Nr3c1/Akap13/Camta2/Mtpn/P2rx4/Sorbs2/Tiam1/Trip10/Ece1/Foxo1/Pparg/Camk2d/Klf15/Rgs4/Slc9a1/Smad3/Hamp/Cdk9/Smad4/Gata5/Lmcd1/Rgs2/Adra1a/Ppp3ca/Mef2a/Kdm4a/Gata6/Lep/Ptk2/Errfi1	43	Biological Process	1.60455	4 Days
GO:0043500	muscle adaptation	50/3810	141/18112	5.23512e-05	0.00126787	0.000933137	Igf1/Edn1/Twf1/Nr4a3/Klf4/Igfbp5/Akap6/Notch1/G6pd/Nfatc3/Casq1/Cav3/Lmna/Nr3c1/Ndufs4/Rps6kb1/Camta2/Mtpn/P2rx4/Trip10/Ece1/Foxo1/Nedd4/Pparg/Runx1/Camk2d/Klf15/Mtmr4/Myoz1/Rgs4/Slc9a1/Nol3/Ireb2/Smad3/Hamp/Utrn/Cdk9/Smad4/Gata5/Lmcd1/Psmb9/Rgs2/Adra1a/Ppp3ca/Mef2a/Kdm4a/Gata6/Myod1/Ptk2/Errfi1	50	Biological Process	1.72516	4 Days
GO:0090132	epithelium migration	96/3810	316/18112	5.25946e-05	0.00126906	0.000934017	Igf1/Prkx/Rras/Has2/Dll4/Klf4/Nus1/Plk2/Sp1/Tgfbr1/Rab11a/Angpt2/Rin2/Rreb1/Calca/Notch1/Ets1/Meox2/Pdcd10/Pik3c2a/Tmsb4x/Nfe2l2/Fgf16/Pkn3/Prkd2/Pxn/Gadd45a/Bmpr2/Fat2/Grhl2/Hif1a/Map3k3/P2rx4/Pkn2/Plekhg5/Ptk2b/Vegfa/Vhl/Adipor1/Coro1c/Csnk2b/Cxcl13/Gata2/Hbegf/Plxnd1/Pparg/Sema3a/Zc3h12a/Glul/Ptprr/Sema5a/Atoh8/Map4k4/Dab2ip/Hdac6/Plcg1/Prcp/Ptprm/Rhoj/Serpine1/Synj2bp/Tek/Wnt7a/Anxa1/Coro1b/E…	96	Biological Process	1.40056	4 Days
GO:1903034	regulation of response to wounding	60/3810	178/18112	5.55821e-05	0.00133132	0.00097984	Gja1/Map2k1/Anxa2/Epha4/Klf4/Rreb1/Pdgfra/Rtn4rl1/Serping1/Mylk/Pdgfa/Nfe2l2/Arhgef2/Cd24/Tspan8/Ano6/Fermt2/Igf1r/Ndel1/Rgma/Abcc8/Hbegf/Adrb2/Myoz1/Pros1/Cers2/Ntrk3/Actg1/Smad3/Prkcd/Serpine1/Serpinf2/Sh2b3/Slc12a2/Xbp1/Anxa1/Cask/Fgf2/Git1/Hmgcr/Prdx2/F12/Nrg1/Proc/Scarf1/Tnr/Ddr2/Il10/Ceacam1/Crk/Cntf/Plpp3/Ptn/Cldn1/Cldn19/Tafa5/Enpp4/Foxc2/Ptk2/Atp7a	60	Biological Process	1.51651	4 Days
GO:1904064	positive regulation of cation transmembrane transport	60/3810	178/18112	5.55821e-05	0.00133132	0.00097984	Calm1/Edn1/Drd1/Nedd4l/Pkd2/Slc6a9/Reln/Wnk1/Cxcl11/Akap6/Calcr/G6pd/Lrrc26/Tmsb4x/Cacna1d/Casq1/Dbi/Nlgn3/Prss8/Lrrc55/Ano6/Atp1b2/Dnm2/Kcnj11/Sumo1/Abcc8/Cacnb2/Ednra/Gstm2/Shank3/Snca/Stim2/Adrb2/Cemip/Kcne3/Rgs9/Slc9a1/Akap7/Capn3/Akap9/Rgs7/Trdn/Ank3/Asic2/Cacnb3/Kcnh2/Lrrc52/Plcg1/Stac2/Sri/Vmp1/Bmp4/Ikbkb/Kcnj2/Atp1b3/Cdk5/Oprk1/Plp1/Htt/Hap1	60	Biological Process	1.55513	4 Days
GO:0034755	iron ion transmembrane transport	13/3810	21/18112	5.63494e-05	0.00134478	0.000989741	Slc40a1/Slc6a9/Abcb7/Slc39a14/Abcc5/Iscu/Slc25a28/Hamp/Scara5/Slc39a8/Slc11a2/Mmgt1/Atp7a	13	Biological Process	3.16536	4 Days
GO:0035148	tube formation	61/3810	182/18112	5.8425e-05	0.00138924	0.00102247	Cited2/Pax3/Ret/Lhx2/Notch1/Sema4c/Zic5/Ywhaz/Bcl2l11/Arhgap35/Casp8/Grhl2/Hif1a/Kdm2a/Luzp1/Osr1/Rgma/Sall1/Scrib/Vegfa/Wnt9b/Coq7/Gatad2a/Shank3/Six1/St14/Traf6/Brd2/Lmo4/Mthfd1/Six4/Atoh8/Dlc1/Ipmk/Nfib/Adm/Dab2ip/Deaf1/Irx2/Podxl/Rarg/Spint1/Fgf2/Tgif1/Bmp4/Dvl3/Fuz/Pax8/Tgm2/Tsc1/Vangl2/Irx3/Tgfb1/Brpf1/Sdccag8/Tgfb2/Tmed2/Apaf1/Egf/Fzd6/Ift57	61	Biological Process	1.45162	4 Days
GO:0006919	activation of cysteine-type endopeptidase activity involved in apoptotic process	33/3810	82/18112	5.90697e-05	0.00139908	0.00102971	Hspd1/F3/Acer2/Mapk9/Ret/Eif2ak3/Cycs/Bcl2l11/Aifm1/Casp8/Egln3/Hip1/Ngfr/Pparg/Snca/Diablo/Dlc1/Senp1/Smad3/Casp2/Hip1r/Stat1/Anp32b/Bad/Nlrp1a/Pml/Slc22a2/Bid/Ctsh/Slc11a2/Fam162a/Apaf1/Ift57	33	Biological Process	1.76072	4 Days
GO:0001942	hair follicle development	40/3810	106/18112	5.92666e-05	0.00139908	0.00102971	Sos1/Egfr/Igfbp5/Bcl2/Lhx2/Notch1/Pdgfa/Dbi/Prss8/Alx4/Ngfr/Runx1/Zmpste24/Trpc4ap/Dlx3/Ldb1/Lgr5/Snai1/Tmem79/Dspp/Pum2/Smad4/Dkk4/Fuz/Inhba/Lama5/Vangl2/Smo/Lrp4/Nf1/Sav1/Tgfb2/Zdhhc21/Lgr4/Tp63/Sostdc1/Msx2/Foxe1/Fzd6/Atp7a	40	Biological Process	1.66248	4 Days
GO:0008277	regulation of G protein-coupled receptor signaling pathway	49/3810	138/18112	5.95737e-05	0.00140127	0.00103132	Ywhab/Adcyap1/Edn1/Rgs1/Calca/Calcr/Cntn2/Usp33/Crhr2/Dnm1/Slc24a4/Ly6g6e/Dgkq/Dnm2/Slc39a14/Ece1/Gprasp1/Grk4/Rpgrip1l/Snca/Ada/Adrb2/Apln/Oprm1/Rgs4/Rgs9/Pde10a/Arrb2/Plce1/Rgs7/Adm/Gnai2/Grk6/Klk6/Plcb1/Plek/Ppp1r9b/Bicd1/Git1/Grp/Klk14/Rgs2/Stmn1/Abhd6/Rgs19/Zdhhc3/Ubqln2/Aplp1/Rph3al	49	Biological Process	1.68624	4 Days
GO:0016573	histone acetylation	58/3810	171/18112	6.01455e-05	0.00140965	0.00103748	Myocd/Naa50/Rps6ka5/Ruvbl2/Taf5/Eny2/Mllt1/Smarcb1/Brd1/Chd5/Clock/Ing5/Kat2b/Msl2/Naa60/Ogt/Pole3/Sin3a/Tada2b/Atxn7l3/Gata2/Irf4/Rps6ka4/Setd5/Snca/Zmpste24/Zzz3/Kansl2/Kat6a/Wbp2/Epc1/Ldb1/Nap1l2/Eid1/Jade2/Gtf2b/Mapk3/Ncoa1/Smad4/Smarca4/Ruvbl1/Thap7/Arid5a/Dr1/Kat8/Nfyc/Tgfb1/Brpf1/Glyr1/Supt3h/Taf9/Brd7/Kat5/Yeats4/Brd4/Mllt3/Myod1/Sdr16c5	58	Biological Process	1.61954	4 Days
GO:0051099	positive regulation of binding	66/3810	201/18112	6.08425e-05	0.00142089	0.00104576	Igf1/Cald1/Mapre3/Myocd/Anxa2/Calm1/Bdnf/Epha4/Klf4/Plk2/Eif2ak3/Rapgef2/Pacs1/Usp33/Sirt2/Med25/Men1/Neurod1/Tcf7l2/Add1/Ebf2/Aktip/Arhgef7/Bambi/Hmbox1/Kat2b/Lamtor5/Mapre1/Pou4f2/Rb1/Spag8/Tiam1/Irf4/Plxnd1/Pparg/Traf6/Wnt3a/Zfp618/Fam220a/Hipk2/Larp6/Eif2s1/Ppp2cb/Plcl2/Ppp2ca/Hip1r/Trim6/Cdk9/Gtf2b/Smarca4/Bmp4/Lfng/Csf3/Flot1/Stmn1/Tgfb1/Ncbp1/Tgfb2/Cdk5/Egf/Gcg/Nvl/Mbd2/Brd4/Myod1/Fmr1	66	Biological Process	1.64902	4 Days
GO:0030282	bone mineralization	47/3810	131/18112	6.2217e-05	0.00144782	0.00106558	Gja1/Igf1/Pla2g4a/Mmp13/Eif2ak3/Lox/Dmp1/Tcf7l2/Ano6/Bmpr2/Hif1a/Ift80/Nell1/Osr1/Ptk2b/S1pr1/Snx10/Tmem38b/Acvr2a/Zmpste24/Adrb2/Asgr2/Fgr/Slc24a3/Smad3/Alpl/Atp2b1/Axin2/Tgfb3/Mtss1/Bmp4/Cer1/Fzd9/Icmt/Ifitm5/Ddr2/Bcor/Tgfb1/Pth/Ptn/Atraid/Lgr4/Slc8a1/Ccn1/Fam20c/Pkdcc/Lep	47	Biological Process	1.56398	4 Days
GO:0061333	renal tubule morphogenesis	35/3810	89/18112	6.30714e-05	0.0014625	0.00107638	Pkd2/Ctnnbip1/Bcl2/Agtr2/Cd44/Fat4/Kif26b/Osr1/Sall1/Vegfa/Wnt9b/Six1/Six2/Six4/Irx2/Lgr5/Lzts2/Pgf/Wnt1/Dspp/Fgf2/Mtss1/Pbx1/Smad4/Bmp4/Ilk/Lama5/Pax8/Tacstd2/Irx3/Smo/Tgfb1/Lgr4/Maged1/Col4a1	35	Biological Process	1.75208	4 Days
GO:0099084	postsynaptic specialization organization	24/3810	53/18112	6.47974e-05	0.00149721	0.00110193	Reln/Dgkz/Grid2/Nlgn3/Cript/Dbn1/Lrrc4b/Ptprd/Nptx1/Shank3/Nlgn1/Nptxr/Ntrk3/Cdh2/Dlgap1/Cntnap1/Mpp2/Nrxn2/Ntng2/Dlg4/Git1/LRRTM1/Lrrtm2/Gap43	24	Biological Process	2.33128	4 Days
GO:1904950	negative regulation of establishment of protein localization	53/3810	153/18112	6.52836e-05	0.00150313	0.00110629	Irs1/Insig1/Mdfic/Pkia/Cabp1/Rhbdf2/Terf1/Ucp2/Eny2/Mapt/Crhr2/Pde1c/Coro2b/Kcnj11/Nr1h3/Ogt/Pde3b/Sumo1/Abcc8/Pde8b/Rab11fip1/Oprm1/Hnf4a/Nol3/Psmd9/Rangap1/Fbn1/Inhbb/Map4k4/Ppp2ca/Srebf1/Ei24/Syt4/Anxa1/Bag4/Cd200/Hmgcr/Ndfip2/Pfkl/Derl3/Os9/Pde4c/Gopc/Lypla1/Nf1/Ppp3ca/Sytl4/Cdk5/Ptpn11/Csk/Pkdcc/Vsnl1/Ccn3	53	Biological Process	1.70038	4 Days
GO:0043502	regulation of muscle adaptation	41/3810	110/18112	6.69048e-05	0.00153505	0.00112978	Igf1/Edn1/Twf1/Nr4a3/Klf4/Igfbp5/Akap6/Notch1/G6pd/Casq1/Cav3/Lmna/Nr3c1/Ndufs4/Rps6kb1/Mtpn/P2rx4/Trip10/Ece1/Foxo1/Nedd4/Pparg/Runx1/Camk2d/Mtmr4/Rgs4/Slc9a1/Nol3/Smad3/Hamp/Utrn/Cdk9/Smad4/Gata5/Lmcd1/Rgs2/Adra1a/Ppp3ca/Mef2a/Ptk2/Errfi1	41	Biological Process	1.60168	4 Days
GO:0071333	cellular response to glucose stimulus	69/3810	213/18112	6.76051e-05	0.0015457	0.00113762	Igf1/Camk2n1/Gclc/Tra2b/Myt1/Bcl2/Sidt2/Fn1/Hnrnpk/Ucp2/Eny2/Cacna1d/Crhr2/Men1/Neurod1/Pde1c/Smarcb1/Tcf7l2/Vcam1/Epha5/Hif1a/Igf1r/Kcnj11/Ogt/Pde3b/Pla2g6/Rab11b/Sin3a/Slc39a14/Sybu/Tiam1/Lin28a/Nptx1/Pde8b/Prkaa2/Map4k4/Ppp2ca/Cacna1e/Serpine1/Xbp1/Zbtb20/Bad/Ghrhr/Hmgcr/Hmgn3/Irs2/Nadk/Osbp/Rap1a/Smad4/Smarca4/Sri/Adcy5/Mpc2/Pde4c/Th/Serpinf1/Cyp7a1/Aqp4/Pck1/Ppp3ca/Mef2a/Nox4/Gcg/Oprk1/Selen…	69	Biological Process	1.44094	4 Days
GO:0010631	epithelial cell migration	95/3810	314/18112	6.8103e-05	0.00155166	0.001142	Igf1/Prkx/Rras/Has2/Dll4/Klf4/Nus1/Plk2/Sp1/Tgfbr1/Rab11a/Angpt2/Rin2/Rreb1/Calca/Notch1/Ets1/Meox2/Pdcd10/Pik3c2a/Tmsb4x/Nfe2l2/Fgf16/Pkn3/Prkd2/Pxn/Gadd45a/Bmpr2/Fat2/Hif1a/Map3k3/P2rx4/Pkn2/Plekhg5/Ptk2b/Vegfa/Vhl/Adipor1/Coro1c/Csnk2b/Cxcl13/Gata2/Hbegf/Plxnd1/Pparg/Sema3a/Zc3h12a/Glul/Ptprr/Sema5a/Atoh8/Map4k4/Dab2ip/Hdac6/Plcg1/Prcp/Ptprm/Rhoj/Serpine1/Synj2bp/Tek/Wnt7a/Anxa1/Coro1b/Epha2/F…	95	Biological Process	1.34066	4 Days
GO:1901214	regulation of neuron death	118/3810	406/18112	6.87063e-05	0.00155997	0.00114812	Hspd1/Igf1/Nr4a2/Gclc/Bdnf/Btbd10/Il6st/Map3k12/Nr4a3/Stat3/Set/Vps35/Bcl2/Itsn1/G6pd/Sod1/Grid2/Mapt/Cdc34/Ddit4/Nr3c1/Tp53/Bcl2l11/Trim2/Tmem259/Aifm1/Casp6/Casp8/Csf1/Egln3/Hdgf/Hif1a/Map3k11/Oxr1/Ptk2b/Slc30a10/Sorl1/Tox3/Vegfa/Btg2/Ddit3/En1/En2/Hyou1/Ngfr/Six1/Slc7a11/Snca/Wnt3a/Hipk2/Itgam/Ntf4/Pak3/Picalm/Sod2/Ap2b1/Axl/Eif2s1/Npy/Six4/Arrb2/Ephb1/Nupr1/Ralbp1/Agap2/Alkbh1/Amigo2/Casp2/Ga…	118	Biological Process	1.39485	4 Days
GO:0051402	neuron apoptotic process	98/3810	326/18112	6.92464e-05	0.00156679	0.00115314	Hspd1/Nr4a2/Gclc/Bdnf/Zfp110/Il6st/Map3k12/Nr4a3/Tnfrsf21/Set/Bcl2/Itsn1/G6pd/Sod1/Grid2/Cdc34/Max/Nr3c1/Tp53/Bcl2l11/Trim2/Aifm1/Casp6/Egln3/Fadd/Hdgf/Hif1a/Map3k11/Oxr1/Ptk2b/Rb1/Slc30a10/Tox3/Usp53/Vegfa/Btg2/Ddit3/En1/En2/Hyou1/Ngfr/Six1/Snca/Diablo/Hipk2/Itgam/Ntf4/Pak3/Sod2/Axl/Cit/Six4/Arrb2/Hspa5/Nupr1/Ralbp1/Agap2/Akt2/Alkbh1/Amigo2/Casp2/Gabrb2/Grm7/Pcp4/Tgfb3/Fpr2/Nlrp1a/Nqo2/Ntrk2/Prd…	98	Biological Process	1.45748	4 Days
GO:0008088	axo-dendritic transport	34/3810	86/18112	7.03879e-05	0.00158713	0.00116811	Hnrnpu/Map1a/Stau1/Kif5a/Wasf1/Rab21/Bloc1s2/Bsn/Sod1/Mapt/Hif1a/Kif3b/Ndel1/Sybu/Arl8b/Bloc1s5/Borcs5/Ap3s1/Flot2/Hdac6/Pafah1b1/Ap3d1/Fez1/Sfpq/Trak2/Kif17/Trim46/Uchl1/Map2/Armcx3/Fbxw11/Htt/Hap1/Fmr1	34	Biological Process	1.74576	4 Days
GO:0045807	positive regulation of endocytosis	46/3810	128/18112	7.07217e-05	0.00158917	0.00116961	Anxa2/Ldlrap1/Nedd4l/Rab21/Dcx/Itsn1/Hnrnpk/Cav3/Dnm1/Add1/Tf/Ano6/Dnm2/Tsg101/Vegfa/Gata2/Hip1/Insr/Pard3/Pparg/Snca/Wnt3a/Apln/Atad1/Nlgn1/Picalm/Ap2b1/Axl/Syk/Arrb2/Cd151/Dll1/Hamp/Serpine1/Synj2bp/Ap2a1/Bicd1/Ccl21/Bin1/Flot1/Ppp3ca/Egf/Rab31/Ap2m1/Fmr1/Synj1	46	Biological Process	1.58665	4 Days
GO:1901379	regulation of potassium ion transmembrane transport	36/3810	93/18112	7.36196e-05	0.00164862	0.00121337	Snx27/Nedd4l/Wnk1/Akap6/Vamp2/Lrrc26/Ywhae/Cacna1d/Cav3/Lrrc55/Ano6/Atp1b2/Dnm2/Kcnab2/Sumo1/Abcc8/Kcnab1/Nedd4/Neto1/Stk39/Kcne3/Rgs4/Akap7/Akap9/Rgs7/Ank3/Kcnh2/Lrrc52/Oxsr1/Neto2/Kcnj2/Bin1/Crbn/Kcnab3/Atp1b3/Oprk1	36	Biological Process	1.95478	4 Days
GO:0045744	negative regulation of G protein-coupled receptor signaling pathway	27/3810	63/18112	7.57578e-05	0.00169072	0.00124435	Ywhab/Calca/Crhr2/Dnm1/Ly6g6e/Dnm2/Gprasp1/Grk4/Rpgrip1l/Snca/Ada/Adrb2/Apln/Oprm1/Rgs4/Arrb2/Adm/Gnai2/Grk6/Plek/Bicd1/Klk14/Rgs2/Stmn1/Ubqln2/Aplp1/Rph3al	27	Biological Process	2.00236	4 Days
GO:0031330	negative regulation of cellular catabolic process	81/3810	260/18112	7.68986e-05	0.00171034	0.00125879	Gabarapl2/Anxa2/Hnrnpu/Map1a/Epha4/Stat3/Aqp11/Vps35/Rraga/Larp4b/Mfsd2a/Bcl2/Phax/Srsf1/Sirt2/Hnrnpab/Usp14/Apoc1/Dbi/Igf2bp1/Tp53/Pkp3/Cnr1/E2f1/Eif4g2/Elavl4/Furin/Nell1/Ogt/Psmf1/Ptpn3/Rasip1/Sorl1/Styx/Vegfa/Eif3h/Smcr8/Snca/Tlk2/Uchl5/Vip/Apobec1/Camlg/Eif4enif1/Hipk2/Rbm24/Tardbp/Acacb/Csde1/Nupr1/Senp1/Tbc1d14/Tirap/Zcchc17/Anks1a/Axin2/Dab2ip/Nampt/Ptpn22/Rnf41/Wnt1/Ehmt2/Fez1/Hnrnpc/Pml…	81	Biological Process	1.39864	4 Days
GO:0070371	ERK1 and ERK2 cascade	105/3810	355/18112	7.97307e-05	0.00176732	0.00130073	Igf1/Adcyap1/Dusp6/Map2k1/Rras/Edn1/Epha4/Map3k12/Egfr/Klf4/Akap12/Grb10/Rapgef2/Calcr/Htr2c/Notch1/Pdgfra/Fn1/Frs2/Pdgfa/Ywhaz/Zfp36l2/Mapk1/Pla2g5/Ccl20/Arhgef2/Crhr2/Dusp26/Prkd2/Cd44/Tf/Ffar4/Cxcl12/Dnajc27/Fermt2/Nptn/Ptk2b/Slc30a10/Spry4/Styx/Tiam1/Vegfa/Ece1/Ednra/Spry2/Zdhhc17/Zfp36l1/Camk2d/Oprm1/Shc1/Notch2/Npy/Ptprr/Rap1b/Syk/Arrb2/Ephb1/Mturn/Tirap/Csf1r/Dab2ip/Gnai2/Iqgap3/Ptpn22/Ser…	105	Biological Process	1.32196	4 Days
GO:0032410	negative regulation of transporter activity	35/3810	90/18112	8.25286e-05	0.00182316	0.00134182	Snx27/Calm1/Nedd4l/Pkd2/Slc6a9/Cabp1/Cttnbp2nl/Ywhae/Cav3/Atp1a2/LOC691807/Osr1/Sumo1/Gstm2/Insr/Kcnab1/Nedd4/Ppif/Snca/Stk39/Camk2d/Kcne3/Ppp2ca/Ank3/Cacnb3/Grk6/Hamp/Hecw2/Oxsr1/Ndfip2/Sri/Crbn/Gopc/Rem1/Fmr1	35	Biological Process	2.00043	4 Days
GO:0035249	synaptic transmission, glutamatergic	43/3810	118/18112	8.29923e-05	0.00182723	0.00134482	Adcyap1/Clcn3/Drd1/Egfr/Reln/Dgkz/Grid2/Grik4/Nlgn3/Cnr1/Pla2g6/Ptk2b/Tshz3/Dcdc2/Gria4/Grin2d/Grm2/Ngfr/Shank3/Unc13c/Adrb2/Atad1/Nlgn1/Glul/Grid1/Grik1/Grik3/Cdh2/Gria2/Grm7/Hdac6/Napa/Syt1/Ntrk2/Slc17a6/Homer1/Tnr/Nf1/Cdk5/Iqsec2/Grm6/Cckbr/Plppr4	43	Biological Process	1.8172	4 Days
GO:0051608	histamine transport	12/3810	19/18112	8.3284e-05	0.0018275	0.00134502	Adcyap1/Edn1/Ywhaz/Ednra/Slc29a4/Ada/Adora3/Snx4/Slc22a2/Csf2/Lyn/Cckbr	12	Biological Process	2.86869	4 Days
GO:0032970	regulation of actin filament-based process	120/3810	416/18112	8.52507e-05	0.0018644	0.00137217	Abracl/Gmfb/Edn1/Twf1/Lima1/Limk1/Rhoc/Ssh2/Wasf1/Tgfbr1/Add3/Akap6/Fam107a/Ppfia1/Kank4/Tmsb4x/Arfip2/Cav3/Cd47/Pxn/Add1/Rhod/Tmsb10/Akap13/Arap1/Arhgap35/Arhgef10/Atp1a2/Coro2b/Dbn1/Epha5/Fermt2/Fgf13/Frmd6/Mtpn/Ptk2b/RGD1359108/Rhobtb1/S1pr1/Sumo1/Taok2/Ttc8/Wdr1/Capza1/Grb2/Hcn4/Pard3/Rnd3/Shank3/Camk2d/Capza2/Gpr65/Pak3/Rgs4/Rhobtb2/Ccdc88a/Cit/Notch2/Ntrk3/Sema5a/Tpm1/Actg1/Akap9/Arpc5/Capz…	120	Biological Process	1.41911	4 Days
GO:0010675	regulation of cellular carbohydrate metabolic process	58/3810	173/18112	8.68469e-05	0.00189297	0.00139321	Igf1/Irs1/Ppp1r3b/Stat3/Grb10/Pfkfb2/Nln/Ddit4/Nr3c1/Tcf7l2/Tp53/Dgkq/Fbp1/Hif1a/Kat2b/Ogt/Pgp/Ptk2b/Slc35b4/Adipor1/Foxo1/Insr/Ncor1/Sirt6/Snca/Zmpste24/Cd244/Epm2aip1/Fgl1/Hnf4a/Acacb/Hsd11b1/Nupr1/Akt2/Igfbp3/Khk/Plek/Pomc/Serpina12/Soga1/Bad/Dgat2/Git1/Il6/Irs2/Pgam1/Slc4a1/Mlycd/Phlda2/Ptpn2/Slc25a12/Ppp4r3a/Pth/Ppp1cb/Gcg/Ppp1r3c/Lep/Sik1	58	Biological Process	1.5332	4 Days
GO:0021695	cerebellar cortex development	29/3810	70/18112	8.76942e-05	0.00189878	0.00139748	Map2k1/Arcn1/Nav2/Grid2/Agtr2/Naglu/B4galt2/Mtpn/Sez6/Ulk1/Usp9x/Foxp2/Myh10/Rere/Clp1/Skor2/Atxn2/Hspa5/Ldb1/Dixdc1/Dll1/Sptbn2/Wnt7a/Trnp1/Smo/Cdk5/Ptpn11/Slc25a46/Atp7a	29	Biological Process	2.08293	4 Days
GO:0048286	lung alveolus development	29/3810	70/18112	8.76942e-05	0.00189878	0.00139748	Igf1/Myocd/Igfbp5/Pdgfa/Tmtc3/Bmpr2/Cic/Dbn1/Nkiras1/Tmem38b/Vegfa/Foxp2/Man2a1/Slc7a11/Stra6/Ada/Hs6st1/Sox2/Stk40/Tgfb3/Bmp4/Pdpn/Pgr/Tgfb1/Gata6/Pkdcc/Atxn1/Atp7a/Errfi1	29	Biological Process	2.13136	4 Days
GO:1903828	negative regulation of protein localization	73/3810	230/18112	8.84955e-05	0.00190981	0.0014056	Irs1/Abhd17b/Insig1/Mdfic/Map1a/Nedd4l/Pkia/Cabp1/Rhbdf2/Terf1/Vps35/Abhd17c/Ppfia1/Cltc/Btf3/Ucp2/Eny2/Mapt/Crhr2/Pde1c/Coro2b/Kcnj11/Nr1h3/Ogt/Pde3b/Sin3a/Sumo1/Abcc8/Pde8b/Rab11fip1/Oprm1/Picalm/Hnf4a/Nol3/Psmd9/Rangap1/Fbn1/Inhbb/Map4k4/Ppp2ca/Srebf1/Ei24/Lzts2/Ppp2r5a/Syt4/Anxa1/Bag4/Cd200/Dclk1/Hmgcr/Ndfip2/Pfkl/Abi3/Derl3/Fzd9/Os9/Pde4c/Tgfb1/Gopc/Lypla1/Nf1/Ppp3ca/Sytl4/Cdk5/Maged1/Ptpn11…	73	Biological Process	1.55177	4 Days
GO:0006475	internal protein amino acid acetylation	59/3810	177/18112	9.10345e-05	0.00195172	0.00143644	Myocd/Naa50/Rps6ka5/Ruvbl2/Taf5/Eny2/Mllt1/Smarcb1/Brd1/Chd5/Clock/Ing5/Kat2b/Msl2/Naa60/Ogt/Pole3/Sin3a/Tada2b/Atxn7l3/Gata2/Irf4/Rps6ka4/Setd5/Snca/Zmpste24/Zzz3/Kansl2/Kat6a/Wbp2/Epc1/Ldb1/Nap1l2/Eid1/Jade2/Gtf2b/Mapk3/Ncoa1/Smad4/Smarca4/Por/Ruvbl1/Thap7/Arid5a/Dr1/Kat8/Nfyc/Tgfb1/Brpf1/Glyr1/Supt3h/Taf9/Brd7/Kat5/Yeats4/Brd4/Mllt3/Myod1/Sdr16c5	59	Biological Process	1.7402	4 Days
GO:0018393	internal peptidyl-lysine acetylation	59/3810	177/18112	9.10345e-05	0.00195172	0.00143644	Myocd/Naa50/Rps6ka5/Ruvbl2/Taf5/Eny2/Mllt1/Smarcb1/Brd1/Chd5/Clock/Ing5/Kat2b/Msl2/Naa60/Ogt/Pole3/Sin3a/Tada2b/Atxn7l3/Gata2/Irf4/Rps6ka4/Setd5/Snca/Zmpste24/Zzz3/Kansl2/Kat6a/Wbp2/Epc1/Ldb1/Nap1l2/Eid1/Jade2/Gtf2b/Mapk3/Ncoa1/Smad4/Smarca4/Por/Ruvbl1/Thap7/Arid5a/Dr1/Kat8/Nfyc/Tgfb1/Brpf1/Glyr1/Supt3h/Taf9/Brd7/Kat5/Yeats4/Brd4/Mllt3/Myod1/Sdr16c5	59	Biological Process	1.7372	4 Days
GO:1903522	regulation of blood circulation	85/3810	277/18112	9.35879e-05	0.00199796	0.00147048	Gja1/Map2k1/Calm1/Edn1/Drd1/Smad7/Tbxas1/Egfr/Add3/Akap6/Calca/Htr2c/Gch1/Pmch/Agtr2/Cacna1d/Cav3/Crhr2/Kcnd3/Ptger2/Smtn/Adm2/Cxadr/Tnni3k/Atp1a2/Bmpr2/Dock4/Fgf13/Hif1a/P2rx4/Sumo1/Tmem38b/Cacnb2/Dusp5/Ednra/Hbegf/Hcn4/Hsp90aa1/Rbfox2/Zmpste24/Ada/Adrb2/Apln/Camk2d/Kcne3/Rgs4/Sema3a/Shc1/Slc9a1/Tmem161b/Zc3h12a/Tpm1/Adra2c/Akap9/Srebf1/Trdn/Trpv1/Adm/Asic2/Atp2b1/Cacna1e/Kcnh2/Per2/Smtnl2/Hmgcr…	85	Biological Process	1.42666	4 Days
GO:0051047	positive regulation of secretion	122/3810	425/18112	9.39606e-05	0.00199796	0.00147048	Gja1/Igf1/Camk2n1/Irs1/Sec24a/Acsl4/Adcyap1/Edn1/Pla2g4a/Serp1/Mapk9/Nkx6-1/Egfr/Mmp13/Pfkm/Slc6a1/Vps4b/Vps35/Pfkfb2/Htr2c/Itsn1/Golph3/Agtr2/Cacna1d/Crhr2/Nr3c1/Tcf7l2/Ffar4/Arhgef7/Cnr1/Cxcl12/Dpysl2/Galr1/Hif1a/Pla2g6/Ppia/Rapgef4/Sybu/Tsg101/Acvr2a/Cacnb2/Gata2/Kiss1/Myh10/Pparg/Runx1/Snap25/Snca/Vip/Adora3/Apln/Fgr/Itgam/Nlgn1/Prl6a1/Prl8a5/Rab9a/Syt7/Glul/Grik1/Npy/Psmd9/Rab2b/Rbp4/Syk/Tar…	122	Biological Process	1.35685	4 Days
GO:1903800	positive regulation of production of miRNAs involved in gene silencing by miRNA	9/3810	12/18112	9.4108e-05	0.00199796	0.00147048	Ddx5/Myocd/Map2k1/Egfr/Tp53/Lin28a/Il6/Bmp4/Tgfb1	9	Biological Process	3.79321	4 Days
GO:0071456	cellular response to hypoxia	61/3810	185/18112	9.91936e-05	0.00209912	0.00154493	Vldlr/Myocd/Map2k1/Cited2/Edn1/Drd1/Epha4/Kcnk2/Mief1/Vasn/Bcl2/Notch1/Ajuba/Cpeb1/Higd1a/Sirt2/Nfe2l2/Aqp3/Lmna/Tp53/E2f1/Egln3/Hif1a/Ogt/Slc2a4/Vegfa/Vhl/Hyou1/Npepps/Pparg/Zfp36l1/Adrb2/Slc9a1/Gnb1/Hnf4a/Nol3/Stub1/Hif1an/Ireb2/Itpr2/B3gat1/Bdkrb2/Ndrg1/Palld/Serpine1/Ucn2/Bad/Slc8a3/Ddr2/Slc11a2/Fam162a/Pck1/Plk3/Ptn/Ccna2/Pik3cb/Stc1/Gata6/Slc8a1/Suv39h1l1/Atp7a	61	Biological Process	1.59261	4 Days
GO:1990778	protein localization to cell periphery	110/3810	377/18112	0.000100312	0.00211593	0.0015573	Snx27/Map2k1/Anxa2/Fcho2/Ldlrap1/Sqstm1/Egfr/Rab11a/Vps35/Rapgef2/Pacs1/Ppfia1/Vamp2/Cltc/Gripap1/Lgi1/Golph3/Cav3/Exoc4/Ptpn9/Arl13a/Golga7/Rap2a/Pkp3/Cplx1/Epb41l3/Fgf13/Gpr158/Ift80/Kcnj11/Kif13a/Rab10/Rab12/Rabep1/Rapgef4/Scrib/Ttc8/Adcy6/Agr2/Ank1/Cacnb2/Efr3a/Nptx1/Snap25/Wnt3a/Bbs2/C2cd5/Camk2d/Epb41l2/Picalm/Ccdc88a/Gak/Gpc4/Nptxr/Rer1/Cdh2/Myl12a/Tspan5/Akt2/Ank3/Cacnb3/Flot2/Pip5k1a/Ppp…	110	Biological Process	1.31803	4 Days
GO:0098656	anion transmembrane transport	80/3810	258/18112	0.00010101	0.0021238	0.0015631	Gja1/Slc7a3/Clcn3/Slc6a9/Slc6a1/Slc7a8/Slc38a3/Lrrc8d/Gabrd/Slc24a4/Slc25a2/Slc22a6/Slc26a6/Ano6/Glra2/Slc24a2/Slc25a42/Slc26a2/Slc35b4/Slc4a7/Slc6a5/Vdac2/Abcc5/Ano7/Emb/Slc7a11/Xpr1/Rgs4/Slc25a30/Slc35b3/Slc9a1/Grik1/Slc9a8/LOC292543/Slc24a3/Slc25a14/Slc38a9/Slc4a10/Gabrb2/Grk6/Per2/Prkcd/Slc12a2/Slc15a4/Slc9a7/Ano4/Arg2/Lrrc8a/Sfxn2/Slc16a3/Slc17a6/Slc22a2/Slc25a1/Slc25a5/Slc35d3/Slc4a1/Abcc1/…	80	Biological Process	1.34523	4 Days
GO:0030099	myeloid cell differentiation	125/3810	438/18112	0.000102291	0.00214385	0.00157785	Paf1/Prkx/Cbfb/Tmem178a/Tnfrsf11b/Anxa2/Cited2/Pknox1/Stat3/Mapk14/Sp1/Ctnnbip1/Fli1/Lox/Bcl6/Calca/Calcr/Jag1/Kitlg/Ets1/G6pd/Inpp4b/Add1/Tf/Id2/Arid4a/Brd1/Camk4/Casp8/Chuk/Csf1/Fadd/Hif1a/Hmgb3/Pou4f2/Ptk2b/Rb1/Snx10/Tal1/Tob2/Vegfa/Wdr1/Zbtb7a/Zfp385a/Acvr2a/Ank1/Gata2/Irf4/Meis2/Ncor1/Pparg/Rbfox2/Runx1/Smad5/Traf6/Zfp36l1/Acin1/Heph/Itgam/Kat6a/Notch2/Cdc73/Cnot4/Dcstamp/Fbn1/Ireb2/Itpkb/Ld…	125	Biological Process	1.34758	4 Days
GO:0046326	positive regulation of glucose import	22/3810	48/18112	0.000103725	0.00216194	0.00159117	Igf1/Irs1/Mapk14/Nfe2l2/Repin1/Pou4f2/Rnasel/Insr/C2cd5/Klf15/Akt2/Prkcd/Crebl2/Irs2/Prkci/Rap1a/Rasa1/Pth/Mef2a/Ptpn11/Opn3/Rhoq	22	Biological Process	2.12115	4 Days
GO:0090257	regulation of muscle system process	82/3810	266/18112	0.000103816	0.00216194	0.00159117	Igf1/Neurog1/Myocd/Map2k1/Calm1/Edn1/Twf1/Nr4a3/Smad7/Klf4/Igfbp5/Akap6/Calca/Notch1/G6pd/Sod1/Casq1/Cav3/Lmna/Nr3c1/Smtn/Ndufs4/Rps6kb1/Tnni3k/Atp1a2/Dbn1/Dock4/Fgf13/Mtpn/P2rx4/Sumo1/Tmem38b/Trip10/Abcc8/Ece1/Foxo1/Hcn4/Hsp90aa1/Nedd4/Pparg/Runx1/Ada/Adrb2/Calcrl/Camk2d/Mtmr4/Rgs4/Shc1/Slc9a1/Zc3h12a/Nol3/Adra2c/Akap9/Smad3/Atp2b1/Hamp/Utrn/Arg2/Bscl2/Cdk9/Nppc/Ptgs1/Smad4/Sri/Gata5/Kcnj2/Lmcd1…	82	Biological Process	1.46792	4 Days
GO:1902893	regulation of miRNA transcription	27/3810	64/18112	0.000104982	0.00217929	0.00160393	Klf5/Stat3/Zfp512b/Klf4/Tgfbr1/Ets1/Nfatc3/Nr3c1/Tp53/Hif1a/Smad6/Gata2/Ngfr/Pparg/Apln/Atoh8/Nfib/Smad3/Srebf1/Smad4/Smarca4/Bmp4/Il10/Tgfb1/Tgfb2/Gata6/Srebf2	27	Biological Process	2.13787	4 Days
GO:0043255	regulation of carbohydrate biosynthetic process	41/3810	112/18112	0.000106826	0.00221056	0.00162695	Igf1/Irs1/Has2/Ppp1r3b/Grb10/Cltc/Nln/Nr3c1/Tcf7l2/Dgkq/Fbp1/Hif1a/Kat2b/Ogt/Pgp/Ptk2b/Slc35b4/Foxo1/Insr/Snca/Cd244/Epm2aip1/Hnf4a/Akt2/Plek/Serpina12/Soga1/Ap2a1/Dgat2/Il6/Irs2/Ptpn2/Ppp4r3a/Tgfb1/Pth/Egf/Ppp1cb/Gcg/Ppp1r3c/Lep/Sik1	41	Biological Process	1.89798	4 Days
GO:0045445	myoblast differentiation	37/3810	98/18112	0.000108894	0.00224623	0.0016532	Igf1/Ddx5/Nr2c2/Myocd/Mapk14/Notch1/Mkx/Tcf7l2/Kcnab2/Pitx1/Rb1/Akirin1/Ddit3/Kcnab1/Zfp36l1/Neu2/Capn3/Nol3/Hif1an/Ddx17/Dll1/Flot2/Igfbp3/Plcb1/Hmgcr/Lrrc8a/Sra1/Bmp4/Ilk/Maml1/Nrg1/Boc/Tgfb1/Cast/Btg1/Sostdc1/Myod1	37	Biological Process	1.80651	4 Days
GO:0043491	protein kinase B signaling	69/3810	216/18112	0.000109355	0.00224865	0.00165498	Igf1/F3/Irs1/Rras/Egfr/Klf4/Ret/Tgfbr1/Igfbp5/Lox/Calcr/Itsn1/Pdgfa/Sirt2/Cav3/Inpp4b/Tcf7l2/Rps6kb1/Cxcl12/Fermt2/Igf1r/P2rx4/Vegfa/Bank1/Ddit3/Grm2/Hbegf/Hsp90aa1/Insr/Lin28a/Ngfr/Spry2/Zfp36l1/Axl/Ntrk3/Sema5a/Arrb2/Fam110c/Ppp2ca/Akt2/Mtdh/Rnf41/Sh2b3/Tek/Xbp1/Bag4/Epha2/Fgf2/Fpr2/Il6/Ntrk2/Plekha1/Ccl21/Cd40/Csf2/Ilk/Nrg1/Pik3c2b/Rcn3/Csf3/Tgfb1/Plk3/Egf/Lmbrd1/Nox4/Pik3cb/Them4/Lep/Ptk2	69	Biological Process	1.64762	4 Days
GO:2001014	regulation of skeletal muscle cell differentiation	13/3810	22/18112	0.000111193	0.00227837	0.00167686	Ddx5/Myocd/Nln/Tbx1/Cyp26b1/Rbfox1/Akirin1/Six1/Capn3/Rbm24/Six4/Ephb1/Ddx17	13	Biological Process	3.06536	4 Days
GO:0042391	regulation of membrane potential	137/3810	488/18112	0.000111497	0.00227837	0.00167686	Gja1/Adcyap1/Calm1/Edn1/Gclc/Gria3/Bdnf/Drd1/Nedd4l/Kcnk10/Kcnk2/Reln/Tmem25/Rims1/Akap6/Bcl2/Sod1/Ucp2/Grid2/Mapt/Ywhae/Cacna1d/Cav3/Chrna4/Gabrd/Gna11/Grik4/Kcnd3/Nlgn3/Slc24a4/Hebp2/Rims2/Cxadr/Hnrnpa1/Ndufs4/Atp1b2/Cnr1/Dbn1/Dld/Fgf13/Glra2/Grin3a/Kcnab2/Kcnj11/P2rx4/Ptk2b/Ptpn3/Rapgef4/Scn1a/Sez6/Slc25a36/Sumo1/Usp53/Wdr1/Cacnb2/Dcdc2/Gria4/Grin2d/Hcn4/Kcnk1/Nedd4/Neto1/Ngfr/Shank3/Snca/Zmps…	137	Biological Process	1.45638	4 Days
GO:0071900	regulation of protein serine/threonine kinase activity	109/3810	374/18112	0.000113085	0.00230362	0.00169544	Igf1/Mapre3/Myocd/Ccne2/Map2k1/Edn1/Ccng2/Dazap2/Epha4/Map3k12/Pkd2/Pkia/Sos1/Egfr/Gab1/Ccnl1/Rapgef2/Akap6/Kitlg/Ajuba/Higd1a/Pdcd10/Pdgfa/Cav3/Men1/Cd24/Cdk12/Gadd45a/Akap13/Bmpr2/Ccnd1/Ccnj/Ccnt2/Cdkn1a/Cks1b/Fermt2/Kat2b/Magi3/Map3k11/Mastl/Prkar2a/Ptk2b/Rasip1/Rb1/Sorl1/Spry4/Stk38/Tiam1/Tsg101/Vegfa/Axin1/Cab39/Ccng1/Ccnk/Insr/Pparg/Snca/Spry2/Traf6/Adrb2/Cdk5rap1/Cemip/Ntrk3/Syk/Cab39l/Ppp…	109	Biological Process	1.5178	4 Days
GO:0060249	anatomical structure homeostasis	105/3810	358/18112	0.000114428	0.0023179	0.00170595	Col11a2/Tnfrsf11b/Aldoa/Clcn3/Map1a/Pla2g4a/Plekhm1/Egfr/Pfkm/Lox/Mfsd2a/Bcl2/Calca/Notch1/Sod1/Bbs12/Cacna1d/Cav3/Neurod1/Slc2a1/Add1/Tf/Cxadr/Atp1b2/Cnr1/Csf1/Hif1a/Mc4r/Mink1/Nkiras1/Ptk2b/Rb1/S1pr1/Snx10/Vegfa/Vhl/Abcc8/Cacnb2/Col3a1/Gata2/Il20rb/Stk39/Tmem175/Traf6/Adrb2/Bbs2/Klhl10/Mdm1/Acaca/Rbp4/Syk/Abca4/Actg1/Cfl2/Dcstamp/Ldb1/Vps54/Atp2b1/Bdkrb2/Cacna1e/Csf1r/Erc1/Haao/Hamp/Inpp5d/Lpca…	105	Biological Process	1.50183	4 Days
GO:0090130	tissue migration	96/3810	322/18112	0.000114495	0.0023179	0.00170595	Igf1/Prkx/Rras/Has2/Dll4/Klf4/Nus1/Plk2/Sp1/Tgfbr1/Rab11a/Angpt2/Rin2/Rreb1/Calca/Notch1/Ets1/Meox2/Pdcd10/Pik3c2a/Tmsb4x/Nfe2l2/Fgf16/Pkn3/Prkd2/Pxn/Gadd45a/Bmpr2/Fat2/Grhl2/Hif1a/Map3k3/P2rx4/Pkn2/Plekhg5/Ptk2b/Vegfa/Vhl/Adipor1/Coro1c/Csnk2b/Cxcl13/Gata2/Hbegf/Plxnd1/Pparg/Sema3a/Zc3h12a/Glul/Ptprr/Sema5a/Atoh8/Map4k4/Dab2ip/Hdac6/Plcg1/Prcp/Ptprm/Rhoj/Serpine1/Synj2bp/Tek/Wnt7a/Anxa1/Coro1b/E…	96	Biological Process	1.3366	4 Days
GO:0009612	response to mechanical stimulus	102/3810	346/18112	0.000114944	0.00231981	0.00170736	Gja1/Igf1/F3/Neurog1/Txnip/Cited2/Edn1/Gclc/Bdnf/Map3k14/Map3k2/Mapk9/Pkd2/Egfr/Kcnk2/Ltbp1/Mapk14/Mmp13/Reln/Angpt2/Cycs/Ets1/Cav3/Lmna/Mkx/Slc2a1/Tlr5/Gadd45a/Rps6kb1/Atp1a2/Casp8/Chuk/Cxcl12/Etv1/Fadd/Gsr/Habp4/Hif1a/Igf1r/Irf1/Mtpn/Ptk2b/Scn1a/Usp53/Vegfa/Btg2/Col3a1/Ece1/Ednra/Foxp2/Meis2/Pparg/Shank3/Stra6/Igfbp2/Kcnj4/Slc9a1/LOC100294508/Slc38a2/Actg1/Slitrk6/Sox2/Sun1/Asic2/Cacnb3/Casp2/H…	102	Biological Process	1.3156	4 Days
GO:0007179	transforming growth factor beta receptor signaling pathway	61/3810	186/18112	0.000117716	0.00236845	0.00174316	Rasl11b/Myocd/Cited2/Smad7/Stat3/Zfyve9/Itga8/Ltbp1/Tgfbr1/Lox/Vasn/Cav3/Foxh1/Men1/Pxn/Tp53/Bambi/Dnm2/Fermt2/Furin/Nlk/Smad6/Trim33/Usp9x/Zbtb7a/Axin1/Col3a1/Pparg/Rnf111/Smad5/Spry2/Hipk2/Mtmr4/Veph1/Skor2/Stub1/Arrb2/Fbn1/Hspa5/Smad3/Fut8/Hspa1a/Ltbp2/Tgfb3/Wnt1/Xbp1/Hpgd/Nrros/Pmepa1/Pml/Sdcbp/Smad4/Tgfbr3/Cidea/Lrrc32/Smad2/Tgfb1/Tgfb2/Ing2/Zmiz1/Ptk2	61	Biological Process	1.41006	4 Days
GO:0022404	molting cycle process	40/3810	109/18112	0.000121156	0.00242275	0.00178312	Sos1/Egfr/Igfbp5/Bcl2/Lhx2/Notch1/Pdgfa/Dbi/Prss8/Alx4/Ngfr/Runx1/Zmpste24/Trpc4ap/Dlx3/Ldb1/Lgr5/Snai1/Tmem79/Dspp/Pum2/Smad4/Dkk4/Fuz/Inhba/Lama5/Vangl2/Smo/Lrp4/Nf1/Sav1/Tgfb2/Zdhhc21/Lgr4/Tp63/Sostdc1/Msx2/Foxe1/Fzd6/Atp7a	40	Biological Process	1.6227	4 Days
GO:0022405	hair cycle process	40/3810	109/18112	0.000121156	0.00242275	0.00178312	Sos1/Egfr/Igfbp5/Bcl2/Lhx2/Notch1/Pdgfa/Dbi/Prss8/Alx4/Ngfr/Runx1/Zmpste24/Trpc4ap/Dlx3/Ldb1/Lgr5/Snai1/Tmem79/Dspp/Pum2/Smad4/Dkk4/Fuz/Inhba/Lama5/Vangl2/Smo/Lrp4/Nf1/Sav1/Tgfb2/Zdhhc21/Lgr4/Tp63/Sostdc1/Msx2/Foxe1/Fzd6/Atp7a	40	Biological Process	1.87434	4 Days
GO:0007379	segment specification	11/3810	17/18112	0.000121899	0.00242684	0.00178613	Meox2/Meox1/Osr1/Six1/Dll1/Irx2/Bmp4/Irx3/Mtf2/Mafb/Mllt3	11	Biological Process	3.01414	4 Days
GO:0048754	branching morphogenesis of an epithelial tube	62/3810	190/18112	0.000122103	0.00242684	0.00178613	Igf1/Mycn/Areg/Edn1/Pkd2/Ppp3r1/Dll4/Ctnnbip1/Bcl2/Notch1/Pdgfra/Nfatc3/Tmtc3/Agtr2/Cav3/Pxn/Cd44/Csf1/Cxcl12/Fat4/Rasip1/Sall1/Vegfa/Wnt9b/Ednra/Plxnd1/Sirt6/Six1/Spry2/Six2/Sema5a/Six4/Ddr1/Sox2/Pgf/Slc12a2/Wnt1/Dspp/Epha2/Fgf2/Med1/Pbx1/Pml/Smad4/Bmp4/Ccl11/Ctsh/Ilk/Lama5/Pax8/Tacstd2/Vangl2/Nrp1/Pgr/Smo/Tgfb1/Egf/Lgr4/Maged1/Msx2/Foxc2/Col4a1	62	Biological Process	1.69672	4 Days
GO:0007156	homophilic cell adhesion via plasma membrane adhesion molecules	51/3810	149/18112	0.000125406	0.00248493	0.00182888	Pcdha8/Pcdhac1/Ret/Celsr2/Kirrel3/Dsg1/Celsr3/Fat2/Fat4/Nptn/Pcdha10/Pcdha11/Pcdha12/Pcdha13/Pcdha6/Pcdha9/Cdh11/Emb/Pcdhb20/Cntn4/Cdh2/Amigo2/Cdh9/Igsf9/Nectin1/Palld/Pcdhga1/Pcdhga10/Pcdhga11/Pcdhga2/Pcdhga3/Pcdhga5/Pcdhga7/Pcdhga8/Pcdhga9/Pcdhgb7/Pcdhgb8/Ptprm/Pcdh17/Tenm3/Cdh15/Cdh16/Pcdhb21/Cdh13/Ceacam1/Ptprt/Pcdh19/Pik3cb/Pcdh20/Pcdhb9/Fat1	51	Biological Process	1.75966	4 Days
GO:0002090	regulation of receptor internalization	31/3810	78/18112	0.000128713	0.00254275	0.00187144	Anxa2/Ppp3r1/Usp46/Rspo1/Sirt2/Scrib/Vegfa/Insr/Nedd4/Pard3/Wnt3a/Apln/Atad1/Syk/Arrb2/Atxn2/Hamp/Synj2bp/Dlg4/Mkln1/Sdcbp/LRRTM1/Nrg1/Flot1/Egf/Lrrtm2/Ubqln2/Ap2m1/Hap1/Fmr1/Synj1	31	Biological Process	2.02054	4 Days
GO:1902414	protein localization to cell junction	43/3810	120/18112	0.000129222	0.00254513	0.00187319	Abhd17b/Map2k1/Map1a/Kif5a/Mapk9/Reln/Rab11a/Vps35/Vamp2/Bsn/Gripap1/Lgi1/Mapt/Nlgn3/Cplx1/Fermt2/Rapgef4/Scrib/Vcl/Lamtor3/Nptx1/Snap25/Mpp4/Mpp7/Nlgn1/Gpc4/Nptxr/Actg1/Dlgap1/Asic2/Nectin1/Nphs1/Nrxn2/Dlg4/Git1/Rap1a/Cgnl1/Homer1/LRRTM1/Cdk5/Iqsec2/Adam10/Prkcz	43	Biological Process	1.60872	4 Days
GO:0015849	organic acid transport	102/3810	347/18112	0.000129637	0.00254564	0.00187356	Gja1/Slc7a3/Acsl4/Edn1/Pla2g4a/Bdnf/Crot/Mapk9/Slc6a9/Slc6a1/Mfsd2a/Slc7a8/Htr2c/Slc38a3/Lrrc8d/Pla2g5/Agtr2/Agxt/Nr3c1/Slc2a1/Tp53/Repin1/Slc10a2/Slc25a2/Slc6a18/Rps6kb1/Slc22a6/Slc26a6/Abcg2/Aqp8/Dpysl2/Pla2g6/Slc26a2/Slc6a15/Slc6a5/Abcc5/Abcd2/Emb/Grm2/Pparg/Slc29a4/Slc7a11/Snca/Sv2a/Rgs4/Slc25a30/Grik1/Slc38a2/Syk/LOC292543/Nfkbie/Slc25a14/Slc38a9/Trpv1/Acsl1/Akt2/Bdkrb2/Grm7/Per2/Prkcd/Sfxn4…	102	Biological Process	1.37387	4 Days
GO:0071384	cellular response to corticosteroid stimulus	46/3810	131/18112	0.00013348	0.00259048	0.00190657	Igf1/Klf9/Adcyap1/Edn1/Eif4e/Hnrnpu/Egfr/Reln/Fam107a/Zfp36l2/Agtr2/Crhr2/Ddit4/Nr3c1/Cbx3/Rps6kb1/Abcg2/Aifm1/Akap13/Igf1r/Vegfa/Foxo1/Hcn4/Zfp36l1/Hmbs/Gjb2/Atp2b1/Scnn1a/Serpine1/Ucn2/Andpro/Anxa1/Arg2/Dspp/Il6/Bmp4/Flt3/Scnn1b/Sstr3/Serpinf1/Tgfb1/Nf1/Pck1/Stc1/Myod1/Errfi1	46	Biological Process	1.82587	4 Days
GO:0098659	inorganic cation import across plasma membrane	41/3810	113/18112	0.000133966	0.00259048	0.00190657	Slc39a6/Slc6a9/Trpv6/Slc6a1/Wnk1/Calcr/Cacna1d/Kcnd3/Slc24a4/Slc39a5/Atp1a2/Atp1b2/Atp4b/Kcnj11/Slc24a2/Slc39a14/Hcn4/Slc39a12/Adrb2/Iscu/Kcnj4/Slc30a1/Slc9a1/Trpv5/Trpv1/Cacna1e/Kcnh2/Kcnk5/Scnn1a/Slc12a2/Slc9a7/Kcnj2/Scnn1b/Slc39a8/Slc8a3/Slc11a2/Cacna1b/Kcnj3/Atp1b3/Slc8a1/Kcnj14	41	Biological Process	1.75366	4 Days
GO:0099587	inorganic ion import across plasma membrane	41/3810	113/18112	0.000133966	0.00259048	0.00190657	Slc39a6/Slc6a9/Trpv6/Slc6a1/Wnk1/Calcr/Cacna1d/Kcnd3/Slc24a4/Slc39a5/Atp1a2/Atp1b2/Atp4b/Kcnj11/Slc24a2/Slc39a14/Hcn4/Slc39a12/Adrb2/Iscu/Kcnj4/Slc30a1/Slc9a1/Trpv5/Trpv1/Cacna1e/Kcnh2/Kcnk5/Scnn1a/Slc12a2/Slc9a7/Kcnj2/Scnn1b/Slc39a8/Slc8a3/Slc11a2/Cacna1b/Kcnj3/Atp1b3/Slc8a1/Kcnj14	41	Biological Process	1.71524	4 Days
GO:0044342	type B pancreatic cell proliferation	14/3810	25/18112	0.000134298	0.00259048	0.00190657	Btbd10/Nkx6-1/Nr4a3/Igfbp5/Sidt2/Men1/Wnt3a/Reg1a/Nupr1/Igfbp3/Bad/Wdr13/Ccn3/Errfi1	14	Biological Process	2.75383	4 Days
GO:0060216	definitive hemopoiesis	14/3810	25/18112	0.000134298	0.00259048	0.00190657	Cbfb/Sp1/Zfp36l2/Tal1/Gata2/Ncor1/Rbfox2/Runx1/Senp1/Hoxb4/Meis1/Smarca4/Tgfbr3/Mfap5	14	Biological Process	2.58405	4 Days
GO:2000637	positive regulation of miRNA-mediated gene silencing	14/3810	25/18112	0.000134298	0.00259048	0.00190657	Ddx5/Myocd/Map2k1/Stat3/Egfr/Ajuba/Tp53/Lin28a/Il6/Pum2/Bmp4/Tgfb1/Pum1/Fmr1	14	Biological Process	2.76791	4 Days
GO:0046888	negative regulation of hormone secretion	37/3810	99/18112	0.00013902	0.00267369	0.00196781	Gja1/Irs1/Edn1/Ucp2/Eny2/Crhr2/Pde1c/Tp53/Ffar4/Kcnj11/Pde3b/Abcc8/Il11/Pde8b/Pparg/Rab11fip1/Npy/Psmd9/Fbn1/Inhbb/Map4k4/Srebf1/Igfbp3/Ucn2/Hmgcr/Il6/Pfkl/Nrg1/Pde4c/Sstr3/Ppp3ca/Sytl4/Ptpn11/Oprk1/Vsnl1/Ccn3/Lep	37	Biological Process	1.76059	4 Days
GO:0010810	regulation of cell-substrate adhesion	74/3810	237/18112	0.000141709	0.00270946	0.00199413	Nedd9/Rras/Acer2/Has2/Angpt2/Rin2/Rreb1/Bcl2/Bcl6/Fam107a/Jag1/Notch1/Fn1/Dmp1/Men1/Rhod/Arhgef7/Atxn3/Coro2b/Csf1/Dbn1/Dnm2/Fermt2/Mink1/Pcsk5/Ptk2b/Spry4/Vcl/Vegfa/Agr2/Coro1c/Itga5/Adam15/Hsd17b12/Itga6/Npy/Actg1/Ddr1/Dlc1/Edil3/Ldb1/Map4k4/Net1/Smad3/Serpine1/Tek/Utrn/Wnt1/Cask/Ninj1/Ptprz1/Rasa1/Bcar1/Ccl21/Egflam/Fbln2/Ilk/Macf1/Spock1/Tacstd2/Tsc1/Unc13d/Cdh13/Nrp1/Crk/Pdpn/Ap1ar/Nf1/Ptn/P…	74	Biological Process	1.52799	4 Days
GO:0045664	regulation of neuron differentiation	74/3810	237/18112	0.000141709	0.00270946	0.00199413	Mycn/Neurog1/Eif4e/Mmd/Bdnf/Nkx6-1/Ret/Prpf19/Bcl2/Bcl6/Cntn2/Foxg1/Jag1/Notch1/Mmd2/Arhgef2/Neurod1/Id4/Cd24/Id2/Bcl11b/Cxcl12/Dpysl2/Nbl1/Pou4f2/Sall1/Sin3a/Tiam1/Ddx6/Gata2/Lin28a/Lsm1/Nbn/Ngfr/Six1/Wnt3a/Eif4enif1/Nlgn1/Ntf4/Cntn4/Adra2c/Nap1l2/Sox2/Atoh1/Dixdc1/Dll1/Hspa1a/Pcp4/Tgif2/Bcl11a/Brinp3/Fez1/Il6/Isl2/Med1/Meis1/Ncoa1/Pbx1/Ptbp1/Tgif1/Bmp4/Tcf4/Bin1/Irx3/Lbx1/Cntf/Nf1/Kdm4a/Map1b/H…	74	Biological Process	1.51809	4 Days
GO:0043112	receptor metabolic process	30/3810	75/18112	0.00014328	0.00272312	0.00200419	Anxa2/Gria3/Chmp5/Lmtk2/Arfgef2/Arap1/Furin/Mylip/Rab11b/Scrib/Sorl1/Ece1/Gprasp1/Nedd4/Snca/Camlg/Gria2/Eps15/Fut8/Hamp/Mvb12a/Trat1/Git1/Lgmn/Nrg1/Plekhj1/Tgfb1/Ap1ar/Cdk5/Kif16b	30	Biological Process	1.81269	4 Days
GO:0072171	mesonephric tubule morphogenesis	30/3810	75/18112	0.00014328	0.00272312	0.00200419	Pkd2/Ctnnbip1/Bcl2/Agtr2/Cd44/Fat4/Kif26b/Osr1/Sall1/Vegfa/Wnt9b/Six1/Six2/Six4/Lzts2/Pgf/Wnt1/Dspp/Fgf2/Pbx1/Smad4/Bmp4/Ilk/Lama5/Pax8/Tacstd2/Smo/Tgfb1/Lgr4/Maged1	30	Biological Process	2.06411	4 Days
GO:0006900	vesicle budding from membrane	27/3810	65/18112	0.000143884	0.00272312	0.00200419	Sar1b/Sec24a/Insig1/Anxa2/Ap1s2/Chmp5/Sec16b/Golph3/Dnm1/Cul3/Gbf1/Slc2a4/Klhl12/Picalm/Chmp4c/Vapa/Chmp7/Eps15/Sar1a/Ap3d1/Golph3l/Prkci/Tmed9/Rilp/Dnm3/Ap2m1/Pef1	27	Biological Process	1.88914	4 Days
GO:0050920	regulation of chemotaxis	75/3810	241/18112	0.000144089	0.00272312	0.00200419	Gja1/Edn1/Dapk2/Mospd2/Sema4b/Wnk1/Angpt2/Notch1/Pdgfra/Sema4c/Fn1/Tmsb4x/Mapk1/Usp14/Fgf16/Prkd2/Ano6/Bmpr2/Creb3/Csf1/Cxcl12/Nbl1/P2rx4/Pou4f2/Ptk2b/S1pr1/Sema3c/Sema4g/Tiam1/Vegfa/Akirin1/Cxcl13/Ednra/Sema4d/Sema6d/Stk39/Wnt3a/Ythdf1/Sema3a/Ntrk3/Rarres2/Sema5a/Camk1d/Klrk1/Smad3/Tirap/Akt2/Csf1r/Hdac6/Mtus1/Oxsr1/Pgf/Plxna3/Sema4f/Serpine1/Slit1/Coro1b/Fgf2/Fpr2/Mapk3/Ninj1/Wnt3/Zfp580/Ccl21/…	75	Biological Process	1.57962	4 Days
GO:0000041	transition metal ion transport	42/3810	117/18112	0.000146987	0.00276192	0.00203274	Slc39a13/Arhgap1/Slc39a6/Slc40a1/Slc6a9/Cltc/Pik3c2a/Lmtk2/Slc39a5/Tf/Abcb7/Dnm2/Rab11b/Slc30a10/Slc30a3/Slc39a14/Abcc5/Atp7b/Slc39a12/Steap3/Heph/Iscu/Slc30a1/Slc39a1/Slc25a28/Slc39a2/Hamp/Nectin1/Pgrmc2/Slc31a2/Tfrc/Trpc4/Atp2c1/RGD1560203/Trpc7/Scara5/Slc39a8/Timd2/Slc11a2/Mmgt1/Cp/Atp7a	42	Biological Process	1.74836	4 Days
GO:2000177	regulation of neural precursor cell proliferation	42/3810	117/18112	0.000146987	0.00276192	0.00203274	Igf1/Adcyap1/Bdnf/Dll4/Foxg1/Lhx2/Notch1/Sirt2/Tp53/Tf/Cd24/Id2/Dmrta2/Hif1a/Sall1/Vegfa/Btg2/Foxo1/Gata2/Ngfr/Wnt3a/Zfp423/Gak/Skor2/Cdh2/Sox2/Gnai2/Spint1/Tox/Fgf2/Ptprz1/Fzd9/Ilk/Smo/Tgfb1/Nf1/Ptn/Egf/Lyn/Smarca1/Ctnna1/Ell3	42	Biological Process	1.77916	4 Days
GO:0048843	negative regulation of axon extension involved in axon guidance	15/3810	28/18112	0.000151611	0.00284064	0.00209068	Sema4b/Sema4c/Sema3c/Sema4g/Sema4d/Sema6d/Wnt3a/Sema3a/Sema5a/Hdac6/Plxna3/Sema4f/Slit1/Wnt3/Nrp1	15	Biological Process	2.41408	4 Days
GO:0016482	cytosolic transport	55/3810	165/18112	0.000154621	0.00288444	0.00212291	Map2k1/Snx2/Kif5a/Snx8/Stx6/Evi5/Gcc2/Ppfia2/Rab21/Vps35/Cltc/Heatr5b/Mapk1/Vps26a/Lmtk2/Tanc2/Stx5/Aktip/Dennd10/Gbf1/Klhl20/Myo1d/Sorl1/Sybu/Tgoln2/Vps53/Arl8b/Msn/Snx16/Stx16/Rab9a/Syt7/Tpcn2/Ykt6/Gak/Tbc1d14/Vps54/Eps15/Erc1/Rab9b/Sgsm2/Syt4/Ap1s1/Dennd5a/Mapk3/Plekhj1/Trim46/Rilp/Map2/Ap1ar/Rab14/Kif16b/Rab6b/Hap1/Arfip1	55	Biological Process	1.6881	4 Days
GO:0045637	regulation of myeloid cell differentiation	71/3810	226/18112	0.000155482	0.00288444	0.00212291	Paf1/Tmem178a/Tnfrsf11b/Stat3/Mapk14/Ctnnbip1/Lox/Calca/Jag1/Kitlg/Ets1/Inpp4b/Id2/Brd1/Casp8/Csf1/Fadd/Hif1a/Hmgb3/Pou4f2/Ptk2b/Rb1/Tal1/Tob2/Zbtb7a/Acvr2a/Gata2/Meis2/Rbfox2/Runx1/Traf6/Zfp36l1/Acin1/Itgam/Notch2/Cdc73/Cnot4/Dcstamp/Fbn1/Itpkb/Ldb1/Mturn/Senp1/Csf1r/Dll1/Esrra/Hspa1a/Inpp5d/Rarg/Rnf41/Stat1/Med1/Meis1/Ninj1/Pias3/Smap1/Wdr61/Csf2/Hist1h4b/Inhba/Csf3/Ptpn2/Ceacam1/Lmo2/Tgfb1/Nf1…	71	Biological Process	1.55286	4 Days
GO:0014910	regulation of smooth muscle cell migration	38/3810	103/18112	0.000155713	0.00288444	0.00212291	Gja1/Igf1/F3/Myocd/Has2/Il6st/Nr4a3/Igfbp5/Bcl2/Pdgfa/Nfe2l2/Fgf9/Rps6kb1/Dock4/Pcsk5/Rapgef4/Sorl1/Foxo4/Pparg/Sema6d/Camk2d/Apex1/Tpm1/Igfbp3/Serpine1/Xbp1/Coro1b/Ilk/P2ry2/Ddr2/Crk/Pgr/Smo/Nox4/Tafa5/Lpar1/Ptk2/Atp7a	38	Biological Process	1.78993	4 Days
GO:0050772	positive regulation of axonogenesis	38/3810	103/18112	0.000155713	0.00288444	0.00212291	Map2k1/Bdnf/Limk1/Rab11a/Dcx/Fn1/Mapt/Bmpr2/Cxcl12/Dbn1/Eif4g2/Ndel1/Pou4f2/Tiam1/Vegfa/Plxnd1/Sema4d/Slitrk1/Wnt3a/Picalm/Ntrk3/Sema5a/Dixdc1/Pafah1b1/Plxna2/Plxna3/Bcl11a/Ntrk2/Wnt3/Ilk/Macf1/Nrg1/Dbnl/Nrp1/Cntf/Adnp/Map1b/Eif2b2	38	Biological Process	1.81451	4 Days
GO:0007369	gastrulation	65/3810	203/18112	0.000157779	0.00291104	0.00214249	Gja1/Paf1/Dusp2/Nr4a3/Itga8/Klf4/Poglut1/Wnk1/Fn1/Frs2/Exoc4/Nanog/Tp53/Bmpr2/Cul3/Dld/Osr1/Rnf2/Tal1/Acvr2a/Axin1/Dusp5/Itga5/Itga7/Otx2/Wnt3a/Apln/Eomes/Six2/Sox7/Ets2/Hnf4a/Atoh8/Cdc73/Ldb1/Smad3/Sox2/Rtf1/Snai1/Tgif2/Epha2/Smad4/Tgif1/Wnt3/Armc5/Bmp4/Cer1/Col5a1/Col7a1/Gpi/Inhba/Macf1/Smad2/Vangl2/Il10/Mbp/Plpp3/Ric8a/Kif16b/Lmbrd1/Gata6/Htt/Tbx6/Foxc2/Mmp15	65	Biological Process	1.4038	4 Days
GO:0010996	response to auditory stimulus	21/3810	46/18112	0.00015893	0.00291104	0.00214249	Neurog1/Gclc/Bdnf/Cycs/Atp1a2/Casp8/Gsr/Hif1a/Usp53/Foxp2/Shank3/Stra6/LOC100294508/Slitrk6/Nrxn2/Il6/Ntrk2/Chrna9/Ptn/Oprk1/Htt	21	Biological Process	2.0863	4 Days
GO:0034405	response to fluid shear stress	21/3810	46/18112	0.00015893	0.00291104	0.00214249	Gja1/F3/Cited2/Has2/Pkd2/Smad7/Klf4/Mmp13/Ets1/Nfe2l2/P2rx4/Ptk2b/Smad6/Serpine1/Tgfb3/Xbp1/Mtss1/Csf2/Tgfb1/Tgfb2/Ift88	21	Biological Process	2.27405	4 Days
GO:0035137	hindlimb morphogenesis	21/3810	46/18112	0.00015893	0.00291104	0.00214249	Sall3/Aff3/Mmp13/Notch1/Mecom/Alx4/Osr1/Pitx1/Sall1/Rpgrip1l/Alx3/Rarg/Wnt7a/Med1/Smarca4/Wnt3/Bmp4/Tp63/Tfap2b/Msx2/Atp7a	21	Biological Process	2.13469	4 Days
GO:0002062	chondrocyte differentiation	43/3810	121/18112	0.000160146	0.00292512	0.00215285	Col11a2/Smad7/Mapk14/Tgfbr1/Eif2ak3/Mex3c/Chsy1/Sulf1/Fgf9/Mkx/Poc1a/Bmpr2/Ift80/Osr1/Rb1/Slc39a14/Col3a1/Runx1/Trip11/Wnt9a/Six2/Wnt5b/Nfib/Smad3/Axin2/Creb3l2/Rarg/Scube2/Wnt7a/Nppc/Zfp219/Adamts12/Bmp4/Por/Arid5a/Tgfb1/Cytl1/Pth/Ptpn11/Pkdcc/Ccn3/Msx2/Col2a1	43	Biological Process	1.79287	4 Days
GO:0050684	regulation of mRNA processing	49/3810	143/18112	0.000163344	0.00297272	0.00218789	Ddx5/Zfp64/Paf1/Ythdc1/Hnrnpu/Srsf9/Tra2b/Fxr2/Prpf19/Cpeb1/Hnrnpk/Ncl/Slc39a5/Supt6h/Rbm15b/Srsf7/Hnrnpa1/Khdrbs1/Nsrp1/Papola/Rbfox1/Zbtb7a/Fam172a/Khdrbs2/Mbnl2/Rbfox2/Zfp36l1/Acin1/Sfswap/U2af2/Ahcyl1/Rbm24/Cdc73/Cpsf6/Pcbp4/Srrm1/Celf3/Ddx17/Cdk9/Cpsf7/Ptbp1/Rnf20/Zc3h10/Ncbp1/Supt5h/Srpk2/Nova1/Myod1/Fmr1	49	Biological Process	1.63277	4 Days
GO:0006325	chromatin organization	138/3810	496/18112	0.000163661	0.00297272	0.00218789	H3f3b/Ythdc1/Hnrnpu/Arid4b/Atad2/Dnajc2/Ezh1/Rbbp7/Rbl2/Sfmbt1/Cbx5/Ruvbl2/Set/Lhx2/Mta2/Mecom/Sycp1/Baz1b/Eny2/Mllt1/Men1/Npm3/Nr3c1/Pkn3/Smarcb1/Supt6h/Tfpt/Tp53/Cbx3/H3f3a/Rbm15b/Arid4a/Asf1a/Ash1l/Asip/Bahd1/Brd1/Chd5/Ing5/Ino80/Kat2b/Kdm2a/Kmt2b/Lsm11/Msl2/Naa60/Ogt/Phf1/Pole3/Rb1/Sin3a/Tada2b/Zbtb7a/Znfx1/Atxn7l3/Axin1/Chd6/Dnmt3l/Fam172a/Gatad2a/Kdm3a/Ncor1/Prkaa2/Prkcb/Rere/Satb2/Setd5/Si…	138	Biological Process	1.37158	4 Days
GO:0090596	sensory organ morphogenesis	96/3810	325/18112	0.000165988	0.00300664	0.00221285	Neurog1/Insig1/Cited2/Edn1/Bdnf/Nr4a3/Stat3/Itga8/Sp1/Mfsd2a/Bcl2/Foxg1/Jag1/Frs2/Sod1/Mapk1/Abr/Bhlhe22/Fgf9/Tbx1/Naglu/Casp6/Cyp26b1/Hif1a/Olfm3/Osr1/Scrib/Slc4a7/Ttc8/Vegfa/Vhl/Vsx1/Bloc1s5/Ednra/Gata2/Man2a1/Otx2/Rdh13/Rpgrip1l/Six1/Spry2/Stra6/Wnt3a/Hipk2/Six2/Tmie/Notch2/Rbp4/Ring1/Six4/Ephb1/Fbn1/Hmx3/Slitrk6/Sox2/Atoh1/Dll1/Nectin1/Prrx2/Ptprm/Rarg/Wnt1/Epha2/Fgf2/Hmgn1/Mapk3/Meis1/Ntrk2/…	96	Biological Process	1.53899	4 Days
GO:0051057	positive regulation of small GTPase mediated signal transduction	31/3810	79/18112	0.000169579	0.00306319	0.00225447	Igf1/Map2k1/Sos1/Reln/Kitlg/Notch1/Mmd2/Arhgef2/Rasgef1a/Lpar2/Akap13/Csf1/Gpr174/Col3a1/Lpar6/Mcf2l/Ngfr/Camk2d/Gpr65/Notch2/Itpkb/Map4k4/Net1/Arhgef3/Lrrc59/Nrg1/Tgm2/Pik3cb/Shoc2/Lpar1/Sos2	31	Biological Process	1.80542	4 Days
GO:0007498	mesoderm development	44/3810	125/18112	0.000173372	0.00312308	0.00229855	Gja1/Cited2/Nr4a3/Itga8/Poglut1/Lhx2/Exoc4/Foxh1/Nanog/Tbx1/Bmpr2/Osr1/Sall1/Tal1/Vegfa/Acvr2a/Axin1/Otx2/Wnt3a/Zfp36l1/Eomes/Six2/Ets2/Ldb1/Ppp2ca/Smad3/Snai1/Epha2/Smad4/Wnt3/Armc5/Bmp4/Cer1/Dll3/Gpi/Inhba/Macf1/Smad2/Irx3/Smo/Tp63/Htt/Tbx6/Foxc2	44	Biological Process	1.57999	4 Days
GO:0042552	myelination	58/3810	177/18112	0.000175056	0.00314475	0.0023145	Igf1/Ugt8/Mal2/Tppp/Ppp3r1/Tnfrsf21/Eif2ak3/Myrf/Cntn2/Tymp/Sod1/Sirt2/Tcf7l2/Id4/Tf/Arhgef10/Egr2/Epb41l3/Jam2/Abcd2/Ngfr/Pard3/Bcas1/Acer3/B4galt6/Ntrk3/Cdh2/Nab2/Pou3f2/Serinc5/Akt2/Cntnap1/Hexa/Ndrg1/Rarg/Ulk4/Ntrk2/Ptprz1/Ilk/Nrg1/Slc8a3/Tsc1/Fam126a/Pllp/Slc25a12/Tgfb1/Mbp/Nf1/Ptn/Cmtm8/Fa2h/Mpdz/Slc25a46/Tspan2/Plp1/Lpar1/Eif2b2/B4galt5	58	Biological Process	1.64975	4 Days
GO:0031340	positive regulation of vesicle fusion	10/3810	15/18112	0.00017591	0.00315144	0.00231943	Anxa2/Pla2g4a/Rims1/Snca/C2cd5/Syt7/Akt2/Syt1/Anxa1/Syt3	10	Biological Process	3.03353	4 Days
GO:0090630	activation of GTPase activity	37/3810	100/18112	0.000176446	0.00315241	0.00232014	Nedd9/Evi5/Abr/Arhgef10/Ndel1/Ptk2b/Rabgap1/Scrib/Sipa1l3/Tbc1d15/Tbc1d2b/Tbc1d9/Tiam1/Coro1c/Cxcl13/Eif5/Gpr65/Ntrk3/Rangap1/Arhgap24/Arhgap25/Tbc1d14/Tbc1d8b/Akt2/Pip5k1a/Sgsm2/Slc27a4/Tbc1d25/Tbck/Epha2/Ralgapb/Rasa1/Ccl21/Ralgapa1/Tsc1/Crk/Iqsec3	37	Biological Process	1.61756	4 Days
GO:1901215	negative regulation of neuron death	81/3810	266/18112	0.000178288	0.00317663	0.00233797	Hspd1/Igf1/Nr4a2/Gclc/Bdnf/Btbd10/Il6st/Map3k12/Nr4a3/Stat3/Set/Vps35/Bcl2/Itsn1/Sod1/Tmem259/Csf1/Hdgf/Hif1a/Oxr1/Ptk2b/Slc30a10/Sorl1/Tox3/Vegfa/Btg2/En1/En2/Hyou1/Ngfr/Six1/Slc7a11/Snca/Wnt3a/Hipk2/Ntf4/Sod2/Ap2b1/Axl/Npy/Six4/Arrb2/Agap2/Alkbh1/Amigo2/Gabrb2/Gfer/Grm7/Pcp4/Tgfb3/Wnt1/Cd200/Fpr2/Il6/Ntrk2/Pm20d1/Prdx2/Prkci/Ptprz1/Rasa1/Abcc1/Fzd9/Gpi/Ilk/Lgmn/Tsc1/Csf3/Il10/Nrp1/Serpinf1/Smo/…	81	Biological Process	1.57851	4 Days
GO:0005996	monosaccharide metabolic process	82/3810	270/18112	0.00017976	0.00319416	0.00235087	Igf1/Uxs1/Irs1/Pgm1/Aldoa/Gclc/Serp1/Ldha/Pgm2l1/Ppp1r3b/Mapk14/Pfkm/Pc/Adpgk/Grb10/Pfkfb2/Usf1/Crem/G6pd/Nln/Cpt1a/Nr3c1/Tcf7l2/Tp53/Pmm1/Fuca2/Brat1/Dgkq/Fbp1/Hif1a/Kat2b/Kcnj11/Ogt/Pgp/Sds/Slc35b4/Slc39a14/Adipor1/Chst1/Foxo1/Insr/Kbtbd2/Man2a1/Zmpste24/Fbp2/Epm2aip1/Fgl1/Hnf4a/Rbp4/Acacb/Fbn1/Akt2/Igfbp3/Khk/Per2/Pomc/Serpina12/Soga1/Bad/Dgat2/Il6/Irs2/Pfkl/Gpi/H6pd/Mlycd/Pfkfb3/Phlda2/G6pc3/…	82	Biological Process	1.5842	4 Days
GO:0071902	positive regulation of protein serine/threonine kinase activity	71/3810	227/18112	0.000180361	0.00319615	0.00235233	Igf1/Mapre3/Map2k1/Edn1/Dazap2/Epha4/Map3k12/Pkd2/Egfr/Gab1/Rapgef2/Akap6/Kitlg/Ajuba/Higd1a/Pdcd10/Pdgfa/Cd24/Akap13/Bmpr2/Ccnd1/Ccnt2/Cks1b/Fermt2/Magi3/Map3k11/Mastl/Ptk2b/Tiam1/Vegfa/Axin1/Cab39/Ccnk/Insr/Snca/Spry2/Traf6/Adrb2/Cdk5rap1/Cemip/Ntrk3/Syk/Cab39l/Ppp2ca/Acsl1/Csf1r/Dab2ip/Mlst8/Prkcd/Dusp19/Fgf2/Map4k2/Pim1/Syap1/Cd40/Dvl3/Ilk/Psrc1/Strada/Vangl2/Ceacam1/Tgfb1/Fcer1a/Egf/Maged1/N…	71	Biological Process	1.35654	4 Days
GO:0098657	import into cell	74/3810	239/18112	0.000189251	0.00334091	0.00245887	Slc7a3/Slc39a6/Slc6a9/Trpv6/Slc6a1/Wnk1/Slc7a8/Calcr/Cacna1d/Kcnd3/Slc24a4/Slc2a1/Slc39a5/Rps6kb1/Slc15a2/Atp1a2/Atp1b2/Atp4b/Kcnj11/Slc24a2/Slc39a14/Slc6a5/Sv2b/Tsg101/Hcn4/Slc29a4/Slc39a12/Slc7a11/Snca/Steap3/Adrb2/Iscu/Kcnj4/Rgs4/Slc30a1/Slc9a1/Trpv5/LOC292543/Trpv1/Acsl1/Akt2/Cacna1e/Kcnh2/Kcnk5/Per2/Prkcd/Scnn1a/Slc12a2/Slc15a4/Slc27a4/Slc9a7/Arg2/Irs2/Lrrc8a/Slc17a6/Slc22a2/Abcc1/Cln8/Kcnj2…	74	Biological Process	1.3996	4 Days
GO:2000756	regulation of peptidyl-lysine acetylation	30/3810	76/18112	0.000189552	0.00334091	0.00245887	Myocd/Rps6ka5/Ruvbl2/Smarcb1/Dip2a/Kat2b/Sin3a/Tada2b/Gata2/Prkaa2/Rps6ka4/Setd5/Snca/Zmpste24/Klf15/Dip2b/Wbp2/Nap1l2/Eid1/Mapk3/Pml/Smad4/Thap7/Arid5a/Nfyc/Tgfb1/Glyr1/Brd7/Sirt3/Sdr16c5	30	Biological Process	2.01683	4 Days
GO:0048660	regulation of smooth muscle cell proliferation	61/3810	189/18112	0.000193772	0.00340612	0.00250687	Gja1/Igf1/Myocd/Edn1/Ldlrap1/Nr4a3/Egfr/Klf4/Igfbp5/Ctnnbip1/Frs2/Sulf1/Fgf9/Tcf7l2/Tp53/Id2/Rps6kb1/Bmpr2/Cdkn1a/Foxj2/Hif1a/Igf1r/Pde1a/S1pr1/Vegfa/Hbegf/Pparg/Traf6/Vip/Apln/Calcrl/Camk2d/Shc1/Sod2/Tpm1/Nox1/Ralbp1/Gnai2/Igfbp3/Il6r/Nampt/Serpinf2/Stat1/Tgfb3/Xbp1/Fgf2/Hmgcr/Hpgd/Il6/Nppc/Nqo2/Bmp4/Ilk/Tgm2/Cdh13/Ddr2/Il10/Tgfb1/Tafa5/Ptk2/Cdkn1b	61	Biological Process	1.44407	4 Days
GO:0001658	branching involved in ureteric bud morphogenesis	27/3810	66/18112	0.000195131	0.0034208	0.00251767	Pkd2/Ctnnbip1/Bcl2/Agtr2/Cd44/Fat4/Sall1/Vegfa/Wnt9b/Six1/Six2/Six4/Pgf/Wnt1/Dspp/Fgf2/Pbx1/Smad4/Bmp4/Ilk/Lama5/Pax8/Tacstd2/Smo/Tgfb1/Lgr4/Maged1	27	Biological Process	1.77327	4 Days
GO:0006417	regulation of translation	111/3810	387/18112	0.000196556	0.00343658	0.00252928	Igf1/Xrn1/Eif4e/Hnrnpu/Serp1/Cnot6l/Cnot7/Fxr2/Kbtbd8/Mief1/Paip2/Rnf139/Eif2ak3/Igfbp5/Larp4b/Ythdf2/Akap6/Cpeb1/Ncl/Zfp36l2/Mapk1/Aire/Igf2bp1/Patl1/Tnrc6b/Ago2/Bzw2/Gspt1/Rps6kb1/Ago1/Eif4g2/Elavl4/Enc1/Etf1/Gzmb/Habp4/Khdrbs1/Mknk1/Mknk2/Ppp1r15b/Prr16/Ptgfrn/Ptk2b/Rmnd1/Rplp2/Tnrc6a/Zfp385a/Bank1/Bcl3/Btg2/Ddx6/Eif5/Lin28a/Lsm1/Mrpl13/Shmt1/Ythdf1/Zc3h12d/Zfp36l1/Cdk5rap1/Eif4enif1/Larp6/Met…	111	Biological Process	1.48555	4 Days
GO:0046620	regulation of organ growth	43/3810	122/18112	0.000197593	0.00343795	0.00253029	Gja1/Igf1/Dusp6/Cited2/Edn1/Serp1/Kcnk2/Mapk14/Tgfbr1/Akap6/Notch1/G6pd/Mapk1/Cav3/Fgf9/Men1/Nr3c1/Tcf7l2/Bcl2l11/Cxadr/Trip10/Zfpm2/Arx/Hlx/Rgs4/Rbp4/Acacb/Cga/Hamp/Dspp/Fgf2/Meis1/Pim1/Tgfbr3/Nrg1/Sash3/Rgs2/Smo/Ybx3/Sav1/Gata6/Foxc2/Ptk2	43	Biological Process	1.73626	4 Days
GO:0030218	erythrocyte differentiation	49/3810	144/18112	0.000197686	0.00343795	0.00253029	Cited2/Pknox1/Stat3/Mapk14/Sp1/Bcl6/Ets1/G6pd/Add1/Id2/Arid4a/Brd1/Hif1a/Rb1/Tal1/Vegfa/Zbtb7a/Acvr2a/Ank1/Gata2/Ncor1/Rbfox2/Smad5/Zfp36l1/Acin1/Heph/Ldb1/Senp1/Hspa1a/Inpp5d/Sh2b3/Stat1/Med1/Slc25a5/Slc4a1/Smap1/Smarca4/Tcea1/Tgfbr3/Bmp4/Inhba/Klf1/Tmem14c/Ptpn2/Slc11a2/Lmo2/Lyn/Mafb/Maea	49	Biological Process	1.56353	4 Days
GO:0017157	regulation of exocytosis	79/3810	259/18112	0.000200578	0.003479	0.0025605	Calm1/Drd1/Ppfia2/Vps4b/Rab21/Notch1/Vamp2/Abr/Cacna1d/Chrna4/Rims2/Cnr1/Grin3a/Pla2g6/Rab10/Rab12/Rab33b/Rapgef4/Tsg101/Cacnb2/Gata2/Prkcb/Snca/Adora3/Adrb2/Fgr/Itgam/Nlgn1/Rab9a/Syt7/Tpcn2/Rab2b/Rap1b/Syk/Erc1/Gnai2/Grm7/Rab3c/Snx4/Sptbn2/Stx1a/Syt1/Syt4/Wnt7a/Anxa1/Cask/Git1/Nppc/Rap1a/RGD1311164/Sdcbp/Apba2/Cacna1i/Hyal3/P2rx2/P2ry2/Rims4/Scamp5/Stxbp2/Syt3/Tcp11/Trim9/Unc13d/Mical1/Ceacam1/C…	79	Biological Process	1.45414	4 Days
GO:0051048	negative regulation of secretion	69/3810	220/18112	0.000201588	0.00348726	0.00256659	Gja1/Neurog1/Irs1/Acsl4/Edn1/Pnkd/Rhbdf2/Vps4b/Wnk1/Notch1/Ucp2/Abr/Eny2/Agtr2/Crhr2/Pde1c/Tp53/Ffar4/Cnr1/Kcnj11/Nr1h3/Pde3b/Rab33b/Abcc8/Il11/Pde8b/Pparg/Rab11fip1/Snca/Stk39/Ada/Oprm1/Slc30a1/Npy/Psmd9/Rap1b/Fbn1/Inhbb/Map4k4/Srebf1/Gnai2/Grm7/Igfbp3/Syt4/Ucn2/Anxa1/Cd200/Hmgcr/Il6/Pfkl/Ptgs1/Rap1a/Nrg1/Pde4c/Sstr3/Tcp11/Trim9/Ceacam1/Nf1/Ppp3ca/Sytl4/Egf/Hrh3/Ptpn11/Oprk1/Vsnl1/Ccn3/Lep/Fmr1	69	Biological Process	1.40435	4 Days
GO:0032956	regulation of actin cytoskeleton organization	106/3810	367/18112	0.000203135	0.00350474	0.00257945	Gmfb/Edn1/Twf1/Lima1/Limk1/Rhoc/Ssh2/Wasf1/Tgfbr1/Add3/Fam107a/Ppfia1/Kank4/Tmsb4x/Arfip2/Cav3/Cd47/Pxn/Add1/Rhod/Tmsb10/Akap13/Arap1/Arhgap35/Arhgef10/Coro2b/Dbn1/Epha5/Fermt2/Mtpn/Ptk2b/RGD1359108/Rhobtb1/S1pr1/Taok2/Ttc8/Wdr1/Capza1/Grb2/Rnd3/Shank3/Capza2/Gpr65/Pak3/Rgs4/Rhobtb2/Ccdc88a/Cit/Notch2/Ntrk3/Sema5a/Tpm1/Actg1/Arpc5/Capzb/Cfl2/Dlc1/RSA-14-44/Smad3/Csf1r/Dixdc1/Hip1r/Iqgap3/Mlst8/Np…	106	Biological Process	1.33527	4 Days
GO:0060348	bone development	82/3810	271/18112	0.000205387	0.00353428	0.00260119	Gja1/Igf1/Neurog1/Insig1/Anxa2/Cited2/Ppib/Has2/Mapk14/Mmp13/Fli1/Lox/Bnc2/Chsy1/Pdgfa/Sulf1/Npr2/Tp53/Poc1a/Akap13/Ano6/Bmpr2/Csgalnact1/Cyp26b1/Fat4/Ift80/Pls3/Snx10/Tal1/Tmem38b/Ttc9/Zfp385a/Col3a1/Mmp16/Sema4d/Smad5/Trip11/Zmpste24/Mbtps2/Evc/Notch2/Papss2/Fbn1/Nab2/Alpl/Atg9a/Axin2/Fbln5/Hoxb4/Pafah1b1/Rarg/Scube2/Sh2b3/Tek/Tgfb3/Wnt1/Dspp/Med1/Meis1/Ninj1/Nppc/Adamts12/Bmp4/Carm1/Cer1/Ctc1/…	82	Biological Process	1.34318	4 Days
GO:0051224	negative regulation of protein transport	50/3810	148/18112	0.00020876	0.00358289	0.00263697	Irs1/Insig1/Mdfic/Pkia/Cabp1/Rhbdf2/Ucp2/Eny2/Crhr2/Pde1c/Kcnj11/Nr1h3/Ogt/Pde3b/Sumo1/Abcc8/Pde8b/Rab11fip1/Oprm1/Hnf4a/Nol3/Psmd9/Rangap1/Fbn1/Inhbb/Map4k4/Ppp2ca/Srebf1/Ei24/Syt4/Anxa1/Bag4/Cd200/Hmgcr/Ndfip2/Pfkl/Derl3/Os9/Pde4c/Gopc/Lypla1/Nf1/Ppp3ca/Sytl4/Cdk5/Ptpn11/Csk/Pkdcc/Vsnl1/Ccn3	50	Biological Process	1.50087	4 Days
GO:0050905	neuromuscular process	64/3810	201/18112	0.000210516	0.00360357	0.00265219	Neurog1/Map1a/Nr4a3/Pnkd/Vps35/Ap1s2/Gch1/Grid2/Abr/Casq1/Cav3/Nlgn3/Rps6kb1/Chuk/Dbn1/Grin3a/Kcnab2/Npas3/Pou4f2/Rbfox1/Scn1a/Tshz3/Ednra/Grin2d/Hsp90aa1/Myh10/Nbn/Pde8b/Rbfox2/Shank3/Stra6/Zmpste24/Adrb2/Gpr88/Hipk2/Hoxc10/Atxn2/Hmx3/Slitrk6/Sox2/Vps54/Camta1/Cntnap1/Ei24/Hexa/Jph3/Pafah1b1/Stac2/Bscl2/Dlg4/Adcy5/Aldh1a3/Cln8/Homer1/Icmt/Ikbkb/Kcnj2/Nrg1/Slc8a3/Tnr/Uchl1/Clic5/Chrnb1/Kcnma1	64	Biological Process	1.62743	4 Days
GO:0072659	protein localization to plasma membrane	91/3810	307/18112	0.000211943	0.00361853	0.0026632	Snx27/Anxa2/Fcho2/Ldlrap1/Sqstm1/Egfr/Rab11a/Vps35/Rapgef2/Pacs1/Ppfia1/Vamp2/Cltc/Gripap1/Golph3/Cav3/Ptpn9/Golga7/Rap2a/Pkp3/Epb41l3/Fgf13/Gpr158/Kcnj11/Kif13a/Rab10/Rab12/Scrib/Ttc8/Adcy6/Agr2/Ank1/Cacnb2/Efr3a/Wnt3a/Bbs2/C2cd5/Camk2d/Picalm/Ccdc88a/Gak/Rer1/Cdh2/Myl12a/Tspan5/Akt2/Ank3/Cacnb3/Flot2/Pip5k1a/Ppp1r9b/Ppp2r5a/Rab3c/Stac2/Tmem88/Tspan14/Atp2c1/Bag4/Cask/Epha2/Golph3l/Ift20/Pgrmc1/…	91	Biological Process	1.4495	4 Days
GO:0071453	cellular response to oxygen levels	73/3810	236/18112	0.00021521	0.00366474	0.00269721	Vldlr/Myocd/Map2k1/Cited2/Edn1/Drd1/Epha4/Kcnk2/Mief1/Vasn/Bcl2/Notch1/Ajuba/Cpeb1/Higd1a/Sirt2/Nfe2l2/Aqp3/Lmna/Tp53/Ndufs4/Aifm1/E2f1/Egln3/Hif1a/Ogt/Pou4f2/Slc2a4/Vegfa/Vhl/Atp6v0d1/Atp6v1a/Foxo1/Hyou1/Npepps/Pparg/Zfp36l1/Adrb2/Slc9a1/Gnb1/Hnf4a/Nol3/Stub1/Hif1an/Ireb2/Itpr2/Nox1/B3gat1/Bdkrb2/Cacnb3/Nampt/Ndrg1/Palld/Serpine1/Ucn2/Bad/Slc8a3/Tsc1/Ddr2/Slc11a2/Fam162a/Pck1/Plk3/Ptn/Ccna2/Pik3…	73	Biological Process	1.51971	4 Days
GO:1901985	positive regulation of protein acetylation	22/3810	50/18112	0.000216599	0.00367881	0.00270756	Rps6ka5/Ruvbl2/Smarcb1/Dip2a/Kat2b/Tada2b/Terf2ip/Prkaa2/Rps6ka4/Dip2b/Wbp2/Nap1l2/Xbp1/Mapk3/Pml/Smad4/Arid5a/Tgfb1/Glyr1/Brd7/Kat5/Ddx3x	22	Biological Process	1.8955	4 Days
GO:0046488	phosphatidylinositol metabolic process	51/3810	152/18112	0.000219631	0.00372064	0.00273835	Ip6k2/Pik3c2g/Lpgat1/Mtmr3/Socs7/Htr2c/Pdgfa/Pik3c2a/Pgap1/Inpp4b/Pigu/Sla2/Mtmr6/Socs6/Cds1/Dgke/Inpp5j/Itpkc/Mtmr10/Pigx/Pip5k1b/Mtmr4/Cish/Ipmk/Itpkb/Mppe1/Pigv/Plcd4/Sacm1l/Csf1r/Inpp5d/Mtmr7/Pi4kb/Pip5k1a/Plcb1/Plcg1/Plek/Bpnt1/Fgf2/Fam126b/Pik3c2b/Vac14/Fam126a/Impa2/Pi4k2a/Pigm/Pik3cb/Ttc7b/Mboat7/Pip4p2/Synj1	51	Biological Process	1.47882	4 Days
[truncated: 6,958 more rows]
