# Supplementary material for: Molecular Encoding of Ischemic Stroke and its Resolution after Human Neural Stem Cell Therapy by Extracellular Vesicles
Source: MedComm (2020). 2025 Oct 28;6(11):e70400. doi: 10.1002/mco2.70400 (PMC12559856; doi:10.1002/mco2.70400)
Supplement: Supplementary file 9 — Supplementary File 8: mco270400‐sup‐0009‐TableS8.xlsx. [file MCO2-6-e70400-s008.xlsx]

## Sheet: Summary
	Work files	Explanation
1	DE miRNA day 4	Differentially expressed miRNA at 4 days post-stroke
2	DE miRNA day 10	Differentially expressed miRNA at 10 days post-stroke
3	DE miRNA day 31	Differentially expressed miRNA at 31 days post-stroke
4	DE miRNA target	miRNAs and their targeted genes
5	DE miRNA GO	Gene Ontology enrichment based on miRNA targeted genes

## Sheet: DE miRNA day 4
	logFC	pvalue	padj	change
rno-miR-653-5p	3.52225	4.06012e-05	0.0258223	UP
rno-miR-122-5p	-2.25283	0.00273899	0.481153	DOWN
rno-miR-146b-3p	-2.18326	0.00280811	0.481153	DOWN
rno-miR-1298	1.47149	0.00302612	0.481153	UP
rno-miR-7a-5p	0.676847	0.00605661	0.651772	UP
rno-miR-7b	0.675993	0.00614879	0.651772	UP
rno-miR-34b-5p	0.85379	0.00905475	0.822689	UP
rno-miR-1949	0.914562	0.0157821	0.959002	UP
rno-miR-204-5p	0.725862	0.0187268	0.959002	UP
rno-miR-29a-5p	-1.03898	0.0218289	0.959002	DOWN
rno-miR-27b-5p	-1.71735	0.0221356	0.959002	DOWN
rno-miR-34c-5p	0.652896	0.0246987	0.959002	UP
rno-miR-216a-5p	-1.36285	0.0264681	0.959002	DOWN
rno-miR-3547	1.33575	0.0291024	0.959002	UP
rno-miR-431	0.674222	0.0343121	0.959002	UP
rno-miR-325-3p	0.751666	0.0356091	0.959002	UP
rno-miR-709	1.49896	0.0399528	0.959002	UP
rno-miR-3546	1.58775	0.0416359	0.959002	UP
rno-miR-222-5p	-1.53633	0.0458087	0.959002	DOWN
rno-miR-708-3p	-0.806188	0.050415	0.959002	NOT
rno-miR-211-5p	0.584147	0.0505675	0.959002	NOT
rno-miR-489-3p	1.433	0.0565816	0.959002	NOT
rno-miR-448-3p	0.742276	0.0590408	0.959002	NOT
rno-miR-429	1.58897	0.0597829	0.959002	NOT
rno-miR-370-3p	0.562029	0.0613341	0.959002	NOT
rno-miR-3065-3p	-1.4069	0.063363	0.959002	NOT
rno-miR-666-5p	1.25032	0.0639292	0.959002	NOT
rno-miR-331-3p	-0.489898	0.0639501	0.959002	NOT
rno-miR-187-3p	0.578402	0.0665469	0.959002	NOT
rno-miR-137-3p	0.409379	0.0679838	0.959002	NOT
rno-miR-490-3p	-0.642575	0.0701029	0.959002	NOT
rno-miR-153-5p	0.831322	0.0723587	0.959002	NOT
rno-miR-325-5p	-0.955666	0.0742127	0.959002	NOT
rno-miR-6333	1.41698	0.074696	0.959002	NOT
rno-let-7c-1-3p	1.306	0.0757196	0.959002	NOT
rno-miR-3541	1.38351	0.0772186	0.959002	NOT
rno-miR-503-5p	0.569904	0.0776995	0.959002	NOT
rno-miR-181b-2-3p	1.37574	0.0854313	0.959002	NOT
rno-miR-344b-5p	-0.922873	0.0859195	0.959002	NOT
rno-miR-340-3p	1.09875	0.0941606	0.959002	NOT
rno-miR-195-3p	-1.02579	0.0984382	0.959002	NOT
rno-miR-296-5p	0.80082	0.0988524	0.959002	NOT
rno-miR-100-3p	1.29758	0.0990956	0.959002	NOT
rno-miR-342-5p	-1.0432	0.102045	0.959002	NOT
rno-miR-653-3p	1.52181	0.10625	0.959002	NOT
rno-miR-383-3p	-1.34104	0.10918	0.959002	NOT
rno-miR-873-5p	-0.521663	0.109958	0.959002	NOT
rno-miR-376a-5p	-0.836	0.11122	0.959002	NOT
rno-miR-206-3p	-0.463183	0.111893	0.959002	NOT
rno-miR-3552	1.33617	0.113351	0.959002	NOT
rno-let-7b-3p	1.08747	0.113637	0.959002	NOT
rno-miR-193b-5p	-1.13532	0.11738	0.959002	NOT
rno-miR-186-5p	-0.352426	0.11802	0.959002	NOT
rno-miR-3473	0.551965	0.119328	0.959002	NOT
rno-miR-487b-5p	-0.873431	0.119394	0.959002	NOT
rno-miR-551b-5p	1.19357	0.121783	0.959002	NOT
rno-miR-30d-3p	0.756027	0.124498	0.959002	NOT
rno-miR-190a-3p	1.11191	0.126316	0.959002	NOT
rno-miR-223-3p	-0.44475	0.133474	0.959002	NOT
rno-miR-192-3p	1.13498	0.136886	0.959002	NOT
rno-miR-150-3p	-1.02495	0.13798	0.959002	NOT
rno-miR-758-3p	0.814804	0.139148	0.959002	NOT
rno-miR-26a-3p	1.16589	0.139292	0.959002	NOT
rno-miR-326-3p	-0.32753	0.142634	0.959002	NOT
rno-miR-673-5p	-0.730183	0.146577	0.959002	NOT
rno-miR-760-5p	1.03467	0.147652	0.959002	NOT
rno-let-7f-2-3p	-0.578658	0.14785	0.959002	NOT
rno-miR-151-3p	-0.451889	0.151162	0.959002	NOT
rno-miR-186-3p	-1.06805	0.151276	0.959002	NOT
rno-miR-344a-3p	0.54172	0.151365	0.959002	NOT
rno-miR-3072	1.09745	0.153787	0.959002	NOT
rno-miR-15b-3p	-0.663654	0.15427	0.959002	NOT
rno-miR-181b-1-3p	0.852847	0.154914	0.959002	NOT
rno-miR-126a-3p	-0.280653	0.157154	0.959002	NOT
rno-miR-3586-5p	-1.13014	0.158558	0.959002	NOT
rno-miR-34a-3p	1.08646	0.158697	0.959002	NOT
rno-miR-141-3p	0.873376	0.159773	0.959002	NOT
rno-miR-770-3p	0.451686	0.160931	0.959002	NOT
rno-miR-760-3p	0.401922	0.161332	0.959002	NOT
rno-miR-139-5p	-0.376125	0.165866	0.959002	NOT
rno-miR-3075	1.10084	0.166643	0.959002	NOT
rno-miR-129-5p	-0.30812	0.167556	0.959002	NOT
rno-miR-1896	1.13174	0.167772	0.959002	NOT
rno-miR-375-3p	0.548679	0.175741	0.959002	NOT
rno-miR-99b-3p	-0.383222	0.177157	0.959002	NOT
rno-miR-150-5p	-0.284951	0.180726	0.959002	NOT
rno-miR-301a-5p	-0.837718	0.181471	0.959002	NOT
rno-miR-532-3p	-0.404419	0.184151	0.959002	NOT
rno-miR-1247-5p	1.26231	0.188268	0.959002	NOT
rno-miR-210-5p	-0.976291	0.190682	0.959002	NOT
rno-miR-181c-3p	0.411396	0.19082	0.959002	NOT
rno-miR-708-5p	0.349251	0.191872	0.959002	NOT
rno-miR-224-5p	-0.830413	0.192389	0.959002	NOT
rno-miR-188-5p	0.876626	0.193645	0.959002	NOT
rno-miR-539-5p	1.00421	0.199085	0.959002	NOT
rno-let-7a-2-3p	0.96761	0.19926	0.959002	NOT
rno-miR-140-5p	-0.421176	0.202492	0.959002	NOT
rno-miR-1912-3p	0.957493	0.203684	0.959002	NOT
rno-miR-299a-3p	-0.624421	0.203783	0.959002	NOT
rno-miR-144-3p	0.808409	0.206243	0.959002	NOT
rno-miR-1839-3p	-0.908497	0.208136	0.959002	NOT
rno-miR-483-5p	0.419813	0.215477	0.959002	NOT
rno-miR-200a-3p	0.85865	0.217736	0.959002	NOT
rno-let-7f-1-3p	0.90749	0.22566	0.959002	NOT
rno-miR-208a-3p	0.90749	0.22566	0.959002	NOT
rno-miR-5132-5p	0.90749	0.22566	0.959002	NOT
rno-miR-547-5p	0.90749	0.22566	0.959002	NOT
rno-miR-6328	0.90749	0.22566	0.959002	NOT
rno-miR-6329	0.90749	0.22566	0.959002	NOT
rno-miR-146b-5p	-0.260993	0.226927	0.959002	NOT
rno-miR-504	-0.948231	0.228901	0.959002	NOT
rno-miR-96-5p	-0.948231	0.228901	0.959002	NOT
rno-miR-33-3p	0.888439	0.230375	0.959002	NOT
rno-miR-1247-3p	0.919342	0.230862	0.959002	NOT
rno-miR-452-5p	0.919342	0.230862	0.959002	NOT
rno-let-7c-2-3p	-0.462025	0.231462	0.959002	NOT
rno-miR-30b-5p	-0.308233	0.233979	0.959002	NOT
rno-miR-6216	0.877057	0.234466	0.959002	NOT
rno-miR-338-5p	0.641031	0.23968	0.959002	NOT
rno-miR-193a-3p	1.04168	0.240214	0.959002	NOT
rno-miR-3064-3p	1.04168	0.240214	0.959002	NOT
rno-miR-18a-5p	0.572633	0.241271	0.959002	NOT
rno-miR-362-5p	-0.713008	0.243807	0.959002	NOT
rno-miR-3085	-0.898773	0.244827	0.959002	NOT
rno-miR-30e-3p	-0.256195	0.245433	0.959002	NOT
rno-miR-1b	-0.319942	0.247412	0.959002	NOT
rno-miR-322-3p	-0.422531	0.247579	0.959002	NOT
rno-miR-30a-3p	-0.254064	0.248535	0.959002	NOT
rno-miR-128-2-5p	-0.435717	0.24909	0.959002	NOT
rno-miR-101a-5p	-0.813068	0.255257	0.959002	NOT
rno-miR-133b-3p	-0.284961	0.258708	0.959002	NOT
rno-miR-370-5p	0.622642	0.26061	0.959002	NOT
rno-miR-218a-2-3p	-0.437498	0.264544	0.959002	NOT
rno-miR-324-3p	0.312201	0.269738	0.959002	NOT
rno-miR-98-3p	-0.901567	0.273494	0.959002	NOT
rno-miR-9b-5p	0.478932	0.273932	0.959002	NOT
rno-miR-10a-3p	0.859905	0.27471	0.959002	NOT
rno-miR-133a-5p	0.859905	0.27471	0.959002	NOT
rno-miR-219b	0.859905	0.27471	0.959002	NOT
rno-miR-3585-5p	0.859905	0.27471	0.959002	NOT
rno-miR-466d	0.859905	0.27471	0.959002	NOT
rno-miR-615	0.859905	0.27471	0.959002	NOT
rno-miR-6215	0.859905	0.27471	0.959002	NOT
rno-miR-702-5p	0.859905	0.27471	0.959002	NOT
rno-miR-764-3p	0.580132	0.278733	0.959002	NOT
rno-miR-126a-5p	-0.228356	0.278885	0.959002	NOT
rno-miR-598-3p	0.262459	0.28021	0.959002	NOT
rno-miR-300-5p	0.47442	0.282902	0.959002	NOT
rno-let-7e-5p	-0.189235	0.284978	0.959002	NOT
rno-miR-674-5p	-0.317694	0.286512	0.959002	NOT
rno-miR-299b-5p	-0.310678	0.28978	0.959002	NOT
rno-miR-328a-3p	0.209901	0.295192	0.959002	NOT
rno-miR-676	-0.324673	0.295471	0.959002	NOT
rno-miR-1-3p	-0.28389	0.296214	0.959002	NOT
rno-miR-336-5p	-0.817378	0.298147	0.959002	NOT
rno-miR-299a-5p	-0.303337	0.300717	0.959002	NOT
rno-miR-6319	0.81994	0.303959	0.959002	NOT
rno-miR-1306-3p	0.838394	0.314403	0.959002	NOT
rno-miR-17-2-3p	0.838394	0.314403	0.959002	NOT
rno-miR-1956-3p	0.838394	0.314403	0.959002	NOT
rno-miR-3558-3p	0.838394	0.314403	0.959002	NOT
rno-miR-3558-5p	0.838394	0.314403	0.959002	NOT
rno-miR-3569	0.838394	0.314403	0.959002	NOT
rno-miR-3590-3p	0.838394	0.314403	0.959002	NOT
rno-miR-463-5p	0.838394	0.314403	0.959002	NOT
rno-miR-181c-5p	0.307318	0.318352	0.959002	NOT
rno-miR-351-5p	-0.251174	0.32532	0.959002	NOT
rno-miR-1188-5p	0.515677	0.32744	0.959002	NOT
rno-miR-30c-5p	-0.204115	0.327746	0.959002	NOT
rno-miR-125b-1-3p	-0.414058	0.330844	0.959002	NOT
rno-miR-361-3p	-0.225514	0.333041	0.959002	NOT
rno-miR-3099	0.282306	0.333811	0.959002	NOT
rno-miR-130b-5p	-0.65098	0.334113	0.959002	NOT
rno-miR-448-5p	0.566674	0.335371	0.959002	NOT
rno-miR-540-5p	0.716529	0.337177	0.959002	NOT
rno-miR-128-1-5p	-0.432684	0.339147	0.959002	NOT
rno-miR-3577	0.805914	0.345304	0.959002	NOT
rno-miR-3583-3p	-0.579604	0.348232	0.959002	NOT
rno-miR-125b-5p	-0.190146	0.348479	0.959002	NOT
rno-miR-3064-5p	0.775012	0.350586	0.959002	NOT
rno-miR-105	-0.706848	0.353817	0.959002	NOT
rno-miR-201-3p	-0.706848	0.353817	0.959002	NOT
rno-miR-3550	-0.706848	0.353817	0.959002	NOT
rno-miR-3542	-0.699675	0.362457	0.959002	NOT
rno-miR-501-5p	-0.699675	0.362457	0.959002	NOT
rno-miR-6324	-0.699675	0.362457	0.959002	NOT
rno-miR-92a-1-5p	-0.699675	0.362457	0.959002	NOT
rno-miR-31a-3p	0.719195	0.366257	0.959002	NOT
rno-miR-673-3p	0.392442	0.371551	0.959002	NOT
rno-miR-223-5p	0.699609	0.371685	0.959002	NOT
rno-miR-330-3p	-0.352101	0.374211	0.959002	NOT
rno-miR-138-2-3p	0.266823	0.377674	0.959002	NOT
rno-let-7a-5p	-0.145973	0.377846	0.959002	NOT
rno-miR-665	-0.314958	0.37797	0.959002	NOT
rno-miR-667-5p	-0.558349	0.378569	0.959002	NOT
rno-miR-200b-3p	0.7127	0.382038	0.959002	NOT
rno-miR-362-3p	-0.686868	0.382558	0.959002	NOT
rno-miR-874-3p	-0.238974	0.384013	0.959002	NOT
rno-miR-191a-3p	-0.444906	0.385228	0.959002	NOT
rno-miR-17-5p	0.394954	0.387099	0.959002	NOT
rno-miR-877	0.550441	0.388577	0.959002	NOT
rno-let-7d-5p	-0.17756	0.388699	0.959002	NOT
rno-miR-125a-5p	-0.181901	0.388737	0.959002	NOT
rno-miR-3583-5p	-0.724503	0.389145	0.959002	NOT
rno-miR-27a-5p	0.688803	0.390998	0.959002	NOT
rno-miR-154-3p	0.637691	0.391696	0.959002	NOT
rno-miR-139-3p	0.228611	0.392736	0.959002	NOT
rno-miR-323-5p	-0.336007	0.392989	0.959002	NOT
rno-let-7c-5p	-0.146018	0.395665	0.959002	NOT
rno-miR-668	-0.271139	0.396966	0.959002	NOT
rno-miR-15b-5p	-0.232228	0.39887	0.959002	NOT
rno-miR-221-3p	0.162411	0.399981	0.959002	NOT
rno-miR-1249	0.257717	0.400939	0.959002	NOT
rno-miR-543-3p	0.306581	0.401667	0.959002	NOT
rno-miR-365-5p	-0.663078	0.405345	0.959002	NOT
rno-miR-764-5p	-0.663078	0.405345	0.959002	NOT
rno-miR-499-3p	0.62905	0.411202	0.959002	NOT
rno-miR-29a-3p	-0.151813	0.418398	0.959002	NOT
rno-miR-29c-3p	-0.149988	0.421828	0.959002	NOT
rno-miR-501-3p	-0.454314	0.423654	0.959002	NOT
rno-miR-547-3p	-0.637351	0.426846	0.959002	NOT
rno-miR-365-3p	-0.255927	0.42981	0.959002	NOT
rno-miR-25-5p	0.404914	0.435177	0.959002	NOT
rno-miR-30e-5p	0.140125	0.435505	0.959002	NOT
rno-miR-149-5p	0.163307	0.438507	0.959002	NOT
rno-miR-3068-3p	0.340882	0.442047	0.959002	NOT
rno-miR-592	-0.425357	0.442163	0.959002	NOT
rno-miR-106b-5p	-0.507323	0.443199	0.959002	NOT
rno-let-7b-5p	-0.134692	0.443691	0.959002	NOT
rno-let-7f-5p	-0.128746	0.444082	0.959002	NOT
rno-miR-329-5p	0.228881	0.444779	0.959002	NOT
rno-miR-541-5p	-0.198463	0.445757	0.959002	NOT
rno-miR-138-1-3p	0.223428	0.446672	0.959002	NOT
rno-miR-212-5p	-0.219776	0.448544	0.959002	NOT
rno-miR-490-5p	0.396836	0.45084	0.959002	NOT
rno-miR-376b-3p	-0.208305	0.452612	0.959002	NOT
rno-miR-19a-5p	0.586597	0.453005	0.959002	NOT
rno-miR-145-5p	-0.187963	0.453327	0.959002	NOT
rno-miR-879-3p	0.323721	0.456661	0.959002	NOT
rno-miR-455-5p	0.305483	0.459198	0.959002	NOT
rno-miR-374-5p	0.234433	0.462903	0.959002	NOT
rno-miR-20b-5p	-0.435086	0.467763	0.959002	NOT
rno-miR-21-3p	-0.366289	0.468027	0.959002	NOT
rno-miR-16-5p	-0.164575	0.472218	0.959002	NOT
rno-miR-875	0.599452	0.475175	0.959002	NOT
rno-miR-3102	-0.383633	0.47756	0.959002	NOT
rno-miR-130b-3p	-0.37163	0.48437	0.959002	NOT
rno-miR-2985	0.590178	0.486882	0.959002	NOT
rno-miR-361-5p	0.153228	0.487565	0.959002	NOT
rno-miR-330-5p	0.162323	0.487986	0.959002	NOT
rno-miR-214-3p	0.446144	0.492388	0.959002	NOT
rno-miR-494-3p	-0.269505	0.497828	0.959002	NOT
rno-miR-540-3p	0.191803	0.498833	0.959002	NOT
rno-miR-678	-0.542799	0.500293	0.959002	NOT
rno-miR-34b-3p	0.256748	0.502226	0.959002	NOT
rno-miR-221-5p	-0.223523	0.50365	0.959002	NOT
rno-miR-324-5p	-0.183467	0.505314	0.959002	NOT
rno-miR-873-3p	-0.25046	0.506777	0.959002	NOT
rno-miR-15a-5p	-0.29485	0.509374	0.959002	NOT
rno-miR-128-3p	-0.118575	0.509849	0.959002	NOT
rno-miR-1839-5p	0.163909	0.510661	0.959002	NOT
rno-miR-872-3p	-0.210376	0.510783	0.959002	NOT
rno-miR-1843b-5p	-0.182759	0.512959	0.959002	NOT
rno-miR-92a-3p	-0.158311	0.513658	0.959002	NOT
rno-miR-505-3p	-0.240861	0.51475	0.959002	NOT
rno-miR-155-5p	-0.208711	0.516049	0.959002	NOT
rno-miR-935	0.174443	0.517002	0.959002	NOT
rno-miR-500-3p	0.304935	0.517583	0.959002	NOT
rno-miR-21-5p	-0.132154	0.519526	0.959002	NOT
rno-miR-345-3p	0.222462	0.520634	0.959002	NOT
rno-miR-30c-2-3p	0.196028	0.522613	0.959002	NOT
rno-miR-134-5p	0.157951	0.525001	0.959002	NOT
rno-miR-138-5p	-0.135023	0.525337	0.959002	NOT
rno-miR-23a-5p	-0.496413	0.527429	0.959002	NOT
rno-miR-425-3p	-0.205162	0.528727	0.959002	NOT
rno-miR-874-5p	0.284031	0.531575	0.959002	NOT
rno-miR-541-3p	-0.429724	0.53203	0.959002	NOT
rno-miR-92b-5p	0.312761	0.53242	0.959002	NOT
rno-miR-872-5p	0.148648	0.533195	0.959002	NOT
rno-miR-1843a-5p	-0.17295	0.536587	0.959002	NOT
rno-miR-193a-5p	0.341802	0.537057	0.959002	NOT
rno-miR-383-5p	-0.131956	0.538225	0.959002	NOT
rno-miR-298-3p	0.40133	0.538633	0.959002	NOT
rno-miR-145-3p	-0.214722	0.538765	0.959002	NOT
rno-miR-203a-3p	0.205142	0.540319	0.959002	NOT
rno-miR-184	0.336793	0.545566	0.959002	NOT
rno-miR-339-5p	-0.168292	0.545678	0.959002	NOT
rno-miR-30a-5p	0.10554	0.545821	0.959002	NOT
rno-let-7d-3p	-0.178513	0.546354	0.959002	NOT
rno-miR-497-5p	0.164936	0.54805	0.959002	NOT
rno-miR-22-5p	0.222016	0.549741	0.959002	NOT
rno-miR-488-3p	0.183098	0.55235	0.959002	NOT
rno-miR-196a-5p	-0.46558	0.55391	0.959002	NOT
rno-miR-196c-5p	-0.46558	0.55391	0.959002	NOT
rno-miR-1297	0.533918	0.556417	0.959002	NOT
rno-miR-340-5p	0.145329	0.556645	0.959002	NOT
rno-miR-92b-3p	-0.167531	0.559335	0.959002	NOT
rno-miR-23b-5p	-0.359635	0.560276	0.959002	NOT
rno-miR-412-3p	-0.408132	0.565131	0.959002	NOT
rno-miR-133a-3p	-0.1358	0.569659	0.959002	NOT
rno-miR-99b-5p	-0.119183	0.5721	0.959002	NOT
rno-miR-107-5p	-0.443961	0.572872	0.959002	NOT
rno-miR-216a-3p	-0.443961	0.572872	0.959002	NOT
rno-miR-195-5p	-0.162332	0.573436	0.959002	NOT
rno-miR-98-5p	-0.120535	0.574061	0.959002	NOT
rno-miR-672-3p	0.196531	0.574123	0.959002	NOT
rno-miR-217-5p	-0.383198	0.575442	0.959002	NOT
rno-let-7e-3p	0.287494	0.576482	0.959002	NOT
rno-miR-147	-0.369247	0.583375	0.959002	NOT
rno-miR-299b-3p	-0.410319	0.587096	0.959002	NOT
rno-miR-203b-3p	-0.378949	0.587546	0.959002	NOT
rno-miR-3065-5p	-0.246871	0.592923	0.959002	NOT
rno-miR-30d-5p	0.0989573	0.594948	0.959002	NOT
rno-miR-702-3p	-0.177659	0.596427	0.959002	NOT
rno-miR-143-3p	-0.113922	0.598639	0.959002	NOT
rno-miR-191a-5p	-0.102719	0.598644	0.959002	NOT
rno-miR-582-5p	0.313457	0.598899	0.959002	NOT
rno-miR-181a-2-3p	0.168684	0.600012	0.959002	NOT
rno-miR-151-5p	-0.153283	0.60156	0.959002	NOT
rno-miR-3557-3p	0.429414	0.603995	0.959002	NOT
rno-miR-493-3p	0.396825	0.60715	0.959002	NOT
rno-miR-194-3p	0.399728	0.607561	0.959002	NOT
rno-miR-211-3p	0.399728	0.607561	0.959002	NOT
rno-miR-711	0.399728	0.607561	0.959002	NOT
rno-miR-802-5p	0.399728	0.607561	0.959002	NOT
rno-miR-24-3p	-0.111537	0.608134	0.959002	NOT
rno-miR-16-3p	0.39383	0.610403	0.959002	NOT
rno-miR-489-5p	0.39383	0.610403	0.959002	NOT
rno-miR-337-3p	0.271291	0.614278	0.959002	NOT
rno-miR-346	-0.186115	0.617632	0.959002	NOT
rno-miR-300-3p	0.110401	0.622497	0.959002	NOT
rno-miR-101b-5p	0.362928	0.626766	0.959002	NOT
rno-miR-146a-3p	0.362928	0.626766	0.959002	NOT
rno-miR-124-3p	-0.106176	0.626935	0.959002	NOT
rno-miR-421-3p	0.154607	0.629193	0.959002	NOT
rno-miR-33-5p	0.192492	0.629784	0.959002	NOT
rno-miR-142-3p	-0.122169	0.630974	0.959002	NOT
rno-miR-3594-5p	-0.394601	0.631967	0.959002	NOT
rno-miR-488-5p	-0.394601	0.631967	0.959002	NOT
rno-miR-122-3p	0.359126	0.634515	0.959002	NOT
rno-miR-141-5p	0.359126	0.634515	0.959002	NOT
rno-miR-152-5p	0.359126	0.634515	0.959002	NOT
rno-miR-191b	0.359126	0.634515	0.959002	NOT
rno-miR-1956-5p	0.359126	0.634515	0.959002	NOT
rno-miR-196a-3p	0.359126	0.634515	0.959002	NOT
rno-miR-196c-3p	0.359126	0.634515	0.959002	NOT
rno-miR-200a-5p	0.359126	0.634515	0.959002	NOT
rno-miR-200b-5p	0.359126	0.634515	0.959002	NOT
rno-miR-200c-5p	0.359126	0.634515	0.959002	NOT
rno-miR-201-5p	0.359126	0.634515	0.959002	NOT
rno-miR-208a-5p	0.359126	0.634515	0.959002	NOT
rno-miR-208b-3p	0.359126	0.634515	0.959002	NOT
rno-miR-20a-3p	0.359126	0.634515	0.959002	NOT
rno-miR-20b-3p	0.359126	0.634515	0.959002	NOT
rno-miR-214-5p	0.359126	0.634515	0.959002	NOT
rno-miR-301b-5p	0.359126	0.634515	0.959002	NOT
rno-miR-3068-5p	0.359126	0.634515	0.959002	NOT
rno-miR-3074	0.359126	0.634515	0.959002	NOT
rno-miR-30b-3p	0.359126	0.634515	0.959002	NOT
rno-miR-320-5p	0.359126	0.634515	0.959002	NOT
rno-miR-326-5p	0.359126	0.634515	0.959002	NOT
rno-miR-328a-5p	0.359126	0.634515	0.959002	NOT
rno-miR-331-5p	0.359126	0.634515	0.959002	NOT
rno-miR-3544	0.359126	0.634515	0.959002	NOT
rno-miR-3561-3p	0.359126	0.634515	0.959002	NOT
rno-miR-3572	0.359126	0.634515	0.959002	NOT
rno-miR-3573-5p	0.359126	0.634515	0.959002	NOT
rno-miR-3580-3p	0.359126	0.634515	0.959002	NOT
rno-miR-3584-5p	0.359126	0.634515	0.959002	NOT
rno-miR-3586-3p	0.359126	0.634515	0.959002	NOT
rno-miR-3592	0.359126	0.634515	0.959002	NOT
rno-miR-3593-3p	0.359126	0.634515	0.959002	NOT
rno-miR-377-5p	0.359126	0.634515	0.959002	NOT
rno-miR-449c-5p	0.359126	0.634515	0.959002	NOT
rno-miR-451-3p	0.359126	0.634515	0.959002	NOT
rno-miR-463-3p	0.359126	0.634515	0.959002	NOT
rno-miR-471-5p	0.359126	0.634515	0.959002	NOT
rno-miR-486	0.359126	0.634515	0.959002	NOT
rno-miR-500-5p	0.359126	0.634515	0.959002	NOT
rno-miR-509-5p	0.359126	0.634515	0.959002	NOT
rno-miR-511-3p	0.359126	0.634515	0.959002	NOT
rno-miR-6314	0.359126	0.634515	0.959002	NOT
rno-miR-6317	0.359126	0.634515	0.959002	NOT
rno-miR-632	0.359126	0.634515	0.959002	NOT
rno-miR-6323	0.359126	0.634515	0.959002	NOT
rno-miR-741-3p	0.359126	0.634515	0.959002	NOT
rno-miR-742-3p	0.359126	0.634515	0.959002	NOT
rno-miR-743a-3p	0.359126	0.634515	0.959002	NOT
rno-miR-743b-5p	0.359126	0.634515	0.959002	NOT
rno-miR-758-5p	0.359126	0.634515	0.959002	NOT
rno-miR-762	0.359126	0.634515	0.959002	NOT
rno-miR-802-3p	0.359126	0.634515	0.959002	NOT
rno-miR-871-3p	0.359126	0.634515	0.959002	NOT
rno-miR-878	0.359126	0.634515	0.959002	NOT
rno-miR-880-3p	0.359126	0.634515	0.959002	NOT
rno-miR-881-3p	0.359126	0.634515	0.959002	NOT
rno-miR-883-3p	0.359126	0.634515	0.959002	NOT
rno-miR-135b-5p	0.128896	0.635495	0.959002	NOT
rno-miR-495	0.269822	0.636152	0.959002	NOT
rno-miR-127-5p	0.113257	0.6366	0.959002	NOT
rno-miR-135a-5p	0.128254	0.63704	0.959002	NOT
rno-miR-410-3p	-0.377166	0.637421	0.959002	NOT
rno-miR-377-3p	0.251403	0.637562	0.959002	NOT
rno-miR-200c-3p	0.271496	0.637948	0.959002	NOT
rno-miR-410-5p	-0.391322	0.638663	0.959002	NOT
rno-miR-187-5p	0.260223	0.639076	0.959002	NOT
rno-miR-219a-2-3p	-0.0946681	0.639968	0.959002	NOT
rno-miR-487b-3p	0.10859	0.641632	0.959002	NOT
rno-miR-124-5p	-0.119462	0.642434	0.959002	NOT
rno-miR-129-1-3p	-0.107464	0.642547	0.959002	NOT
rno-miR-129-2-3p	-0.107464	0.642547	0.959002	NOT
rno-miR-32-3p	-0.385073	0.643145	0.959002	NOT
rno-let-7i-5p	-0.0842144	0.644102	0.959002	NOT
rno-miR-132-3p	-0.0917395	0.646344	0.959002	NOT
rno-miR-879-5p	-0.235599	0.648596	0.959002	NOT
rno-miR-28-5p	0.341792	0.650032	0.959002	NOT
rno-miR-876	0.313374	0.650623	0.959002	NOT
rno-miR-423-5p	-0.11437	0.652193	0.959002	NOT
rno-miR-3559-5p	-0.155119	0.654049	0.959002	NOT
rno-miR-369-3p	0.116552	0.659298	0.959002	NOT
rno-miR-539-3p	0.127012	0.660526	0.959002	NOT
rno-miR-380-5p	0.122533	0.661169	0.959002	NOT
rno-miR-101b-3p	-0.106834	0.663702	0.959002	NOT
rno-miR-101a-3p	-0.106119	0.66616	0.959002	NOT
rno-miR-412-5p	-0.128093	0.667829	0.959002	NOT
rno-miR-134-3p	0.346245	0.669099	0.959002	NOT
rno-miR-328b-3p	-0.138399	0.669325	0.959002	NOT
rno-miR-674-3p	-0.109825	0.669342	0.959002	NOT
rno-miR-374-3p	0.180662	0.669485	0.959002	NOT
rno-miR-29b-3p	-0.100178	0.669902	0.959002	NOT
rno-miR-496-3p	0.159196	0.671369	0.959002	NOT
rno-miR-93-3p	-0.178399	0.675779	0.959002	NOT
rno-miR-423-3p	0.151742	0.676843	0.959002	NOT
rno-miR-1193-3p	0.201811	0.684144	0.959002	NOT
rno-miR-136-3p	-0.100747	0.684184	0.959002	NOT
rno-miR-345-5p	0.199061	0.686261	0.959002	NOT
rno-miR-381-5p	0.345298	0.689015	0.959002	NOT
rno-miR-499-5p	0.132812	0.692462	0.959002	NOT
rno-miR-450a-3p	-0.322021	0.6929	0.959002	NOT
rno-miR-204-3p	-0.170552	0.6949	0.959002	NOT
rno-miR-205	0.15845	0.695014	0.959002	NOT
rno-miR-190b-5p	-0.12973	0.695158	0.959002	NOT
rno-miR-542-3p	-0.107081	0.69552	0.959002	NOT
rno-miR-144-5p	-0.232961	0.695723	0.959002	NOT
rno-miR-106b-3p	-0.143394	0.697355	0.959002	NOT
rno-miR-409a-3p	-0.0971664	0.700703	0.959002	NOT
rno-miR-199a-5p	0.142936	0.700979	0.959002	NOT
rno-miR-652-3p	0.168068	0.702416	0.959002	NOT
rno-miR-146a-5p	0.0913345	0.703018	0.959002	NOT
rno-miR-344g	0.324734	0.703955	0.959002	NOT
rno-miR-6316	0.324734	0.703955	0.959002	NOT
rno-miR-484	-0.243938	0.704384	0.959002	NOT
rno-miR-376a-3p	0.096032	0.705844	0.959002	NOT
rno-miR-382-5p	0.0766429	0.709219	0.959002	NOT
rno-miR-551b-3p	0.108837	0.710057	0.959002	NOT
rno-miR-210-3p	0.14745	0.710824	0.959002	NOT
rno-miR-93-5p	-0.0745939	0.712589	0.959002	NOT
rno-miR-384-3p	-0.0871964	0.71498	0.959002	NOT
rno-miR-148a-5p	0.248226	0.715823	0.959002	NOT
rno-miR-26a-5p	0.0677601	0.716678	0.959002	NOT
rno-miR-7a-1-3p	-0.141492	0.720483	0.959002	NOT
rno-miR-32-5p	0.143096	0.720844	0.959002	NOT
rno-miR-511-5p	0.293832	0.723528	0.959002	NOT
rno-miR-19a-3p	-0.0939144	0.723837	0.959002	NOT
rno-miR-344i	0.294854	0.724597	0.959002	NOT
rno-let-7g-5p	-0.0670369	0.724997	0.959002	NOT
rno-miR-26b-3p	0.29737	0.725306	0.959002	NOT
rno-miR-1224	-0.105561	0.728746	0.959002	NOT
rno-miR-181b-5p	-0.0766099	0.730077	0.959002	NOT
rno-miR-449a-5p	-0.182227	0.733772	0.959002	NOT
rno-miR-6331	0.266203	0.735495	0.959002	NOT
rno-miR-433-3p	0.112293	0.736407	0.959002	NOT
rno-miR-352	0.24877	0.738599	0.959002	NOT
rno-miR-341	0.0779587	0.739933	0.959002	NOT
rno-miR-127-3p	-0.0635716	0.742808	0.959002	NOT
rno-miR-190a-5p	0.0819204	0.742833	0.959002	NOT
rno-miR-503-3p	0.12377	0.743238	0.959002	NOT
rno-miR-19b-3p	-0.0870355	0.743669	0.959002	NOT
rno-miR-9a-3p	-0.0760566	0.747147	0.959002	NOT
rno-miR-219a-5p	0.0911025	0.748445	0.959002	NOT
rno-miR-192-5p	0.0980947	0.750481	0.959002	NOT
rno-miR-148b-5p	0.197549	0.751167	0.959002	NOT
rno-miR-455-3p	0.111528	0.754	0.959002	NOT
rno-miR-142-5p	-0.102252	0.754241	0.959002	NOT
rno-miR-344b-1-3p	0.107074	0.754443	0.959002	NOT
rno-miR-344b-3p	0.104321	0.755005	0.959002	NOT
rno-miR-337-5p	0.0983413	0.755245	0.959002	NOT
rno-miR-212-3p	-0.0756887	0.755526	0.959002	NOT
rno-miR-338-3p	0.0769958	0.757353	0.959002	NOT
rno-miR-497-3p	0.275401	0.758109	0.959002	NOT
rno-miR-543-5p	-0.185541	0.76275	0.959002	NOT
rno-miR-182	-0.159163	0.765339	0.959002	NOT
rno-miR-132-5p	-0.068051	0.767069	0.959002	NOT
rno-miR-27a-3p	-0.0582869	0.767724	0.959002	NOT
rno-miR-181d-5p	-0.0641775	0.773503	0.959002	NOT
rno-miR-130a-3p	-0.0743303	0.775085	0.959002	NOT
rno-miR-485-3p	0.0713549	0.775567	0.959002	NOT
rno-miR-672-5p	0.0939044	0.777158	0.959002	NOT
rno-miR-350	0.0805459	0.778518	0.959002	NOT
rno-miR-1843a-3p	-0.0929517	0.781683	0.959002	NOT
rno-miR-379-5p	0.0603084	0.784431	0.959002	NOT
rno-miR-505-5p	-0.143679	0.784996	0.959002	NOT
rno-miR-148b-3p	-0.0690169	0.789995	0.959002	NOT
rno-miR-3559-3p	0.238594	0.790024	0.959002	NOT
rno-miR-409a-5p	-0.0658439	0.790772	0.959002	NOT
rno-miR-466b-3p	-0.206069	0.790845	0.959002	NOT
rno-let-7i-3p	-0.115901	0.79195	0.959002	NOT
rno-miR-17-1-3p	-0.0919429	0.792838	0.959002	NOT
rno-miR-27b-3p	-0.0514179	0.793151	0.959002	NOT
rno-miR-219a-1-3p	-0.175058	0.796642	0.959002	NOT
rno-miR-19b-1-5p	-0.198896	0.799433	0.959002	NOT
rno-miR-34c-3p	0.110344	0.79977	0.959002	NOT
rno-miR-378a-3p	0.0615256	0.803344	0.959002	NOT
rno-miR-103-1-5p	-0.185437	0.807617	0.959002	NOT
rno-miR-1193-5p	-0.185437	0.807617	0.959002	NOT
rno-miR-188-3p	-0.185437	0.807617	0.959002	NOT
rno-miR-207	-0.185437	0.807617	0.959002	NOT
rno-miR-292-5p	-0.185437	0.807617	0.959002	NOT
rno-miR-466b-4-3p	-0.185437	0.807617	0.959002	NOT
rno-miR-466c-3p	-0.185437	0.807617	0.959002	NOT
rno-miR-675-3p	-0.185437	0.807617	0.959002	NOT
rno-miR-743b-3p	-0.185437	0.807617	0.959002	NOT
rno-miR-671	0.0948535	0.812629	0.959002	NOT
rno-miR-31a-5p	0.059404	0.812823	0.959002	NOT
rno-miR-143-5p	-0.109878	0.814241	0.959002	NOT
rno-miR-125b-2-3p	0.0706058	0.815199	0.959002	NOT
rno-miR-298-5p	-0.0728906	0.816258	0.959002	NOT
rno-miR-194-5p	-0.0726883	0.817738	0.959002	NOT
rno-miR-28-3p	0.0704825	0.817846	0.959002	NOT
rno-miR-9a-5p	-0.0485032	0.81995	0.959002	NOT
rno-miR-351-3p	-0.179641	0.822171	0.959002	NOT
rno-miR-1306-5p	0.0815616	0.822533	0.959002	NOT
rno-miR-664-1-5p	-0.0624486	0.825982	0.959002	NOT
rno-miR-664-2-5p	-0.0624486	0.825982	0.959002	NOT
rno-miR-34a-5p	-0.0458736	0.826318	0.959002	NOT
rno-miR-10b-3p	-0.158483	0.830153	0.959002	NOT
rno-miR-23b-3p	0.0401578	0.830857	0.959002	NOT
rno-miR-140-3p	-0.047843	0.831249	0.959002	NOT
rno-miR-148a-3p	0.0537817	0.833953	0.959002	NOT
rno-miR-485-5p	0.0470131	0.835698	0.959002	NOT
rno-miR-335	0.163681	0.836871	0.959002	NOT
rno-miR-136-5p	0.0695929	0.837915	0.959002	NOT
rno-miR-1843b-3p	-0.0722844	0.842441	0.959002	NOT
rno-miR-434-5p	0.0501105	0.842843	0.959002	NOT
rno-miR-135b-3p	-0.154534	0.844471	0.959002	NOT
rno-miR-216b-3p	-0.154534	0.844471	0.959002	NOT
rno-miR-24-2-5p	-0.154534	0.844471	0.959002	NOT
rno-miR-293-5p	-0.154534	0.844471	0.959002	NOT
rno-miR-297	-0.154534	0.844471	0.959002	NOT
rno-miR-6315	-0.154534	0.844471	0.959002	NOT
rno-miR-675-5p	-0.154534	0.844471	0.959002	NOT
rno-miR-881-5p	-0.154534	0.844471	0.959002	NOT
rno-miR-181a-5p	0.0390472	0.847695	0.959002	NOT
rno-miR-450a-5p	0.0798059	0.847839	0.959002	NOT
rno-miR-450b-5p	0.0798059	0.847839	0.959002	NOT
rno-miR-30c-1-3p	-0.114083	0.848677	0.959002	NOT
rno-miR-296-3p	-0.0986433	0.849336	0.959002	NOT
rno-miR-382-3p	0.069364	0.849368	0.959002	NOT
rno-miR-380-3p	0.0826503	0.850895	0.959002	NOT
rno-miR-130a-5p	-0.148637	0.851323	0.959002	NOT
rno-miR-181d-3p	-0.148637	0.851323	0.959002	NOT
rno-miR-3585-3p	-0.148637	0.851323	0.959002	NOT
rno-miR-6318	-0.148637	0.851323	0.959002	NOT
rno-miR-652-5p	-0.148637	0.851323	0.959002	NOT
rno-miR-532-5p	0.0513382	0.852706	0.959002	NOT
rno-miR-425-5p	0.0410503	0.853928	0.959002	NOT
rno-miR-376c-3p	-0.070137	0.85496	0.959002	NOT
rno-miR-135a-3p	0.119305	0.860938	0.959467	NOT
rno-miR-434-3p	0.0324827	0.862166	0.959467	NOT
rno-miR-193b-3p	-0.133744	0.862586	0.959467	NOT
rno-miR-7a-2-3p	0.0894316	0.864845	0.959467	NOT
rno-miR-376b-5p	-0.0454173	0.872636	0.959467	NOT
rno-miR-137-5p	-0.0922969	0.873716	0.959467	NOT
rno-miR-770-5p	0.0830105	0.874416	0.959467	NOT
rno-miR-544-3p	-0.122499	0.87539	0.959467	NOT
rno-miR-18a-3p	-0.132454	0.875868	0.959467	NOT
rno-let-7g-3p	0.0970078	0.87605	0.959467	NOT
rno-miR-483-3p	-0.0685718	0.877178	0.959467	NOT
rno-miR-183-5p	0.103942	0.877511	0.959467	NOT
rno-miR-20a-5p	0.0381755	0.878298	0.959467	NOT
rno-miR-376c-5p	-0.0433452	0.878365	0.959467	NOT
rno-miR-666-3p	0.0702744	0.880269	0.959467	NOT
rno-miR-222-3p	0.0336523	0.881358	0.959467	NOT
rno-miR-196b-5p	0.107516	0.88308	0.959467	NOT
rno-miR-22-3p	-0.0335955	0.883464	0.959467	NOT
rno-miR-411-5p	-0.0370742	0.884427	0.959467	NOT
rno-miR-667-3p	-0.0434983	0.887047	0.959467	NOT
rno-miR-378a-5p	0.0526614	0.887055	0.959467	NOT
rno-miR-23a-3p	0.0252917	0.893814	0.964739	NOT
rno-miR-154-5p	-0.0316108	0.894962	0.964739	NOT
rno-miR-29b-5p	-0.0416794	0.898587	0.965501	NOT
rno-miR-26b-5p	0.024785	0.898896	0.965501	NOT
rno-miR-10a-5p	-0.0481582	0.901741	0.965501	NOT
rno-miR-10b-5p	-0.0481582	0.901741	0.965501	NOT
rno-miR-378b	0.0304905	0.903771	0.965733	NOT
rno-miR-29c-5p	0.0280209	0.905095	0.965733	NOT
rno-miR-369-5p	0.0273789	0.906514	0.965733	NOT
rno-miR-342-3p	-0.0226677	0.91273	0.968446	NOT
rno-miR-9b-3p	-0.0767563	0.913381	0.968446	NOT
rno-miR-218a-5p	0.0245339	0.913628	0.968446	NOT
rno-miR-25-3p	-0.0220388	0.917301	0.970721	NOT
rno-miR-384-5p	-0.0207911	0.9234	0.973757	NOT
rno-miR-450b-3p	-0.0488665	0.924059	0.973757	NOT
rno-miR-339-3p	0.0435658	0.924763	0.973757	NOT
rno-miR-466b-5p	-0.0573242	0.926654	0.974135	NOT
rno-miR-363-3p	0.0659961	0.928775	0.974753	NOT
rno-miR-3562	0.0683817	0.931053	0.975525	NOT
rno-miR-322-5p	-0.0210117	0.932577	0.975525	NOT
rno-miR-320-3p	0.0207692	0.937514	0.977302	NOT
rno-miR-185-5p	0.0148093	0.944586	0.977302	NOT
rno-miR-99a-3p	0.022689	0.947668	0.977302	NOT
rno-miR-100-5p	0.0137139	0.948294	0.977302	NOT
rno-miR-218a-1-3p	0.0502534	0.948561	0.977302	NOT
rno-miR-421-5p	0.0368881	0.948697	0.977302	NOT
rno-miR-107-3p	0.0124967	0.949559	0.977302	NOT
rno-miR-301a-3p	-0.0164922	0.952234	0.977302	NOT
rno-miR-301b-3p	-0.0164922	0.952234	0.977302	NOT
rno-miR-103-3p	0.0116411	0.953024	0.977302	NOT
rno-miR-379-3p	-0.0208923	0.95331	0.977302	NOT
rno-miR-381-3p	-0.0176698	0.953652	0.977302	NOT
rno-miR-466c-5p	-0.0467383	0.954252	0.977302	NOT
rno-miR-329-3p	0.0176472	0.962432	0.982552	NOT
rno-miR-3594-3p	-0.0279083	0.963506	0.982552	NOT
rno-miR-433-5p	0.0353694	0.964013	0.982552	NOT
rno-miR-99a-5p	0.0085314	0.967978	0.98369	NOT
rno-miR-153-3p	-0.0102655	0.968223	0.98369	NOT
rno-miR-199a-3p	0.00859598	0.972577	0.986537	NOT
rno-miR-125a-3p	0.0101039	0.978718	0.987758	NOT
rno-miR-181a-1-3p	-0.00563092	0.98134	0.987758	NOT
rno-miR-152-3p	-0.00552139	0.982438	0.987758	NOT
rno-miR-411-3p	0.00771788	0.982552	0.987758	NOT
rno-miR-493-5p	0.0137872	0.983688	0.987758	NOT
rno-miR-323-3p	-0.00409323	0.984569	0.987758	NOT
rno-miR-451-5p	0.0134192	0.984652	0.987758	NOT
rno-miR-542-5p	-0.00124344	0.9968	0.99837	NOT
rno-miR-582-3p	0.000607388	0.998681	0.998681	NOT

## Sheet: DE miRNA day 10
	logFC	pvalue	padj	change
rno-miR-328a-3p	0.899271	0.000242244	0.118115	UP
rno-miR-130a-5p	3.10959	0.000514366	0.118115	UP
rno-miR-1224	1.43666	0.000557148	0.118115	UP
rno-miR-3552	2.70286	0.000875092	0.13914	UP
rno-miR-219a-5p	0.632022	0.00426605	0.542641	UP
rno-miR-15b-3p	-1.67456	0.00543201	0.575794	DOWN
rno-miR-1249	1.11952	0.00756591	0.665288	UP
rno-miR-92b-5p	1.31588	0.0200155	0.665288	UP
rno-miR-760-3p	0.924043	0.0221787	0.665288	UP
rno-miR-582-5p	1.27398	0.0261483	0.665288	UP
rno-miR-6314	1.71954	0.0273539	0.665288	UP
rno-miR-1306-5p	0.958253	0.0279873	0.665288	UP
rno-miR-136-5p	0.847215	0.0295331	0.665288	UP
rno-miR-125a-5p	0.369578	0.0304184	0.665288	NOT
rno-miR-489-3p	1.42441	0.0344107	0.665288	UP
rno-miR-126a-3p	-0.457407	0.0386014	0.665288	DOWN
rno-miR-3065-5p	-1.5154	0.0434907	0.665288	DOWN
rno-miR-30b-5p	-0.539841	0.0436987	0.665288	DOWN
rno-miR-200a-3p	-1.43252	0.0464824	0.665288	DOWN
rno-miR-194-3p	1.44361	0.0479209	0.665288	UP
rno-miR-200c-5p	1.44361	0.0479209	0.665288	UP
rno-miR-3542	1.44361	0.0479209	0.665288	UP
rno-miR-3573-5p	1.44361	0.0479209	0.665288	UP
rno-miR-449c-5p	1.44361	0.0479209	0.665288	UP
rno-miR-466b-4-3p	1.44361	0.0479209	0.665288	UP
rno-miR-466c-3p	1.44361	0.0479209	0.665288	UP
rno-miR-149-5p	0.396029	0.0491382	0.665288	UP
rno-miR-485-3p	0.596037	0.0491651	0.665288	UP
rno-miR-3547	1.0902	0.0491675	0.665288	UP
rno-miR-412-3p	-1.40981	0.0510981	0.665288	NOT
rno-miR-376c-3p	-0.896446	0.0522945	0.665288	NOT
rno-miR-135a-5p	0.424713	0.0524311	0.665288	NOT
rno-miR-135b-5p	0.424713	0.0524311	0.665288	NOT
rno-miR-21-3p	-1.60447	0.0544797	0.665288	NOT
rno-miR-135a-3p	1.57056	0.0547707	0.665288	NOT
rno-miR-3577	1.72538	0.0582348	0.665288	NOT
rno-miR-144-3p	0.70713	0.0595468	0.665288	NOT
rno-miR-495	1.82985	0.0654597	0.665288	NOT
rno-miR-144-5p	0.998372	0.0658967	0.665288	NOT
rno-miR-219b	1.38794	0.0659704	0.665288	NOT
rno-miR-875	1.38794	0.0659704	0.665288	NOT
rno-miR-214-3p	-1.64454	0.0683293	0.665288	NOT
rno-miR-380-3p	0.99738	0.0689873	0.665288	NOT
rno-miR-376a-3p	0.640692	0.0691436	0.665288	NOT
rno-miR-653-5p	1.15102	0.0694055	0.665288	NOT
rno-miR-874-5p	0.802234	0.0695239	0.665288	NOT
rno-miR-325-5p	1.02692	0.0697413	0.665288	NOT
rno-miR-146b-5p	-0.423797	0.0711041	0.665288	NOT
rno-miR-23a-3p	-0.456318	0.0745939	0.665288	NOT
rno-miR-770-3p	0.662491	0.0755788	0.665288	NOT
rno-miR-187-3p	-0.520221	0.0778725	0.665288	NOT
rno-miR-23b-3p	-0.431341	0.0786572	0.665288	NOT
rno-miR-592	-1.04345	0.0791747	0.665288	NOT
rno-miR-203b-3p	1.33766	0.0824615	0.665288	NOT
rno-let-7i-5p	-0.306348	0.0834284	0.665288	NOT
rno-miR-100-5p	-0.48679	0.0855732	0.665288	NOT
rno-miR-122-5p	-1.92025	0.0857209	0.665288	NOT
rno-miR-99a-5p	-0.485392	0.0870349	0.665288	NOT
rno-miR-370-5p	0.78125	0.0872038	0.665288	NOT
rno-miR-30c-5p	-0.306317	0.0882272	0.665288	NOT
rno-miR-500-3p	-0.979079	0.0919515	0.665288	NOT
rno-miR-499-5p	0.595383	0.0937639	0.665288	NOT
rno-miR-136-3p	0.464423	0.096179	0.665288	NOT
rno-miR-135b-3p	1.16688	0.0979867	0.665288	NOT
rno-miR-410-5p	1.16688	0.0979867	0.665288	NOT
rno-miR-485-5p	0.575552	0.0998131	0.665288	NOT
rno-miR-6319	1.54859	0.100071	0.665288	NOT
rno-miR-204-5p	0.475162	0.101022	0.665288	NOT
rno-miR-17-1-3p	-0.935464	0.102589	0.665288	NOT
rno-miR-19a-5p	-1.1729	0.10486	0.665288	NOT
rno-miR-29b-3p	0.375618	0.106237	0.665288	NOT
rno-let-7d-3p	0.395565	0.107666	0.665288	NOT
rno-miR-376a-5p	0.935146	0.108362	0.665288	NOT
rno-miR-434-3p	0.311836	0.108552	0.665288	NOT
rno-miR-23b-5p	0.906768	0.108985	0.665288	NOT
rno-miR-666-3p	0.763932	0.109109	0.665288	NOT
rno-miR-139-5p	-0.416431	0.109694	0.665288	NOT
rno-miR-671	0.732868	0.109768	0.665288	NOT
rno-miR-543-5p	-1.05978	0.110059	0.665288	NOT
rno-miR-140-5p	0.483697	0.11069	0.665288	NOT
rno-miR-33-5p	0.66408	0.110948	0.665288	NOT
rno-miR-93-3p	-0.788347	0.111154	0.665288	NOT
rno-miR-764-3p	0.761443	0.11224	0.665288	NOT
rno-miR-378a-5p	-0.823962	0.112644	0.665288	NOT
rno-miR-1298	0.536733	0.115742	0.665288	NOT
rno-miR-34b-5p	0.465519	0.118173	0.665288	NOT
rno-miR-323-5p	0.873792	0.119753	0.665288	NOT
rno-miR-770-5p	0.823179	0.119925	0.665288	NOT
rno-miR-702-3p	0.59806	0.121504	0.665288	NOT
rno-miR-296-5p	1.08899	0.122154	0.665288	NOT
rno-miR-101a-3p	0.307141	0.123072	0.665288	NOT
rno-miR-1839-5p	-0.365537	0.128471	0.665288	NOT
rno-miR-541-3p	1.40264	0.128484	0.665288	NOT
rno-miR-101b-3p	0.300065	0.129106	0.665288	NOT
rno-miR-338-5p	-0.853082	0.129736	0.665288	NOT
rno-miR-331-5p	1.36746	0.131234	0.665288	NOT
rno-miR-3569	1.36746	0.131234	0.665288	NOT
rno-miR-762	1.36746	0.131234	0.665288	NOT
rno-miR-134-3p	1.36746	0.131299	0.665288	NOT
rno-miR-3593-3p	1.36746	0.131299	0.665288	NOT
rno-miR-504	1.36746	0.131299	0.665288	NOT
rno-miR-92a-1-5p	1.36746	0.131299	0.665288	NOT
rno-miR-494-3p	-0.586888	0.133917	0.665288	NOT
rno-miR-25-3p	-0.406776	0.136617	0.665288	NOT
rno-miR-935	0.345395	0.136881	0.665288	NOT
rno-miR-34c-5p	0.339853	0.136989	0.665288	NOT
rno-miR-216a-5p	0.967249	0.138238	0.665288	NOT
rno-miR-374-5p	-0.706131	0.139443	0.665288	NOT
rno-miR-6331	0.873615	0.140116	0.665288	NOT
rno-miR-16-5p	-0.500345	0.143066	0.665288	NOT
rno-miR-378b	-0.442083	0.145421	0.665288	NOT
rno-miR-126a-5p	-0.31057	0.146344	0.665288	NOT
rno-miR-191a-5p	-0.24305	0.146436	0.665288	NOT
rno-miR-218a-1-3p	1.11925	0.146503	0.665288	NOT
rno-miR-100-3p	1.11917	0.146618	0.665288	NOT
rno-miR-488-5p	1.11917	0.146618	0.665288	NOT
rno-miR-363-3p	-1.46648	0.148676	0.665288	NOT
rno-miR-543-3p	0.541924	0.149297	0.665288	NOT
rno-miR-668	0.445232	0.1536	0.665288	NOT
rno-miR-30c-2-3p	-0.430249	0.155815	0.665288	NOT
rno-miR-378a-3p	-0.418543	0.157026	0.665288	NOT
rno-miR-211-5p	0.390873	0.157927	0.665288	NOT
rno-miR-344b-5p	0.854888	0.158159	0.665288	NOT
rno-miR-874-3p	0.422325	0.161953	0.665288	NOT
rno-miR-434-5p	0.402334	0.164338	0.665288	NOT
rno-miR-872-3p	-0.511179	0.165031	0.665288	NOT
rno-miR-181a-1-3p	-0.322477	0.167377	0.665288	NOT
rno-miR-320-3p	0.357809	0.169131	0.665288	NOT
rno-miR-412-5p	-0.413194	0.172267	0.665288	NOT
rno-miR-298-5p	0.432333	0.173786	0.665288	NOT
rno-miR-764-5p	-0.942311	0.174784	0.665288	NOT
rno-miR-503-5p	-0.899723	0.175007	0.665288	NOT
rno-miR-326-3p	0.313794	0.175731	0.665288	NOT
rno-miR-211-3p	0.890946	0.176495	0.665288	NOT
rno-miR-3585-3p	0.890946	0.176495	0.665288	NOT
rno-miR-544-3p	0.890946	0.176495	0.665288	NOT
rno-miR-322-3p	-0.771106	0.176704	0.665288	NOT
rno-miR-30d-5p	-0.306316	0.177788	0.665288	NOT
rno-miR-152-3p	-0.643229	0.178814	0.665288	NOT
rno-miR-92b-3p	0.321338	0.179716	0.665288	NOT
rno-miR-540-3p	0.372464	0.180857	0.665288	NOT
rno-miR-450b-3p	-0.749766	0.181267	0.665288	NOT
rno-miR-501-3p	0.812422	0.182846	0.665288	NOT
rno-miR-223-3p	-0.967065	0.188521	0.665288	NOT
rno-miR-342-5p	0.741513	0.191905	0.665288	NOT
rno-miR-484	0.709854	0.191994	0.665288	NOT
rno-miR-879-3p	-0.609221	0.193091	0.665288	NOT
rno-miR-27b-5p	-1.05238	0.195112	0.665288	NOT
rno-miR-1188-5p	0.878154	0.1985	0.665288	NOT
rno-miR-709	-1.38333	0.200499	0.665288	NOT
rno-miR-3594-5p	1.34787	0.203644	0.665288	NOT
rno-miR-143-3p	-0.251612	0.204621	0.665288	NOT
rno-miR-503-3p	-0.587235	0.20528	0.665288	NOT
rno-miR-425-5p	-0.36209	0.206804	0.665288	NOT
rno-miR-433-3p	0.548168	0.21024	0.665288	NOT
rno-miR-299a-5p	0.420113	0.212948	0.665288	NOT
rno-miR-188-5p	1.08567	0.21374	0.665288	NOT
rno-miR-183-5p	0.580481	0.216938	0.665288	NOT
rno-miR-199a-3p	-1.00728	0.218482	0.665288	NOT
rno-miR-101a-5p	1.19476	0.219174	0.665288	NOT
rno-miR-551b-3p	0.429809	0.223437	0.665288	NOT
rno-miR-299b-5p	0.415859	0.224502	0.665288	NOT
rno-miR-3099	0.316294	0.225088	0.665288	NOT
rno-miR-879-5p	0.691416	0.226656	0.665288	NOT
rno-miR-146a-5p	-0.843221	0.231847	0.665288	NOT
rno-miR-505-5p	-0.734971	0.232197	0.665288	NOT
rno-miR-127-3p	0.267188	0.232441	0.665288	NOT
rno-let-7b-5p	0.14948	0.233068	0.665288	NOT
rno-miR-365-3p	-0.419133	0.233356	0.665288	NOT
rno-miR-411-3p	0.483221	0.235202	0.665288	NOT
rno-miR-20a-3p	-0.903745	0.237234	0.665288	NOT
rno-miR-101b-5p	0.886288	0.237453	0.665288	NOT
rno-miR-103-1-5p	0.886288	0.237453	0.665288	NOT
rno-miR-10b-3p	0.886288	0.237453	0.665288	NOT
rno-miR-1193-5p	0.886288	0.237453	0.665288	NOT
rno-miR-122-3p	0.886288	0.237453	0.665288	NOT
rno-miR-141-5p	0.886288	0.237453	0.665288	NOT
rno-miR-191b	0.886288	0.237453	0.665288	NOT
rno-miR-193a-3p	0.886288	0.237453	0.665288	NOT
rno-miR-1956-5p	0.886288	0.237453	0.665288	NOT
rno-miR-196a-3p	0.886288	0.237453	0.665288	NOT
rno-miR-196c-3p	0.886288	0.237453	0.665288	NOT
rno-miR-19b-1-5p	0.886288	0.237453	0.665288	NOT
rno-miR-200a-5p	0.886288	0.237453	0.665288	NOT
rno-miR-200b-5p	0.886288	0.237453	0.665288	NOT
rno-miR-201-3p	0.886288	0.237453	0.665288	NOT
rno-miR-201-5p	0.886288	0.237453	0.665288	NOT
rno-miR-208a-3p	0.886288	0.237453	0.665288	NOT
rno-miR-208a-5p	0.886288	0.237453	0.665288	NOT
rno-miR-216b-3p	0.886288	0.237453	0.665288	NOT
rno-miR-292-5p	0.886288	0.237453	0.665288	NOT
rno-miR-293-5p	0.886288	0.237453	0.665288	NOT
rno-miR-299b-3p	0.886288	0.237453	0.665288	NOT
rno-miR-301b-5p	0.886288	0.237453	0.665288	NOT
rno-miR-3064-3p	0.886288	0.237453	0.665288	NOT
rno-miR-3068-5p	0.886288	0.237453	0.665288	NOT
rno-miR-3074	0.886288	0.237453	0.665288	NOT
rno-miR-3558-5p	0.886288	0.237453	0.665288	NOT
rno-miR-3561-3p	0.886288	0.237453	0.665288	NOT
rno-miR-3580-3p	0.886288	0.237453	0.665288	NOT
rno-miR-3583-5p	0.886288	0.237453	0.665288	NOT
rno-miR-3586-3p	0.886288	0.237453	0.665288	NOT
rno-miR-3590-3p	0.886288	0.237453	0.665288	NOT
rno-miR-365-5p	0.886288	0.237453	0.665288	NOT
rno-miR-377-5p	0.886288	0.237453	0.665288	NOT
rno-miR-451-3p	0.886288	0.237453	0.665288	NOT
rno-miR-463-5p	0.886288	0.237453	0.665288	NOT
rno-miR-471-5p	0.886288	0.237453	0.665288	NOT
rno-miR-486	0.886288	0.237453	0.665288	NOT
rno-miR-500-5p	0.886288	0.237453	0.665288	NOT
rno-miR-509-5p	0.886288	0.237453	0.665288	NOT
rno-miR-5132-5p	0.886288	0.237453	0.665288	NOT
rno-miR-547-5p	0.886288	0.237453	0.665288	NOT
rno-miR-615	0.886288	0.237453	0.665288	NOT
rno-miR-6215	0.886288	0.237453	0.665288	NOT
rno-miR-632	0.886288	0.237453	0.665288	NOT
rno-miR-6323	0.886288	0.237453	0.665288	NOT
rno-miR-675-5p	0.886288	0.237453	0.665288	NOT
rno-miR-741-3p	0.886288	0.237453	0.665288	NOT
rno-miR-742-3p	0.886288	0.237453	0.665288	NOT
rno-miR-743b-3p	0.886288	0.237453	0.665288	NOT
rno-miR-802-3p	0.886288	0.237453	0.665288	NOT
rno-miR-871-3p	0.886288	0.237453	0.665288	NOT
rno-miR-880-3p	0.886288	0.237453	0.665288	NOT
rno-miR-881-3p	0.886288	0.237453	0.665288	NOT
rno-miR-881-5p	0.886288	0.237453	0.665288	NOT
rno-miR-883-3p	0.886288	0.237453	0.665288	NOT
rno-miR-876	0.990026	0.239222	0.666172	NOT
rno-miR-674-5p	0.38189	0.241279	0.666172	NOT
rno-miR-542-3p	-0.513159	0.241752	0.666172	NOT
rno-miR-148a-5p	1.06435	0.242729	0.666172	NOT
rno-miR-708-3p	0.488501	0.246104	0.666172	NOT
rno-miR-450a-5p	-0.657898	0.247156	0.666172	NOT
rno-miR-450b-5p	-0.657898	0.247156	0.666172	NOT
rno-miR-30a-5p	-0.224354	0.247208	0.666172	NOT
rno-miR-493-3p	1.17217	0.248028	0.666172	NOT
rno-miR-32-3p	-0.89669	0.24866	0.666172	NOT
rno-miR-675-3p	0.951194	0.249291	0.666172	NOT
rno-miR-1949	-0.524019	0.250372	0.666263	NOT
rno-miR-3064-5p	0.82487	0.252038	0.6679	NOT
rno-miR-31a-5p	-0.300989	0.254637	0.670042	NOT
rno-miR-338-3p	0.213753	0.255306	0.670042	NOT
rno-miR-598-3p	0.364584	0.256895	0.670042	NOT
rno-miR-1193-3p	-0.601154	0.257768	0.670042	NOT
rno-miR-153-3p	0.356742	0.25901	0.670042	NOT
rno-miR-20b-5p	-1.38657	0.25991	0.670042	NOT
rno-miR-210-5p	1.05774	0.260221	0.670042	NOT
rno-miR-410-3p	1.04321	0.261948	0.671771	NOT
rno-miR-195-3p	0.557822	0.264598	0.673485	NOT
rno-miR-379-3p	0.449448	0.264735	0.673485	NOT
rno-miR-300-3p	0.347407	0.272174	0.689652	NOT
rno-miR-381-3p	0.388061	0.276055	0.694974	NOT
rno-miR-873-5p	0.404965	0.27646	0.694974	NOT
rno-miR-6328	-0.86628	0.278755	0.697984	NOT
rno-miR-7a-2-3p	0.725471	0.288304	0.719065	NOT
rno-miR-190b-5p	-0.444566	0.289894	0.720123	NOT
rno-miR-140-3p	-0.222499	0.290993	0.720123	NOT
rno-miR-181b-1-3p	-0.563851	0.29359	0.723562	NOT
rno-miR-3102	0.564057	0.294658	0.723562	NOT
rno-miR-335	1.08996	0.301914	0.736819	NOT
rno-let-7f-1-3p	0.832938	0.304606	0.736819	NOT
rno-miR-30e-5p	-0.182947	0.306279	0.736819	NOT
rno-miR-132-3p	-0.224498	0.308015	0.736819	NOT
rno-miR-872-5p	-0.349875	0.30809	0.736819	NOT
rno-miR-28-3p	-0.486159	0.310756	0.736819	NOT
rno-miR-448-3p	0.289009	0.310883	0.736819	NOT
rno-miR-322-5p	-0.397711	0.311498	0.736819	NOT
rno-miR-196c-5p	-0.841594	0.314214	0.736819	NOT
rno-miR-352	0.891305	0.316655	0.736819	NOT
rno-miR-145-5p	-0.229904	0.317206	0.736819	NOT
rno-miR-155-5p	-0.816566	0.31736	0.736819	NOT
rno-miR-760-5p	0.58137	0.317557	0.736819	NOT
rno-miR-199a-5p	-0.927233	0.317992	0.736819	NOT
rno-miR-383-3p	0.68932	0.319028	0.736819	NOT
rno-miR-377-3p	0.530878	0.319745	0.736819	NOT
rno-miR-21-5p	-0.636464	0.320272	0.736819	NOT
rno-let-7f-5p	-0.134388	0.32091	0.736819	NOT
rno-miR-130b-5p	0.789061	0.32361	0.739544	NOT
rno-let-7a-2-3p	0.751596	0.324423	0.739544	NOT
rno-miR-23a-5p	-0.615584	0.329061	0.741086	NOT
rno-miR-3075	-0.615584	0.329061	0.741086	NOT
rno-miR-191a-3p	0.573102	0.32989	0.741086	NOT
rno-miR-26b-5p	-0.184083	0.331076	0.741086	NOT
rno-miR-421-3p	-0.290421	0.332013	0.741086	NOT
rno-miR-582-3p	0.483778	0.33209	0.741086	NOT
rno-miR-107-5p	0.814801	0.337254	0.744769	NOT
rno-miR-501-5p	0.814801	0.337254	0.744769	NOT
rno-miR-6333	0.814801	0.337254	0.744769	NOT
rno-miR-152-5p	0.719739	0.344284	0.757662	NOT
rno-miR-9b-5p	0.401091	0.347801	0.762764	NOT
rno-miR-29a-5p	0.358219	0.35173	0.763618	NOT
rno-miR-207	-0.670736	0.351793	0.763618	NOT
rno-miR-6318	-0.670736	0.351793	0.763618	NOT
rno-miR-678	0.761999	0.361767	0.778677	NOT
rno-miR-153-5p	0.557042	0.363073	0.778677	NOT
rno-miR-702-5p	0.873965	0.36346	0.778677	NOT
rno-let-7c-5p	0.112025	0.363627	0.778677	NOT
rno-miR-208b-3p	0.622172	0.365427	0.779904	NOT
rno-miR-150-3p	0.509806	0.369919	0.781893	NOT
rno-miR-187-5p	-0.701258	0.371995	0.781893	NOT
rno-miR-34a-3p	0.875049	0.373667	0.781893	NOT
rno-miR-3557-3p	0.875049	0.373667	0.781893	NOT
rno-miR-652-5p	0.875049	0.373667	0.781893	NOT
rno-miR-551b-5p	0.875049	0.373735	0.781893	NOT
rno-miR-125b-2-3p	0.251931	0.377344	0.786856	NOT
rno-miR-542-5p	-0.340988	0.383957	0.798028	NOT
rno-miR-137-3p	0.214143	0.385535	0.798698	NOT
rno-miR-1912-3p	0.644733	0.387999	0.801092	NOT
rno-miR-653-3p	0.66104	0.389603	0.801092	NOT
rno-let-7g-5p	-0.138475	0.391851	0.801092	NOT
rno-miR-133a-3p	-0.217809	0.392327	0.801092	NOT
rno-miR-29c-5p	0.254507	0.392989	0.801092	NOT
rno-miR-339-5p	-0.42143	0.399546	0.811857	NOT
rno-miR-329-3p	-0.312989	0.401747	0.813505	NOT
rno-miR-125a-3p	-0.488564	0.404354	0.813505	NOT
rno-miR-205	0.328062	0.40541	0.813505	NOT
rno-miR-127-5p	0.202326	0.405473	0.813505	NOT
rno-miR-31a-3p	-0.531131	0.413974	0.827948	NOT
rno-miR-452-5p	0.584981	0.416182	0.829756	NOT
rno-miR-344a-3p	0.229912	0.418006	0.830787	NOT
rno-miR-532-3p	-0.375521	0.420472	0.831209	NOT
rno-miR-26a-3p	0.707322	0.422425	0.831209	NOT
rno-miR-184	-0.449317	0.423126	0.831209	NOT
rno-miR-212-3p	0.232953	0.424712	0.831209	NOT
rno-miR-384-3p	0.236852	0.429886	0.831209	NOT
rno-miR-148a-3p	-0.186539	0.432131	0.831209	NOT
rno-miR-1247-5p	-0.614778	0.433848	0.831209	NOT
rno-miR-336-5p	-0.614778	0.433848	0.831209	NOT
rno-miR-340-5p	0.16932	0.43581	0.831209	NOT
rno-miR-758-3p	0.503635	0.436064	0.831209	NOT
rno-miR-219a-1-3p	0.567707	0.438194	0.831209	NOT
rno-miR-27b-3p	-0.13308	0.438634	0.831209	NOT
rno-miR-1297	-0.56221	0.43901	0.831209	NOT
rno-miR-182	0.353795	0.440296	0.831209	NOT
rno-miR-6317	0.855723	0.441694	0.831209	NOT
rno-miR-362-5p	-0.414914	0.441982	0.831209	NOT
rno-miR-134-5p	0.247876	0.442909	0.831209	NOT
rno-miR-1247-3p	0.726706	0.444072	0.831209	NOT
rno-miR-547-3p	0.732808	0.444793	0.831209	NOT
rno-miR-3068-3p	-0.385949	0.445093	0.831209	NOT
rno-miR-27a-3p	-0.130868	0.445664	0.831209	NOT
rno-miR-10a-3p	-0.68504	0.447427	0.831878	NOT
rno-miR-210-3p	-0.351671	0.449948	0.831878	NOT
rno-miR-539-3p	-0.249987	0.450359	0.831878	NOT
rno-miR-132-5p	-0.196047	0.452191	0.831878	NOT
rno-miR-448-5p	-0.610426	0.453127	0.831878	NOT
rno-miR-369-3p	0.19357	0.45503	0.831878	NOT
rno-miR-181b-2-3p	0.621422	0.455178	0.831878	NOT
rno-let-7i-3p	0.429472	0.457637	0.832059	NOT
rno-miR-423-5p	-0.232422	0.457975	0.832059	NOT
rno-miR-376b-5p	0.23903	0.461939	0.832059	NOT
rno-miR-143-5p	0.275913	0.462336	0.832059	NOT
rno-miR-128-2-5p	0.268196	0.46283	0.832059	NOT
rno-miR-93-5p	-0.204862	0.463127	0.832059	NOT
rno-miR-34a-5p	-0.164851	0.465654	0.833697	NOT
rno-miR-451-5p	0.223759	0.466661	0.833697	NOT
rno-miR-423-3p	-0.254139	0.46985	0.837045	NOT
rno-miR-15a-5p	0.379935	0.47169	0.837431	NOT
rno-miR-667-3p	0.221353	0.475498	0.837431	NOT
rno-miR-148b-3p	0.148204	0.475593	0.837431	NOT
rno-miR-137-5p	0.461289	0.476215	0.837431	NOT
rno-miR-3473	0.395473	0.477022	0.837431	NOT
rno-miR-411-5p	0.193205	0.477968	0.837431	NOT
rno-miR-138-2-3p	0.218229	0.484688	0.84424	NOT
rno-miR-488-3p	0.221091	0.485903	0.84424	NOT
rno-miR-10a-5p	-0.421199	0.487923	0.84424	NOT
rno-miR-10b-5p	-0.421199	0.487923	0.84424	NOT
rno-let-7f-2-3p	-0.253495	0.488491	0.84424	NOT
rno-miR-376c-5p	0.222598	0.490919	0.846137	NOT
rno-miR-429	-0.495064	0.499447	0.849203	NOT
rno-miR-672-3p	-0.231816	0.499853	0.849203	NOT
rno-miR-181a-2-3p	-0.409315	0.500455	0.849203	NOT
rno-miR-1839-3p	-0.441181	0.500564	0.849203	NOT
rno-miR-3594-3p	0.371989	0.501936	0.849203	NOT
rno-miR-196a-5p	-0.569587	0.502718	0.849203	NOT
rno-miR-196b-5p	-0.569587	0.502718	0.849203	NOT
rno-miR-331-3p	0.192745	0.504018	0.849203	NOT
rno-miR-151-3p	-0.224288	0.504982	0.849203	NOT
rno-miR-30c-1-3p	-0.356198	0.50605	0.849203	NOT
rno-miR-142-5p	-0.312793	0.510172	0.853867	NOT
rno-miR-6216	0.504289	0.512231	0.855063	NOT
rno-miR-124-5p	-0.19057	0.514277	0.856231	NOT
rno-miR-142-3p	-0.324306	0.516872	0.858305	NOT
rno-miR-339-3p	-0.279351	0.519805	0.858428	NOT
rno-miR-190a-5p	0.118108	0.522234	0.858428	NOT
rno-miR-29b-5p	-0.193739	0.522359	0.858428	NOT
rno-miR-130a-3p	-0.166199	0.522388	0.858428	NOT
rno-miR-323-3p	-0.129705	0.530438	0.858428	NOT
rno-miR-107-3p	-0.0957523	0.53046	0.858428	NOT
rno-miR-103-3p	-0.0956483	0.530987	0.858428	NOT
rno-miR-92a-3p	-0.237555	0.531535	0.858428	NOT
rno-miR-3559-3p	0.639728	0.533374	0.858428	NOT
rno-miR-195-5p	-0.165148	0.533563	0.858428	NOT
rno-miR-18a-3p	0.580277	0.537625	0.858428	NOT
rno-miR-664-1-5p	0.151694	0.538307	0.858428	NOT
rno-miR-664-2-5p	0.151694	0.538307	0.858428	NOT
rno-miR-325-3p	-0.240767	0.539363	0.858428	NOT
rno-miR-382-5p	0.150914	0.539962	0.858428	NOT
rno-miR-150-5p	0.0989044	0.541024	0.858428	NOT
rno-miR-409a-5p	0.150355	0.541346	0.858428	NOT
rno-miR-20a-5p	-0.282904	0.542256	0.858428	NOT
rno-let-7c-2-3p	-0.21512	0.545804	0.858428	NOT
rno-miR-30a-3p	-0.115777	0.548733	0.858428	NOT
rno-miR-204-3p	0.259651	0.549028	0.858428	NOT
rno-miR-666-5p	0.392961	0.549185	0.858428	NOT
rno-miR-154-3p	0.389195	0.550621	0.858428	NOT
rno-miR-466d	0.562267	0.550692	0.858428	NOT
rno-miR-124-3p	0.149423	0.551444	0.858428	NOT
rno-miR-194-5p	0.17743	0.554024	0.858428	NOT
rno-miR-218a-5p	0.123677	0.558692	0.858428	NOT
rno-miR-22-3p	0.122497	0.561266	0.858428	NOT
rno-miR-433-5p	-0.435606	0.566235	0.858428	NOT
rno-miR-6316	-0.435606	0.566235	0.858428	NOT
rno-miR-98-3p	-0.435606	0.566235	0.858428	NOT
rno-miR-9b-3p	0.425657	0.567027	0.858428	NOT
rno-miR-487b-5p	0.327824	0.567369	0.858428	NOT
rno-miR-99a-3p	0.17846	0.567477	0.858428	NOT
rno-miR-380-5p	0.154575	0.567595	0.858428	NOT
rno-miR-20b-3p	0.378798	0.569044	0.858428	NOT
rno-miR-466b-3p	0.378798	0.569044	0.858428	NOT
rno-miR-511-3p	0.378798	0.569044	0.858428	NOT
rno-miR-676	0.219603	0.569586	0.858428	NOT
rno-miR-24-3p	-0.118541	0.57135	0.859051	NOT
rno-miR-370-3p	0.158458	0.573438	0.860157	NOT
rno-miR-489-5p	0.391231	0.574811	0.860188	NOT
rno-miR-2985	0.60029	0.577995	0.862923	NOT
rno-miR-186-5p	0.108124	0.579495	0.863135	NOT
rno-miR-328a-5p	0.50557	0.583765	0.866864	NOT
rno-miR-141-3p	0.535882	0.593109	0.866864	NOT
rno-miR-674-3p	0.14841	0.593371	0.866864	NOT
rno-miR-30e-3p	-0.103252	0.593993	0.866864	NOT
rno-miR-497-3p	0.318488	0.594778	0.866864	NOT
rno-miR-218a-2-3p	0.280732	0.595931	0.866864	NOT
rno-miR-26b-3p	-0.475735	0.596819	0.866864	NOT
rno-miR-337-3p	-0.327256	0.59854	0.866864	NOT
rno-miR-98-5p	-0.102015	0.600233	0.866864	NOT
rno-miR-154-5p	-0.13132	0.604852	0.866864	NOT
rno-miR-146a-3p	-0.338654	0.607686	0.866864	NOT
rno-miR-466c-5p	-0.346427	0.613239	0.866864	NOT
rno-miR-652-3p	0.195349	0.62706	0.866864	NOT
rno-miR-221-3p	-0.0849971	0.627097	0.866864	NOT
rno-miR-3586-5p	-0.339371	0.627566	0.866864	NOT
rno-miR-431	-0.137944	0.628101	0.866864	NOT
rno-miR-128-1-5p	-0.25861	0.63014	0.866864	NOT
rno-miR-28-5p	0.389163	0.63028	0.866864	NOT
rno-miR-133a-5p	0.333628	0.633256	0.866864	NOT
rno-miR-1956-3p	0.333628	0.633256	0.866864	NOT
rno-miR-320-5p	0.333628	0.633256	0.866864	NOT
rno-miR-3558-3p	0.333628	0.633256	0.866864	NOT
rno-miR-3572	0.333628	0.633256	0.866864	NOT
rno-miR-3584-5p	0.333628	0.633256	0.866864	NOT
rno-miR-463-3p	0.333628	0.633256	0.866864	NOT
rno-miR-499-3p	0.333628	0.633256	0.866864	NOT
rno-miR-6329	0.333628	0.633256	0.866864	NOT
rno-miR-878	0.333628	0.633256	0.866864	NOT
rno-miR-96-5p	0.333628	0.633256	0.866864	NOT
rno-miR-33-3p	-0.395175	0.63352	0.866864	NOT
rno-miR-540-5p	0.20996	0.633729	0.866864	NOT
rno-miR-345-5p	-0.259599	0.635396	0.866864	NOT
rno-miR-455-3p	0.180432	0.635508	0.866864	NOT
rno-miR-192-3p	0.392792	0.636838	0.866864	NOT
rno-miR-297	0.392792	0.636838	0.866864	NOT
rno-miR-3544	0.392792	0.636838	0.866864	NOT
rno-miR-743a-3p	0.392792	0.636838	0.866864	NOT
rno-miR-146b-3p	0.347802	0.638255	0.866864	NOT
rno-miR-214-5p	0.393876	0.646059	0.866864	NOT
rno-miR-216a-3p	0.393876	0.646059	0.866864	NOT
rno-miR-24-2-5p	0.393876	0.646059	0.866864	NOT
rno-miR-326-5p	0.393876	0.646059	0.866864	NOT
rno-miR-344g	0.393876	0.646059	0.866864	NOT
rno-miR-3550	0.393876	0.646059	0.866864	NOT
rno-miR-3585-5p	0.393876	0.646059	0.866864	NOT
rno-miR-3592	0.393876	0.646059	0.866864	NOT
rno-miR-802-5p	0.393876	0.646059	0.866864	NOT
rno-miR-3583-3p	-0.325665	0.64784	0.867424	NOT
rno-miR-138-5p	-0.0958402	0.652751	0.871541	NOT
rno-miR-873-3p	0.177394	0.653656	0.871541	NOT
rno-miR-1843b-3p	0.140289	0.656146	0.873031	NOT
rno-miR-181c-5p	0.143697	0.657935	0.873045	NOT
rno-miR-345-3p	-0.202968	0.658902	0.873045	NOT
rno-miR-203a-3p	0.166562	0.665779	0.880323	NOT
rno-miR-341	0.0961486	0.677499	0.893077	NOT
rno-miR-340-3p	-0.328016	0.678233	0.893077	NOT
rno-let-7b-3p	-0.308086	0.680009	0.893125	NOT
rno-miR-125b-1-3p	0.139803	0.681078	0.893125	NOT
rno-miR-361-3p	-0.0881314	0.682783	0.893518	NOT
rno-miR-212-5p	0.115498	0.689537	0.896947	NOT
rno-miR-129-1-3p	0.0895103	0.689634	0.896947	NOT
rno-miR-129-2-3p	0.0895103	0.689634	0.896947	NOT
rno-miR-379-5p	0.0836912	0.693124	0.899647	NOT
rno-miR-337-5p	-0.123531	0.696344	0.901209	NOT
rno-miR-1306-3p	0.384194	0.699489	0.901209	NOT
rno-miR-483-3p	0.232957	0.700953	0.901209	NOT
rno-miR-455-5p	-0.127771	0.703381	0.901209	NOT
rno-miR-193b-3p	0.290677	0.703725	0.901209	NOT
rno-miR-665	0.143577	0.704422	0.901209	NOT
rno-miR-329-5p	-0.10298	0.705969	0.901209	NOT
rno-miR-1843a-5p	-0.0986556	0.707892	0.901209	NOT
rno-miR-1843b-5p	-0.0986556	0.707892	0.901209	NOT
rno-miR-300-5p	-0.188951	0.708498	0.901209	NOT
rno-miR-711	0.315086	0.719205	0.91038	NOT
rno-miR-673-5p	0.200423	0.719448	0.91038	NOT
rno-miR-181d-3p	0.302653	0.722073	0.91038	NOT
rno-miR-541-5p	0.0983545	0.724615	0.91038	NOT
rno-miR-22-5p	0.136772	0.726184	0.91038	NOT
rno-miR-296-3p	-0.202547	0.726745	0.91038	NOT
rno-miR-351-5p	-0.130658	0.726761	0.91038	NOT
rno-miR-138-1-3p	0.111372	0.727159	0.91038	NOT
rno-miR-877	0.194999	0.728662	0.91047	NOT
rno-miR-328b-3p	0.0838451	0.737124	0.917779	NOT
rno-miR-3541	-0.321508	0.737398	0.917779	NOT
rno-miR-27a-5p	0.280086	0.742074	0.918551	NOT
rno-miR-99b-3p	0.0885735	0.743541	0.918551	NOT
rno-miR-32-5p	0.115791	0.744773	0.918551	NOT
rno-miR-222-5p	0.208366	0.745069	0.918551	NOT
rno-miR-298-3p	0.296759	0.746486	0.918551	NOT
rno-miR-3065-3p	-0.325197	0.746684	0.918551	NOT
rno-miR-3085	0.286665	0.75442	0.926276	NOT
rno-miR-383-5p	-0.0771936	0.756604	0.927167	NOT
rno-miR-324-5p	0.0707661	0.75835	0.92752	NOT
rno-miR-148b-5p	-0.192517	0.761944	0.930127	NOT
rno-miR-106b-5p	0.237723	0.765015	0.932087	NOT
rno-miR-3546	-0.268237	0.768711	0.933201	NOT
rno-miR-532-5p	0.0890861	0.768864	0.933201	NOT
rno-miR-224-5p	-0.203429	0.774032	0.937685	NOT
rno-miR-221-5p	0.0805723	0.775569	0.93776	NOT
rno-miR-29c-3p	0.0416961	0.779216	0.940382	NOT
rno-miR-381-5p	0.271327	0.781491	0.941342	NOT
rno-miR-29a-3p	0.0412399	0.783338	0.941783	NOT
rno-miR-217-5p	-0.18255	0.786596	0.943866	NOT
rno-miR-206-3p	-0.0927447	0.789311	0.943866	NOT
rno-miR-18a-5p	-0.197285	0.789883	0.943866	NOT
rno-miR-487b-3p	-0.0643624	0.791007	0.943866	NOT
rno-miR-409a-3p	0.0747106	0.792865	0.944311	NOT
rno-miR-539-5p	0.209646	0.796836	0.947267	NOT
rno-miR-362-3p	0.160766	0.800546	0.949902	NOT
rno-miR-17-2-3p	-0.17852	0.804854	0.952528	NOT
rno-miR-369-5p	0.0512955	0.806782	0.952528	NOT
rno-miR-125b-5p	-0.0269876	0.807252	0.952528	NOT
rno-miR-673-3p	0.105982	0.808787	0.952572	NOT
rno-miR-34b-3p	0.0714105	0.811924	0.954499	NOT
rno-miR-1-3p	0.0679537	0.81546	0.956227	NOT
rno-miR-344i	-0.204828	0.817066	0.956227	NOT
rno-miR-505-3p	0.082843	0.818431	0.956227	NOT
rno-miR-301b-3p	0.0603684	0.819872	0.956227	NOT
rno-miR-450a-3p	-0.146848	0.820912	0.956227	NOT
rno-miR-105	-0.166087	0.825255	0.959528	NOT
rno-miR-466b-5p	-0.148882	0.8298	0.963053	NOT
rno-miR-301a-3p	0.0559535	0.83298	0.964982	NOT
rno-miR-301a-5p	0.122114	0.835166	0.965755	NOT
rno-miR-7a-1-3p	0.0756232	0.840309	0.966156	NOT
rno-let-7d-5p	-0.0336733	0.840724	0.966156	NOT
rno-miR-223-5p	0.147254	0.841374	0.966156	NOT
rno-miR-1b	0.0563472	0.844606	0.966156	NOT
rno-miR-425-3p	-0.0529318	0.844803	0.966156	NOT
rno-miR-9a-5p	-0.0266056	0.85116	0.966156	NOT
rno-miR-26a-5p	-0.0260669	0.851574	0.966156	NOT
rno-miR-129-5p	-0.0337303	0.854226	0.966156	NOT
rno-miR-376b-3p	-0.0448053	0.854383	0.966156	NOT
rno-miR-17-5p	-0.126822	0.855963	0.966156	NOT
rno-miR-374-3p	0.0798081	0.856196	0.966156	NOT
rno-miR-188-3p	-0.128683	0.856689	0.966156	NOT
rno-miR-190a-3p	-0.113418	0.860344	0.966156	NOT
rno-miR-16-3p	0.158555	0.862447	0.966156	NOT
rno-miR-511-5p	0.158555	0.862447	0.966156	NOT
rno-miR-6315	0.158555	0.862447	0.966156	NOT
rno-miR-15b-5p	0.0585462	0.862822	0.966156	NOT
rno-miR-483-5p	-0.136663	0.863565	0.966156	NOT
rno-miR-3072	-0.147486	0.864375	0.966156	NOT
rno-miR-497-5p	0.0477737	0.870151	0.96738	NOT
rno-miR-375-3p	-0.0640306	0.873603	0.96738	NOT
rno-miR-19b-3p	0.0540132	0.873909	0.96738	NOT
rno-miR-493-5p	0.102873	0.875482	0.96738	NOT
rno-miR-342-3p	0.0323293	0.87668	0.96738	NOT
rno-miR-133b-3p	0.0396949	0.876714	0.96738	NOT
rno-miR-181b-5p	0.0287575	0.876873	0.96738	NOT
rno-miR-324-3p	-0.0424294	0.877639	0.96738	NOT
rno-miR-200c-3p	-0.109724	0.879474	0.967726	NOT
rno-miR-34c-3p	-0.0662445	0.885456	0.970685	NOT
rno-miR-490-5p	0.0803339	0.885505	0.970685	NOT
rno-miR-758-5p	-0.10791	0.886742	0.970685	NOT
rno-miR-9a-3p	-0.025439	0.889834	0.972395	NOT
rno-miR-151-5p	-0.0382715	0.894471	0.973119	NOT
rno-miR-19a-3p	0.0447336	0.894809	0.973119	NOT
rno-miR-346	0.0438695	0.8952	0.973119	NOT
rno-miR-145-3p	-0.0482119	0.896616	0.973119	NOT
rno-miR-139-3p	0.0362618	0.900417	0.975109	NOT
rno-miR-7b	0.0260289	0.901516	0.975109	NOT
rno-miR-7a-5p	0.0256155	0.903139	0.975206	NOT
rno-miR-193b-5p	0.065074	0.911126	0.982163	NOT
rno-miR-1896	-0.096979	0.913003	0.982521	NOT
rno-miR-147	-0.109412	0.915952	0.983269	NOT
rno-miR-185-5p	-0.0212966	0.91679	0.983269	NOT
rno-let-7c-1-3p	0.0626168	0.920331	0.984223	NOT
rno-miR-384-5p	0.0184123	0.921485	0.984223	NOT
rno-miR-128-3p	-0.0183017	0.922322	0.984223	NOT
rno-miR-30b-3p	0.0648541	0.929713	0.987051	NOT
rno-miR-6324	0.0648541	0.929713	0.987051	NOT
rno-miR-743b-5p	0.0648541	0.929713	0.987051	NOT
rno-miR-222-3p	0.019767	0.931181	0.987051	NOT
rno-let-7g-3p	0.0681729	0.935737	0.98765	NOT
rno-miR-181d-5p	0.0149643	0.937083	0.98765	NOT
rno-miR-667-5p	0.0568787	0.93723	0.98765	NOT
rno-miR-708-5p	-0.0166879	0.941769	0.98765	NOT
rno-miR-200b-3p	0.059252	0.94223	0.98765	NOT
rno-miR-186-3p	0.04585	0.942539	0.98765	NOT
rno-miR-330-3p	0.0302504	0.943636	0.98765	NOT
rno-miR-181a-5p	0.0118916	0.944169	0.98765	NOT
rno-miR-219a-2-3p	0.00977063	0.951816	0.99026	NOT
rno-miR-192-5p	-0.0214169	0.95346	0.99026	NOT
rno-miR-344b-1-3p	0.0246233	0.953795	0.99026	NOT
rno-miR-421-5p	-0.0439308	0.954373	0.99026	NOT
rno-miR-181c-3p	-0.0185485	0.954479	0.99026	NOT
rno-miR-344b-3p	0.022986	0.956005	0.99026	NOT
rno-miR-490-3p	0.0177803	0.959835	0.992532	NOT
rno-miR-1843a-3p	0.0133785	0.96132	0.992532	NOT
rno-miR-299a-3p	-0.0191064	0.966786	0.993406	NOT
rno-miR-3562	0.0322822	0.969598	0.993406	NOT
rno-miR-350	-0.0113455	0.969644	0.993406	NOT
rno-miR-106b-3p	0.0137553	0.969714	0.993406	NOT
rno-let-7e-3p	0.0217363	0.969977	0.993406	NOT
rno-let-7a-5p	-0.00378311	0.975261	0.996121	NOT
rno-miR-672-5p	0.00888049	0.97576	0.996121	NOT
rno-miR-449a-5p	-0.0143268	0.978079	0.996888	NOT
rno-miR-130b-3p	0.0265709	0.980303	0.997557	NOT
rno-miR-351-3p	0.0200101	0.982422	0.997877	NOT
rno-miR-3559-5p	-0.00748327	0.983757	0.997877	NOT
rno-miR-99b-5p	0.00267173	0.988707	0.998879	NOT
rno-miR-361-5p	-0.00198388	0.991617	0.998879	NOT
rno-miR-382-3p	-0.00297477	0.993527	0.998879	NOT
rno-miR-25-5p	-0.00423775	0.994185	0.998879	NOT
rno-miR-193a-5p	-0.0029685	0.996914	0.998879	NOT
rno-miR-30d-3p	0.00175073	0.997043	0.998879	NOT
rno-miR-330-5p	-0.000871104	0.997363	0.998879	NOT
rno-miR-496-3p	-0.00123272	0.997379	0.998879	NOT
rno-let-7e-5p	0.000189728	0.998879	0.998879	NOT

## Sheet: DE miRNA day 31
	logFC	pvalue	padj	change
rno-miR-219a-1-3p	1.76488	0.00834415	0.947195	UP
rno-miR-380-3p	-1.55868	0.0128355	0.947195	DOWN
rno-miR-6318	1.71925	0.0151022	0.947195	UP
rno-miR-224-5p	-1.46056	0.0157041	0.947195	DOWN
rno-miR-423-3p	-0.596684	0.0212173	0.947195	DOWN
rno-miR-339-3p	-1.41017	0.0237948	0.947195	DOWN
rno-miR-511-3p	-1.3899	0.027182	0.947195	DOWN
rno-miR-493-3p	-1.817	0.0272645	0.947195	DOWN
rno-miR-211-3p	1.94533	0.0297093	0.947195	UP
rno-miR-181a-2-3p	-0.763812	0.030085	0.947195	DOWN
rno-miR-497-3p	1.4749	0.0303607	0.947195	UP
rno-miR-1247-5p	-1.51682	0.0310082	0.947195	DOWN
rno-miR-488-5p	-1.562	0.0382673	0.947195	DOWN
rno-miR-15b-5p	-0.579276	0.0394482	0.947195	DOWN
rno-miR-3561-3p	1.47141	0.0447328	0.947195	UP
rno-miR-376a-5p	-1.17285	0.0455911	0.947195	DOWN
rno-miR-376b-3p	0.590965	0.0471387	0.947195	UP
rno-miR-466b-3p	1.23221	0.050547	0.947195	NOT
rno-miR-23a-5p	1.65185	0.0529726	0.947195	NOT
rno-miR-3541	1.76809	0.0529794	0.947195	NOT
rno-miR-27a-5p	1.48967	0.0535958	0.947195	NOT
rno-miR-344b-3p	1.11218	0.0539907	0.947195	NOT
rno-miR-31a-3p	-1.37186	0.0571189	0.947195	NOT
rno-miR-181b-1-3p	1.6366	0.0634045	0.947195	NOT
rno-miR-122-5p	1.67583	0.06639	0.947195	NOT
rno-miR-702-3p	0.550239	0.0671777	0.947195	NOT
rno-miR-340-3p	0.855636	0.0673765	0.947195	NOT
rno-miR-708-3p	0.675581	0.0688344	0.947195	NOT
rno-miR-190b-5p	-0.803884	0.0721368	0.947195	NOT
rno-miR-365-3p	-0.494342	0.0726483	0.947195	NOT
rno-miR-199a-5p	-1.1516	0.0745017	0.947195	NOT
rno-miR-3064-3p	1.24035	0.0762141	0.947195	NOT
rno-miR-33-3p	1.24035	0.0762141	0.947195	NOT
rno-miR-764-5p	1.24035	0.0762141	0.947195	NOT
rno-miR-129-1-3p	-0.292146	0.0801353	0.947195	NOT
rno-miR-129-2-3p	-0.292146	0.0801353	0.947195	NOT
rno-miR-152-5p	1.23836	0.0808308	0.947195	NOT
rno-miR-191a-5p	-0.286387	0.0835632	0.947195	NOT
rno-miR-153-3p	0.328654	0.0886509	0.947195	NOT
rno-miR-6316	1.00008	0.0938766	0.947195	NOT
rno-miR-3473	0.483104	0.0963139	0.947195	NOT
rno-miR-181c-3p	0.490627	0.0977642	0.947195	NOT
rno-miR-9b-5p	0.689192	0.0986025	0.947195	NOT
rno-miR-6319	-1.1196	0.101131	0.947195	NOT
rno-miR-484	-1.01925	0.10303	0.947195	NOT
rno-miR-429	0.87353	0.106398	0.947195	NOT
rno-miR-495	1.3403	0.111646	0.947195	NOT
rno-miR-362-5p	1.01373	0.111841	0.947195	NOT
rno-miR-128-3p	0.382144	0.114319	0.947195	NOT
rno-miR-344b-1-3p	0.862129	0.115457	0.947195	NOT
rno-let-7g-3p	0.952959	0.117411	0.947195	NOT
rno-miR-99a-3p	-0.494411	0.120877	0.947195	NOT
rno-miR-448-5p	-1.19867	0.123255	0.947195	NOT
rno-miR-760-3p	0.307129	0.123344	0.947195	NOT
rno-miR-325-5p	-1.18458	0.127678	0.947195	NOT
rno-miR-352	1.13196	0.128364	0.947195	NOT
rno-miR-6216	0.82702	0.133884	0.947195	NOT
rno-miR-381-3p	-0.516165	0.134487	0.947195	NOT
rno-miR-211-5p	-0.396906	0.135777	0.947195	NOT
rno-miR-181a-5p	-0.218148	0.136483	0.947195	NOT
rno-miR-497-5p	-0.300825	0.1405	0.947195	NOT
rno-miR-320-5p	-0.882581	0.140853	0.947195	NOT
rno-miR-5132-5p	-0.882581	0.140853	0.947195	NOT
rno-miR-340-5p	0.346308	0.144218	0.947195	NOT
rno-miR-384-5p	0.267688	0.145647	0.947195	NOT
rno-miR-450a-3p	-0.979377	0.149513	0.947195	NOT
rno-miR-141-3p	-0.94102	0.151478	0.947195	NOT
rno-miR-378a-5p	-0.647008	0.152624	0.947195	NOT
rno-miR-323-5p	-0.739114	0.153087	0.947195	NOT
rno-miR-146a-5p	-0.789248	0.154694	0.947195	NOT
rno-miR-133a-3p	-0.513873	0.154846	0.947195	NOT
rno-miR-376c-3p	-0.850532	0.155475	0.947195	NOT
rno-miR-329-5p	-0.32208	0.156989	0.947195	NOT
rno-miR-20a-5p	-0.370039	0.157012	0.947195	NOT
rno-miR-192-5p	0.384528	0.157204	0.947195	NOT
rno-miR-106b-5p	1.13769	0.15881	0.947195	NOT
rno-miR-466b-5p	-1.1437	0.161119	0.947195	NOT
rno-miR-455-5p	-0.676662	0.163543	0.947195	NOT
rno-miR-204-5p	-0.341535	0.168669	0.947195	NOT
rno-miR-874-5p	0.578485	0.170986	0.947195	NOT
rno-miR-206-3p	-0.299708	0.171265	0.947195	NOT
rno-miR-9a-5p	0.23781	0.173898	0.947195	NOT
rno-miR-200b-3p	-0.907616	0.174043	0.947195	NOT
rno-miR-29a-5p	-0.562986	0.174531	0.947195	NOT
rno-miR-30d-3p	-0.684812	0.176526	0.947195	NOT
rno-miR-142-3p	-0.554588	0.17726	0.947195	NOT
rno-miR-30c-1-3p	-0.631032	0.178537	0.947195	NOT
rno-miR-672-5p	0.270447	0.179568	0.947195	NOT
rno-miR-342-5p	-0.606777	0.180675	0.947195	NOT
rno-miR-30c-5p	-0.199966	0.184669	0.947195	NOT
rno-miR-489-5p	0.924122	0.18533	0.947195	NOT
rno-miR-872-5p	-0.261972	0.185374	0.947195	NOT
rno-miR-26a-3p	1.21564	0.187138	0.947195	NOT
rno-miR-351-3p	-0.735503	0.187459	0.947195	NOT
rno-miR-299a-3p	0.693572	0.189158	0.947195	NOT
rno-miR-133b-3p	-0.588701	0.189245	0.947195	NOT
rno-miR-582-5p	0.954687	0.190237	0.947195	NOT
rno-miR-376a-3p	0.29033	0.190939	0.947195	NOT
rno-miR-410-3p	-1.22815	0.191873	0.947195	NOT
rno-let-7c-5p	-0.16763	0.19294	0.947195	NOT
rno-miR-378a-3p	-0.327275	0.193685	0.947195	NOT
rno-miR-127-5p	-0.27507	0.194848	0.947195	NOT
rno-miR-449a-5p	-0.854415	0.195053	0.947195	NOT
rno-miR-331-3p	-0.263006	0.197802	0.947195	NOT
rno-miR-3068-3p	1.04866	0.198749	0.947195	NOT
rno-miR-218a-2-3p	-0.608612	0.199365	0.947195	NOT
rno-miR-7a-1-3p	0.670467	0.19997	0.947195	NOT
rno-miR-23b-5p	-0.706363	0.201489	0.947195	NOT
rno-miR-455-3p	0.380035	0.202146	0.947195	NOT
rno-miR-1b	-0.331362	0.203829	0.947195	NOT
rno-miR-3594-3p	-0.672607	0.206668	0.947195	NOT
rno-miR-1896	1.24824	0.207919	0.947195	NOT
rno-miR-329-3p	-0.473804	0.208685	0.947195	NOT
rno-miR-219a-5p	-0.290325	0.209245	0.947195	NOT
rno-miR-103-1-5p	0.959447	0.20933	0.947195	NOT
rno-miR-186-3p	0.959447	0.20933	0.947195	NOT
rno-miR-188-3p	0.959447	0.20933	0.947195	NOT
rno-miR-3544	0.959447	0.20933	0.947195	NOT
rno-let-7f-1-3p	-0.868116	0.210055	0.947195	NOT
rno-miR-339-5p	-0.36103	0.211729	0.947195	NOT
rno-miR-3065-3p	-0.863136	0.212549	0.947195	NOT
rno-let-7b-5p	-0.177595	0.213164	0.947195	NOT
rno-let-7a-2-3p	1.08235	0.213597	0.947195	NOT
rno-miR-1-3p	-0.318477	0.215276	0.947195	NOT
rno-miR-34b-3p	-0.383474	0.218715	0.947195	NOT
rno-miR-369-3p	0.331687	0.221233	0.947195	NOT
rno-miR-9a-3p	0.170855	0.223037	0.947195	NOT
rno-let-7e-3p	-0.593243	0.223138	0.947195	NOT
rno-miR-3559-5p	-0.452097	0.225415	0.947195	NOT
rno-miR-674-3p	0.370986	0.226685	0.947195	NOT
rno-miR-96-5p	-1.41671	0.229539	0.947195	NOT
rno-miR-93-3p	0.494393	0.230983	0.947195	NOT
rno-miR-216a-3p	0.952896	0.233272	0.947195	NOT
rno-miR-219b	0.952896	0.233272	0.947195	NOT
rno-miR-3592	0.952896	0.233272	0.947195	NOT
rno-miR-632	0.952896	0.233272	0.947195	NOT
rno-miR-871-3p	0.952896	0.233272	0.947195	NOT
rno-miR-377-5p	0.964388	0.234492	0.947195	NOT
rno-miR-183-5p	-1.50086	0.240331	0.947195	NOT
rno-miR-155-5p	-0.653509	0.241975	0.947195	NOT
rno-miR-145-5p	-0.305763	0.246288	0.947195	NOT
rno-miR-770-5p	-0.355833	0.247661	0.947195	NOT
rno-miR-451-5p	0.579379	0.249471	0.947195	NOT
rno-let-7a-5p	-0.129115	0.250016	0.947195	NOT
rno-miR-103-3p	0.145163	0.253942	0.947195	NOT
rno-miR-30b-5p	-0.271045	0.254263	0.947195	NOT
rno-miR-107-3p	0.145007	0.254362	0.947195	NOT
rno-miR-139-3p	0.262738	0.257105	0.947195	NOT
rno-miR-383-3p	1.02297	0.260159	0.947195	NOT
rno-miR-1912-3p	-1.12071	0.260501	0.947195	NOT
rno-miR-99b-5p	0.173205	0.262893	0.947195	NOT
rno-miR-138-2-3p	0.244736	0.268577	0.947195	NOT
rno-miR-3072	0.76199	0.27002	0.947195	NOT
rno-miR-872-3p	0.554174	0.270436	0.947195	NOT
rno-miR-485-3p	0.205919	0.272863	0.947195	NOT
rno-miR-147	0.71093	0.278902	0.947195	NOT
rno-miR-190a-3p	0.71093	0.278902	0.947195	NOT
rno-miR-24-2-5p	0.71093	0.278902	0.947195	NOT
rno-miR-335	0.71093	0.278902	0.947195	NOT
rno-miR-365-5p	0.71093	0.278902	0.947195	NOT
rno-miR-511-5p	0.71093	0.278902	0.947195	NOT
rno-miR-544-3p	0.71093	0.278902	0.947195	NOT
rno-miR-741-3p	0.71093	0.278902	0.947195	NOT
rno-miR-880-3p	0.71093	0.278902	0.947195	NOT
rno-miR-92a-1-5p	0.71093	0.278902	0.947195	NOT
rno-miR-935	0.218251	0.278956	0.947195	NOT
rno-miR-100-5p	-0.230948	0.282505	0.947195	NOT
rno-miR-34a-5p	-0.26114	0.288297	0.947195	NOT
rno-miR-17-5p	-0.496131	0.289646	0.947195	NOT
rno-miR-592	-0.894686	0.292147	0.947195	NOT
rno-miR-6328	-0.978119	0.294733	0.947195	NOT
rno-miR-99a-5p	-0.224713	0.295009	0.947195	NOT
rno-miR-541-3p	0.955538	0.295056	0.947195	NOT
rno-miR-328b-3p	0.232532	0.295308	0.947195	NOT
rno-miR-218a-5p	0.200403	0.297053	0.947195	NOT
rno-miR-448-3p	-0.373259	0.297282	0.947195	NOT
rno-miR-3546	0.954318	0.297367	0.947195	NOT
rno-miR-337-3p	-0.465714	0.300132	0.947195	NOT
rno-miR-873-5p	0.239828	0.300387	0.947195	NOT
rno-miR-192-3p	0.708278	0.301055	0.947195	NOT
rno-miR-208a-3p	0.708278	0.301055	0.947195	NOT
rno-miR-214-5p	0.708278	0.301055	0.947195	NOT
rno-miR-3557-3p	0.708278	0.301055	0.947195	NOT
rno-miR-3586-5p	0.708278	0.301055	0.947195	NOT
rno-miR-3593-3p	0.708278	0.301055	0.947195	NOT
rno-miR-615	0.708278	0.301055	0.947195	NOT
rno-miR-743a-3p	0.708278	0.301055	0.947195	NOT
rno-miR-881-3p	0.708278	0.301055	0.947195	NOT
rno-miR-3547	-0.822948	0.30281	0.947195	NOT
rno-let-7c-1-3p	-0.411175	0.30286	0.947195	NOT
rno-miR-678	0.833874	0.303547	0.947195	NOT
rno-miR-758-3p	-0.375027	0.303841	0.947195	NOT
rno-miR-409a-3p	0.203525	0.304132	0.947195	NOT
rno-miR-193b-3p	0.705688	0.304229	0.947195	NOT
rno-miR-344g	0.705688	0.304229	0.947195	NOT
rno-miR-370-3p	-0.247951	0.304372	0.947195	NOT
rno-miR-130a-5p	0.707641	0.308301	0.947195	NOT
rno-miR-20a-3p	0.707641	0.308301	0.947195	NOT
rno-miR-504	0.707641	0.308301	0.947195	NOT
rno-miR-34c-3p	0.37666	0.312381	0.947195	NOT
rno-let-7d-5p	-0.140002	0.313154	0.947195	NOT
rno-miR-542-3p	-0.409439	0.314576	0.947195	NOT
rno-miR-673-5p	0.688639	0.316128	0.947195	NOT
rno-miR-194-5p	-0.333719	0.317046	0.947195	NOT
rno-miR-194-3p	0.861762	0.317498	0.947195	NOT
rno-miR-138-5p	0.162409	0.318123	0.947195	NOT
rno-miR-3552	-0.676012	0.319485	0.947195	NOT
rno-miR-676	-0.209602	0.319522	0.947195	NOT
rno-miR-182	-1.10849	0.324369	0.947195	NOT
rno-miR-3558-3p	0.699313	0.327952	0.947195	NOT
rno-miR-1298	-0.410706	0.328155	0.947195	NOT
rno-let-7b-3p	-0.972009	0.329139	0.947195	NOT
rno-miR-423-5p	-0.231608	0.332675	0.947195	NOT
rno-miR-487b-5p	-0.617625	0.333086	0.947195	NOT
rno-miR-449c-5p	0.717691	0.333617	0.947195	NOT
rno-miR-1297	0.889297	0.334825	0.947195	NOT
rno-miR-223-3p	-0.212907	0.336128	0.947195	NOT
rno-miR-338-3p	-0.139496	0.339286	0.947195	NOT
rno-miR-346	0.243514	0.341154	0.947195	NOT
rno-miR-6323	-0.76603	0.344148	0.947195	NOT
rno-miR-199a-3p	-0.513068	0.344358	0.947195	NOT
rno-miR-379-3p	0.316493	0.344983	0.947195	NOT
rno-miR-296-3p	0.442065	0.346153	0.947195	NOT
rno-miR-212-5p	0.28398	0.350639	0.947195	NOT
rno-let-7f-5p	-0.0991933	0.354236	0.947195	NOT
rno-miR-7b	-0.309266	0.354989	0.947195	NOT
rno-miR-7a-5p	-0.309207	0.35513	0.947195	NOT
rno-miR-30d-5p	-0.112602	0.355236	0.947195	NOT
rno-let-7e-5p	-0.0949626	0.356749	0.947195	NOT
rno-miR-466c-5p	0.694537	0.36444	0.947195	NOT
rno-miR-410-5p	-0.762741	0.365799	0.947195	NOT
rno-miR-411-3p	0.303496	0.366139	0.947195	NOT
rno-miR-543-5p	-0.389084	0.366146	0.947195	NOT
rno-miR-30e-5p	-0.110135	0.366562	0.947195	NOT
rno-miR-203b-3p	-0.604875	0.366858	0.947195	NOT
rno-miR-331-5p	-0.604875	0.366858	0.947195	NOT
rno-miR-667-5p	0.44391	0.36988	0.947195	NOT
rno-miR-409a-5p	0.167313	0.370476	0.947195	NOT
rno-miR-135b-3p	-0.61024	0.372207	0.947195	NOT
rno-miR-187-5p	-0.35206	0.373474	0.947195	NOT
rno-miR-132-3p	0.260634	0.373708	0.947195	NOT
rno-miR-137-3p	0.180444	0.383435	0.947195	NOT
rno-miR-764-3p	-0.380419	0.386729	0.947195	NOT
rno-miR-212-3p	0.354485	0.390609	0.947195	NOT
rno-miR-378b	-0.230854	0.392804	0.947195	NOT
rno-miR-345-3p	-0.291869	0.399227	0.947195	NOT
rno-miR-30a-5p	-0.0977461	0.400766	0.947195	NOT
rno-miR-336-5p	-0.599782	0.401051	0.947195	NOT
rno-miR-344i	-0.599782	0.401051	0.947195	NOT
rno-miR-3586-3p	0.712142	0.402049	0.947195	NOT
rno-miR-32-5p	-0.373926	0.403231	0.947195	NOT
rno-miR-28-3p	-0.227787	0.40944	0.947195	NOT
rno-miR-350	-0.22874	0.414157	0.947195	NOT
rno-miR-3594-5p	-0.602434	0.415509	0.947195	NOT
rno-miR-328a-3p	0.18346	0.417074	0.947195	NOT
rno-miR-19a-3p	-0.304286	0.417086	0.947195	NOT
rno-miR-19b-3p	-0.304286	0.417086	0.947195	NOT
rno-miR-344a-3p	-0.170179	0.425203	0.947195	NOT
rno-miR-193a-5p	-0.393315	0.430135	0.947195	NOT
rno-miR-3550	-0.8113	0.434345	0.947195	NOT
rno-miR-34c-5p	-0.229645	0.437111	0.947195	NOT
rno-miR-10a-5p	-0.266794	0.441033	0.947195	NOT
rno-miR-10b-5p	-0.266794	0.441033	0.947195	NOT
rno-miR-598-3p	0.154956	0.44182	0.947195	NOT
rno-miR-1843a-5p	-0.145671	0.44415	0.947195	NOT
rno-miR-1843b-5p	-0.145671	0.44415	0.947195	NOT
rno-miR-20b-5p	0.692818	0.444433	0.947195	NOT
rno-miR-292-5p	-0.584237	0.444974	0.947195	NOT
rno-miR-881-5p	-0.584237	0.444974	0.947195	NOT
rno-miR-3064-5p	0.454201	0.447452	0.947195	NOT
rno-miR-200a-3p	0.33015	0.449649	0.947195	NOT
rno-miR-136-3p	0.191692	0.452919	0.947195	NOT
rno-miR-1306-3p	0.443712	0.454234	0.947195	NOT
rno-miR-21-3p	0.443712	0.454234	0.947195	NOT
rno-miR-342-3p	0.101117	0.45459	0.947195	NOT
rno-miR-485-5p	-0.123192	0.4573	0.947195	NOT
rno-miR-148a-5p	-0.421153	0.457782	0.947195	NOT
rno-miR-299a-5p	0.143671	0.464204	0.947195	NOT
rno-miR-411-5p	0.134868	0.464447	0.947195	NOT
rno-miR-145-3p	-0.215436	0.465519	0.947195	NOT
rno-miR-483-3p	-0.434208	0.46597	0.947195	NOT
rno-miR-136-5p	-0.321452	0.469029	0.947195	NOT
rno-miR-181c-5p	-0.194472	0.470415	0.947195	NOT
rno-miR-877	-0.451847	0.475228	0.947195	NOT
rno-miR-125a-5p	0.107161	0.475638	0.947195	NOT
rno-miR-299b-5p	0.140075	0.47895	0.947195	NOT
rno-miR-29b-5p	0.172309	0.479997	0.947195	NOT
rno-miR-216a-5p	-0.401281	0.485245	0.947195	NOT
rno-miR-496-3p	0.305271	0.488022	0.947195	NOT
rno-miR-210-3p	0.24333	0.491759	0.947195	NOT
rno-miR-671	0.237145	0.492208	0.947195	NOT
rno-miR-144-5p	0.384495	0.493649	0.947195	NOT
rno-miR-503-3p	-0.2362	0.497456	0.947195	NOT
rno-miR-125b-2-3p	-0.172052	0.498121	0.947195	NOT
rno-miR-542-5p	-0.258027	0.501098	0.947195	NOT
rno-miR-125a-3p	-0.246716	0.509894	0.947195	NOT
rno-miR-326-3p	-0.111999	0.512318	0.947195	NOT
rno-miR-207	-0.557894	0.515557	0.947195	NOT
rno-miR-92b-3p	-0.140404	0.516308	0.947195	NOT
rno-miR-653-5p	-0.289895	0.520553	0.947195	NOT
rno-miR-188-5p	0.583845	0.520727	0.947195	NOT
rno-miR-1949	-0.25819	0.521457	0.947195	NOT
rno-miR-320-3p	-0.155583	0.522078	0.947195	NOT
rno-miR-181b-5p	-0.105103	0.523671	0.947195	NOT
rno-miR-26b-3p	0.347885	0.524724	0.947195	NOT
rno-miR-762	0.603894	0.525259	0.947195	NOT
rno-miR-125b-1-3p	0.171766	0.525427	0.947195	NOT
rno-miR-101a-3p	-0.0988853	0.527469	0.947195	NOT
rno-miR-101b-3p	-0.0978742	0.52769	0.947195	NOT
rno-miR-181d-5p	-0.0992905	0.528384	0.947195	NOT
rno-miR-217-5p	-0.600003	0.528636	0.947195	NOT
rno-miR-130b-3p	0.588167	0.529239	0.947195	NOT
rno-miR-25-5p	0.253053	0.530232	0.947195	NOT
rno-miR-323-3p	0.128124	0.531769	0.947195	NOT
rno-miR-186-5p	0.0962449	0.532782	0.947195	NOT
rno-miR-301a-5p	-0.411113	0.536326	0.947195	NOT
rno-miR-298-5p	-0.187924	0.536642	0.947195	NOT
rno-miR-33-5p	0.338565	0.539329	0.947195	NOT
rno-miR-483-5p	-0.362756	0.540019	0.947195	NOT
rno-miR-193b-5p	-0.409644	0.543208	0.947195	NOT
rno-miR-3573-5p	-0.551526	0.543866	0.947195	NOT
rno-miR-101b-5p	-0.351795	0.545059	0.947195	NOT
rno-miR-141-5p	-0.351795	0.545059	0.947195	NOT
rno-miR-193a-3p	-0.351795	0.545059	0.947195	NOT
rno-miR-200a-5p	-0.351795	0.545059	0.947195	NOT
rno-miR-3572	-0.351795	0.545059	0.947195	NOT
rno-miR-499-3p	-0.351795	0.545059	0.947195	NOT
rno-miR-883-3p	-0.351795	0.545059	0.947195	NOT
rno-miR-3583-5p	0.426209	0.545241	0.947195	NOT
rno-miR-105	-0.552163	0.546568	0.947195	NOT
rno-miR-324-5p	-0.103809	0.547138	0.947195	NOT
rno-miR-425-5p	-0.105496	0.548766	0.947195	NOT
rno-miR-666-5p	-0.270349	0.549906	0.947195	NOT
rno-miR-190a-5p	-0.103844	0.551995	0.947195	NOT
rno-miR-1224	-0.17596	0.552618	0.947195	NOT
rno-miR-143-3p	-0.136758	0.554331	0.947195	NOT
rno-miR-148a-3p	-0.167998	0.560792	0.947195	NOT
rno-miR-146b-3p	-0.46014	0.561522	0.947195	NOT
rno-miR-376c-5p	0.135571	0.562559	0.947195	NOT
rno-miR-376b-5p	0.135136	0.564045	0.947195	NOT
rno-miR-200c-3p	-0.34285	0.565288	0.947195	NOT
rno-miR-27b-3p	-0.0816271	0.565974	0.947195	NOT
rno-miR-107-5p	0.426776	0.570577	0.947195	NOT
rno-miR-27a-3p	-0.0797747	0.570827	0.947195	NOT
rno-miR-369-5p	0.105807	0.572112	0.947195	NOT
rno-miR-29c-5p	0.144541	0.575203	0.947195	NOT
rno-miR-1193-3p	0.252262	0.576522	0.947195	NOT
rno-miR-421-5p	-0.375524	0.579364	0.947195	NOT
rno-miR-380-5p	0.106712	0.579593	0.947195	NOT
rno-miR-384-3p	0.114342	0.579737	0.947195	NOT
rno-miR-547-3p	0.436971	0.582627	0.947195	NOT
rno-miR-362-3p	-0.352528	0.58564	0.947195	NOT
rno-miR-128-2-5p	0.2875	0.585814	0.947195	NOT
rno-miR-665	-0.171351	0.586306	0.947195	NOT
rno-miR-3102	-0.504431	0.586621	0.947195	NOT
rno-miR-490-3p	0.189105	0.589336	0.947195	NOT
rno-miR-300-5p	-0.205917	0.593049	0.947195	NOT
rno-miR-298-3p	-0.274927	0.593058	0.947195	NOT
rno-miR-758-5p	0.420225	0.593891	0.947195	NOT
rno-miR-708-5p	0.0856403	0.593932	0.947195	NOT
rno-miR-15b-3p	0.217925	0.595345	0.947195	NOT
rno-miR-191a-3p	0.227079	0.595849	0.947195	NOT
rno-miR-218a-1-3p	0.485018	0.600796	0.947195	NOT
rno-miR-101a-5p	0.461475	0.601316	0.947195	NOT
rno-miR-18a-3p	-0.330431	0.601473	0.947195	NOT
rno-miR-873-3p	0.247347	0.60221	0.947195	NOT
rno-miR-154-3p	-0.341779	0.602646	0.947195	NOT
rno-miR-98-3p	-0.341779	0.602646	0.947195	NOT
rno-miR-25-3p	0.0783587	0.604432	0.947195	NOT
rno-miR-129-5p	0.0794668	0.604669	0.947195	NOT
rno-miR-21-5p	-0.15638	0.605166	0.947195	NOT
rno-miR-345-5p	0.213232	0.608691	0.947195	NOT
rno-miR-351-5p	-0.157466	0.608712	0.947195	NOT
rno-miR-341	0.114941	0.609018	0.947195	NOT
rno-miR-22-3p	-0.0736778	0.609155	0.947195	NOT
rno-miR-711	0.425168	0.609374	0.947195	NOT
rno-miR-30c-2-3p	-0.110616	0.612646	0.947195	NOT
rno-miR-135a-3p	0.403125	0.615134	0.947195	NOT
rno-miR-3562	0.428259	0.617092	0.947195	NOT
rno-miR-452-5p	0.428259	0.617092	0.947195	NOT
rno-miR-434-5p	0.101173	0.617736	0.947195	NOT
rno-miR-34b-5p	-0.205703	0.618864	0.947195	NOT
rno-miR-130a-3p	0.118904	0.622398	0.947195	NOT
rno-miR-221-5p	-0.134901	0.628099	0.947195	NOT
rno-miR-27b-5p	-0.361723	0.635191	0.947195	NOT
rno-miR-330-5p	0.0758254	0.637118	0.947195	NOT
rno-miR-152-3p	-0.148716	0.638491	0.947195	NOT
rno-miR-127-3p	-0.094355	0.640963	0.947195	NOT
rno-miR-582-3p	0.209707	0.644897	0.947195	NOT
rno-miR-149-5p	0.0757877	0.645247	0.947195	NOT
rno-miR-301a-3p	-0.0906623	0.646448	0.947195	NOT
rno-miR-16-3p	-0.338966	0.647875	0.947195	NOT
rno-miR-3569	-0.338966	0.647875	0.947195	NOT
rno-miR-466d	-0.338966	0.647875	0.947195	NOT
rno-miR-6315	-0.338966	0.647875	0.947195	NOT
rno-miR-138-1-3p	0.0994542	0.64809	0.947195	NOT
rno-miR-140-5p	-0.124802	0.654183	0.947195	NOT
rno-miR-337-5p	0.0980697	0.654432	0.947195	NOT
rno-miR-17-1-3p	-0.295174	0.655555	0.947195	NOT
rno-miR-667-3p	0.120258	0.659609	0.947195	NOT
rno-miR-205	-0.127282	0.662846	0.947195	NOT
rno-miR-361-3p	0.0949783	0.666295	0.947195	NOT
rno-miR-490-5p	0.239292	0.667044	0.947195	NOT
rno-miR-770-3p	0.0705987	0.669563	0.947195	NOT
rno-miR-375-3p	-0.112856	0.672409	0.947195	NOT
rno-miR-134-5p	-0.0810986	0.67296	0.947195	NOT
rno-miR-301b-3p	-0.0834217	0.675298	0.947195	NOT
rno-miR-322-5p	-0.122299	0.681663	0.947195	NOT
rno-miR-222-3p	0.0695016	0.68548	0.947195	NOT
rno-miR-653-3p	0.201301	0.688721	0.947195	NOT
rno-miR-3577	-0.319493	0.689099	0.947195	NOT
rno-miR-151-3p	0.0891898	0.6903	0.947195	NOT
rno-miR-6333	0.387709	0.690407	0.947195	NOT
rno-miR-539-3p	0.0906816	0.693566	0.947195	NOT
rno-miR-137-5p	0.153497	0.6941	0.947195	NOT
rno-miR-433-3p	-0.124839	0.69495	0.947195	NOT
rno-miR-489-3p	-0.272964	0.697302	0.947195	NOT
rno-miR-374-3p	-0.173426	0.697898	0.947195	NOT
rno-miR-143-5p	-0.105521	0.698835	0.947195	NOT
rno-miR-450b-3p	0.230921	0.698909	0.947195	NOT
rno-miR-505-5p	0.200584	0.699325	0.947195	NOT
rno-miR-3583-3p	0.376922	0.701357	0.947195	NOT
rno-miR-1839-5p	0.0659018	0.70682	0.947195	NOT
rno-miR-361-5p	0.0675111	0.707298	0.947195	NOT
rno-miR-6331	-0.336161	0.707871	0.947195	NOT
rno-miR-144-3p	0.242671	0.71046	0.947195	NOT
rno-miR-28-5p	-0.347005	0.710691	0.947195	NOT
rno-miR-874-3p	-0.0775808	0.712123	0.947195	NOT
rno-let-7d-3p	0.0834374	0.71573	0.947195	NOT
rno-miR-150-3p	0.203021	0.717322	0.947195	NOT
rno-miR-3085	0.357673	0.717545	0.947195	NOT
rno-miR-425-3p	0.0942098	0.718644	0.947195	NOT
rno-miR-146b-5p	0.0517056	0.726851	0.947195	NOT
rno-let-7g-5p	-0.0442445	0.734648	0.947195	NOT
rno-miR-16-5p	0.0447765	0.736403	0.947195	NOT
rno-miR-370-5p	0.164061	0.736711	0.947195	NOT
rno-miR-532-5p	-0.0778481	0.737021	0.947195	NOT
rno-miR-493-5p	0.125259	0.739662	0.947195	NOT
rno-miR-10b-3p	0.180876	0.745218	0.947195	NOT
rno-miR-1193-5p	0.180876	0.745218	0.947195	NOT
rno-miR-122-3p	0.180876	0.745218	0.947195	NOT
rno-miR-1247-3p	0.180876	0.745218	0.947195	NOT
rno-miR-130b-5p	0.180876	0.745218	0.947195	NOT
rno-miR-133a-5p	0.180876	0.745218	0.947195	NOT
rno-miR-146a-3p	0.180876	0.745218	0.947195	NOT
rno-miR-17-2-3p	0.180876	0.745218	0.947195	NOT
rno-miR-1839-3p	0.180876	0.745218	0.947195	NOT
rno-miR-191b	0.180876	0.745218	0.947195	NOT
rno-miR-196a-3p	0.180876	0.745218	0.947195	NOT
rno-miR-196c-3p	0.180876	0.745218	0.947195	NOT
rno-miR-19a-5p	0.180876	0.745218	0.947195	NOT
rno-miR-19b-1-5p	0.180876	0.745218	0.947195	NOT
rno-miR-200b-5p	0.180876	0.745218	0.947195	NOT
rno-miR-200c-5p	0.180876	0.745218	0.947195	NOT
rno-miR-201-3p	0.180876	0.745218	0.947195	NOT
rno-miR-201-5p	0.180876	0.745218	0.947195	NOT
rno-miR-208a-5p	0.180876	0.745218	0.947195	NOT
rno-miR-208b-3p	0.180876	0.745218	0.947195	NOT
rno-miR-20b-3p	0.180876	0.745218	0.947195	NOT
rno-miR-216b-3p	0.180876	0.745218	0.947195	NOT
rno-miR-293-5p	0.180876	0.745218	0.947195	NOT
rno-miR-299b-3p	0.180876	0.745218	0.947195	NOT
rno-miR-301b-5p	0.180876	0.745218	0.947195	NOT
rno-miR-3065-5p	0.180876	0.745218	0.947195	NOT
rno-miR-3068-5p	0.180876	0.745218	0.947195	NOT
rno-miR-3075	0.180876	0.745218	0.947195	NOT
rno-miR-3542	0.180876	0.745218	0.947195	NOT
rno-miR-3580-3p	0.180876	0.745218	0.947195	NOT
rno-miR-3585-5p	0.180876	0.745218	0.947195	NOT
rno-miR-3590-3p	0.180876	0.745218	0.947195	NOT
rno-miR-463-3p	0.180876	0.745218	0.947195	NOT
rno-miR-463-5p	0.180876	0.745218	0.947195	NOT
rno-miR-466b-4-3p	0.180876	0.745218	0.947195	NOT
rno-miR-466c-3p	0.180876	0.745218	0.947195	NOT
rno-miR-471-5p	0.180876	0.745218	0.947195	NOT
rno-miR-500-5p	0.180876	0.745218	0.947195	NOT
rno-miR-501-5p	0.180876	0.745218	0.947195	NOT
rno-miR-509-5p	0.180876	0.745218	0.947195	NOT
rno-miR-547-5p	0.180876	0.745218	0.947195	NOT
rno-miR-551b-5p	0.180876	0.745218	0.947195	NOT
rno-miR-6314	0.180876	0.745218	0.947195	NOT
rno-miR-6317	0.180876	0.745218	0.947195	NOT
rno-miR-6324	0.180876	0.745218	0.947195	NOT
rno-miR-6329	0.180876	0.745218	0.947195	NOT
rno-miR-675-3p	0.180876	0.745218	0.947195	NOT
rno-miR-675-5p	0.180876	0.745218	0.947195	NOT
rno-miR-742-3p	0.180876	0.745218	0.947195	NOT
rno-miR-743b-3p	0.180876	0.745218	0.947195	NOT
rno-miR-743b-5p	0.180876	0.745218	0.947195	NOT
rno-miR-802-5p	0.180876	0.745218	0.947195	NOT
rno-miR-878	0.180876	0.745218	0.947195	NOT
rno-miR-9b-3p	0.180876	0.745218	0.947195	NOT
rno-miR-540-5p	-0.210837	0.749402	0.947195	NOT
rno-miR-29b-3p	0.066826	0.749489	0.947195	NOT
rno-miR-106b-3p	-0.0827191	0.755981	0.947195	NOT
rno-miR-154-5p	-0.0579274	0.757947	0.947195	NOT
rno-miR-139-5p	0.081616	0.759427	0.947195	NOT
rno-miR-421-3p	0.0859974	0.760591	0.947195	NOT
rno-miR-300-3p	-0.06922	0.760709	0.947195	NOT
rno-miR-196a-5p	-0.246417	0.761664	0.947195	NOT
rno-miR-196b-5p	-0.246417	0.761664	0.947195	NOT
rno-miR-499-5p	0.0944233	0.764082	0.947195	NOT
rno-miR-99b-3p	-0.0625335	0.764085	0.947195	NOT
rno-miR-187-3p	-0.0805134	0.765564	0.947195	NOT
rno-miR-501-3p	-0.254374	0.766321	0.947195	NOT
rno-miR-383-5p	0.0483982	0.769523	0.947195	NOT
rno-miR-374-5p	0.0927564	0.769944	0.947195	NOT
rno-miR-505-3p	0.0784367	0.770029	0.947195	NOT
rno-miR-487b-3p	0.060229	0.7701	0.947195	NOT
rno-miR-1306-5p	-0.174828	0.7704	0.947195	NOT
rno-miR-219a-2-3p	-0.041803	0.771599	0.947195	NOT
rno-miR-330-3p	0.111114	0.774028	0.947195	NOT
rno-miR-488-3p	-0.0752064	0.77447	0.947195	NOT
rno-miR-132-5p	-0.0841794	0.777274	0.947195	NOT
rno-miR-203a-3p	0.0877962	0.782455	0.947195	NOT
rno-miR-181a-1-3p	-0.0456201	0.782921	0.947195	NOT
rno-miR-10a-3p	0.178258	0.785211	0.947195	NOT
rno-miR-181b-2-3p	0.178258	0.785211	0.947195	NOT
rno-miR-26b-5p	-0.0390704	0.785768	0.947195	NOT
rno-miR-22-5p	0.0868411	0.788191	0.947195	NOT
rno-miR-2985	0.174902	0.789981	0.947195	NOT
rno-miR-431	-0.0564765	0.790452	0.947195	NOT
rno-miR-381-5p	-0.238805	0.791069	0.947195	NOT
rno-miR-709	0.176982	0.791456	0.947195	NOT
rno-miR-124-3p	0.0448442	0.79195	0.947195	NOT
rno-miR-6215	0.209924	0.79241	0.947195	NOT
rno-miR-433-5p	0.188275	0.794268	0.947195	NOT
rno-miR-652-5p	0.188275	0.794268	0.947195	NOT
rno-miR-324-3p	-0.0500857	0.794727	0.947195	NOT
rno-miR-223-5p	0.175607	0.796925	0.947195	NOT
rno-miR-134-3p	0.189367	0.798643	0.947195	NOT
rno-miR-100-3p	0.17497	0.800426	0.947195	NOT
rno-miR-181d-3p	0.17497	0.800426	0.947195	NOT
rno-miR-3074	0.17497	0.800426	0.947195	NOT
rno-miR-3558-5p	0.17497	0.800426	0.947195	NOT
rno-miR-451-3p	0.17497	0.800426	0.947195	NOT
rno-miR-32-3p	0.185623	0.80395	0.947195	NOT
rno-miR-3585-3p	0.185623	0.80395	0.947195	NOT
rno-miR-875	0.185623	0.80395	0.947195	NOT
rno-miR-1956-5p	0.184986	0.806857	0.947195	NOT
rno-miR-125b-5p	-0.0338623	0.808699	0.947195	NOT
rno-miR-673-3p	0.172603	0.810833	0.947195	NOT
rno-miR-486	0.191087	0.811356	0.947195	NOT
rno-miR-30a-3p	-0.0384441	0.812945	0.947195	NOT
rno-miR-150-5p	0.0372775	0.814087	0.947195	NOT
rno-miR-412-5p	0.0731252	0.814524	0.947195	NOT
rno-miR-204-3p	-0.11201	0.814648	0.947195	NOT
rno-miR-1956-3p	0.188436	0.819099	0.94937	NOT
rno-miR-3099	0.0564924	0.819503	0.94937	NOT
rno-miR-29c-3p	0.0427555	0.823135	0.951681	NOT
rno-miR-185-5p	-0.0308851	0.827542	0.951681	NOT
rno-miR-338-5p	0.1101	0.827917	0.951681	NOT
rno-miR-98-5p	0.0344979	0.829711	0.951681	NOT
rno-miR-29a-3p	0.041201	0.830004	0.951681	NOT
rno-miR-24-3p	0.0284716	0.834176	0.951681	NOT
rno-miR-31a-5p	-0.0417547	0.83491	0.951681	NOT
rno-miR-879-3p	0.081104	0.841275	0.951681	NOT
rno-let-7f-2-3p	0.0886499	0.842461	0.951681	NOT
rno-miR-702-5p	0.167145	0.842646	0.951681	NOT
rno-miR-802-3p	0.167145	0.842646	0.951681	NOT
rno-miR-214-3p	-0.114141	0.842959	0.951681	NOT
rno-miR-672-3p	0.0643632	0.843113	0.951681	NOT
rno-miR-1843a-3p	0.0401682	0.843397	0.951681	NOT
rno-miR-23a-3p	-0.0303574	0.84398	0.951681	NOT
rno-let-7i-5p	0.0281261	0.845666	0.951681	NOT
rno-miR-541-5p	0.0338026	0.848779	0.951681	NOT
rno-miR-7a-2-3p	0.105944	0.849178	0.951681	NOT
rno-miR-879-5p	-0.0942029	0.849929	0.951681	NOT
rno-miR-760-5p	0.0945641	0.853606	0.95291	NOT
rno-miR-543-3p	0.0791512	0.854703	0.95291	NOT
rno-miR-500-3p	-0.107539	0.856546	0.95291	NOT
rno-let-7c-2-3p	-0.0840979	0.857303	0.95291	NOT
rno-miR-26a-5p	-0.0222152	0.861877	0.95291	NOT
rno-miR-151-5p	0.0528363	0.862467	0.95291	NOT
rno-miR-652-3p	-0.079981	0.86274	0.95291	NOT
rno-miR-664-1-5p	0.0399079	0.864309	0.95291	NOT
rno-miR-532-3p	0.0546696	0.865523	0.95291	NOT
rno-miR-674-5p	0.0412034	0.86601	0.95291	NOT
rno-miR-1249	-0.0472238	0.86894	0.953479	NOT
rno-miR-126a-3p	-0.020864	0.870495	0.953479	NOT
rno-miR-494-3p	0.0523361	0.871024	0.953479	NOT
rno-miR-30e-3p	-0.0262023	0.875031	0.955192	NOT
rno-miR-344b-5p	0.0873711	0.875592	0.955192	NOT
rno-miR-15a-5p	-0.0801195	0.877789	0.955949	NOT
rno-miR-666-3p	-0.0471897	0.880453	0.956104	NOT
rno-miR-92b-5p	-0.0456084	0.880939	0.956104	NOT
rno-miR-184	-0.0772839	0.883467	0.956726	NOT
rno-miR-30b-3p	-0.110561	0.886008	0.956726	NOT
rno-miR-140-3p	0.0224687	0.886025	0.956726	NOT
rno-miR-92a-3p	0.0313177	0.88835	0.957611	NOT
rno-miR-328a-5p	-0.0966169	0.895332	0.961484	NOT
rno-miR-363-3p	-0.0988577	0.895469	0.961484	NOT
rno-miR-325-3p	-0.0367818	0.896478	0.961484	NOT
rno-miR-126a-5p	0.0203569	0.898004	0.961499	NOT
rno-miR-382-5p	0.0246846	0.901071	0.961528	NOT
rno-let-7i-3p	0.0276021	0.901334	0.961528	NOT
rno-miR-210-5p	-0.0848131	0.902566	0.961528	NOT
rno-miR-664-2-5p	0.0276579	0.906957	0.961807	NOT
rno-miR-23b-3p	-0.0170313	0.907748	0.961807	NOT
rno-miR-18a-5p	0.0836325	0.909315	0.961807	NOT
rno-miR-135b-5p	-0.0169337	0.911817	0.961807	NOT
rno-miR-450a-5p	0.0539509	0.912781	0.961807	NOT
rno-miR-450b-5p	0.0539509	0.912781	0.961807	NOT
rno-miR-876	-0.0893368	0.914694	0.961807	NOT
rno-miR-196c-5p	-0.0774729	0.917662	0.961807	NOT
rno-miR-297	-0.0748217	0.917662	0.961807	NOT
rno-miR-34a-3p	-0.0781098	0.917951	0.961807	NOT
rno-miR-222-5p	-0.0703657	0.920259	0.962639	NOT
rno-miR-135a-5p	-0.0145354	0.924078	0.964124	NOT
rno-miR-296-5p	0.0293114	0.92471	0.964124	NOT
rno-miR-377-3p	0.0701808	0.929532	0.967565	NOT
rno-miR-153-5p	0.0379005	0.936327	0.973046	NOT
rno-miR-503-5p	-0.0250046	0.939234	0.974474	NOT
rno-miR-668	-0.0191451	0.950794	0.984861	NOT
rno-miR-412-3p	-0.0528217	0.952397	0.984918	NOT
rno-miR-382-3p	-0.0191576	0.954925	0.985929	NOT
rno-miR-148b-5p	-0.0255858	0.958477	0.986202	NOT
rno-miR-148b-3p	0.00801314	0.960279	0.986202	NOT
rno-miR-1188-5p	0.0244639	0.961626	0.986202	NOT
rno-miR-434-3p	0.00950435	0.962023	0.986202	NOT
rno-miR-3584-5p	-0.0424118	0.962943	0.986202	NOT
rno-miR-326-5p	-0.0368391	0.966549	0.988304	NOT
rno-miR-539-5p	0.0294776	0.972261	0.988427	NOT
rno-miR-1843b-3p	-0.00719617	0.974051	0.988427	NOT
rno-miR-93-5p	-0.00561792	0.974113	0.988427	NOT
rno-miR-540-3p	0.00735026	0.976071	0.988427	NOT
rno-miR-195-5p	0.0056447	0.97653	0.988427	NOT
rno-miR-221-3p	-0.0045395	0.976764	0.988427	NOT
rno-miR-322-3p	0.0139712	0.977548	0.988427	NOT
rno-miR-551b-3p	0.00656444	0.979866	0.988755	NOT
rno-miR-124-5p	0.00589227	0.98147	0.988755	NOT
rno-miR-128-1-5p	0.0119014	0.983607	0.988755	NOT
rno-miR-3559-3p	0.0159946	0.984091	0.988755	NOT
rno-miR-379-5p	0.00186155	0.990878	0.994004	NOT
rno-miR-142-5p	0.00298062	0.992609	0.994172	NOT
rno-miR-195-3p	0.00257526	0.995131	0.995131	NOT

## Sheet: DE miRNA target
mature_mirna_acc	mature_mirna_id	target_symbol	target_entrez	target_ensembl	elmmo	microcosm	miranda	mirdb	mirecords	mirtarbase	tarbase	predicted.sum	validated.sum	all.sum
MIMAT0000784	rno-miR-15b-5p	Arl2	65142	ENSRNOG00000021010	4	1	0	1	1	1	1	3	3	6
MIMAT0000784	rno-miR-15b-5p	Wipi2	288498	ENSRNOG00000001114	2	1	1	1	0	0	0	4	0	4
MIMAT0000784	rno-miR-15b-5p	Sptbn2	29211	ENSRNOG00000058842	2	1	1	1	0	0	0	4	0	4
MIMAT0000784	rno-miR-15b-5p	Pth	24694	ENSRNOG00000014318	2	1	1	1	0	0	0	4	0	4
MIMAT0000889	rno-miR-219a-5p	Fam160a2	293343	ENSRNOG00000017408	2	1	1	1	0	0	0	4	0	4
MIMAT0000806	rno-miR-30b-5p	Snai1	116490	ENSRNOG00000009594	2	1	1	1	0	0	0	4	0	4
MIMAT0000806	rno-miR-30b-5p	Nefl	83613	ENSRNOG00000013658	2	1	1	1	0	0	0	4	0	4
MIMAT0000806	rno-miR-30b-5p	Actc1	29275	ENSRNOG00000008536	2	1	1	1	0	0	0	4	0	4
MIMAT0004718	rno-miR-29a-5p	Synpr	66030	ENSRNOG00000008203	2	1	1	1	0	0	0	4	0	4
MIMAT0004718	rno-miR-29a-5p	Letm1	305457	ENSRNOG00000016427	2	1	1	1	0	0	0	4	0	4
MIMAT0004639	rno-miR-325-3p	Fbxo9	300849	ENSRNOG00000008214	2	1	1	1	0	0	0	4	0	4
MIMAT0004639	rno-miR-325-3p	Eif4a2	303831	ENSRNOG00000001815	2	1	1	1	0	0	0	4	0	4
MIMAT0004639	rno-miR-325-3p	Cpvl	502774	ENSRNOG00000009172	2	1	1	1	0	0	0	4	0	4
MIMAT0004639	rno-miR-325-3p	Armcx3	367902	ENSRNOG00000025730	2	1	1	1	0	0	0	4	0	4
MIMAT0000877	rno-miR-204-5p	ST7	296911	ENSRNOG00000056243	2	2	1	1	0	0	0	4	0	4
MIMAT0000877	rno-miR-204-5p	Cox5a	252934	ENSRNOG00000018816	2	1	1	1	0	0	0	4	0	4
MIMAT0003196	rno-miR-376b-3p	Spt1	29229	ENSRNOG00000036825	0	1	1	1	0	0	0	3	0	3
MIMAT0003196	rno-miR-376b-3p	Mnda	304988	ENSRNOG00000003486	0	1	1	1	0	0	0	3	0	3
MIMAT0003191	rno-miR-493-3p	Sfrp4	89803	ENSRNOG00000054957	0	1	1	1	0	0	0	3	0	3
MIMAT0003191	rno-miR-493-3p	Dpy30	286897	ENSRNOG00000027126	0	1	1	1	0	0	0	3	0	3
MIMAT0003119	rno-miR-224-5p	Zfp207	303763	ENSRNOG00000000236	0	1	1	1	0	0	0	3	0	3
MIMAT0000784	rno-miR-15b-5p	Zfp367	306695	ENSRNOG00000027234	2	0	1	1	0	0	0	3	0	3
MIMAT0000784	rno-miR-15b-5p	Ywhah	25576	ENSRNOG00000055471	2	0	2	1	0	0	0	3	0	3
MIMAT0000784	rno-miR-15b-5p	Ythdc1	170956	ENSRNOG00000001996	2	0	1	1	0	0	0	3	0	3
MIMAT0000784	rno-miR-15b-5p	Wee1	308937	ENSRNOG00000010017	4	0	1	1	0	0	0	3	0	3
MIMAT0000784	rno-miR-15b-5p	Tgfbr3	29610	ENSRNOG00000002093	2	0	1	1	0	0	0	3	0	3
MIMAT0000784	rno-miR-15b-5p	Scoc	364981	ENSRNOG00000003853	2	0	1	1	0	0	0	3	0	3
MIMAT0000784	rno-miR-15b-5p	Rbm6	315997	ENSRNOG00000018333	2	1	0	1	0	0	0	3	0	3
MIMAT0000784	rno-miR-15b-5p	Ppp1r11	294207	ENSRNOG00000000780	2	1	0	1	0	0	0	3	0	3
MIMAT0000784	rno-miR-15b-5p	Omg	450224	ENSRNOG00000014107	2	0	1	1	0	0	0	3	0	3
MIMAT0000784	rno-miR-15b-5p	Mob4	171050	ENSRNOG00000014980	2	0	1	1	0	0	0	3	0	3
MIMAT0000784	rno-miR-15b-5p	Map2k1	170851	ENSRNOG00000010176	2	1	0	1	0	0	0	3	0	3
MIMAT0000784	rno-miR-15b-5p	Lurap1l	362535	ENSRNOG00000033740	2	0	1	1	0	0	0	3	0	3
MIMAT0000784	rno-miR-15b-5p	Kpna4	361959	ENSRNOG00000010768	2	1	1	0	0	0	0	3	0	3
MIMAT0000784	rno-miR-15b-5p	Glud1	24399	ENSRNOG00000057367	2	0	1	1	0	0	0	3	0	3
MIMAT0000784	rno-miR-15b-5p	Fermt2	289992	ENSRNOG00000009102	2	0	1	1	0	0	0	3	0	3
MIMAT0000784	rno-miR-15b-5p	Dync1li2	81655	ENSRNOG00000025791	2	0	1	1	0	0	0	3	0	3
MIMAT0000784	rno-miR-15b-5p	Cdca4	500727	ENSRNOG00000013898	2	0	1	1	0	0	0	3	0	3
MIMAT0000784	rno-miR-15b-5p	Cdc37l1	293886	ENSRNOG00000010967	2	0	1	1	0	0	0	3	0	3
MIMAT0000784	rno-miR-15b-5p	Cdc25a	171102	ENSRNOG00000020737	4	0	0	1	0	1	0	2	1	3
MIMAT0000784	rno-miR-15b-5p	Capza2	493810	ENSRNOG00000056207	2	0	1	1	0	0	0	3	0	3
MIMAT0000784	rno-miR-15b-5p	Cacul1	365493	ENSRNOG00000009954	2	0	1	1	0	0	0	3	0	3
MIMAT0000784	rno-miR-15b-5p	Axin2	29134	ENSRNOG00000055010	2	0	1	1	0	0	0	3	0	3
MIMAT0000784	rno-miR-15b-5p	Aqp11	286758	ENSRNOG00000013358	2	1	1	0	0	0	0	3	0	3
MIMAT0005337	rno-miR-760-3p	Galk2	296117	ENSRNOG00000009289	0	1	1	1	0	0	0	3	0	3
MIMAT0000889	rno-miR-219a-5p	Syt5	54309	ENSRNOG00000018217	2	1	0	1	0	0	0	3	0	3
MIMAT0000889	rno-miR-219a-5p	Rims1	84556	ENSRNOG00000011000	2	0	1	1	0	0	0	3	0	3
MIMAT0000889	rno-miR-219a-5p	Laptm4a	298875	ENSRNOG00000006865	2	0	1	1	0	0	0	3	0	3
MIMAT0000889	rno-miR-219a-5p	Kcna4	25469	ENSRNOG00000004918	2	0	1	1	0	0	0	3	0	3
MIMAT0000889	rno-miR-219a-5p	Inpp5j	171088	ENSRNOG00000019361	2	0	1	1	0	0	0	3	0	3
MIMAT0000889	rno-miR-219a-5p	Gba2	298399	ENSRNOG00000016364	2	1	0	1	0	0	0	3	0	3
MIMAT0000889	rno-miR-219a-5p	Foxj3	313554	ENSRNOG00000061851	4	1	0	1	0	0	0	3	0	3
MIMAT0000889	rno-miR-219a-5p	Dazap1	362836	ENSRNOG00000031387	2	0	1	1	0	0	0	3	0	3
MIMAT0000889	rno-miR-219a-5p	Cc2d1a	288908	ENSRNOG00000006747	2	1	0	1	0	0	0	3	0	3
MIMAT0000874	rno-miR-200a-3p	Tgfb2	81809	ENSRNOG00000002418	4	0	0	1	0	1	0	2	1	3
MIMAT0000874	rno-miR-200a-3p	Tcerg1	307474	ENSRNOG00000018849	2	1	0	1	0	0	0	3	0	3
MIMAT0000874	rno-miR-200a-3p	Stxbp1	25558	ENSRNOG00000015420	2	0	1	1	0	0	0	3	0	3
MIMAT0000874	rno-miR-200a-3p	Slc25a3	245959	ENSRNOG00000008289	2	2	2	0	0	0	0	3	0	3
MIMAT0000874	rno-miR-200a-3p	Myt1l	116668	ENSRNOG00000004269	0	1	1	1	0	0	0	3	0	3
MIMAT0000874	rno-miR-200a-3p	Myh10	79433	ENSRNOG00000002886	4	0	2	1	0	0	0	3	0	3
MIMAT0000874	rno-miR-200a-3p	Lypla1	25514	ENSRNOG00000008320	2	0	1	1	0	0	0	3	0	3
MIMAT0000874	rno-miR-200a-3p	Hnrnpf	64200	ENSRNOG00000014562	2	0	1	1	0	0	0	3	0	3
MIMAT0000874	rno-miR-200a-3p	Ddx5	287765	ENSRNOG00000030680	2	1	1	0	0	0	0	3	0	3
MIMAT0000874	rno-miR-200a-3p	Clasp2	114514	ENSRNOG00000009161	2	0	1	1	0	0	0	3	0	3
MIMAT0000842	rno-miR-136-5p	Slc7a3	29485	ENSRNOG00000004133	0	1	1	1	0	0	0	3	0	3
MIMAT0000806	rno-miR-30b-5p	Wipf1	117538	ENSRNOG00000018406	2	0	1	1	0	0	0	3	0	3
MIMAT0000806	rno-miR-30b-5p	Ube2i	25573	ENSRNOG00000017907	2	0	1	1	0	0	0	3	0	3
MIMAT0000806	rno-miR-30b-5p	Twf1	315265	ENSRNOG00000022507	6	0	1	1	0	0	0	3	0	3
MIMAT0000806	rno-miR-30b-5p	Tmed2	65165	ENSRNOG00000001053	2	0	1	1	0	0	0	3	0	3
MIMAT0000806	rno-miR-30b-5p	Stox2	306459	ENSRNOG00000009590	2	1	0	1	0	0	0	3	0	3
MIMAT0000806	rno-miR-30b-5p	Stk39	54348	ENSRNOG00000024808	2	0	1	1	0	0	0	3	0	3
MIMAT0000806	rno-miR-30b-5p	Slc7a10	114518	ENSRNOG00000010938	2	0	1	1	0	0	0	3	0	3
MIMAT0000806	rno-miR-30b-5p	Sema6b	84609	ENSRNOG00000045998	2	0	1	1	0	0	0	3	0	3
MIMAT0000806	rno-miR-30b-5p	Rrad	83521	ENSRNOG00000011901	2	0	1	1	0	0	0	3	0	3
MIMAT0000806	rno-miR-30b-5p	Rhebl1	359959	ENSRNOG00000054385	2	1	0	1	0	0	0	3	0	3
MIMAT0000806	rno-miR-30b-5p	Rgs8	54297	ENSRNOG00000002369	2	0	2	1	0	0	0	3	0	3
MIMAT0000806	rno-miR-30b-5p	Rad23b	298012	ENSRNOG00000016137	4	0	1	1	0	0	0	3	0	3
MIMAT0000806	rno-miR-30b-5p	Rab4b	50866	ENSRNOG00000001500	2	0	1	1	0	0	0	3	0	3
MIMAT0000806	rno-miR-30b-5p	Rab38	252916	ENSRNOG00000016769	2	0	1	1	0	0	0	3	0	3
MIMAT0000806	rno-miR-30b-5p	Rab15	299156	ENSRNOG00000007364	2	0	1	1	0	0	0	3	0	3
MIMAT0000806	rno-miR-30b-5p	Ptp4a1	29463	ENSRNOG00000011771	2	0	2	1	0	0	0	3	0	3
MIMAT0000806	rno-miR-30b-5p	Prl7a4	306929	ENSRNOG00000029126	0	1	1	1	0	0	0	3	0	3
MIMAT0000806	rno-miR-30b-5p	Ppp3r1	29748	ENSRNOG00000043210	2	0	1	1	0	0	0	3	0	3
MIMAT0000806	rno-miR-30b-5p	Pgm1	24645	ENSRNOG00000009889	2	0	1	1	0	0	0	3	0	3
MIMAT0000806	rno-miR-30b-5p	Pex3	83519	ENSRNOG00000015660	2	1	1	0	0	0	0	3	0	3
MIMAT0000806	rno-miR-30b-5p	Pawr	64513	ENSRNOG00000005917	2	0	1	1	0	0	0	3	0	3
MIMAT0000806	rno-miR-30b-5p	Nus1	294400	ENSRNOG00000000411	2	1	0	1	0	0	0	3	0	3
MIMAT0000806	rno-miR-30b-5p	Ndel1	170845	ENSRNOG00000004139	2	0	2	1	0	0	0	3	0	3
MIMAT0000806	rno-miR-30b-5p	Lrrc8d	305131	ENSRNOG00000002121	2	1	1	0	0	0	0	3	0	3
MIMAT0000806	rno-miR-30b-5p	Lrfn2	316205	ENSRNOG00000011803	2	1	0	1	0	0	0	3	0	3
MIMAT0000806	rno-miR-30b-5p	Lhx8	365963	ENSRNOG00000028348	4	0	1	1	0	0	0	3	0	3
MIMAT0000806	rno-miR-30b-5p	Kxd1	498606	ENSRNOG00000019971	2	0	1	1	0	0	0	3	0	3
MIMAT0000806	rno-miR-30b-5p	Josd1	315134	ENSRNOG00000014440	4	0	1	1	0	0	0	3	0	3
MIMAT0000806	rno-miR-30b-5p	Irs1	25467	ENSRNOG00000014597	2	0	1	1	0	0	0	3	0	3
MIMAT0000806	rno-miR-30b-5p	Irf4	291100	ENSRNOG00000061070	2	1	0	1	0	0	0	3	0	3
MIMAT0000806	rno-miR-30b-5p	Galnt3	366061	ENSRNOG00000005727	2	0	2	1	0	0	0	3	0	3
MIMAT0000806	rno-miR-30b-5p	Foxg1	24370	ENSRNOG00000047891	2	0	3	1	0	0	0	3	0	3
MIMAT0000806	rno-miR-30b-5p	Fam110b	500400	ENSRNOG00000009114	2	0	1	1	0	0	0	3	0	3
MIMAT0000806	rno-miR-30b-5p	Epb41l3	116724	ENSRNOG00000016724	2	0	1	1	0	0	0	3	0	3
MIMAT0000806	rno-miR-30b-5p	Eed	293104	ENSRNOG00000017509	4	2	0	1	0	0	0	3	0	3
MIMAT0000806	rno-miR-30b-5p	Cth	24962	ENSRNOG00000010658	2	0	1	1	0	0	0	3	0	3
MIMAT0000806	rno-miR-30b-5p	Chka	29194	ENSRNOG00000016791	2	0	1	1	0	0	0	3	0	3
MIMAT0000806	rno-miR-30b-5p	Cep41	500069	ENSRNOG00000010950	2	0	1	1	0	0	0	3	0	3
MIMAT0000806	rno-miR-30b-5p	Celsr3	83466	ENSRNOG00000053889	8	0	3	1	0	0	0	3	0	3
MIMAT0000806	rno-miR-30b-5p	Cdc37l1	293886	ENSRNOG00000010967	2	0	1	1	0	0	0	3	0	3
MIMAT0000806	rno-miR-30b-5p	Cblb	171136	ENSRNOG00000001982	2	0	1	1	0	0	0	3	0	3
MIMAT0000806	rno-miR-30b-5p	Becn1	114558	ENSRNOG00000020513	2	0	1	1	0	0	0	3	0	3
MIMAT0000806	rno-miR-30b-5p	Arf4	79120	ENSRNOG00000012623	2	0	2	1	0	0	0	3	0	3
MIMAT0012838	rno-miR-653-5p	Elf2	361944	ENSRNOG00000010815	4	0	2	1	0	0	0	3	0	3
MIMAT0004718	rno-miR-29a-5p	Pdcl	64013	ENSRNOG00000008484	2	0	2	1	0	0	0	3	0	3
MIMAT0004718	rno-miR-29a-5p	Mapk6	58840	ENSRNOG00000009381	2	0	1	1	0	0	0	3	0	3
MIMAT0004718	rno-miR-29a-5p	Krcc1	312437	ENSRNOG00000007124	2	1	1	0	0	0	0	3	0	3
MIMAT0004718	rno-miR-29a-5p	Grid2	79220	ENSRNOG00000006174	2	1	2	0	0	0	0	3	0	3
MIMAT0004718	rno-miR-29a-5p	Eif5b	308306	ENSRNOG00000023356	2	1	0	1	0	0	0	3	0	3
MIMAT0004718	rno-miR-29a-5p	Cblb	171136	ENSRNOG00000001982	2	0	1	1	0	0	0	3	0	3
MIMAT0004718	rno-miR-29a-5p	Atp6v1c1	299971	ENSRNOG00000004846	2	2	1	0	0	0	0	3	0	3
MIMAT0004718	rno-miR-29a-5p	Acbd6	289125	ENSRNOG00000003550	2	1	1	0	0	0	0	3	0	3
MIMAT0004639	rno-miR-325-3p	Zfp868	494340	ENSRNOG00000028919	2	0	1	1	0	0	0	3	0	3
MIMAT0004639	rno-miR-325-3p	Vim	81818	ENSRNOG00000018087	2	0	1	1	0	0	0	3	0	3
MIMAT0004639	rno-miR-325-3p	Twf1	315265	ENSRNOG00000022507	4	0	1	1	0	0	0	3	0	3
MIMAT0004639	rno-miR-325-3p	Tspan3	300733	ENSRNOG00000016474	2	0	1	1	0	0	0	3	0	3
MIMAT0004639	rno-miR-325-3p	Tspan12	362326	ENSRNOG00000059016	2	0	1	1	0	0	0	3	0	3
MIMAT0004639	rno-miR-325-3p	Tril	362364	ENSRNOG00000026941	4	0	1	1	0	0	0	3	0	3
MIMAT0004639	rno-miR-325-3p	Trappc3	362599	ENSRNOG00000010550	2	0	1	1	0	0	0	3	0	3
MIMAT0004639	rno-miR-325-3p	Tpbg	83684	ENSRNOG00000010694	2	0	1	1	0	0	0	3	0	3
MIMAT0004639	rno-miR-325-3p	Tmem81	498229	ENSRNOG00000028752	2	1	0	1	0	0	0	3	0	3
MIMAT0004639	rno-miR-325-3p	Tg	24826	ENSRNOG00000006104	2	0	1	1	0	0	0	3	0	3
MIMAT0004639	rno-miR-325-3p	Tesk1	29460	ENSRNOG00000053729	2	0	1	1	0	0	0	3	0	3
MIMAT0004639	rno-miR-325-3p	Spink8	301016	ENSRNOG00000037199	2	1	0	1	0	0	0	3	0	3
MIMAT0004639	rno-miR-325-3p	Snn	29140	ENSRNOG00000058739	6	0	1	1	0	0	0	3	0	3
MIMAT0004639	rno-miR-325-3p	Snai1	116490	ENSRNOG00000009594	2	0	1	1	0	0	0	3	0	3
MIMAT0004639	rno-miR-325-3p	Slc22a8	83500	ENSRNOG00000018086	2	1	0	1	0	0	0	3	0	3
MIMAT0004639	rno-miR-325-3p	Slc22a17	305886	ENSRNOG00000016414	2	0	1	1	0	0	0	3	0	3
MIMAT0004639	rno-miR-325-3p	Slc1a3	29483	ENSRNOG00000016163	2	0	1	1	0	0	0	3	0	3
MIMAT0004639	rno-miR-325-3p	Slc12a4	29501	ENSRNOG00000019651	2	0	1	1	0	0	0	3	0	3
MIMAT0004639	rno-miR-325-3p	Slc10a3	501665	ENSRNOG00000060580	2	0	1	1	0	0	0	3	0	3
MIMAT0004639	rno-miR-325-3p	Scpep1	114861	ENSRNOG00000002358	2	0	1	1	0	0	0	3	0	3
MIMAT0004639	rno-miR-325-3p	Sbds	288615	ENSRNOG00000000888	2	0	1	1	0	0	0	3	0	3
MIMAT0004639	rno-miR-325-3p	Samm50	300111	ENSRNOG00000011952	2	0	1	1	0	0	0	3	0	3
MIMAT0004639	rno-miR-325-3p	Rmdn2	313840	ENSRNOG00000006082	2	0	1	1	0	0	0	3	0	3
MIMAT0004639	rno-miR-325-3p	RGD1311739	311428	ENSRNOG00000021245	2	1	1	0	0	0	0	3	0	3
MIMAT0004639	rno-miR-325-3p	Rbm42	361545	ENSRNOG00000024278	2	0	1	1	0	0	0	3	0	3
MIMAT0004639	rno-miR-325-3p	Rbl2	81758	ENSRNOG00000012153	2	0	1	1	0	0	0	3	0	3
MIMAT0004639	rno-miR-325-3p	Pspc1	305910	ENSRNOG00000020782	2	0	1	1	0	0	0	3	0	3
MIMAT0004639	rno-miR-325-3p	Prmt2	499420	ENSRNOG00000001297	2	1	0	1	0	0	0	3	0	3
MIMAT0004639	rno-miR-325-3p	Prdx4	85274	ENSRNOG00000003763	2	1	1	0	0	0	0	3	0	3
MIMAT0004639	rno-miR-325-3p	Pdcd10	494345	ENSRNOG00000010147	2	1	0	1	0	0	0	3	0	3
MIMAT0004639	rno-miR-325-3p	Nucb2	59295	ENSRNOG00000020456	2	0	1	1	0	0	0	3	0	3
MIMAT0004639	rno-miR-325-3p	Ntf3	81737	ENSRNOG00000019716	2	0	1	1	0	0	0	3	0	3
MIMAT0004639	rno-miR-325-3p	Nedd8	25490	ENSRNOG00000019895	2	1	1	0	0	0	0	3	0	3
MIMAT0004639	rno-miR-325-3p	Mtbp	500870	ENSRNOG00000004412	2	1	0	1	0	0	0	3	0	3
MIMAT0004639	rno-miR-325-3p	Matr3	29150	ENSRNOG00000019875	4	0	1	1	0	0	0	3	0	3
MIMAT0004639	rno-miR-325-3p	Lrrn1	500280	ENSRNOG00000006802	2	0	1	1	0	0	0	3	0	3
MIMAT0004639	rno-miR-325-3p	LOC100363472	58839	ENSRNOG00000000641	2	1	1	0	0	0	0	3	0	3
MIMAT0004639	rno-miR-325-3p	Lmcd1	494021	ENSRNOG00000005690	4	0	2	1	0	0	0	3	0	3
MIMAT0004639	rno-miR-325-3p	Lbp	29469	ENSRNOG00000014532	2	1	1	0	0	0	0	3	0	3
MIMAT0004639	rno-miR-325-3p	Laptm4a	298875	ENSRNOG00000006865	2	0	1	1	0	0	0	3	0	3
MIMAT0004639	rno-miR-325-3p	Lamtor5	295357	ENSRNOG00000018186	2	1	0	1	0	0	0	3	0	3
MIMAT0004639	rno-miR-325-3p	Kxd1	498606	ENSRNOG00000019971	2	1	1	0	0	0	0	3	0	3
MIMAT0004639	rno-miR-325-3p	Khdrbs2	170843	ENSRNOG00000012284	2	0	1	1	0	0	0	3	0	3
MIMAT0004639	rno-miR-325-3p	Impdh2	301005	ENSRNOG00000031965	2	1	1	0	0	0	0	3	0	3
MIMAT0004639	rno-miR-325-3p	Il22ra2	444986	ENSRNOG00000012259	4	0	1	1	0	0	0	3	0	3
MIMAT0004639	rno-miR-325-3p	Igsf11	303926	ENSRNOG00000001525	2	0	1	1	0	0	0	3	0	3
MIMAT0004639	rno-miR-325-3p	Igf1	24482	ENSRNOG00000004517	4	0	6	2	0	0	0	3	0	3
MIMAT0004639	rno-miR-325-3p	Hipk4	308449	ENSRNOG00000020835	2	0	1	1	0	0	0	3	0	3
MIMAT0004639	rno-miR-325-3p	Hgd	360719	ENSRNOG00000002701	2	0	1	1	0	0	0	3	0	3
MIMAT0004639	rno-miR-325-3p	Hexa	300757	ENSRNOG00000010252	2	1	1	0	0	0	0	3	0	3
MIMAT0004639	rno-miR-325-3p	Herpud1	85430	ENSRNOG00000018796	2	0	1	1	0	0	0	3	0	3
MIMAT0004639	rno-miR-325-3p	Haao	56823	ENSRNOG00000031263	2	1	0	1	0	0	0	3	0	3
MIMAT0004639	rno-miR-325-3p	Gsta3	494500	ENSRNOG00000056847	2	1	0	1	0	0	0	3	0	3
MIMAT0004639	rno-miR-325-3p	Gprasp1	171407	ENSRNOG00000049985	2	0	1	1	0	0	0	3	0	3
MIMAT0004639	rno-miR-325-3p	Gpr37	117549	ENSRNOG00000002524	2	0	1	1	0	0	0	3	0	3
MIMAT0004639	rno-miR-325-3p	Gkn1	297418	ENSRNOG00000008838	2	0	1	1	0	0	0	3	0	3
MIMAT0004639	rno-miR-325-3p	Gkap1	361202	ENSRNOG00000019272	2	0	1	1	0	0	0	3	0	3
MIMAT0004639	rno-miR-325-3p	Gabarap	58974	ENSRNOG00000017417	2	1	1	0	0	0	0	3	0	3
MIMAT0004639	rno-miR-325-3p	Fgg	24367	ENSRNOG00000025074	2	0	1	1	0	0	0	3	0	3
MIMAT0004639	rno-miR-325-3p	Fcer1a	25047	ENSRNOG00000009177	4	3	0	1	0	0	0	3	0	3
MIMAT0004639	rno-miR-325-3p	Farsb	301544	ENSRNOG00000014119	2	1	0	1	0	0	0	3	0	3
MIMAT0004639	rno-miR-325-3p	Fam104a	619573	ENSRNOG00000002851	2	0	1	1	0	0	0	3	0	3
MIMAT0004639	rno-miR-325-3p	Fabp9	64822	ENSRNOG00000011082	2	1	1	0	0	0	0	3	0	3
MIMAT0004639	rno-miR-325-3p	F2	29251	ENSRNOG00000016325	2	1	0	1	0	0	0	3	0	3
MIMAT0004639	rno-miR-325-3p	Dync1li2	81655	ENSRNOG00000025791	2	0	1	1	0	0	0	3	0	3
MIMAT0004639	rno-miR-325-3p	Dgat1	84497	ENSRNOG00000028711	2	1	1	0	0	0	0	3	0	3
MIMAT0004639	rno-miR-325-3p	Defb36	641640	ENSRNOG00000007558	2	0	1	1	0	0	0	3	0	3
MIMAT0004639	rno-miR-325-3p	Dbil5	59116	ENSRNOG00000007771	2	1	0	1	0	0	0	3	0	3
MIMAT0004639	rno-miR-325-3p	Cxadr	89843	ENSRNOG00000001557	2	0	1	1	0	0	0	3	0	3
MIMAT0004639	rno-miR-325-3p	Csn2	29173	ENSRNOG00000039326	4	0	2	1	0	0	0	3	0	3
MIMAT0004639	rno-miR-325-3p	Cops8	363283	ENSRNOG00000019635	2	0	1	1	0	0	0	3	0	3
MIMAT0004639	rno-miR-325-3p	Cmpk1	298410	ENSRNOG00000007775	2	0	1	1	0	0	0	3	0	3
MIMAT0004639	rno-miR-325-3p	Cldn3	65130	ENSRNOG00000046007	2	0	1	1	0	0	0	3	0	3
MIMAT0004639	rno-miR-325-3p	Cldn1	65129	ENSRNOG00000001926	2	0	1	1	0	0	0	3	0	3
MIMAT0004639	rno-miR-325-3p	Clca5	362052	ENSRNOG00000013334	2	1	0	1	0	0	0	3	0	3
MIMAT0004639	rno-miR-325-3p	Cited2	114490	ENSRNOG00000056940	2	0	1	1	0	0	0	3	0	3
MIMAT0004639	rno-miR-325-3p	Chmp5	297995	ENSRNOG00000008672	2	0	1	1	0	0	0	3	0	3
MIMAT0004639	rno-miR-325-3p	Ces2c	171118	ENSRNOG00000036571	2	1	2	0	0	0	0	3	0	3
MIMAT0004639	rno-miR-325-3p	Cdc42bpb	113960	ENSRNOG00000009675	2	0	1	1	0	0	0	3	0	3
MIMAT0004639	rno-miR-325-3p	Ccnb1	25203	ENSRNOG00000058539	2	1	0	1	0	0	0	3	0	3
MIMAT0004639	rno-miR-325-3p	Cabs1	64029	ENSRNOG00000001950	2	1	0	1	0	0	0	3	0	3
MIMAT0004639	rno-miR-325-3p	Brinp3	286901	ENSRNOG00000002811	4	0	1	1	0	0	0	3	0	3
MIMAT0004639	rno-miR-325-3p	Bckdhb	29711	ENSRNOG00000009928	2	1	0	1	0	0	0	3	0	3
MIMAT0004639	rno-miR-325-3p	Art3	305235	ENSRNOG00000002256	2	2	0	1	0	0	0	3	0	3
MIMAT0004639	rno-miR-325-3p	Armcx1	501619	ENSRNOG00000046862	2	0	1	1	0	0	0	3	0	3
MIMAT0004639	rno-miR-325-3p	Arl8b	500282	ENSRNOG00000055860	2	0	1	1	0	0	0	3	0	3
MIMAT0004639	rno-miR-325-3p	Ak2	24184	ENSRNOG00000000122	2	0	1	1	0	0	0	3	0	3
MIMAT0004639	rno-miR-325-3p	Agxt	24792	ENSRNOG00000023856	2	1	0	2	0	0	0	3	0	3
MIMAT0004639	rno-miR-325-3p	Adcy6	25289	ENSRNOG00000054757	2	0	1	1	0	0	0	3	0	3
MIMAT0000877	rno-miR-204-5p	Ssrp1	81785	ENSRNOG00000008825	2	0	1	1	0	0	0	3	0	3
MIMAT0000877	rno-miR-204-5p	Spryd7	290303	ENSRNOG00000015095	0	1	1	1	0	0	0	3	0	3
MIMAT0000877	rno-miR-204-5p	Ntrk2	25054	ENSRNOG00000018839	2	0	1	1	0	0	0	3	0	3
MIMAT0000877	rno-miR-204-5p	Itpr1	25262	ENSRNOG00000007104	2	0	1	2	0	0	0	3	0	3
MIMAT0000877	rno-miR-204-5p	Has2	25694	ENSRNOG00000004854	2	0	1	1	0	0	0	3	0	3
MIMAT0000877	rno-miR-204-5p	Ezr	54319	ENSRNOG00000018524	2	0	1	1	0	0	0	3	0	3
MIMAT0000877	rno-miR-204-5p	Ephb6	312275	ENSRNOG00000014367	2	1	0	1	0	0	0	3	0	3
MIMAT0000877	rno-miR-204-5p	Ctps2	619580	ENSRNOG00000004257	0	1	1	1	0	0	0	3	0	3
MIMAT0000877	rno-miR-204-5p	Chp2	308965	ENSRNOG00000019112	0	1	1	1	0	0	0	3	0	3
MIMAT0000877	rno-miR-204-5p	Bcl2	24224	ENSRNOG00000002791	2	1	1	0	0	0	0	3	0	3
MIMAT0000877	rno-miR-204-5p	Ap3m1	171126	ENSRNOG00000011461	2	0	1	1	0	0	0	3	0	3
MIMAT0000827	rno-miR-122-5p	Aldoa	24189	ENSRNOG00000052802	0	1	0	2	1	0	0	2	1	3
MIMAT0000814	rno-miR-34c-5p	Zfp281	305083	ENSRNOG00000058643	2	1	0	1	0	0	0	3	0	3
MIMAT0000814	rno-miR-34c-5p	Strn3	114520	ENSRNOG00000060335	2	0	1	1	0	0	0	3	0	3
MIMAT0000814	rno-miR-34c-5p	Snx15	293691	ENSRNOG00000021007	2	1	0	1	0	0	0	3	0	3
MIMAT0000814	rno-miR-34c-5p	Rras	361568	ENSRNOG00000037247	2	1	0	1	0	0	0	3	0	3
MIMAT0000814	rno-miR-34c-5p	Ppp1r11	294207	ENSRNOG00000000780	2	0	4	1	0	0	0	3	0	3
MIMAT0000814	rno-miR-34c-5p	Map2k1	170851	ENSRNOG00000010176	2	0	1	1	0	0	0	3	0	3
MIMAT0000814	rno-miR-34c-5p	Gmfb	81661	ENSRNOG00000047250	2	0	1	1	0	0	0	3	0	3
MIMAT0000814	rno-miR-34c-5p	Fgd6	500824	ENSRNOG00000054515	2	1	0	1	0	0	0	3	0	3
MIMAT0000813	rno-miR-34b-5p	Rab3c	171058	ENSRNOG00000011623	2	1	1	0	0	0	0	3	0	3
MIMAT0000813	rno-miR-34b-5p	Rab14	94197	ENSRNOG00000018901	2	1	1	0	0	0	0	3	0	3
MIMAT0000813	rno-miR-34b-5p	Fgd6	500824	ENSRNOG00000054515	2	1	0	1	0	0	0	3	0	3
MIMAT0000780	rno-miR-7b	Vdac1	83529	ENSRNOG00000006375	0	1	1	1	0	0	0	3	0	3
MIMAT0000780	rno-miR-7b	Snca	29219	ENSRNOG00000008656	0	2	2	1	0	0	0	3	0	3
MIMAT0000780	rno-miR-7b	Ppdpf	296470	ENSRNOG00000012722	0	1	1	1	0	0	0	3	0	3
MIMAT0000780	rno-miR-7b	Pgc	24864	ENSRNOG00000014492	0	1	1	1	0	0	0	3	0	3
MIMAT0000780	rno-miR-7b	Ghitm	290596	ENSRNOG00000013961	0	1	1	1	0	0	0	3	0	3
MIMAT0000606	rno-miR-7a-5p	Snca	29219	ENSRNOG00000008656	0	2	2	1	0	0	0	3	0	3
MIMAT0000606	rno-miR-7a-5p	Slc17a7	116638	ENSRNOG00000020650	0	1	0	0	1	1	0	1	2	3
MIMAT0000606	rno-miR-7a-5p	Ppdpf	296470	ENSRNOG00000012722	0	1	1	1	0	0	0	3	0	3
MIMAT0000606	rno-miR-7a-5p	Pgc	24864	ENSRNOG00000014492	0	1	1	1	0	0	0	3	0	3
MIMAT0000606	rno-miR-7a-5p	Ghitm	290596	ENSRNOG00000013961	0	1	1	1	0	0	0	3	0	3
MIMAT0004741	rno-miR-219a-1-3p	Synpr	66030	ENSRNOG00000008203	0	1	1	0	0	0	0	2	0	2
MIMAT0004741	rno-miR-219a-1-3p	Opcml	116597	ENSRNOG00000023809	0	0	2	1	0	0	0	2	0	2
MIMAT0004741	rno-miR-219a-1-3p	Oma1	298282	ENSRNOG00000007214	0	1	0	1	0	0	0	2	0	2
MIMAT0004741	rno-miR-219a-1-3p	Magt1	116967	ENSRNOG00000051408	0	0	1	1	0	0	0	2	0	2
MIMAT0004741	rno-miR-219a-1-3p	Ly6i	246138	ENSRNOG00000007137	0	1	1	0	0	0	0	2	0	2
MIMAT0004741	rno-miR-219a-1-3p	Dynlt3	363448	ENSRNOG00000003611	0	0	1	1	0	0	0	2	0	2
MIMAT0004741	rno-miR-219a-1-3p	Bcl2l1-ps1	24888	ENSRNOG00000018503	0	1	1	0	0	0	0	2	0	2
MIMAT0003197	rno-miR-376a-5p	Zfp191	360204	ENSRNOG00000016562	0	1	1	0	0	0	0	2	0	2
MIMAT0003197	rno-miR-376a-5p	Phyhipl	309901	ENSRNOG00000000274	0	0	1	1	0	0	0	2	0	2
MIMAT0003197	rno-miR-376a-5p	Opcml	116597	ENSRNOG00000023809	0	0	2	1	0	0	0	2	0	2
MIMAT0003197	rno-miR-376a-5p	Nutf2	291981	ENSRNOG00000018945	0	0	1	1	0	0	0	2	0	2
MIMAT0003197	rno-miR-376a-5p	Nphs1	64563	ENSRNOG00000020873	0	0	1	1	0	0	0	2	0	2
MIMAT0003197	rno-miR-376a-5p	Capzb	298584	ENSRNOG00000007330	0	0	1	1	0	0	0	2	0	2
MIMAT0003197	rno-miR-376a-5p	Cacul1	365493	ENSRNOG00000009954	0	0	1	1	0	0	0	2	0	2
MIMAT0003196	rno-miR-376b-3p	Vps54	286932	ENSRNOG00000007125	0	0	1	1	0	0	0	2	0	2
MIMAT0003196	rno-miR-376b-3p	Rwdd4	502084	ENSRNOG00000022500	0	0	1	1	0	0	0	2	0	2
MIMAT0003196	rno-miR-376b-3p	Phf23	360550	ENSRNOG00000017657	0	1	1	0	0	0	0	2	0	2
MIMAT0003196	rno-miR-376b-3p	Pdia6	286906	ENSRNOG00000050197	0	0	1	1	0	0	0	2	0	2
MIMAT0003196	rno-miR-376b-3p	Nfil3	114519	ENSRNOG00000011668	0	1	1	0	0	0	0	2	0	2
MIMAT0003196	rno-miR-376b-3p	Msl3	317464	ENSRNOG00000004016	0	0	1	1	0	0	0	2	0	2
MIMAT0003196	rno-miR-376b-3p	LOC100910214	304508	ENSRNOG00000024462	0	1	1	0	0	0	0	2	0	2
MIMAT0003196	rno-miR-376b-3p	Klf15	85497	ENSRNOG00000017808	0	0	1	1	0	0	0	2	0	2
MIMAT0003196	rno-miR-376b-3p	Eif4b	300253	ENSRNOG00000010103	0	0	1	1	0	0	0	2	0	2
MIMAT0003196	rno-miR-376b-3p	Dagla	309207	ENSRNOG00000027264	0	0	1	1	0	0	0	2	0	2
MIMAT0003191	rno-miR-493-3p	Thy1	24832	ENSRNOG00000006604	0	1	1	0	0	0	0	2	0	2
MIMAT0003191	rno-miR-493-3p	Slc13a1	58980	ENSRNOG00000008121	0	0	1	1	0	0	0	2	0	2
MIMAT0003191	rno-miR-493-3p	Prl3b1	24283	ENSRNOG00000017185	0	1	1	0	0	0	0	2	0	2
MIMAT0003191	rno-miR-493-3p	Prdx4	85274	ENSRNOG00000003763	0	1	1	0	0	0	0	2	0	2
MIMAT0003191	rno-miR-493-3p	Ms4a14	293743	ENSRNOG00000025805	0	1	1	0	0	0	0	2	0	2
MIMAT0003191	rno-miR-493-3p	Mblac1	304346	ENSRNOG00000001357	0	0	1	1	0	0	0	2	0	2
MIMAT0003191	rno-miR-493-3p	Klra1	494193	ENSRNOG00000051489	0	1	1	0	0	0	0	2	0	2
MIMAT0003191	rno-miR-493-3p	Dsn1	499933	ENSRNOG00000006236	0	0	1	1	0	0	0	2	0	2
MIMAT0003191	rno-miR-493-3p	Colq	29755	ENSRNOG00000019615	0	0	1	1	0	0	0	2	0	2
MIMAT0003191	rno-miR-493-3p	Cdc27	360643	ENSRNOG00000005904	0	0	1	1	0	0	0	2	0	2
MIMAT0003119	rno-miR-224-5p	Stat5b	25126	ENSRNOG00000019075	0	1	1	0	0	0	0	2	0	2
MIMAT0003119	rno-miR-224-5p	St8sia1	25280	ENSRNOG00000014018	0	0	1	1	0	0	0	2	0	2
MIMAT0003119	rno-miR-224-5p	Ruvbl2	292907	ENSRNOG00000020793	0	1	1	0	0	0	0	2	0	2
MIMAT0003119	rno-miR-224-5p	Rnf38	171501	ENSRNOG00000013956	0	0	1	1	0	0	0	2	0	2
MIMAT0003119	rno-miR-224-5p	Prpf4b	291078	ENSRNOG00000016705	0	0	1	1	0	0	0	2	0	2
MIMAT0003119	rno-miR-224-5p	Ppp2cb	24673	ENSRNOG00000015182	0	1	1	0	0	0	0	2	0	2
MIMAT0003119	rno-miR-224-5p	Pctp	29510	ENSRNOG00000002425	0	0	1	1	0	0	0	2	0	2
MIMAT0003119	rno-miR-224-5p	Neu1	24591	ENSRNOG00000032942	0	1	0	1	0	0	0	2	0	2
MIMAT0003119	rno-miR-224-5p	Lat	81511	ENSRNOG00000017429	0	1	2	0	0	0	0	2	0	2
MIMAT0003119	rno-miR-224-5p	Kcna2	25468	ENSRNOG00000018285	0	2	1	0	0	0	0	2	0	2
MIMAT0003119	rno-miR-224-5p	Hnrnpu	117280	ENSRNOG00000033790	0	0	1	1	0	0	0	2	0	2
MIMAT0003119	rno-miR-224-5p	H3f3b	117056	ENSRNOG00000006532	0	0	1	1	0	0	0	2	0	2
MIMAT0003119	rno-miR-224-5p	Gpm6a	306439	ENSRNOG00000010731	0	0	1	1	0	0	0	2	0	2
MIMAT0003119	rno-miR-224-5p	Gpc4	317322	ENSRNOG00000002413	0	1	1	0	0	0	0	2	0	2
MIMAT0003119	rno-miR-224-5p	Fank1	309071	ENSRNOG00000018327	0	1	1	0	0	0	0	2	0	2
MIMAT0003119	rno-miR-224-5p	Ddx5	287765	ENSRNOG00000030680	0	1	1	0	0	0	0	2	0	2
MIMAT0003119	rno-miR-224-5p	Cdk9	362110	ENSRNOG00000022586	0	1	0	1	0	0	0	2	0	2
MIMAT0003119	rno-miR-224-5p	Ccdc117	498404	ENSRNOG00000010706	0	0	1	1	0	0	0	2	0	2
MIMAT0003119	rno-miR-224-5p	Acsl4	113976	ENSRNOG00000019180	0	0	1	1	0	0	0	2	0	2
MIMAT0000784	rno-miR-15b-5p	Zhx1	171159	ENSRNOG00000006412	2	0	1	0	0	0	0	2	0	2
MIMAT0000784	rno-miR-15b-5p	Zfp622	294846	ENSRNOG00000059443	2	0	0	1	0	0	0	2	0	2
MIMAT0000784	rno-miR-15b-5p	Zfp362	297879	ENSRNOG00000043364	2	0	0	1	0	0	0	2	0	2
MIMAT0000784	rno-miR-15b-5p	Zfhx4	310250	ENSRNOG00000008765	2	0	0	1	0	0	0	2	0	2
MIMAT0000784	rno-miR-15b-5p	Zc2hc1a	310244	ENSRNOG00000022356	2	0	0	1	0	0	0	2	0	2
MIMAT0000784	rno-miR-15b-5p	Zbtb46	311718	ENSRNOG00000014592	2	0	0	1	0	0	0	2	0	2
MIMAT0000784	rno-miR-15b-5p	Zbtb39	299510	ENSRNOG00000004306	2	0	0	1	0	0	0	2	0	2
MIMAT0000784	rno-miR-15b-5p	Ywhaq	25577	ENSRNOG00000051650	2	0	1	0	0	0	0	2	0	2
MIMAT0000784	rno-miR-15b-5p	Ypel3	293491	ENSRNOG00000019721	2	1	0	0	0	0	0	2	0	2
MIMAT0000784	rno-miR-15b-5p	Wnt7a	114850	ENSRNOG00000048782	4	0	0	1	0	0	0	2	0	2
MIMAT0000784	rno-miR-15b-5p	Wap	114596	ENSRNOG00000055684	2	0	1	0	0	0	0	2	0	2
MIMAT0000784	rno-miR-15b-5p	Vps33b	64060	ENSRNOG00000013149	2	1	0	0	0	0	0	2	0	2
MIMAT0000784	rno-miR-15b-5p	Vegfa	83785	ENSRNOG00000019598	2	0	0	3	0	0	0	2	0	2
MIMAT0000784	rno-miR-15b-5p	Usp42	288482	ENSRNOG00000001059	2	0	0	1	0	0	0	2	0	2
MIMAT0000784	rno-miR-15b-5p	Ube2ql1	679949	ENSRNOG00000034075	2	1	0	0	0	0	0	2	0	2
MIMAT0000784	rno-miR-15b-5p	Tuba1a	64158	ENSRNOG00000060728	2	0	1	0	0	0	0	2	0	2
MIMAT0000784	rno-miR-15b-5p	Tspyl2	302612	ENSRNOG00000061782	2	1	0	0	0	0	0	2	0	2
MIMAT0000784	rno-miR-15b-5p	Tspan1	298436	ENSRNOG00000023320	2	1	0	0	0	0	0	2	0	2
MIMAT0000784	rno-miR-15b-5p	Tp53inp2	362246	ENSRNOG00000018225	0	1	0	1	0	0	0	2	0	2
MIMAT0000784	rno-miR-15b-5p	Tnrc6b	192178	ENSRNOG00000024907	8	0	0	1	0	0	0	2	0	2
MIMAT0000784	rno-miR-15b-5p	Tmem55a	362490	ENSRNOG00000006697	2	0	1	0	0	0	0	2	0	2
MIMAT0000784	rno-miR-15b-5p	Tll1	678743	ENSRNOG00000033528	4	0	0	1	0	0	0	2	0	2
MIMAT0000784	rno-miR-15b-5p	Tfap2a	306862	ENSRNOG00000015522	2	0	0	1	0	0	0	2	0	2
MIMAT0000784	rno-miR-15b-5p	Tbx21	303496	ENSRNOG00000009427	2	1	0	0	0	0	0	2	0	2
MIMAT0000784	rno-miR-15b-5p	Tbpl1	689030	ENSRNOG00000011114	2	0	0	1	0	0	0	2	0	2
MIMAT0000784	rno-miR-15b-5p	Tbp	117526	ENSRNOG00000001489	2	0	0	1	0	0	0	2	0	2
MIMAT0000784	rno-miR-15b-5p	Tbl1xr1	365755	ENSRNOG00000011216	2	0	0	1	0	0	0	2	0	2
MIMAT0000784	rno-miR-15b-5p	Tacstd2	494343	ENSRNOG00000007740	2	0	1	0	0	0	0	2	0	2
MIMAT0000784	rno-miR-15b-5p	Stxbp3	114095	ENSRNOG00000020392	2	0	0	1	0	0	0	2	0	2
MIMAT0000784	rno-miR-15b-5p	Stradb	501146	ENSRNOG00000010728	2	0	0	1	0	0	0	2	0	2
MIMAT0000784	rno-miR-15b-5p	Stox2	306459	ENSRNOG00000009590	2	1	0	0	0	0	0	2	0	2
MIMAT0000784	rno-miR-15b-5p	Spsb4	300950	ENSRNOG00000012862	2	0	0	1	0	0	0	2	0	2
MIMAT0000784	rno-miR-15b-5p	Smad7	81516	ENSRNOG00000018359	2	0	0	1	0	0	0	2	0	2
MIMAT0000784	rno-miR-15b-5p	Smad2	29357	ENSRNOG00000018140	2	3	0	0	0	0	0	2	0	2
MIMAT0000784	rno-miR-15b-5p	Slit2	360272	ENSRNOG00000003840	2	0	0	1	0	0	0	2	0	2
MIMAT0000784	rno-miR-15b-5p	Slc12a2	83629	ENSRNOG00000015971	4	0	0	1	0	0	0	2	0	2
MIMAT0000784	rno-miR-15b-5p	Sgk1	29517	ENSRNOG00000011815	2	0	1	0	0	0	0	2	0	2
MIMAT0000784	rno-miR-15b-5p	Sema6d	311384	ENSRNOG00000004812	2	0	0	1	0	0	0	2	0	2
MIMAT0000784	rno-miR-15b-5p	Sdf2	287470	ENSRNOG00000012121	4	1	0	0	0	0	0	2	0	2
MIMAT0000784	rno-miR-15b-5p	Rspo3	498997	ENSRNOG00000011568	2	1	0	0	0	0	0	2	0	2
MIMAT0000784	rno-miR-15b-5p	Rreb1	306873	ENSRNOG00000015701	2	0	0	1	0	0	0	2	0	2
MIMAT0000784	rno-miR-15b-5p	Rnf217	292188	ENSRNOG00000013323	2	0	0	1	0	0	0	2	0	2
MIMAT0000784	rno-miR-15b-5p	Rnf144b	364681	ENSRNOG00000016123	2	0	0	1	0	0	0	2	0	2
MIMAT0000784	rno-miR-15b-5p	Rnf10	288710	ENSRNOG00000001172	2	1	0	0	0	0	0	2	0	2
MIMAT0000784	rno-miR-15b-5p	RGD1309104	289084	ENSRNOG00000028236	2	0	0	1	0	0	0	2	0	2
MIMAT0000784	rno-miR-15b-5p	Rfx3	361746	ENSRNOG00000014486	2	0	1	0	0	0	0	2	0	2
MIMAT0000784	rno-miR-15b-5p	Reck	313488	ENSRNOG00000014863	2	0	0	1	0	0	0	2	0	2
MIMAT0000784	rno-miR-15b-5p	Rapgef2	310533	ENSRNOG00000021581	2	0	0	1	0	0	0	2	0	2
MIMAT0000784	rno-miR-15b-5p	Rad23b	298012	ENSRNOG00000016137	2	0	1	0	0	0	0	2	0	2
MIMAT0000784	rno-miR-15b-5p	Rab9b	367915	ENSRNOG00000047960	2	0	0	1	0	0	0	2	0	2
MIMAT0000784	rno-miR-15b-5p	Rab10	50993	ENSRNOG00000047088	4	0	0	1	0	0	0	2	0	2
MIMAT0000784	rno-miR-15b-5p	Pwwp2b	361671	ENSRNOG00000036649	2	0	0	1	0	0	0	2	0	2
MIMAT0000784	rno-miR-15b-5p	Ptprr	94202	ENSRNOG00000004483	2	0	1	0	0	0	0	2	0	2
MIMAT0000784	rno-miR-15b-5p	Prkcd	170538	ENSRNOG00000016346	2	3	0	0	0	0	0	2	0	2
MIMAT0000784	rno-miR-15b-5p	Ppp6c	171121	ENSRNOG00000015145	2	0	1	0	0	0	0	2	0	2
MIMAT0000784	rno-miR-15b-5p	Pou6f1	116545	ENSRNOG00000004595	2	1	0	0	0	0	0	2	0	2
MIMAT0000784	rno-miR-15b-5p	Polr3f	311487	ENSRNOG00000007548	2	0	0	1	0	0	0	2	0	2
MIMAT0000784	rno-miR-15b-5p	Pnpla6	360753	ENSRNOG00000000977	2	1	0	0	0	0	0	2	0	2
MIMAT0000784	rno-miR-15b-5p	Phf19	296653	ENSRNOG00000018874	4	0	0	1	0	0	0	2	0	2
MIMAT0000784	rno-miR-15b-5p	Pfkfb4	100911725	ENSRNOG00000020656	2	2	0	0	0	0	0	2	0	2
MIMAT0000784	rno-miR-15b-5p	Peli3	309157	ENSRNOG00000019950	4	0	0	1	0	0	0	2	0	2
MIMAT0000784	rno-miR-15b-5p	Pced1a	296158	ENSRNOG00000021221	0	0	1	1	0	0	0	2	0	2
MIMAT0000784	rno-miR-15b-5p	Pcdhac1	393091	ENSRNOG00000020119	2	0	1	0	0	0	0	2	0	2
MIMAT0000784	rno-miR-15b-5p	Pcdha8	116781	ENSRNOG00000046710	2	0	1	0	0	0	0	2	0	2
MIMAT0000784	rno-miR-15b-5p	Pcdh9	306091	ENSRNOG00000038068	2	1	0	0	0	0	0	2	0	2
MIMAT0000784	rno-miR-15b-5p	Pafah1b1	83572	ENSRNOG00000002755	6	0	0	1	0	0	0	2	0	2
MIMAT0000784	rno-miR-15b-5p	Otub1	293705	ENSRNOG00000021175	2	1	0	0	0	0	0	2	0	2
MIMAT0000784	rno-miR-15b-5p	Nuak2	289419	ENSRNOG00000000034	2	0	0	1	0	0	0	2	0	2
MIMAT0000784	rno-miR-15b-5p	Ntrk3	29613	ENSRNOG00000018674	0	1	2	0	0	0	0	2	0	2
MIMAT0000784	rno-miR-15b-5p	Nsg1	25247	ENSRNOG00000005700	2	0	1	0	0	0	0	2	0	2
MIMAT0000784	rno-miR-15b-5p	Npap60	25497	ENSRNOG00000013423	2	1	0	0	0	0	0	2	0	2
MIMAT0000784	rno-miR-15b-5p	Nfatc3	361400	ENSRNOG00000054264	2	0	0	1	0	0	0	2	0	2
MIMAT0000784	rno-miR-15b-5p	Ncs1	65153	ENSRNOG00000008761	0	0	1	1	0	0	0	2	0	2
MIMAT0000784	rno-miR-15b-5p	Myt1l	116668	ENSRNOG00000004269	0	0	1	1	0	0	0	2	0	2
MIMAT0000784	rno-miR-15b-5p	MGC114483	302434	ENSRNOG00000022848	0	1	1	0	0	0	0	2	0	2
MIMAT0000784	rno-miR-15b-5p	Mgat4a	367252	ENSRNOG00000018276	2	0	0	2	0	0	0	2	0	2
MIMAT0000784	rno-miR-15b-5p	Mex3c	307271	ENSRNOG00000015777	2	0	0	1	0	0	0	2	0	2
MIMAT0000784	rno-miR-15b-5p	Med26	306328	ENSRNOG00000012270	2	0	0	1	0	0	0	2	0	2
MIMAT0000784	rno-miR-15b-5p	Luzp1	79428	ENSRNOG00000022402	8	0	0	1	0	0	0	2	0	2
MIMAT0000784	rno-miR-15b-5p	Lrrc32	293135	ENSRNOG00000015310	2	0	0	1	0	0	0	2	0	2
MIMAT0000784	rno-miR-15b-5p	LOC100910833	100910833	ENSRNOG00000006587	2	2	0	0	0	0	0	2	0	2
MIMAT0000784	rno-miR-15b-5p	LOC100360835		ENSRNOG00000000423	2	1	0	0	0	0	0	2	0	2
MIMAT0000784	rno-miR-15b-5p	Llgl2	360661	ENSRNOG00000004834	2	1	0	0	0	0	0	2	0	2
MIMAT0000784	rno-miR-15b-5p	Klc4	316226	ENSRNOG00000018168	2	1	0	0	0	0	0	2	0	2
MIMAT0000784	rno-miR-15b-5p	Kif23	315740	ENSRNOG00000014080	2	0	0	1	0	0	0	2	0	2
MIMAT0000784	rno-miR-15b-5p	Kbtbd2	312372	ENSRNOG00000013809	4	0	0	1	0	0	0	2	0	2
MIMAT0000784	rno-miR-15b-5p	Itpr1	25262	ENSRNOG00000007104	2	0	1	0	0	0	0	2	0	2
MIMAT0000784	rno-miR-15b-5p	Ist1	307833	ENSRNOG00000015144	2	0	1	0	0	0	0	2	0	2
MIMAT0000784	rno-miR-15b-5p	Ipo7	308939	ENSRNOG00000010427	2	0	0	1	0	0	0	2	0	2
MIMAT0000784	rno-miR-15b-5p	Insr	24954	ENSRNOG00000029986	2	0	1	0	0	0	0	2	0	2
MIMAT0000784	rno-miR-15b-5p	Hspa4l	294993	ENSRNOG00000010819	2	0	0	1	0	0	0	2	0	2
MIMAT0000784	rno-miR-15b-5p	Higd1a	140937	ENSRNOG00000019428	2	0	0	1	0	0	0	2	0	2
MIMAT0000784	rno-miR-15b-5p	Helz	287773	ENSRNOG00000003213	2	0	0	1	0	0	0	2	0	2
MIMAT0000784	rno-miR-15b-5p	G0s2	289388	ENSRNOG00000006019	2	1	0	0	0	0	0	2	0	2
MIMAT0000784	rno-miR-15b-5p	Faim	100362113	ENSRNOG00000030463	2	1	0	0	0	0	0	2	0	2
MIMAT0000784	rno-miR-15b-5p	Erlin2	290823	ENSRNOG00000013763	2	0	0	1	0	0	0	2	0	2
MIMAT0000784	rno-miR-15b-5p	Epha1	312279	ENSRNOG00000017525	2	1	0	0	0	0	0	2	0	2
MIMAT0000784	rno-miR-15b-5p	Entpd7	309390	ENSRNOG00000016883	2	0	0	1	0	0	0	2	0	2
MIMAT0000784	rno-miR-15b-5p	Emx1	500235	ENSRNOG00000015493	2	1	0	0	0	0	0	2	0	2
MIMAT0000784	rno-miR-15b-5p	Dync1i1	29564	ENSRNOG00000009700	2	0	1	0	0	0	0	2	0	2
MIMAT0000784	rno-miR-15b-5p	Dll1	84010	ENSRNOG00000059984	2	0	0	1	0	0	0	2	0	2
MIMAT0000784	rno-miR-15b-5p	Dixdc1	363062	ENSRNOG00000010260	2	0	0	1	0	0	0	2	0	2
MIMAT0000784	rno-miR-15b-5p	Dclk1	83825	ENSRNOG00000032922	6	0	0	1	0	0	0	2	0	2
MIMAT0000784	rno-miR-15b-5p	Dcaf7	303602	ENSRNOG00000042245	2	0	0	1	0	0	0	2	0	2
MIMAT0000784	rno-miR-15b-5p	Cops2	261736	ENSRNOG00000008744	2	0	1	0	0	0	0	2	0	2
MIMAT0000784	rno-miR-15b-5p	Colq	29755	ENSRNOG00000019615	0	0	1	1	0	0	0	2	0	2
MIMAT0000784	rno-miR-15b-5p	Cnot6l	360917	ENSRNOG00000002075	2	0	0	1	0	0	0	2	0	2
MIMAT0000784	rno-miR-15b-5p	Cmpk1	298410	ENSRNOG00000007775	2	0	0	1	0	0	0	2	0	2
MIMAT0000784	rno-miR-15b-5p	Clcn3	84360	ENSRNOG00000010682	2	0	0	1	0	0	0	2	0	2
MIMAT0000784	rno-miR-15b-5p	Chac1	362196	ENSRNOG00000014387	4	0	0	1	0	0	0	2	0	2
MIMAT0000784	rno-miR-15b-5p	Cdk17	314743	ENSRNOG00000004148	2	0	0	1	0	0	0	2	0	2
MIMAT0000784	rno-miR-15b-5p	Cdc42ep2	309175	ENSRNOG00000020904	4	1	0	0	0	0	0	2	0	2
MIMAT0000784	rno-miR-15b-5p	Ccne1	25729	ENSRNOG00000014786	4	0	0	1	0	0	0	2	0	2
MIMAT0000784	rno-miR-15b-5p	Ccdc28a	361454	ENSRNOG00000053347	2	1	0	0	0	0	0	2	0	2
MIMAT0000784	rno-miR-15b-5p	Cask	29647	ENSRNOG00000003054	2	0	1	0	0	0	0	2	0	2
MIMAT0000784	rno-miR-15b-5p	Capn6	83685	ENSRNOG00000004882	4	0	0	1	0	0	0	2	0	2
MIMAT0000784	rno-miR-15b-5p	C1ql3	680404	ENSRNOG00000017459	4	1	0	0	0	0	0	2	0	2
MIMAT0000784	rno-miR-15b-5p	Btrc	361765	ENSRNOG00000016280	2	0	0	1	0	0	0	2	0	2
MIMAT0000784	rno-miR-15b-5p	Bpifa5	311559	ENSRNOG00000013908	2	1	0	0	0	0	0	2	0	2
MIMAT0000784	rno-miR-15b-5p	Bicd1	362466	ENSRNOG00000036911	4	0	0	1	0	0	0	2	0	2
MIMAT0000784	rno-miR-15b-5p	Bdnf	24225	ENSRNOG00000047466	2	0	2	0	0	0	0	2	0	2
MIMAT0000784	rno-miR-15b-5p	Atp1b4	84396	ENSRNOG00000007059	4	0	0	1	0	0	0	2	0	2
MIMAT0000784	rno-miR-15b-5p	Ash1l	310638	ENSRNOG00000020386	2	0	0	1	0	0	0	2	0	2
MIMAT0000784	rno-miR-15b-5p	Arhgdia	360678	ENSRNOG00000036688	4	0	0	1	0	0	0	2	0	2
MIMAT0000784	rno-miR-15b-5p	Arhgap12	307016	ENSRNOG00000017791	2	0	0	1	0	0	0	2	0	2
MIMAT0000784	rno-miR-15b-5p	Apln	58812	ENSRNOG00000003984	8	0	0	1	0	0	0	2	0	2
MIMAT0000784	rno-miR-15b-5p	Ap2a1	308578	ENSRNOG00000026243	2	1	0	0	0	0	0	2	0	2
MIMAT0000784	rno-miR-15b-5p	Ankrd13d	361699	ENSRNOG00000028247	2	1	0	0	0	0	0	2	0	2
MIMAT0000784	rno-miR-15b-5p	Aff4	303132	ENSRNOG00000006965	4	0	0	1	0	0	0	2	0	2
MIMAT0000784	rno-miR-15b-5p	Adrb2	24176	ENSRNOG00000019217	2	0	1	0	0	0	0	2	0	2
MIMAT0000784	rno-miR-15b-5p	Acvr2a	29263	ENSRNOG00000005334	2	1	0	0	0	0	0	2	0	2
MIMAT0000784	rno-miR-15b-5p	Abhd13	306630	ENSRNOG00000014598	0	1	0	1	0	0	0	2	0	2
MIMAT0000784	rno-miR-15b-5p	Aatk	690853	ENSRNOG00000004392	2	1	0	0	0	0	0	2	0	2
MIMAT0017839	rno-miR-3065-5p	Ube2d1	361831	ENSRNOG00000000611	2	0	0	1	0	0	0	2	0	2
MIMAT0017839	rno-miR-3065-5p	Tshz3	308523	ENSRNOG00000013938	4	0	0	1	0	0	0	2	0	2
MIMAT0017839	rno-miR-3065-5p	Strn3	114520	ENSRNOG00000060335	2	0	0	1	0	0	0	2	0	2
MIMAT0017839	rno-miR-3065-5p	Srsf7	362687	ENSRNOG00000027360	2	0	0	1	0	0	0	2	0	2
MIMAT0017839	rno-miR-3065-5p	Srsf11	502603	ENSRNOG00000029592	2	0	0	1	0	0	0	2	0	2
MIMAT0017839	rno-miR-3065-5p	Sox7	290317	ENSRNOG00000012049	2	0	0	1	0	0	0	2	0	2
MIMAT0017839	rno-miR-3065-5p	Sox14	300954	ENSRNOG00000022084	2	0	0	1	0	0	0	2	0	2
MIMAT0017839	rno-miR-3065-5p	Sema4c	301346	ENSRNOG00000016254	2	0	0	1	0	0	0	2	0	2
MIMAT0017839	rno-miR-3065-5p	Rfx7	315804	ENSRNOG00000060367	6	0	0	1	0	0	0	2	0	2
MIMAT0017839	rno-miR-3065-5p	Rapgef2	310533	ENSRNOG00000021581	2	0	0	1	0	0	0	2	0	2
MIMAT0017839	rno-miR-3065-5p	Pum2	298874	ENSRNOG00000006180	4	0	0	1	0	0	0	2	0	2
MIMAT0017839	rno-miR-3065-5p	Mdfic	362325	ENSRNOG00000053787	2	0	0	1	0	0	0	2	0	2
MIMAT0017839	rno-miR-3065-5p	Lrrn1	500280	ENSRNOG00000006802	4	0	0	1	0	0	0	2	0	2
MIMAT0017839	rno-miR-3065-5p	Lrp12	314941	ENSRNOG00000004152	2	0	0	1	0	0	0	2	0	2
MIMAT0017839	rno-miR-3065-5p	Klf10	81813	ENSRNOG00000006118	2	0	0	1	0	0	0	2	0	2
MIMAT0017839	rno-miR-3065-5p	Jmjd1c	171120	ENSRNOG00000000648	4	0	0	1	0	0	0	2	0	2
MIMAT0017839	rno-miR-3065-5p	Jade1	310352	ENSRNOG00000014066	4	0	0	1	0	0	0	2	0	2
MIMAT0017839	rno-miR-3065-5p	Gria3	29628	ENSRNOG00000007682	2	0	0	1	0	0	0	2	0	2
MIMAT0017839	rno-miR-3065-5p	Ets1	24356	ENSRNOG00000008941	2	0	0	1	0	0	0	2	0	2
MIMAT0017839	rno-miR-3065-5p	Elf2	361944	ENSRNOG00000010815	2	0	0	1	0	0	0	2	0	2
MIMAT0017839	rno-miR-3065-5p	Egr4	25129	ENSRNOG00000015719	2	0	0	1	0	0	0	2	0	2
MIMAT0017839	rno-miR-3065-5p	Ccnt2	304758	ENSRNOG00000017113	4	0	0	1	0	0	0	2	0	2
MIMAT0017839	rno-miR-3065-5p	Atp6v1a	685232	ENSRNOG00000001992	2	0	0	1	0	0	0	2	0	2
MIMAT0017839	rno-miR-3065-5p	Atl2	298757	ENSRNOG00000006523	2	0	0	1	0	0	0	2	0	2
MIMAT0017839	rno-miR-3065-5p	Ash1l	310638	ENSRNOG00000020386	2	0	0	1	0	0	0	2	0	2
MIMAT0017839	rno-miR-3065-5p	Arl4a	29308	ENSRNOG00000004282	2	0	0	1	0	0	0	2	0	2
MIMAT0017839	rno-miR-3065-5p	Acsl3	114024	ENSRNOG00000014718	2	0	0	1	0	0	0	2	0	2
MIMAT0012833	rno-miR-582-5p	Utrn	25600	ENSRNOG00000011058	0	0	1	1	0	0	0	2	0	2
MIMAT0012833	rno-miR-582-5p	Tspan2	64521	ENSRNOG00000023338	0	0	1	1	0	0	0	2	0	2
MIMAT0012833	rno-miR-582-5p	Tox4	286990	ENSRNOG00000012844	0	0	1	1	0	0	0	2	0	2
MIMAT0012833	rno-miR-582-5p	Slc1a1	25550	ENSRNOG00000014816	0	0	1	1	0	0	0	2	0	2
MIMAT0012833	rno-miR-582-5p	Rmnd5b	497900	ENSRNOG00000047396	0	0	1	1	0	0	0	2	0	2
MIMAT0012833	rno-miR-582-5p	Pmp22	24660	ENSRNOG00000003338	0	0	1	1	0	0	0	2	0	2
MIMAT0012833	rno-miR-582-5p	Idh3a	114096	ENSRNOG00000010277	0	0	1	1	0	0	0	2	0	2
MIMAT0012833	rno-miR-582-5p	Cth	24962	ENSRNOG00000010658	0	0	1	1	0	0	0	2	0	2
MIMAT0012833	rno-miR-582-5p	Cox8c	360229	ENSRNOG00000031106	0	0	1	1	0	0	0	2	0	2
MIMAT0012833	rno-miR-582-5p	Cnn3	54321	ENSRNOG00000011559	0	0	1	1	0	0	0	2	0	2
MIMAT0012833	rno-miR-582-5p	Chn1	84030	ENSRNOG00000017939	0	0	1	1	0	0	0	2	0	2
MIMAT0012833	rno-miR-582-5p	Cbx3	297093	ENSRNOG00000011814	0	0	1	1	0	0	0	2	0	2
MIMAT0012827	rno-miR-1224	Gtdc1	362129	ENSRNOG00000031038	0	0	1	1	0	0	0	2	0	2
MIMAT0005337	rno-miR-760-3p	Tnip2	305451	ENSRNOG00000013805	0	1	0	1	0	0	0	2	0	2
MIMAT0005337	rno-miR-760-3p	Snx1	84471	ENSRNOG00000017029	0	1	1	0	0	0	0	2	0	2
MIMAT0005337	rno-miR-760-3p	Scyl1	293684	ENSRNOG00000023668	0	1	0	1	0	0	0	2	0	2
MIMAT0005337	rno-miR-760-3p	Rab27a	50645	ENSRNOG00000052499	0	0	1	1	0	0	0	2	0	2
MIMAT0005337	rno-miR-760-3p	Nfatc2ip	308983	ENSRNOG00000057384	0	1	1	0	0	0	0	2	0	2
MIMAT0005337	rno-miR-760-3p	Kcne3	63883	ENSRNOG00000017054	0	2	1	0	0	0	0	2	0	2
MIMAT0005337	rno-miR-760-3p	Hibadh	63938	ENSRNOG00000008063	0	0	1	1	0	0	0	2	0	2
MIMAT0005337	rno-miR-760-3p	Fzd1	58868	ENSRNOG00000016242	0	0	1	1	0	0	0	2	0	2
MIMAT0005337	rno-miR-760-3p	Clk3	171305	ENSRNOG00000030126	0	1	0	1	0	0	0	2	0	2
MIMAT0005337	rno-miR-760-3p	Cdc42	64465	ENSRNOG00000013536	0	1	1	0	0	0	0	2	0	2
MIMAT0005337	rno-miR-760-3p	Ccl11	29397	ENSRNOG00000007335	0	1	1	0	0	0	0	2	0	2
MIMAT0005337	rno-miR-760-3p	Car8	297814	ENSRNOG00000005669	0	1	1	0	0	0	0	2	0	2
MIMAT0005337	rno-miR-760-3p	Arntl	29657	ENSRNOG00000014448	0	0	1	1	0	0	0	2	0	2
MIMAT0003113	rno-miR-489-3p	Tmem176b	171411	ENSRNOG00000008465	0	1	1	0	0	0	0	2	0	2
MIMAT0003113	rno-miR-489-3p	Rraga	117044	ENSRNOG00000007051	0	1	1	0	0	0	0	2	0	2
MIMAT0003113	rno-miR-489-3p	Moap1	299261	ENSRNOG00000033970	0	1	0	1	0	0	0	2	0	2
MIMAT0003113	rno-miR-489-3p	Hand1	59112	ENSRNOG00000002582	0	1	1	0	0	0	0	2	0	2
MIMAT0003113	rno-miR-489-3p	B4galt3	494342	ENSRNOG00000003551	0	1	0	1	0	0	0	2	0	2
MIMAT0003113	rno-miR-489-3p	Alg8	293129	ENSRNOG00000012292	0	1	1	0	0	0	0	2	0	2
MIMAT0000889	rno-miR-219a-5p	Ube2z	303478	ENSRNOG00000006868	4	0	0	1	0	0	0	2	0	2
MIMAT0000889	rno-miR-219a-5p	Tsc22d2	499624	ENSRNOG00000038044	2	0	0	1	0	0	0	2	0	2
MIMAT0000889	rno-miR-219a-5p	Trhde	366894	ENSRNOG00000005278	2	0	0	1	0	0	0	2	0	2
MIMAT0000889	rno-miR-219a-5p	Tmem98	303356	ENSRNOG00000021316	2	0	1	0	0	0	0	2	0	2
MIMAT0000889	rno-miR-219a-5p	Sp4	25162	ENSRNOG00000005472	2	1	0	0	0	0	0	2	0	2
MIMAT0000889	rno-miR-219a-5p	Slc31a1	171135	ENSRNOG00000014475	2	0	0	1	0	0	0	2	0	2
MIMAT0000889	rno-miR-219a-5p	Reck	313488	ENSRNOG00000014863	2	0	0	1	0	0	0	2	0	2
MIMAT0000889	rno-miR-219a-5p	Rassf3	362886	ENSRNOG00000005388	2	0	0	1	0	0	0	2	0	2
MIMAT0000889	rno-miR-219a-5p	Rab35	288700	ENSRNOG00000022014	2	0	0	1	0	0	0	2	0	2
MIMAT0000889	rno-miR-219a-5p	Pnrc1	286988	ENSRNOG00000007793	2	0	1	0	0	0	0	2	0	2
MIMAT0000889	rno-miR-219a-5p	Pdzrn4	315250	ENSRNOG00000022844	2	1	0	0	0	0	0	2	0	2
MIMAT0000889	rno-miR-219a-5p	Pdgfra	25267	ENSRNOG00000002244	2	0	0	1	0	0	0	2	0	2
MIMAT0000889	rno-miR-219a-5p	Nr2c2	50659	ENSRNOG00000010536	2	0	1	0	0	0	0	2	0	2
MIMAT0000889	rno-miR-219a-5p	Mecom	294924	ENSRNOG00000012645	2	0	0	1	0	0	0	2	0	2
MIMAT0000889	rno-miR-219a-5p	Lrrc8a	311846	ENSRNOG00000025296	2	1	0	0	0	0	0	2	0	2
MIMAT0000889	rno-miR-219a-5p	Klf3	114845	ENSRNOG00000002163	2	0	0	1	0	0	0	2	0	2
MIMAT0000889	rno-miR-219a-5p	Ing3	312154	ENSRNOG00000005496	2	0	1	0	0	0	0	2	0	2
MIMAT0000889	rno-miR-219a-5p	Hpgd	79242	ENSRNOG00000010610	0	0	1	1	0	0	0	2	0	2
MIMAT0000889	rno-miR-219a-5p	Gxylt1	300173	ENSRNOG00000005234	4	0	0	1	0	0	0	2	0	2
MIMAT0000889	rno-miR-219a-5p	Gprc5b	293546	ENSRNOG00000016013	2	0	0	1	0	0	0	2	0	2
MIMAT0000889	rno-miR-219a-5p	Gltscr1l	301235	ENSRNOG00000016229	2	1	0	0	0	0	0	2	0	2
MIMAT0000889	rno-miR-219a-5p	Elovl7	361895	ENSRNOG00000010450	2	0	0	1	0	0	0	2	0	2
MIMAT0000889	rno-miR-219a-5p	Elmod2	688581	ENSRNOG00000028176	4	0	0	1	0	0	0	2	0	2
MIMAT0000889	rno-miR-219a-5p	Dnajc6	313409	ENSRNOG00000052887	2	0	0	1	0	0	0	2	0	2
MIMAT0000889	rno-miR-219a-5p	Ddah1	64157	ENSRNOG00000014613	2	0	0	1	0	0	0	2	0	2
MIMAT0000889	rno-miR-219a-5p	Cd164	83689	ENSRNOG00000000304	2	0	1	0	0	0	0	2	0	2
MIMAT0000889	rno-miR-219a-5p	Ccna2	114494	ENSRNOG00000015423	2	0	0	1	0	0	0	2	0	2
MIMAT0000889	rno-miR-219a-5p	Ccdc28a	361454	ENSRNOG00000053347	2	0	1	0	0	0	0	2	0	2
MIMAT0000889	rno-miR-219a-5p	Ash1l	310638	ENSRNOG00000020386	2	0	0	1	0	0	0	2	0	2
MIMAT0000889	rno-miR-219a-5p	Akap6	64553	ENSRNOG00000004841	0	0	1	1	0	0	0	2	0	2
MIMAT0000889	rno-miR-219a-5p	Akap13	293024	ENSRNOG00000010964	2	0	0	1	0	0	0	2	0	2
MIMAT0000889	rno-miR-219a-5p	Aff4	303132	ENSRNOG00000006965	2	0	0	1	0	0	0	2	0	2
MIMAT0000874	rno-miR-200a-3p	Zfp644	305127	ENSRNOG00000002112	2	0	0	1	0	0	0	2	0	2
MIMAT0000874	rno-miR-200a-3p	Ywhag	56010	ENSRNOG00000001436	2	0	0	1	0	0	0	2	0	2
MIMAT0000874	rno-miR-200a-3p	Ythdf2	313053	ENSRNOG00000010892	2	0	0	1	0	0	0	2	0	2
MIMAT0000874	rno-miR-200a-3p	Urgcp	305493	ENSRNOG00000012184	2	0	0	1	0	0	0	2	0	2
MIMAT0000874	rno-miR-200a-3p	Ube3a	361585	ENSRNOG00000015734	4	0	0	1	0	0	0	2	0	2
MIMAT0000874	rno-miR-200a-3p	Ttr	24856	ENSRNOG00000016275	2	1	0	0	0	0	0	2	0	2
MIMAT0000874	rno-miR-200a-3p	Trhde	366894	ENSRNOG00000005278	4	0	0	1	0	0	0	2	0	2
MIMAT0000874	rno-miR-200a-3p	Tram1	312903	ENSRNOG00000007892	2	0	1	0	0	0	0	2	0	2
MIMAT0000874	rno-miR-200a-3p	Tra2b	117259	ENSRNOG00000001783	2	0	0	1	0	0	0	2	0	2
MIMAT0000874	rno-miR-200a-3p	Tnrc6b	192178	ENSRNOG00000024907	4	0	0	1	0	0	0	2	0	2
MIMAT0000874	rno-miR-200a-3p	Tmem170b	361230	ENSRNOG00000031495	2	1	0	0	0	0	0	2	0	2
MIMAT0000874	rno-miR-200a-3p	Tmem168	312135	ENSRNOG00000057290	0	0	1	1	0	0	0	2	0	2
MIMAT0000874	rno-miR-200a-3p	Tmem135	293098	ENSRNOG00000016815	2	0	0	1	0	0	0	2	0	2
MIMAT0000874	rno-miR-200a-3p	Tmem110	361110	ENSRNOG00000017051	2	0	1	0	0	0	0	2	0	2
MIMAT0000874	rno-miR-200a-3p	Taf12	682902	ENSRNOG00000048288	2	0	0	1	0	0	0	2	0	2
MIMAT0000874	rno-miR-200a-3p	Stag1	315958	ENSRNOG00000015389	2	0	0	1	0	0	0	2	0	2
MIMAT0000874	rno-miR-200a-3p	Ssb	81783	ENSRNOG00000007998	0	1	2	0	0	0	0	2	0	2
MIMAT0000874	rno-miR-200a-3p	Slc6a9	116509	ENSRNOG00000019484	2	0	0	1	0	0	0	2	0	2
MIMAT0000874	rno-miR-200a-3p	Slc23a2	50622	ENSRNOG00000021262	2	0	1	0	0	0	0	2	0	2
MIMAT0000874	rno-miR-200a-3p	Slc17a6	84487	ENSRNOG00000016147	2	0	1	0	0	0	0	2	0	2
MIMAT0000874	rno-miR-200a-3p	Slain2	305310	ENSRNOG00000002271	2	0	0	1	0	0	0	2	0	2
MIMAT0000874	rno-miR-200a-3p	Sipa1l2	361442	ENSRNOG00000019791	2	0	1	0	0	0	0	2	0	2
MIMAT0000874	rno-miR-200a-3p	Siah1	140941	ENSRNOG00000015143	2	0	1	0	0	0	0	2	0	2
MIMAT0000874	rno-miR-200a-3p	2024-09-07	64551	ENSRNOG00000006545	2	0	1	0	0	0	0	2	0	2
MIMAT0000874	rno-miR-200a-3p	Sacm1l	116482	ENSRNOG00000005149	0	0	1	1	0	0	0	2	0	2
MIMAT0000874	rno-miR-200a-3p	Rtn4rl1	303311	ENSRNOG00000003121	2	0	0	1	0	0	0	2	0	2
MIMAT0000874	rno-miR-200a-3p	Rnf145	287212	ENSRNOG00000004602	2	0	0	1	0	0	0	2	0	2
MIMAT0000874	rno-miR-200a-3p	Rheb	26954	ENSRNOG00000050578	0	0	0	1	0	1	0	1	1	2
MIMAT0000874	rno-miR-200a-3p	Rev3l	309812	ENSRNOG00000000593	2	0	0	1	0	0	0	2	0	2
MIMAT0000874	rno-miR-200a-3p	Rab38	252916	ENSRNOG00000016769	2	0	1	0	0	0	0	2	0	2
MIMAT0000874	rno-miR-200a-3p	Psmd1	83806	ENSRNOG00000017730	0	1	1	0	0	0	0	2	0	2
MIMAT0000874	rno-miR-200a-3p	Ppp6c	171121	ENSRNOG00000015145	2	0	1	0	0	0	0	2	0	2
MIMAT0000874	rno-miR-200a-3p	Ppp1r15b	304799	ENSRNOG00000028493	2	0	0	1	0	0	0	2	0	2
MIMAT0000874	rno-miR-200a-3p	Pou3f3	192109	ENSRNOG00000038909	2	1	0	0	0	0	0	2	0	2
MIMAT0000874	rno-miR-200a-3p	Pkn2	207122	ENSRNOG00000011317	2	0	0	1	0	0	0	2	0	2
MIMAT0000874	rno-miR-200a-3p	Pitx2	54284	ENSRNOG00000010681	2	0	1	0	0	0	0	2	0	2
MIMAT0000874	rno-miR-200a-3p	Pgrmc2	361940	ENSRNOG00000014051	2	0	1	0	0	0	0	2	0	2
MIMAT0000874	rno-miR-200a-3p	Pds5b	304218	ENSRNOG00000001098	2	0	0	1	0	0	0	2	0	2
MIMAT0000874	rno-miR-200a-3p	Pdk1	116551	ENSRNOG00000001517	0	1	0	1	0	0	0	2	0	2
MIMAT0000874	rno-miR-200a-3p	Pafah1b2	64189	ENSRNOG00000057102	2	0	1	0	0	0	0	2	0	2
MIMAT0000874	rno-miR-200a-3p	Olfm1	93667	ENSRNOG00000009862	2	0	1	0	0	0	0	2	0	2
MIMAT0000874	rno-miR-200a-3p	Nudcd1	362906	ENSRNOG00000024929	2	0	0	1	0	0	0	2	0	2
MIMAT0000874	rno-miR-200a-3p	Nkd1	364952	ENSRNOG00000014293	0	1	0	1	0	0	0	2	0	2
MIMAT0000874	rno-miR-200a-3p	Mybl1	297783	ENSRNOG00000021669	2	0	0	1	0	0	0	2	0	2
MIMAT0000874	rno-miR-200a-3p	Msantd4	500941	ENSRNOG00000022245	2	0	0	1	0	0	0	2	0	2
MIMAT0000874	rno-miR-200a-3p	Mpped2	362185	ENSRNOG00000004863	2	0	0	1	0	0	0	2	0	2
MIMAT0000874	rno-miR-200a-3p	Mapk6	58840	ENSRNOG00000009381	2	0	1	0	0	0	0	2	0	2
MIMAT0000874	rno-miR-200a-3p	Map7d1	681287	ENSRNOG00000010237	2	0	0	1	0	0	0	2	0	2
MIMAT0000874	rno-miR-200a-3p	Map3k7	313121	ENSRNOG00000005724	2	0	0	1	0	0	0	2	0	2
MIMAT0000874	rno-miR-200a-3p	Lrwd1	367264	ENSRNOG00000050942	2	1	0	0	0	0	0	2	0	2
MIMAT0000874	rno-miR-200a-3p	Leng8	361506	ENSRNOG00000018642	2	0	0	1	0	0	0	2	0	2
MIMAT0000874	rno-miR-200a-3p	Klhl10	303533	ENSRNOG00000016749	2	0	1	0	0	0	0	2	0	2
MIMAT0000874	rno-miR-200a-3p	Klf12	306110	ENSRNOG00000009145	2	0	0	1	0	0	0	2	0	2
MIMAT0000874	rno-miR-200a-3p	Khdrbs2	170843	ENSRNOG00000012284	2	0	1	0	0	0	0	2	0	2
MIMAT0000874	rno-miR-200a-3p	Kcna2	25468	ENSRNOG00000018285	0	1	1	0	0	0	0	2	0	2
MIMAT0000874	rno-miR-200a-3p	Itga6	114517	ENSRNOG00000001518	0	1	0	1	0	0	0	2	0	2
MIMAT0000874	rno-miR-200a-3p	Il13ra2	171060	ENSRNOG00000032973	0	1	1	0	0	0	0	2	0	2
MIMAT0000874	rno-miR-200a-3p	Htr2c	25187	ENSRNOG00000030877	0	1	1	0	0	0	0	2	0	2
MIMAT0000874	rno-miR-200a-3p	Hmg20a	315689	ENSRNOG00000016905	2	0	0	1	0	0	0	2	0	2
MIMAT0000874	rno-miR-200a-3p	Grb2	81504	ENSRNOG00000003990	2	0	0	1	0	0	0	2	0	2
MIMAT0000874	rno-miR-200a-3p	Gls	24398	ENSRNOG00000056246	2	0	0	1	0	0	0	2	0	2
MIMAT0000874	rno-miR-200a-3p	Foxa2	25099	ENSRNOG00000013133	2	0	0	1	0	0	0	2	0	2
MIMAT0000874	rno-miR-200a-3p	Epha2	366492	ENSRNOG00000009222	2	0	0	1	0	0	0	2	0	2
MIMAT0000874	rno-miR-200a-3p	Elavl2		ENSRNOG00000006853	4	1	0	0	0	0	0	2	0	2
MIMAT0000874	rno-miR-200a-3p	Dstyk	304791	ENSRNOG00000021298	2	0	0	1	0	0	0	2	0	2
MIMAT0000874	rno-miR-200a-3p	Dr1	289881	ENSRNOG00000000070	2	0	1	0	0	0	0	2	0	2
MIMAT0000874	rno-miR-200a-3p	Dcp2	291604	ENSRNOG00000045895	2	0	0	1	0	0	0	2	0	2
MIMAT0000874	rno-miR-200a-3p	Cyp26b1	312495	ENSRNOG00000015076	2	0	0	1	0	0	0	2	0	2
MIMAT0000874	rno-miR-200a-3p	Cyb5a	64001	ENSRNOG00000015205	0	1	1	0	0	0	0	2	0	2
MIMAT0000874	rno-miR-200a-3p	Cx3cr1	171056	ENSRNOG00000018509	0	1	1	0	0	0	0	2	0	2
MIMAT0000874	rno-miR-200a-3p	Ctsm	306720	ENSRNOG00000030276	0	1	0	1	0	0	0	2	0	2
MIMAT0000874	rno-miR-200a-3p	Ctag2	501655	ENSRNOG00000012560	0	1	0	1	0	0	0	2	0	2
MIMAT0000874	rno-miR-200a-3p	Cort	117548	ENSRNOG00000030317	2	1	0	0	0	0	0	2	0	2
MIMAT0000874	rno-miR-200a-3p	Cnr1	25248	ENSRNOG00000008223	2	0	0	1	0	0	0	2	0	2
MIMAT0000874	rno-miR-200a-3p	Cdc25a	171102	ENSRNOG00000020737	2	0	0	1	0	0	0	2	0	2
MIMAT0000874	rno-miR-200a-3p	Cdc14a	310806	ENSRNOG00000014515	2	0	0	1	0	0	0	2	0	2
MIMAT0000874	rno-miR-200a-3p	Ccne2	362485	ENSRNOG00000008055	0	1	0	1	0	0	0	2	0	2
MIMAT0000874	rno-miR-200a-3p	Brd3	362092	ENSRNOG00000007681	2	0	0	1	0	0	0	2	0	2
MIMAT0000874	rno-miR-200a-3p	Atxn1	25049	ENSRNOG00000016998	2	0	0	1	0	0	0	2	0	2
MIMAT0000874	rno-miR-200a-3p	Atp6v1a	685232	ENSRNOG00000001992	2	0	0	1	0	0	0	2	0	2
MIMAT0000874	rno-miR-200a-3p	Arpc5	360854	ENSRNOG00000028062	4	0	1	0	0	0	0	2	0	2
MIMAT0000874	rno-miR-200a-3p	Arhgap24	305156	ENSRNOG00000056944	2	1	0	0	0	0	0	2	0	2
MIMAT0000874	rno-miR-200a-3p	Arf2	79119	ENSRNOG00000004807	2	0	1	0	0	0	0	2	0	2
MIMAT0000874	rno-miR-200a-3p	Aldh1a1	24188	ENSRNOG00000017619	0	0	1	1	0	0	0	2	0	2
MIMAT0000874	rno-miR-200a-3p	Adpgk	315722	ENSRNOG00000026178	2	0	0	1	0	0	0	2	0	2
MIMAT0000874	rno-miR-200a-3p	Acbd3	289312	ENSRNOG00000003185	0	1	1	0	0	0	0	2	0	2
MIMAT0000874	rno-miR-200a-3p	Abcg2	312382	ENSRNOG00000007041	0	0	1	0	0	0	1	1	1	2
MIMAT0000842	rno-miR-136-5p	Vps35	25479	ENSRNOG00000017612	0	1	0	1	0	0	0	2	0	2
MIMAT0000842	rno-miR-136-5p	Radil	304299	ENSRNOG00000024456	0	1	0	1	0	0	0	2	0	2
MIMAT0000842	rno-miR-136-5p	Rab21	299799	ENSRNOG00000003923	0	1	1	0	0	0	0	2	0	2
MIMAT0000842	rno-miR-136-5p	Rab11a	81830	ENSRNOG00000011302	0	1	1	0	0	0	0	2	0	2
MIMAT0000842	rno-miR-136-5p	Esrrg	360896	ENSRNOG00000002593	0	0	1	1	0	0	0	2	0	2
MIMAT0000842	rno-miR-136-5p	Cyb5r1	304805	ENSRNOG00000003973	0	2	1	0	0	0	0	2	0	2
MIMAT0000842	rno-miR-136-5p	Ccdc117	498404	ENSRNOG00000010706	0	1	1	0	0	0	0	2	0	2
MIMAT0000832	rno-miR-126a-3p	Zfp219	305848	ENSRNOG00000011544	2	1	0	0	0	0	0	2	0	2
MIMAT0000832	rno-miR-126a-3p	Camsap1	296580	ENSRNOG00000017883	2	0	0	1	0	0	0	2	0	2
MIMAT0000806	rno-miR-30b-5p	Zfp608	307296	ENSRNOG00000023197	2	0	0	1	0	0	0	2	0	2
MIMAT0000806	rno-miR-30b-5p	Zbtb39	299510	ENSRNOG00000004306	4	0	0	1	0	0	0	2	0	2
MIMAT0000806	rno-miR-30b-5p	Ythdf3	361920	ENSRNOG00000010084	4	0	0	1	0	0	0	2	0	2
MIMAT0000806	rno-miR-30b-5p	Ythdc1	170956	ENSRNOG00000001996	2	0	1	0	0	0	0	2	0	2
MIMAT0000806	rno-miR-30b-5p	Ypel5	298792	ENSRNOG00000026742	2	0	1	0	0	0	0	2	0	2
MIMAT0000806	rno-miR-30b-5p	Ybx3	83807	ENSRNOG00000005480	2	0	1	0	0	0	0	2	0	2
MIMAT0000806	rno-miR-30b-5p	Yaf2	690262	ENSRNOG00000004773	2	0	0	1	0	0	0	2	0	2
MIMAT0000806	rno-miR-30b-5p	Xkr4	297801	ENSRNOG00000027276	2	0	0	1	0	0	0	2	0	2
MIMAT0000806	rno-miR-30b-5p	Vip	117064	ENSRNOG00000018808	2	0	0	1	0	0	0	2	0	2
MIMAT0000806	rno-miR-30b-5p	Vapa	58857	ENSRNOG00000014765	2	0	1	0	0	0	0	2	0	2
MIMAT0000806	rno-miR-30b-5p	Usp45	313098	ENSRNOG00000008688	2	0	0	1	0	0	0	2	0	2
MIMAT0000806	rno-miR-30b-5p	Unc5c	362049	ENSRNOG00000029071	2	0	0	1	0	0	0	2	0	2
MIMAT0000806	rno-miR-30b-5p	Ube2v2	287927	ENSRNOG00000001829	2	0	1	0	0	0	0	2	0	2
MIMAT0000806	rno-miR-30b-5p	Ube2j1	297961	ENSRNOG00000007434	2	0	0	1	0	0	0	2	0	2
MIMAT0000806	rno-miR-30b-5p	Ube2f	363284	ENSRNOG00000019953	2	0	1	0	0	0	0	2	0	2
MIMAT0000806	rno-miR-30b-5p	Tnrc6b	192178	ENSRNOG00000024907	4	0	0	1	0	0	0	2	0	2
MIMAT0000806	rno-miR-30b-5p	Tnrc6a	308971	ENSRNOG00000024737	6	0	0	1	0	0	0	2	0	2
MIMAT0000806	rno-miR-30b-5p	Tmem181	502228	ENSRNOG00000018158	2	0	0	1	0	0	0	2	0	2
MIMAT0000806	rno-miR-30b-5p	Tmeff1	63845	ENSRNOG00000008034	2	0	0	1	0	0	0	2	0	2
MIMAT0000806	rno-miR-30b-5p	Tenm3	306451	ENSRNOG00000012802	2	0	0	1	0	0	0	2	0	2
MIMAT0000806	rno-miR-30b-5p	Tdg	114521	ENSRNOG00000027124	2	0	0	1	0	0	0	2	0	2
MIMAT0000806	rno-miR-30b-5p	Tbl1xr1	365755	ENSRNOG00000011216	2	0	0	1	0	0	0	2	0	2
MIMAT0000806	rno-miR-30b-5p	Tbc1d10b	365372	ENSRNOG00000017349	2	0	0	1	0	0	0	2	0	2
MIMAT0000806	rno-miR-30b-5p	Tasp1	311468	ENSRNOG00000004493	2	0	0	1	0	0	0	2	0	2
MIMAT0000806	rno-miR-30b-5p	Syngr3	302975	ENSRNOG00000012620	2	0	0	1	0	0	0	2	0	2
MIMAT0000806	rno-miR-30b-5p	Stim2	117087	ENSRNOG00000002956	4	0	0	1	0	0	0	2	0	2
MIMAT0000806	rno-miR-30b-5p	Stag2	313304	ENSRNOG00000029885	2	1	0	0	0	0	0	2	0	2
MIMAT0000806	rno-miR-30b-5p	Srsf7	362687	ENSRNOG00000027360	2	0	0	1	0	0	0	2	0	2
MIMAT0000806	rno-miR-30b-5p	Spast	362700	ENSRNOG00000027136	6	0	0	1	0	0	0	2	0	2
MIMAT0000806	rno-miR-30b-5p	Snx33	315696	ENSRNOG00000017382	2	0	0	1	0	0	0	2	0	2
MIMAT0000806	rno-miR-30b-5p	Snx2	291464	ENSRNOG00000017832	2	1	0	0	0	0	0	2	0	2
MIMAT0000806	rno-miR-30b-5p	Snx18	310097	ENSRNOG00000010971	4	0	0	1	0	0	0	2	0	2
MIMAT0000806	rno-miR-30b-5p	Snx16	64088	ENSRNOG00000009953	2	0	0	1	0	0	0	2	0	2
MIMAT0000806	rno-miR-30b-5p	Snapin	295217	ENSRNOG00000013356	2	0	0	1	0	0	0	2	0	2
MIMAT0000806	rno-miR-30b-5p	Smim14	364154	ENSRNOG00000002553	2	0	1	0	0	0	0	2	0	2
MIMAT0000806	rno-miR-30b-5p	Smarcd2	83833	ENSRNOG00000010557	2	1	0	0	0	0	0	2	0	2
MIMAT0000806	rno-miR-30b-5p	Smad1	25671	ENSRNOG00000018483	4	0	0	1	0	0	0	2	0	2
MIMAT0000806	rno-miR-30b-5p	Slc41a2	362861	ENSRNOG00000008713	2	1	0	0	0	0	0	2	0	2
MIMAT0000806	rno-miR-30b-5p	Slc35f1	502421	ENSRNOG00000000412	2	0	0	1	0	0	0	2	0	2
MIMAT0000806	rno-miR-30b-5p	Slc35c1	311204	ENSRNOG00000007732	2	0	0	1	0	0	0	2	0	2
MIMAT0000806	rno-miR-30b-5p	Slc25a14	85263	ENSRNOG00000006871	2	0	1	0	0	0	0	2	0	2
MIMAT0000806	rno-miR-30b-5p	Slc15a2	60577	ENSRNOG00000002305	0	0	2	1	0	0	0	2	0	2
MIMAT0000806	rno-miR-30b-5p	Slc12a6	691209	ENSRNOG00000005196	2	0	0	1	0	0	0	2	0	2
MIMAT0000806	rno-miR-30b-5p	Skp2	294790	ENSRNOG00000059059	2	0	0	1	0	0	0	2	0	2
MIMAT0000806	rno-miR-30b-5p	Six4	299138	ENSRNOG00000007250	4	0	0	1	0	0	0	2	0	2
MIMAT0000806	rno-miR-30b-5p	Siah2	140593	ENSRNOG00000013703	2	0	0	1	0	0	0	2	0	2
MIMAT0000806	rno-miR-30b-5p	Sgcb	680229	ENSRNOG00000002135	2	0	0	1	0	0	0	2	0	2
MIMAT0000806	rno-miR-30b-5p	Setd5	297514	ENSRNOG00000007472	4	0	0	1	0	0	0	2	0	2
MIMAT0000806	rno-miR-30b-5p	Scn9a	78956	ENSRNOG00000006639	2	0	0	1	0	0	0	2	0	2
MIMAT0000806	rno-miR-30b-5p	Scn8a	29710	ENSRNOG00000005309	0	0	1	1	0	0	0	2	0	2
MIMAT0000806	rno-miR-30b-5p	Scn3a	497770	ENSRNOG00000005007	2	0	0	1	0	0	0	2	0	2
MIMAT0000806	rno-miR-30b-5p	Scara5	305974	ENSRNOG00000014398	4	0	0	1	0	0	0	2	0	2
MIMAT0000806	rno-miR-30b-5p	Rps6ka2	117269	ENSRNOG00000013194	4	0	0	1	0	0	0	2	0	2
MIMAT0000806	rno-miR-30b-5p	Rnf2	304850	ENSRNOG00000002454	2	0	1	0	0	0	0	2	0	2
MIMAT0000806	rno-miR-30b-5p	Rimbp2	266780	ENSRNOG00000022893	4	0	0	1	0	0	0	2	0	2
MIMAT0000806	rno-miR-30b-5p	RGD1359108	313155	ENSRNOG00000009478	4	0	0	1	0	0	0	2	0	2
MIMAT0000806	rno-miR-30b-5p	RGD1310852	314992	ENSRNOG00000006370	2	1	0	0	0	0	0	2	0	2
MIMAT0000806	rno-miR-30b-5p	RGD1310049	292199	ENSRNOG00000042309	2	1	0	0	0	0	0	2	0	2
MIMAT0000806	rno-miR-30b-5p	Rfx7	315804	ENSRNOG00000060367	4	0	0	1	0	0	0	2	0	2
MIMAT0000806	rno-miR-30b-5p	Rfx6	294395	ENSRNOG00000027949	4	0	0	1	0	0	0	2	0	2
MIMAT0000806	rno-miR-30b-5p	Reep3	294375	ENSRNOG00000000645	4	0	0	1	0	0	0	2	0	2
MIMAT0000806	rno-miR-30b-5p	Rarg	685072	ENSRNOG00000012499	2	0	0	2	0	0	0	2	0	2
MIMAT0000806	rno-miR-30b-5p	Rapgef2	310533	ENSRNOG00000021581	2	0	0	1	0	0	0	2	0	2
MIMAT0000806	rno-miR-30b-5p	Rai14	294804	ENSRNOG00000028872	2	0	0	1	0	0	0	2	0	2
MIMAT0000806	rno-miR-30b-5p	Rab8a	117103	ENSRNOG00000014621	2	1	0	0	0	0	0	2	0	2
MIMAT0000806	rno-miR-30b-5p	Rab32	365042	ENSRNOG00000014258	2	0	0	1	0	0	0	2	0	2
MIMAT0000806	rno-miR-30b-5p	Rab11a	81830	ENSRNOG00000011302	2	0	1	0	0	0	0	2	0	2
MIMAT0000806	rno-miR-30b-5p	R3hdm1	304763	ENSRNOG00000004099	2	0	0	1	0	0	0	2	0	2
MIMAT0000806	rno-miR-30b-5p	Ptprz1	25613	ENSRNOG00000006030	2	0	1	0	0	0	0	2	0	2
MIMAT0000806	rno-miR-30b-5p	Ptpn13	498331	ENSRNOG00000002061	4	0	0	1	0	0	0	2	0	2
MIMAT0000806	rno-miR-30b-5p	Ptgfrn	29602	ENSRNOG00000015655	6	0	0	1	0	0	0	2	0	2
MIMAT0000806	rno-miR-30b-5p	Prickle1	315259	ENSRNOG00000022772	2	0	0	1	0	0	0	2	0	2
MIMAT0000806	rno-miR-30b-5p	Prdm1	309871	ENSRNOG00000000323	2	0	0	1	0	0	0	2	0	2
MIMAT0000806	rno-miR-30b-5p	Pptc7	304488	ENSRNOG00000021440	2	0	0	1	0	0	0	2	0	2
MIMAT0000806	rno-miR-30b-5p	Ppp3cb	24675	ENSRNOG00000054782	2	0	0	1	0	0	0	2	0	2
MIMAT0000806	rno-miR-30b-5p	Ppp1r14c	171010	ENSRNOG00000016368	2	0	1	0	0	0	0	2	0	2
MIMAT0000806	rno-miR-30b-5p	Ppp1r12a	116670	ENSRNOG00000004925	2	0	0	1	0	0	0	2	0	2
MIMAT0000806	rno-miR-30b-5p	Ppid	361967	ENSRNOG00000027408	2	0	0	1	0	0	0	2	0	2
MIMAT0000806	rno-miR-30b-5p	Ppargc1b	291567	ENSRNOG00000017503	2	0	1	0	0	0	0	2	0	2
MIMAT0000806	rno-miR-30b-5p	Ppapdc2	619549	ENSRNOG00000015268	2	0	1	0	0	0	0	2	0	2
MIMAT0000806	rno-miR-30b-5p	Polr3g	685465	ENSRNOG00000016260	2	0	0	1	0	0	0	2	0	2
MIMAT0000806	rno-miR-30b-5p	Polr3e	361640	ENSRNOG00000016960	4	0	0	1	0	0	0	2	0	2
MIMAT0000806	rno-miR-30b-5p	Pnkd	100188944	ENSRNOG00000014806	2	0	0	1	0	0	0	2	0	2
MIMAT0000806	rno-miR-30b-5p	Pip5k1b	309419	ENSRNOG00000015232	2	0	1	0	0	0	0	2	0	2
MIMAT0000806	rno-miR-30b-5p	Pik3r2	29741	ENSRNOG00000019228	2	1	0	0	0	0	0	2	0	2
MIMAT0000806	rno-miR-30b-5p	Pik3cd	366508	ENSRNOG00000016846	2	0	0	1	0	0	0	2	0	2
MIMAT0000806	rno-miR-30b-5p	Phtf2	296762	ENSRNOG00000013517	2	0	0	1	0	0	0	2	0	2
MIMAT0000806	rno-miR-30b-5p	Per2	63840	ENSRNOG00000020254	4	0	0	1	0	0	0	2	0	2
MIMAT0000806	rno-miR-30b-5p	Pde7a	81744	ENSRNOG00000013048	2	0	0	1	0	0	0	2	0	2
MIMAT0000806	rno-miR-30b-5p	Pdcd10	494345	ENSRNOG00000010147	2	0	0	1	0	0	0	2	0	2
MIMAT0000806	rno-miR-30b-5p	Pcgf5	681178	ENSRNOG00000018532	2	0	0	1	0	0	0	2	0	2
MIMAT0000806	rno-miR-30b-5p	Pcdh17	306055	ENSRNOG00000008970	4	0	0	1	0	0	0	2	0	2
MIMAT0000806	rno-miR-30b-5p	Omg	450224	ENSRNOG00000014107	2	0	0	1	0	0	0	2	0	2
MIMAT0000806	rno-miR-30b-5p	Nt5e	58813	ENSRNOG00000011071	2	0	0	1	0	0	0	2	0	2
MIMAT0000806	rno-miR-30b-5p	Nsg1	25247	ENSRNOG00000005700	2	0	0	1	0	0	0	2	0	2
MIMAT0000806	rno-miR-30b-5p	Nhlh2	295327	ENSRNOG00000054375	2	0	0	1	0	0	0	2	0	2
MIMAT0000806	rno-miR-30b-5p	Nfatc3	361400	ENSRNOG00000054264	2	0	0	1	0	0	0	2	0	2
MIMAT0000806	rno-miR-30b-5p	Nfat5	307820	ENSRNOG00000011879	4	0	0	1	0	0	0	2	0	2
MIMAT0000806	rno-miR-30b-5p	Nedd4	25489	ENSRNOG00000058898	4	0	0	1	0	0	0	2	0	2
MIMAT0000806	rno-miR-30b-5p	Necap1	312694	ENSRNOG00000009236	2	0	0	1	0	0	0	2	0	2
MIMAT0000806	rno-miR-30b-5p	Nap1l5	688843	ENSRNOG00000007808	4	0	0	1	0	0	0	2	0	2
MIMAT0000806	rno-miR-30b-5p	Myo9b	25486	ENSRNOG00000016256	2	0	0	1	0	0	0	2	0	2
MIMAT0000806	rno-miR-30b-5p	Mttp	310900	ENSRNOG00000010655	2	0	0	1	0	0	0	2	0	2
MIMAT0000806	rno-miR-30b-5p	Mtdh	170910	ENSRNOG00000006870	0	0	1	1	0	0	0	2	0	2
MIMAT0000806	rno-miR-30b-5p	Mmd	303439	ENSRNOG00000002436	2	0	0	1	0	0	0	2	0	2
MIMAT0000806	rno-miR-30b-5p	Mitd1	363219	ENSRNOG00000018467	0	0	1	1	0	0	0	2	0	2
MIMAT0000806	rno-miR-30b-5p	Mical1	294520	ENSRNOG00000000307	2	1	0	0	0	0	0	2	0	2
MIMAT0000806	rno-miR-30b-5p	Mfsd6	301388	ENSRNOG00000012663	2	0	0	1	0	0	0	2	0	2
MIMAT0000806	rno-miR-30b-5p	Mex3b	308790	ENSRNOG00000025142	4	0	0	1	0	0	0	2	0	2
MIMAT0000806	rno-miR-30b-5p	Meox2	29279	ENSRNOG00000006588	4	0	0	1	0	0	0	2	0	2
MIMAT0000806	rno-miR-30b-5p	Me1	24552	ENSRNOG00000009715	2	0	0	1	0	0	0	2	0	2
MIMAT0000806	rno-miR-30b-5p	Mcf2l	117020	ENSRNOG00000028426	4	0	0	1	0	0	0	2	0	2
MIMAT0000806	rno-miR-30b-5p	Mbnl3	302492	ENSRNOG00000002487	2	0	0	1	0	0	0	2	0	2
MIMAT0000806	rno-miR-30b-5p	Matr3	29150	ENSRNOG00000019875	2	0	1	0	0	0	0	2	0	2
MIMAT0000806	rno-miR-30b-5p	Map3k12	25579	ENSRNOG00000015134	2	0	1	0	0	0	0	2	0	2
MIMAT0000806	rno-miR-30b-5p	Maml1	303101	ENSRNOG00000003268	2	0	0	1	0	0	0	2	0	2
MIMAT0000806	rno-miR-30b-5p	Magi3	245903	ENSRNOG00000019885	2	1	0	0	0	0	0	2	0	2
MIMAT0000806	rno-miR-30b-5p	Lrrc40	310946	ENSRNOG00000011555	2	0	0	1	0	0	0	2	0	2
MIMAT0000806	rno-miR-30b-5p	Lrrc17	502715	ENSRNOG00000012817	2	0	0	1	0	0	0	2	0	2
MIMAT0000806	rno-miR-30b-5p	Lppr4	295401	ENSRNOG00000016872	2	0	1	0	0	0	0	2	0	2
MIMAT0000806	rno-miR-30b-5p	LOC100912698	312654	ENSRNOG00000011614	2	1	0	0	0	0	0	2	0	2
MIMAT0000806	rno-miR-30b-5p	LOC100909869	294343	ENSRNOG00000028441	4	0	0	1	0	0	0	2	0	2
MIMAT0000806	rno-miR-30b-5p	LOC100909840	100909840	ENSRNOG00000017427	2	0	0	1	0	0	0	2	0	2
MIMAT0000806	rno-miR-30b-5p	Lin28a	500562	ENSRNOG00000060320	4	0	0	1	0	0	0	2	0	2
MIMAT0000806	rno-miR-30b-5p	Lgi1	252892	ENSRNOG00000014758	0	1	1	0	0	0	0	2	0	2
MIMAT0000806	rno-miR-30b-5p	Klhl20	304920	ENSRNOG00000002875	2	0	0	1	0	0	0	2	0	2
MIMAT0000806	rno-miR-30b-5p	Klf10	81813	ENSRNOG00000006118	2	0	0	1	0	0	0	2	0	2
MIMAT0000806	rno-miR-30b-5p	Kdm3a	312440	ENSRNOG00000007814	2	0	0	1	0	0	0	2	0	2
MIMAT0000806	rno-miR-30b-5p	Kcna4	25469	ENSRNOG00000004918	2	0	1	0	0	0	0	2	0	2
MIMAT0000806	rno-miR-30b-5p	Katnbl1	691543	ENSRNOG00000005814	4	0	0	1	0	0	0	2	0	2
MIMAT0000806	rno-miR-30b-5p	Irx4	306655	ENSRNOG00000012720	4	0	0	1	0	0	0	2	0	2
MIMAT0000806	rno-miR-30b-5p	Il21r	308977	ENSRNOG00000015773	0	1	0	1	0	0	0	2	0	2
MIMAT0000806	rno-miR-30b-5p	Idh1	24479	ENSRNOG00000015020	2	0	0	1	0	0	0	2	0	2
MIMAT0000806	rno-miR-30b-5p	Haus4	305882	ENSRNOG00000039284	2	0	0	1	0	0	0	2	0	2
MIMAT0000806	rno-miR-30b-5p	H2afy	29384	ENSRNOG00000011523	2	0	1	0	0	0	0	2	0	2
MIMAT0000806	rno-miR-30b-5p	Gtf2h4	294236	ENSRNOG00000000831	0	1	0	1	0	0	0	2	0	2
MIMAT0000806	rno-miR-30b-5p	Gskip	362778	ENSRNOG00000042427	2	0	1	0	0	0	0	2	0	2
MIMAT0000806	rno-miR-30b-5p	Gria2	29627	ENSRNOG00000054204	2	0	0	1	0	0	0	2	0	2
MIMAT0000806	rno-miR-30b-5p	Gnpda2	289608	ENSRNOG00000002177	2	0	0	1	0	0	0	2	0	2
MIMAT0000806	rno-miR-30b-5p	Gnai2	81664	ENSRNOG00000016592	4	0	0	1	0	0	0	2	0	2
MIMAT0000806	rno-miR-30b-5p	Gli2	304729	ENSRNOG00000007261	4	0	0	1	0	0	0	2	0	2
MIMAT0000806	rno-miR-30b-5p	Gldc	309312	ENSRNOG00000011599	2	0	0	1	0	0	0	2	0	2
MIMAT0000806	rno-miR-30b-5p	Glcci1	296884	ENSRNOG00000008524	2	0	0	1	0	0	0	2	0	2
MIMAT0000806	rno-miR-30b-5p	Gfpt2	360518	ENSRNOG00000002810	2	0	0	1	0	0	0	2	0	2
MIMAT0000806	rno-miR-30b-5p	Gclc	25283	ENSRNOG00000006302	2	0	1	0	0	0	0	2	0	2
MIMAT0000806	rno-miR-30b-5p	Gabrb1	25450	ENSRNOG00000002327	4	0	0	1	0	0	0	2	0	2
MIMAT0000806	rno-miR-30b-5p	Gabra5	29707	ENSRNOG00000010803	2	0	0	1	0	0	0	2	0	2
MIMAT0000806	rno-miR-30b-5p	Fkbp3	299104	ENSRNOG00000004629	2	0	0	1	0	0	0	2	0	2
MIMAT0000806	rno-miR-30b-5p	Fam49a	298890	ENSRNOG00000052758	2	0	0	1	0	0	0	2	0	2
MIMAT0000806	rno-miR-30b-5p	Fam210b	296408	ENSRNOG00000004466	2	0	0	1	0	0	0	2	0	2
MIMAT0000806	rno-miR-30b-5p	Extl2	310803	ENSRNOG00000014323	2	0	0	1	0	0	0	2	0	2
MIMAT0000806	rno-miR-30b-5p	Erlin1	293939	ENSRNOG00000012911	2	0	0	1	0	0	0	2	0	2
MIMAT0000806	rno-miR-30b-5p	Eml4	313861	ENSRNOG00000030294	2	0	0	1	0	0	0	2	0	2
MIMAT0000806	rno-miR-30b-5p	Elmod2	688581	ENSRNOG00000028176	2	0	0	1	0	0	0	2	0	2
MIMAT0000806	rno-miR-30b-5p	Ednra	24326	ENSRNOG00000012721	4	0	0	1	0	0	0	2	0	2
MIMAT0000806	rno-miR-30b-5p	Ebf2	361060	ENSRNOG00000011548	2	0	0	1	0	0	0	2	0	2
MIMAT0000806	rno-miR-30b-5p	Dsc2	291760	ENSRNOG00000039969	2	0	0	1	0	0	0	2	0	2
MIMAT0000806	rno-miR-30b-5p	Dpy19l1	315496	ENSRNOG00000026589	2	0	0	1	0	0	0	2	0	2
MIMAT0000806	rno-miR-30b-5p	Dolpp1	296624	ENSRNOG00000017663	4	0	0	1	0	0	0	2	0	2
MIMAT0000806	rno-miR-30b-5p	Dock7	313388	ENSRNOG00000008298	2	0	0	1	0	0	0	2	0	2
MIMAT0000806	rno-miR-30b-5p	Dnmt3a	444984	ENSRNOG00000026649	2	0	0	1	0	0	0	2	0	2
MIMAT0000806	rno-miR-30b-5p	Dll4	311332	ENSRNOG00000014011	2	0	0	1	0	0	0	2	0	2
MIMAT0000806	rno-miR-30b-5p	Dexi	497857	ENSRNOG00000002635	2	1	0	0	0	0	0	2	0	2
MIMAT0000806	rno-miR-30b-5p	Desi2	289277	ENSRNOG00000004524	4	0	0	1	0	0	0	2	0	2
MIMAT0000806	rno-miR-30b-5p	Ddit4	140942	ENSRNOG00000057078	2	0	1	0	0	0	0	2	0	2
MIMAT0000806	rno-miR-30b-5p	Ddah1	64157	ENSRNOG00000014613	2	0	0	1	0	0	0	2	0	2
MIMAT0000806	rno-miR-30b-5p	Cyb561	303601	ENSRNOG00000007433	2	0	0	1	0	0	0	2	0	2
MIMAT0000806	rno-miR-30b-5p	Cul2	361258	ENSRNOG00000015292	2	0	0	1	0	0	0	2	0	2
MIMAT0000806	rno-miR-30b-5p	Cpsf6	299811	ENSRNOG00000005927	6	0	0	1	0	0	0	2	0	2
MIMAT0000806	rno-miR-30b-5p	Col13a1	499431	ENSRNOG00000000552	2	0	0	1	0	0	0	2	0	2
MIMAT0000806	rno-miR-30b-5p	Cldnd1	288182	ENSRNOG00000001657	2	0	1	0	0	0	0	2	0	2
MIMAT0000806	rno-miR-30b-5p	Ccz1b	360768	ENSRNOG00000001032	2	0	2	0	0	0	0	2	0	2
MIMAT0000806	rno-miR-30b-5p	Ccnt2	304758	ENSRNOG00000017113	4	0	0	1	0	0	0	2	0	2
MIMAT0000806	rno-miR-30b-5p	Ccnk	500715	ENSRNOG00000006985	2	0	0	1	0	0	0	2	0	2
MIMAT0000806	rno-miR-30b-5p	Ccnjl	303059	ENSRNOG00000003893	2	0	0	1	0	0	0	2	0	2
MIMAT0000806	rno-miR-30b-5p	Ccne2	362485	ENSRNOG00000008055	2	0	0	1	0	0	0	2	0	2
MIMAT0000806	rno-miR-30b-5p	Cbx7	362962	ENSRNOG00000016875	2	1	0	0	0	0	0	2	0	2
MIMAT0000806	rno-miR-30b-5p	Cbfb	361391	ENSRNOG00000014647	4	0	0	1	0	0	0	2	0	2
MIMAT0000806	rno-miR-30b-5p	Cars	293638	ENSRNOG00000020651	2	0	0	1	0	0	0	2	0	2
MIMAT0000806	rno-miR-30b-5p	Capza1	691149	ENSRNOG00000013538	2	0	0	1	0	0	0	2	0	2
MIMAT0000806	rno-miR-30b-5p	Capn7	306260	ENSRNOG00000019273	4	0	0	1	0	0	0	2	0	2
MIMAT0000806	rno-miR-30b-5p	Camk2d	24246	ENSRNOG00000011589	2	0	0	1	0	0	0	2	0	2
MIMAT0000806	rno-miR-30b-5p	Calu	64366	ENSRNOG00000006197	2	0	0	1	0	0	0	2	0	2
MIMAT0000806	rno-miR-30b-5p	Calcr	116506	ENSRNOG00000010053	2	0	0	1	0	0	0	2	0	2
MIMAT0000806	rno-miR-30b-5p	Cacnb2	116600	ENSRNOG00000018378	2	0	1	0	0	0	0	2	0	2
MIMAT0000806	rno-miR-30b-5p	Btnl7	406159	ENSRNOG00000050170	0	1	0	1	0	0	0	2	0	2
MIMAT0000806	rno-miR-30b-5p	Btbd10	308890	ENSRNOG00000014341	2	0	1	0	0	0	0	2	0	2
MIMAT0000806	rno-miR-30b-5p	Brd1	315210	ENSRNOG00000004538	2	0	0	1	0	0	0	2	0	2
MIMAT0000806	rno-miR-30b-5p	Bnip3l	140923	ENSRNOG00000009820	4	0	0	1	0	0	0	2	0	2
MIMAT0000806	rno-miR-30b-5p	Bnc1	365299	ENSRNOG00000019770	2	0	0	1	0	0	0	2	0	2
MIMAT0000806	rno-miR-30b-5p	Bmp7	85272	ENSRNOG00000053384	2	0	0	0	0	1	0	1	1	2
MIMAT0000806	rno-miR-30b-5p	B4galt6	65196	ENSRNOG00000015895	2	0	0	1	0	0	0	2	0	2
MIMAT0000806	rno-miR-30b-5p	B3gnt5	116740	ENSRNOG00000046258	4	0	0	1	0	0	0	2	0	2
MIMAT0000806	rno-miR-30b-5p	Azin1	58961	ENSRNOG00000005333	2	0	0	1	0	0	0	2	0	2
MIMAT0000806	rno-miR-30b-5p	Atp6v1c1	299971	ENSRNOG00000004846	2	0	0	1	0	0	0	2	0	2
MIMAT0000806	rno-miR-30b-5p	Atp6v0d1	291969	ENSRNOG00000017235	2	0	0	1	0	0	0	2	0	2
MIMAT0000806	rno-miR-30b-5p	Asah1	84431	ENSRNOG00000010034	2	0	0	1	0	0	0	2	0	2
MIMAT0000806	rno-miR-30b-5p	Arl6ip6	499798	ENSRNOG00000005074	2	0	1	0	0	0	0	2	0	2
MIMAT0000806	rno-miR-30b-5p	Arl13b	304037	ENSRNOG00000047194	2	0	0	1	0	0	0	2	0	2
MIMAT0000806	rno-miR-30b-5p	Arid4b	84481	ENSRNOG00000016391	2	0	1	0	0	0	0	2	0	2
MIMAT0000806	rno-miR-30b-5p	Arid4a	314205	ENSRNOG00000026239	2	0	0	1	0	0	0	2	0	2
MIMAT0000806	rno-miR-30b-5p	Arid1a	297867	ENSRNOG00000006137	2	0	0	1	0	0	0	2	0	2
MIMAT0000806	rno-miR-30b-5p	Ap3s1	302290	ENSRNOG00000003829	2	0	0	1	0	0	0	2	0	2
MIMAT0000806	rno-miR-30b-5p	Ano4	299714	ENSRNOG00000006841	4	0	0	1	0	0	0	2	0	2
MIMAT0000806	rno-miR-30b-5p	Ankrd17	289521	ENSRNOG00000002940	2	0	0	1	0	0	0	2	0	2
MIMAT0000806	rno-miR-30b-5p	Aff4	303132	ENSRNOG00000006965	2	0	0	1	0	0	0	2	0	2
MIMAT0000806	rno-miR-30b-5p	Adam19	303068	ENSRNOG00000042980	2	0	0	1	0	0	0	2	0	2
MIMAT0000806	rno-miR-30b-5p	Actr1a	294010	ENSRNOG00000019725	2	0	0	1	0	0	0	2	0	2
MIMAT0000806	rno-miR-30b-5p	Abl1	100909750	ENSRNOG00000047356	2	0	0	1	0	0	0	2	0	2
MIMAT0000806	rno-miR-30b-5p	Abcd2	84356	ENSRNOG00000015538	2	0	0	1	0	0	0	2	0	2
MIMAT0012838	rno-miR-653-5p	Zmym3	317260	ENSRNOG00000003707	2	0	0	1	0	0	0	2	0	2
MIMAT0012838	rno-miR-653-5p	Zfhx4	310250	ENSRNOG00000008765	2	0	0	1	0	0	0	2	0	2
MIMAT0012838	rno-miR-653-5p	Traf3	362788	ENSRNOG00000008145	2	0	0	1	0	0	0	2	0	2
MIMAT0012838	rno-miR-653-5p	Tbx22	302369	ENSRNOG00000002346	4	0	0	1	0	0	0	2	0	2
MIMAT0012838	rno-miR-653-5p	Snap91	65178	ENSRNOG00000023861	2	0	0	1	0	0	0	2	0	2
MIMAT0012838	rno-miR-653-5p	Slc26a3	114629	ENSRNOG00000006878	2	0	0	1	0	0	0	2	0	2
MIMAT0012838	rno-miR-653-5p	Slc22a17	305886	ENSRNOG00000016414	2	0	0	1	0	0	0	2	0	2
MIMAT0012838	rno-miR-653-5p	Scyl2	314717	ENSRNOG00000024955	2	0	0	1	0	0	0	2	0	2
MIMAT0012838	rno-miR-653-5p	Schip1	295105	ENSRNOG00000009276	2	0	0	1	0	0	0	2	0	2
MIMAT0012838	rno-miR-653-5p	RragB	117043	ENSRNOG00000050535	0	0	1	1	0	0	0	2	0	2
MIMAT0012838	rno-miR-653-5p	Rbm4b	474154	ENSRNOG00000061795	2	0	1	0	0	0	0	2	0	2
MIMAT0012838	rno-miR-653-5p	Rb1cc1	312927	ENSRNOG00000006833	2	0	0	1	0	0	0	2	0	2
MIMAT0012838	rno-miR-653-5p	Nrip3	361625	ENSRNOG00000013290	2	0	0	1	0	0	0	2	0	2
MIMAT0012838	rno-miR-653-5p	Meis2	311311	ENSRNOG00000004730	4	0	0	1	0	0	0	2	0	2
MIMAT0012838	rno-miR-653-5p	Mab21l1	688394	ENSRNOG00000032941	2	0	0	1	0	0	0	2	0	2
MIMAT0012838	rno-miR-653-5p	Lrrtm3	294380	ENSRNOG00000026466	2	0	0	1	0	0	0	2	0	2
MIMAT0012838	rno-miR-653-5p	Lrrc4c	311236	ENSRNOG00000029798	2	0	0	1	0	0	0	2	0	2
MIMAT0012838	rno-miR-653-5p	Lmo4	362051	ENSRNOG00000009205	2	0	0	1	0	0	0	2	0	2
MIMAT0012838	rno-miR-653-5p	Il33	361749	ENSRNOG00000016456	0	0	1	1	0	0	0	2	0	2
MIMAT0012838	rno-miR-653-5p	H3f3a	117056	ENSRNOG00000003220	2	0	1	0	0	0	0	2	0	2
MIMAT0012838	rno-miR-653-5p	Glcci1	296884	ENSRNOG00000008524	2	0	0	1	0	0	0	2	0	2
MIMAT0012838	rno-miR-653-5p	Gcc2	309798	ENSRNOG00000000823	2	0	0	1	0	0	0	2	0	2
MIMAT0012838	rno-miR-653-5p	Cul3	301555	ENSRNOG00000015633	2	0	0	1	0	0	0	2	0	2
MIMAT0012838	rno-miR-653-5p	Cnr1	25248	ENSRNOG00000008223	2	0	0	1	0	0	0	2	0	2
MIMAT0012838	rno-miR-653-5p	Cited2	114490	ENSRNOG00000056940	2	0	1	0	0	0	0	2	0	2
MIMAT0012838	rno-miR-653-5p	Cftr	24255	ENSRNOG00000055103	2	0	0	1	0	0	0	2	0	2
MIMAT0012838	rno-miR-653-5p	Arhgap12	307016	ENSRNOG00000017791	2	0	0	1	0	0	0	2	0	2
MIMAT0012838	rno-miR-653-5p	Ankrd40	690586	ENSRNOG00000002935	2	0	0	1	0	0	0	2	0	2
MIMAT0004718	rno-miR-29a-5p	Zbtb2	308126	ENSRNOG00000019544	2	0	0	1	0	0	0	2	0	2
MIMAT0004718	rno-miR-29a-5p	Wt1	24883	ENSRNOG00000013074	2	0	0	1	0	0	0	2	0	2
MIMAT0004718	rno-miR-29a-5p	Trak2	171086	ENSRNOG00000010881	2	0	0	1	0	0	0	2	0	2
MIMAT0004718	rno-miR-29a-5p	Tmem128	360952	ENSRNOG00000005346	2	1	0	0	0	0	0	2	0	2
MIMAT0004718	rno-miR-29a-5p	Tia1	312510	ENSRNOG00000016813	2	0	1	0	0	0	0	2	0	2
MIMAT0004718	rno-miR-29a-5p	Tgm1	60335	ENSRNOG00000020136	0	1	1	0	0	0	0	2	0	2
MIMAT0004718	rno-miR-29a-5p	Slc44a1	85254	ENSRNOG00000055089	2	0	0	1	0	0	0	2	0	2
MIMAT0004718	rno-miR-29a-5p	Slc16a7	29735	ENSRNOG00000007839	0	1	1	0	0	0	0	2	0	2
MIMAT0004718	rno-miR-29a-5p	Sacm1l	116482	ENSRNOG00000005149	2	0	1	0	0	0	0	2	0	2
MIMAT0004718	rno-miR-29a-5p	Rims2	116839	ENSRNOG00000004201	8	0	2	0	0	0	0	2	0	2
MIMAT0004718	rno-miR-29a-5p	RGD1565611	497957	ENSRNOG00000025287	2	1	0	0	0	0	0	2	0	2
MIMAT0004718	rno-miR-29a-5p	RGD1304978	295985	ENSRNOG00000004926	2	0	1	0	0	0	0	2	0	2
MIMAT0004718	rno-miR-29a-5p	Ralbp1	84014	ENSRNOG00000013461	2	0	2	0	0	0	0	2	0	2
MIMAT0004718	rno-miR-29a-5p	Rab21	299799	ENSRNOG00000003923	0	0	1	1	0	0	0	2	0	2
MIMAT0004718	rno-miR-29a-5p	Ppm1d	287585	ENSRNOG00000003329	2	0	0	1	0	0	0	2	0	2
MIMAT0004718	rno-miR-29a-5p	Ppm1a	24666	ENSRNOG00000005916	2	0	2	0	0	0	0	2	0	2
MIMAT0004718	rno-miR-29a-5p	Pdzd11	302422	ENSRNOG00000002838	2	1	0	0	0	0	0	2	0	2
MIMAT0004718	rno-miR-29a-5p	Pa2g4	288778	ENSRNOG00000004904	2	0	1	0	0	0	0	2	0	2
MIMAT0004718	rno-miR-29a-5p	Nsdhl	309262	ENSRNOG00000057814	0	1	1	0	0	0	0	2	0	2
MIMAT0004718	rno-miR-29a-5p	Nr4a3	58853	ENSRNOG00000005964	0	0	1	1	0	0	0	2	0	2
MIMAT0004718	rno-miR-29a-5p	Nr4a2	54278	ENSRNOG00000005600	2	0	1	0	0	0	0	2	0	2
MIMAT0004718	rno-miR-29a-5p	Neurod6	500137	ENSRNOG00000026055	0	1	0	1	0	0	0	2	0	2
MIMAT0004718	rno-miR-29a-5p	Mtpn	79215	ENSRNOG00000011857	2	0	1	0	0	0	0	2	0	2
MIMAT0004718	rno-miR-29a-5p	Mtf2	360905	ENSRNOG00000000075	2	0	0	1	0	0	0	2	0	2
MIMAT0004718	rno-miR-29a-5p	Ms4a2	25316	ENSRNOG00000020993	0	0	1	1	0	0	0	2	0	2
MIMAT0004718	rno-miR-29a-5p	Mpp4	58808	ENSRNOG00000010486	0	1	0	1	0	0	0	2	0	2
MIMAT0004718	rno-miR-29a-5p	Mllt10	361285	ENSRNOG00000022249	2	1	0	0	0	0	0	2	0	2
MIMAT0004718	rno-miR-29a-5p	Mfsd6	301388	ENSRNOG00000012663	2	0	0	1	0	0	0	2	0	2
MIMAT0004718	rno-miR-29a-5p	Mfap3l	306424	ENSRNOG00000011775	2	1	0	0	0	0	0	2	0	2
MIMAT0004718	rno-miR-29a-5p	LOC100359539	100359539	ENSRNOG00000008450	2	1	0	0	0	0	0	2	0	2
MIMAT0004718	rno-miR-29a-5p	Iqch	300776	ENSRNOG00000008353	0	1	0	1	0	0	0	2	0	2
MIMAT0004718	rno-miR-29a-5p	Hivep2	29721	ENSRNOG00000011015	2	0	1	0	0	0	0	2	0	2
MIMAT0004718	rno-miR-29a-5p	Hibadh	63938	ENSRNOG00000008063	0	1	1	0	0	0	0	2	0	2
MIMAT0004718	rno-miR-29a-5p	Gpr89b	362003	ENSRNOG00000000095	2	0	0	1	0	0	0	2	0	2
MIMAT0004718	rno-miR-29a-5p	Gata4	54254	ENSRNOG00000010708	2	0	1	0	0	0	0	2	0	2
MIMAT0004718	rno-miR-29a-5p	Eif4e	117045	ENSRNOG00000052343	2	0	1	0	0	0	0	2	0	2
MIMAT0004718	rno-miR-29a-5p	Eif4a2	303831	ENSRNOG00000001815	2	0	1	0	0	0	0	2	0	2
MIMAT0004718	rno-miR-29a-5p	Dusp11	297412	ENSRNOG00000045539	0	1	1	0	0	0	0	2	0	2
MIMAT0004718	rno-miR-29a-5p	Cdon	50938	ENSRNOG00000011789	0	1	1	0	0	0	0	2	0	2
MIMAT0004718	rno-miR-29a-5p	Cdc37l1	293886	ENSRNOG00000010967	2	0	1	0	0	0	0	2	0	2
MIMAT0004718	rno-miR-29a-5p	Bcl2l14	500348	ENSRNOG00000028632	0	1	1	0	0	0	0	2	0	2
MIMAT0004718	rno-miR-29a-5p	Atp6v1a	685232	ENSRNOG00000001992	0	1	0	1	0	0	0	2	0	2
MIMAT0004718	rno-miR-29a-5p	Arih1	300756	ENSRNOG00000009887	2	0	1	0	0	0	0	2	0	2
MIMAT0004718	rno-miR-29a-5p	Arid4b	84481	ENSRNOG00000016391	4	0	2	0	0	0	0	2	0	2
MIMAT0004718	rno-miR-29a-5p	Ank1	306570	ENSRNOG00000018241	2	1	0	0	0	0	0	2	0	2
MIMAT0004718	rno-miR-29a-5p	Agap1	316611	ENSRNOG00000019476	6	0	0	1	0	0	0	2	0	2
MIMAT0004718	rno-miR-29a-5p	Afap1l1	291565	ENSRNOG00000019403	2	0	0	1	0	0	0	2	0	2
MIMAT0004639	rno-miR-325-3p	Zp1	85271	ENSRNOG00000020907	2	1	0	0	0	0	0	2	0	2
MIMAT0004639	rno-miR-325-3p	Zfp574	308434	ENSRNOG00000055761	2	0	0	1	0	0	0	2	0	2
MIMAT0004639	rno-miR-325-3p	Zfp385b	311137	ENSRNOG00000019065	2	0	0	1	0	0	0	2	0	2
MIMAT0004639	rno-miR-325-3p	Zcchc12	313436	ENSRNOG00000013162	2	0	1	0	0	0	0	2	0	2
MIMAT0004639	rno-miR-325-3p	Ythdf2	313053	ENSRNOG00000010892	2	0	0	1	0	0	0	2	0	2
MIMAT0004639	rno-miR-325-3p	Ybx3	83807	ENSRNOG00000005480	2	0	0	1	0	0	0	2	0	2
MIMAT0004639	rno-miR-325-3p	Xrcc4	309995	ENSRNOG00000029966	0	1	1	0	0	0	0	2	0	2
MIMAT0004639	rno-miR-325-3p	Xpa	298074	ENSRNOG00000009576	2	0	0	1	0	0	0	2	0	2
MIMAT0004639	rno-miR-325-3p	Wdr47	310785	ENSRNOG00000020330	2	0	0	1	0	0	0	2	0	2
MIMAT0004639	rno-miR-325-3p	Usp47	308896	ENSRNOG00000026754	4	0	0	1	0	0	0	2	0	2
MIMAT0004639	rno-miR-325-3p	Usp33	310960	ENSRNOG00000011294	2	0	0	1	0	0	0	2	0	2
MIMAT0004639	rno-miR-325-3p	Usp16	288306	ENSRNOG00000001598	4	0	0	1	0	0	0	2	0	2
MIMAT0004639	rno-miR-325-3p	Usp1	313387	ENSRNOG00000007890	2	0	1	0	0	0	0	2	0	2
MIMAT0004639	rno-miR-325-3p	Upk1a	365227	ENSRNOG00000024331	2	0	0	1	0	0	0	2	0	2
MIMAT0004639	rno-miR-325-3p	Upf3b	313449	ENSRNOG00000039994	2	0	0	1	0	0	0	2	0	2
MIMAT0004639	rno-miR-325-3p	Unc93b1	361689	ENSRNOG00000017703	2	1	0	0	0	0	0	2	0	2
MIMAT0004639	rno-miR-325-3p	Unc119	29402	ENSRNOG00000011060	2	0	0	1	0	0	0	2	0	2
MIMAT0004639	rno-miR-325-3p	Ufc1	445268	ENSRNOG00000003706	2	0	0	1	0	0	0	2	0	2
MIMAT0004639	rno-miR-325-3p	Uck1	311864	ENSRNOG00000011467	2	0	0	1	0	0	0	2	0	2
MIMAT0004639	rno-miR-325-3p	Ubtd1	309373	ENSRNOG00000013813	2	0	0	1	0	0	0	2	0	2
MIMAT0004639	rno-miR-325-3p	Ubqlnl	293287	ENSRNOG00000017016	2	0	1	0	0	0	0	2	0	2
MIMAT0004639	rno-miR-325-3p	Ubl3	363869	ENSRNOG00000000921	2	0	1	0	0	0	0	2	0	2
MIMAT0004639	rno-miR-325-3p	Ube2d3	81920	ENSRNOG00000013741	0	0	2	1	0	0	0	2	0	2
MIMAT0004639	rno-miR-325-3p	Twist1	85489	ENSRNOG00000011101	2	0	1	0	0	0	0	2	0	2
MIMAT0004639	rno-miR-325-3p	Tusc2	501052	ENSRNOG00000021528	2	0	0	1	0	0	0	2	0	2
MIMAT0004639	rno-miR-325-3p	Tubb5	29214	ENSRNOG00000061216	2	1	0	0	0	0	0	2	0	2
MIMAT0004639	rno-miR-325-3p	Tsc22d3	83514	ENSRNOG00000056135	2	0	1	0	0	0	0	2	0	2
MIMAT0004639	rno-miR-325-3p	Tsc22d1	498545	ENSRNOG00000001030	2	0	0	2	0	0	0	2	0	2
MIMAT0004639	rno-miR-325-3p	Trpv4	66026	ENSRNOG00000001195	2	1	0	0	0	0	0	2	0	2
MIMAT0004639	rno-miR-325-3p	Trim54	362708	ENSRNOG00000006146	2	1	0	0	0	0	0	2	0	2
MIMAT0004639	rno-miR-325-3p	Trim47	690374	ENSRNOG00000008215	2	1	0	0	0	0	0	2	0	2
MIMAT0004639	rno-miR-325-3p	Trex2	309275	ENSRNOG00000056983	2	0	0	1	0	0	0	2	0	2
MIMAT0004639	rno-miR-325-3p	Tpsab1	54271	ENSRNOG00000024181	2	1	0	0	0	0	0	2	0	2
MIMAT0004639	rno-miR-325-3p	Tprn	499749	ENSRNOG00000010896	2	0	0	1	0	0	0	2	0	2
MIMAT0004639	rno-miR-325-3p	Tpm1	117557	ENSRNOG00000018184	4	1	0	0	0	0	0	2	0	2
MIMAT0004639	rno-miR-325-3p	Tor1aip2	304881	ENSRNOG00000024849	2	0	0	1	0	0	0	2	0	2
MIMAT0004639	rno-miR-325-3p	Tnrc6b	192178	ENSRNOG00000024907	4	0	0	1	0	0	0	2	0	2
MIMAT0004639	rno-miR-325-3p	Tnp1	24839	ENSRNOG00000017611	2	0	1	0	0	0	0	2	0	2
MIMAT0004639	rno-miR-325-3p	Tnfrsf18	500598	ENSRNOG00000022012	0	1	1	0	0	0	0	2	0	2
MIMAT0004639	rno-miR-325-3p	Tmpo	25359	ENSRNOG00000008797	2	0	1	0	0	0	0	2	0	2
MIMAT0004639	rno-miR-325-3p	Tmem199	303332	ENSRNOG00000009896	2	0	0	1	0	0	0	2	0	2
MIMAT0004639	rno-miR-325-3p	Tmem185a	309357	ENSRNOG00000011047	2	0	0	1	0	0	0	2	0	2
MIMAT0004639	rno-miR-325-3p	Tmem156	498365	ENSRNOG00000026518	2	0	1	0	0	0	0	2	0	2
MIMAT0004639	rno-miR-325-3p	Tmed1	315461	ENSRNOG00000008037	2	0	0	1	0	0	0	2	0	2
MIMAT0004639	rno-miR-325-3p	Tmco2	100360795	ENSRNOG00000012340	2	1	0	0	0	0	0	2	0	2
MIMAT0004639	rno-miR-325-3p	Tm6sf1	361600	ENSRNOG00000019662	2	0	0	1	0	0	0	2	0	2
MIMAT0004639	rno-miR-325-3p	Timm10b	84384	ENSRNOG00000050846	2	0	1	0	0	0	0	2	0	2
MIMAT0004639	rno-miR-325-3p	Ticam2	364867	ENSRNOG00000042070	4	0	0	1	0	0	0	2	0	2
MIMAT0004639	rno-miR-325-3p	Tgoln2	192152	ENSRNOG00000014617	2	0	0	1	0	0	0	2	0	2
MIMAT0004639	rno-miR-325-3p	Tfap2b	301285	ENSRNOG00000011823	2	0	0	1	0	0	0	2	0	2
MIMAT0004639	rno-miR-325-3p	Tefm	287554	ENSRNOG00000004000	2	0	0	1	0	0	0	2	0	2
MIMAT0004639	rno-miR-325-3p	Tdrd3	306066	ENSRNOG00000009034	0	0	1	1	0	0	0	2	0	2
MIMAT0004639	rno-miR-325-3p	Taf3	116550	ENSRNOG00000019223	2	0	0	1	0	0	0	2	0	2
MIMAT0004639	rno-miR-325-3p	Sytl3	499017	ENSRNOG00000018321	2	0	0	1	0	0	0	2	0	2
MIMAT0004639	rno-miR-325-3p	Synj2bp	64531	ENSRNOG00000006399	6	0	0	1	0	0	0	2	0	2
MIMAT0004639	rno-miR-325-3p	Syngr3	302975	ENSRNOG00000012620	2	0	0	1	0	0	0	2	0	2
MIMAT0004639	rno-miR-325-3p	Svs5	171027	ENSRNOG00000013834	2	0	0	1	0	0	0	2	0	2
MIMAT0004639	rno-miR-325-3p	Svs1	297081	ENSRNOG00000008714	2	1	0	0	0	0	0	2	0	2
MIMAT0004639	rno-miR-325-3p	Sun1	360773	ENSRNOG00000001299	2	0	0	1	0	0	0	2	0	2
MIMAT0004639	rno-miR-325-3p	Stx8	59074	ENSRNOG00000003849	2	0	0	1	0	0	0	2	0	2
MIMAT0004639	rno-miR-325-3p	Stk25	373542	ENSRNOG00000018181	2	0	0	1	0	0	0	2	0	2
MIMAT0004639	rno-miR-325-3p	Stau1	84496	ENSRNOG00000007781	4	0	1	0	0	0	0	2	0	2
MIMAT0004639	rno-miR-325-3p	Stag3	114522	ENSRNOG00000001360	2	0	0	1	0	0	0	2	0	2
MIMAT0004639	rno-miR-325-3p	Srsf6	362264	ENSRNOG00000006380	4	0	0	1	0	0	0	2	0	2
MIMAT0004639	rno-miR-325-3p	Srf	501099	ENSRNOG00000018232	2	0	0	1	0	0	0	2	0	2
MIMAT0004639	rno-miR-325-3p	Sra1	252891	ENSRNOG00000018089	2	0	0	1	0	0	0	2	0	2
MIMAT0004639	rno-miR-325-3p	Sqle	29230	ENSRNOG00000009550	2	1	0	0	0	0	0	2	0	2
MIMAT0004639	rno-miR-325-3p	Spcs2	293142	ENSRNOG00000018164	2	0	0	1	0	0	0	2	0	2
MIMAT0004639	rno-miR-325-3p	Smurf1	690516	ENSRNOG00000000999	2	0	0	1	0	0	0	2	0	2
MIMAT0004639	rno-miR-325-3p	Smim3	286910	ENSRNOG00000019536	2	0	0	1	0	0	0	2	0	2
MIMAT0004639	rno-miR-325-3p	Slc39a8	295455	ENSRNOG00000012508	2	0	1	0	0	0	0	2	0	2
MIMAT0004639	rno-miR-325-3p	Slc39a4	300051	ENSRNOG00000014314	2	0	0	1	0	0	0	2	0	2
MIMAT0004639	rno-miR-325-3p	Slc38a2	29642	ENSRNOG00000006305	6	0	0	1	0	0	0	2	0	2
MIMAT0004639	rno-miR-325-3p	Slc2a9	501925	ENSRNOG00000005302	2	0	0	1	0	0	0	2	0	2
MIMAT0004639	rno-miR-325-3p	Slc22a25	192273	ENSRNOG00000017964	2	0	1	0	0	0	0	2	0	2
MIMAT0004639	rno-miR-325-3p	Slc15a2	60577	ENSRNOG00000002305	2	0	2	0	0	0	0	2	0	2
MIMAT0004639	rno-miR-325-3p	Slc12a2	83629	ENSRNOG00000015971	4	0	1	0	0	0	0	2	0	2
MIMAT0004639	rno-miR-325-3p	Sh2d1a	501502	ENSRNOG00000006263	2	0	0	1	0	0	0	2	0	2
MIMAT0004639	rno-miR-325-3p	Sesn1	294518	ENSRNOG00000000302	2	0	0	1	0	0	0	2	0	2
MIMAT0004639	rno-miR-325-3p	Serpinb8	288937	ENSRNOG00000002396	2	0	0	1	0	0	0	2	0	2
MIMAT0004639	rno-miR-325-3p	Serpinb5	116589	ENSRNOG00000002640	4	0	0	1	0	0	0	2	0	2
MIMAT0004639	rno-miR-325-3p	Serpina9	299274	ENSRNOG00000042391	2	0	0	1	0	0	0	2	0	2
MIMAT0004639	rno-miR-325-3p	Serpina3n	24795	ENSRNOG00000010478	2	0	2	0	0	0	0	2	0	2
MIMAT0004639	rno-miR-325-3p	2024-09-02	117515	ENSRNOG00000017952	2	0	1	0	0	0	0	2	0	2
MIMAT0004639	rno-miR-325-3p	Sema6b	84609	ENSRNOG00000045998	2	0	0	1	0	0	0	2	0	2
MIMAT0004639	rno-miR-325-3p	Sdf2l1	680945	ENSRNOG00000001859	2	0	0	1	0	0	0	2	0	2
MIMAT0004639	rno-miR-325-3p	Sdc1	25216	ENSRNOG00000059947	2	0	0	1	0	0	0	2	0	2
MIMAT0004639	rno-miR-325-3p	Scnn1a	25122	ENSRNOG00000019368	2	1	0	0	0	0	0	2	0	2
MIMAT0004639	rno-miR-325-3p	Scn3b	245956	ENSRNOG00000057221	6	0	0	1	0	0	0	2	0	2
MIMAT0004639	rno-miR-325-3p	Scgb1c1	309100	ENSRNOG00000012847	2	0	0	1	0	0	0	2	0	2
MIMAT0004639	rno-miR-325-3p	S100a10	81778	ENSRNOG00000023226	2	1	0	0	0	0	0	2	0	2
MIMAT0004639	rno-miR-325-3p	Rtn4	83765	ENSRNOG00000004621	2	0	2	0	0	0	0	2	0	2
MIMAT0004639	rno-miR-325-3p	RT1-Da	294269	ENSRNOG00000032844	0	0	1	1	0	0	0	2	0	2
MIMAT0004639	rno-miR-325-3p	Rhbdf1	303008	ENSRNOG00000020594	2	1	0	0	0	0	0	2	0	2
MIMAT0004639	rno-miR-325-3p	RGD1561916	500441	ENSRNOG00000013320	2	1	0	0	0	0	0	2	0	2
MIMAT0004639	rno-miR-325-3p	RGD1561517	499927	ENSRNOG00000016583	2	1	0	0	0	0	0	2	0	2
MIMAT0004639	rno-miR-325-3p	RGD1560455	302377	ENSRNOG00000037838	2	0	0	1	0	0	0	2	0	2
MIMAT0004639	rno-miR-325-3p	RGD1559904	313061	ENSRNOG00000014664	2	1	0	0	0	0	0	2	0	2
MIMAT0004639	rno-miR-325-3p	RGD1311458	303948	ENSRNOG00000013721	2	0	1	0	0	0	0	2	0	2
MIMAT0004639	rno-miR-325-3p	RGD1308775	305476	ENSRNOG00000004112	4	0	0	1	0	0	0	2	0	2
MIMAT0004639	rno-miR-325-3p	RGD1305350	313699	ENSRNOG00000007968	2	0	0	1	0	0	0	2	0	2
MIMAT0004639	rno-miR-325-3p	RGD1305347	362576	ENSRNOG00000020259	2	0	0	1	0	0	0	2	0	2
MIMAT0004639	rno-miR-325-3p	Rem2	64626	ENSRNOG00000011646	2	0	0	1	0	0	0	2	0	2
MIMAT0004639	rno-miR-325-3p	Rell2	361313	ENSRNOG00000019575	2	0	1	0	0	0	0	2	0	2
MIMAT0004639	rno-miR-325-3p	Ralgapa1	56785	ENSRNOG00000046256	4	0	0	1	0	0	0	2	0	2
MIMAT0004639	rno-miR-325-3p	Rag2	295953	ENSRNOG00000004623	4	0	0	1	0	0	0	2	0	2
MIMAT0004639	rno-miR-325-3p	Radil	304299	ENSRNOG00000024456	2	0	0	1	0	0	0	2	0	2
MIMAT0004639	rno-miR-325-3p	Rabep2	80754	ENSRNOG00000018462	2	0	0	1	0	0	0	2	0	2
MIMAT0004639	rno-miR-325-3p	Rab35	288700	ENSRNOG00000022014	2	0	0	1	0	0	0	2	0	2
MIMAT0004639	rno-miR-325-3p	Qars	290868	ENSRNOG00000060912	2	0	1	0	0	0	0	2	0	2
MIMAT0004639	rno-miR-325-3p	Pxmp2	29533	ENSRNOG00000037446	2	1	0	0	0	0	0	2	0	2
MIMAT0004639	rno-miR-325-3p	Ptprr	94202	ENSRNOG00000004483	4	0	1	0	0	0	0	2	0	2
MIMAT0004639	rno-miR-325-3p	Ptprm	29616	ENSRNOG00000011700	2	0	0	1	0	0	0	2	0	2
MIMAT0004639	rno-miR-325-3p	Ptp4a1	29463	ENSRNOG00000011771	0	0	2	1	0	0	0	2	0	2
MIMAT0004639	rno-miR-325-3p	Psmg2	291539	ENSRNOG00000017729	4	0	0	1	0	0	0	2	0	2
MIMAT0004639	rno-miR-325-3p	Psmd8	292766	ENSRNOG00000037580	2	1	0	0	0	0	0	2	0	2
MIMAT0004639	rno-miR-325-3p	Prss35	315866	ENSRNOG00000025184	2	0	0	1	0	0	0	2	0	2
MIMAT0004639	rno-miR-325-3p	Prss22	302971	ENSRNOG00000039698	2	0	0	1	0	0	0	2	0	2
MIMAT0004639	rno-miR-325-3p	Prodh2	361538	ENSRNOG00000020900	2	1	0	0	0	0	0	2	0	2
MIMAT0004639	rno-miR-325-3p	Prl8a9	171406	ENSRNOG00000024843	0	0	1	1	0	0	0	2	0	2
MIMAT0004639	rno-miR-325-3p	Prima1	690195	ENSRNOG00000008915	2	0	0	1	0	0	0	2	0	2
MIMAT0004639	rno-miR-325-3p	Prelid1	290995	ENSRNOG00000016410	2	1	0	0	0	0	0	2	0	2
MIMAT0004639	rno-miR-325-3p	Ppp4r2	297486	ENSRNOG00000024647	4	0	0	1	0	0	0	2	0	2
MIMAT0004639	rno-miR-325-3p	Ppp2r2d	246255	ENSRNOG00000016940	2	1	0	0	0	0	0	2	0	2
MIMAT0004639	rno-miR-325-3p	Ppp1r27	287881	ENSRNOG00000036690	2	0	0	1	0	0	0	2	0	2
MIMAT0004639	rno-miR-325-3p	Ppfia1	293645	ENSRNOG00000020857	4	0	0	1	0	0	0	2	0	2
MIMAT0004639	rno-miR-325-3p	Ppcs	298490	ENSRNOG00000008572	2	0	1	0	0	0	0	2	0	2
MIMAT0004639	rno-miR-325-3p	Pou2af1	690528	ENSRNOG00000011500	2	0	0	1	0	0	0	2	0	2
MIMAT0004639	rno-miR-325-3p	Postn	361945	ENSRNOG00000012660	4	0	0	1	0	0	0	2	0	2
MIMAT0004639	rno-miR-325-3p	Polr3d	306012	ENSRNOG00000010028	2	1	0	0	0	0	0	2	0	2
MIMAT0004639	rno-miR-325-3p	Pnrc1	286988	ENSRNOG00000007793	2	0	1	0	0	0	0	2	0	2
MIMAT0004639	rno-miR-325-3p	Pnpt1	360992	ENSRNOG00000003600	4	0	0	1	0	0	0	2	0	2
MIMAT0004639	rno-miR-325-3p	Plod3	288583	ENSRNOG00000001417	2	0	1	0	0	0	0	2	0	2
MIMAT0004639	rno-miR-325-3p	Plekhh1	314262	ENSRNOG00000010650	2	0	0	1	0	0	0	2	0	2
MIMAT0004639	rno-miR-325-3p	Plekha4	308584	ENSRNOG00000020942	2	0	0	1	0	0	0	2	0	2
MIMAT0004639	rno-miR-325-3p	Plcb1	24654	ENSRNOG00000004810	2	0	0	1	0	0	0	2	0	2
MIMAT0004639	rno-miR-325-3p	Pkp1	304822	ENSRNOG00000010076	2	0	0	1	0	0	0	2	0	2
MIMAT0004639	rno-miR-325-3p	Pkd2l1	293937	ENSRNOG00000012591	2	0	0	1	0	0	0	2	0	2
MIMAT0004639	rno-miR-325-3p	Phb2	114766	ENSRNOG00000012999	2	1	0	0	0	0	0	2	0	2
MIMAT0004639	rno-miR-325-3p	Pex3	83519	ENSRNOG00000015660	2	0	1	0	0	0	0	2	0	2
MIMAT0004639	rno-miR-325-3p	Penk	29237	ENSRNOG00000008943	0	0	1	1	0	0	0	2	0	2
MIMAT0004639	rno-miR-325-3p	Pef1	297900	ENSRNOG00000013972	2	0	0	1	0	0	0	2	0	2
MIMAT0004639	rno-miR-325-3p	Pdzrn4	315250	ENSRNOG00000022844	4	0	0	1	0	0	0	2	0	2
MIMAT0004639	rno-miR-325-3p	Pds5b	304218	ENSRNOG00000001098	2	0	0	1	0	0	0	2	0	2
MIMAT0004639	rno-miR-325-3p	Pdik1l	313609	ENSRNOG00000016536	2	0	0	1	0	0	0	2	0	2
MIMAT0004639	rno-miR-325-3p	Pdgfra	25267	ENSRNOG00000002244	4	0	0	1	0	0	0	2	0	2
MIMAT0004639	rno-miR-325-3p	Pced1a	296158	ENSRNOG00000021221	2	0	1	0	0	0	0	2	0	2
MIMAT0004639	rno-miR-325-3p	Pax9	362741	ENSRNOG00000008826	6	0	0	1	0	0	0	2	0	2
MIMAT0004639	rno-miR-325-3p	Pax8	81819	ENSRNOG00000026203	2	0	1	0	0	0	0	2	0	2
MIMAT0004639	rno-miR-325-3p	Panx2	362979	ENSRNOG00000055530	2	0	0	1	0	0	0	2	0	2
MIMAT0004639	rno-miR-325-3p	Pacsin2	124461	ENSRNOG00000009756	2	0	1	0	0	0	0	2	0	2
MIMAT0004639	rno-miR-325-3p	Pacs1	171444	ENSRNOG00000020350	2	0	0	1	0	0	0	2	0	2
MIMAT0004639	rno-miR-325-3p	Pabpc4	298510	ENSRNOG00000015642	2	1	0	0	0	0	0	2	0	2
MIMAT0004639	rno-miR-325-3p	Oxsr1	316064	ENSRNOG00000013136	4	0	0	1	0	0	0	2	0	2
MIMAT0004639	rno-miR-325-3p	Otub1	293705	ENSRNOG00000021175	2	1	0	0	0	0	0	2	0	2
MIMAT0004639	rno-miR-325-3p	Otos	246044	ENSRNOG00000016567	2	1	0	0	0	0	0	2	0	2
MIMAT0004639	rno-miR-325-3p	Ola1	296488	ENSRNOG00000019047	2	0	0	1	0	0	0	2	0	2
MIMAT0004639	rno-miR-325-3p	Oit3	294559	ENSRNOG00000046365	2	0	0	1	0	0	0	2	0	2
MIMAT0004639	rno-miR-325-3p	Npc1	266732	ENSRNOG00000012016	2	0	0	1	0	0	0	2	0	2
MIMAT0004639	rno-miR-325-3p	Nkx6-2	309095	ENSRNOG00000017748	2	0	0	1	0	0	0	2	0	2
MIMAT0004639	rno-miR-325-3p	Nfil3	114519	ENSRNOG00000011668	2	0	1	0	0	0	0	2	0	2
MIMAT0004639	rno-miR-325-3p	Nefm	24588	ENSRNOG00000013916	0	1	1	0	0	0	0	2	0	2
MIMAT0004639	rno-miR-325-3p	Nadk	100125370	ENSRNOG00000016936	2	0	0	1	0	0	0	2	0	2
MIMAT0004639	rno-miR-325-3p	Naa15	310399	ENSRNOG00000012385	8	0	0	1	0	0	0	2	0	2
MIMAT0004639	rno-miR-325-3p	Mzf1	361508	ENSRNOG00000027550	2	1	0	0	0	0	0	2	0	2
MIMAT0004639	rno-miR-325-3p	Mrps25	297459	ENSRNOG00000010912	2	0	0	1	0	0	0	2	0	2
MIMAT0004639	rno-miR-325-3p	Morn1	298676	ENSRNOG00000014642	2	0	0	1	0	0	0	2	0	2
MIMAT0004639	rno-miR-325-3p	Mlana	293890	ENSRNOG00000036608	2	1	0	0	0	0	0	2	0	2
MIMAT0004639	rno-miR-325-3p	Miox	252899	ENSRNOG00000008694	2	0	0	1	0	0	0	2	0	2
MIMAT0004639	rno-miR-325-3p	Mettl7b	366792	ENSRNOG00000007927	2	1	0	0	0	0	0	2	0	2
MIMAT0004639	rno-miR-325-3p	Mef2b	498607	ENSRNOG00000020400	2	1	0	0	0	0	0	2	0	2
MIMAT0004639	rno-miR-325-3p	Mdh2	81829	ENSRNOG00000001440	2	0	0	1	0	0	0	2	0	2
MIMAT0004639	rno-miR-325-3p	Mb	59108	ENSRNOG00000004583	2	0	1	0	0	0	0	2	0	2
MIMAT0004639	rno-miR-325-3p	Mas1	25153	ENSRNOG00000014971	2	0	1	0	0	0	0	2	0	2
MIMAT0004639	rno-miR-325-3p	Mark4	680407	ENSRNOG00000017069	4	0	0	1	0	0	0	2	0	2
MIMAT0004639	rno-miR-325-3p	Map3k4	308106	ENSRNOG00000017419	2	0	0	1	0	0	0	2	0	2
MIMAT0004639	rno-miR-325-3p	Map3k3	303604	ENSRNOG00000061424	2	0	0	1	0	0	0	2	0	2
MIMAT0004639	rno-miR-325-3p	Map1a	25152	ENSRNOG00000014230	2	0	0	1	0	0	0	2	0	2
MIMAT0004639	rno-miR-325-3p	Mafk	246760	ENSRNOG00000001277	4	0	1	0	0	0	0	2	0	2
MIMAT0004639	rno-miR-325-3p	Lypd3	60378	ENSRNOG00000019999	2	0	1	0	0	0	0	2	0	2
MIMAT0004639	rno-miR-325-3p	Luc7l3	360602	ENSRNOG00000002835	2	0	0	1	0	0	0	2	0	2
MIMAT0004639	rno-miR-325-3p	Lrrc56	365389	ENSRNOG00000016697	2	1	0	0	0	0	0	2	0	2
MIMAT0004639	rno-miR-325-3p	Lpo	287610	ENSRNOG00000008422	2	1	0	0	0	0	0	2	0	2
MIMAT0004639	rno-miR-325-3p	Lpl	24539	ENSRNOG00000012181	2	0	2	0	0	0	0	2	0	2
MIMAT0004639	rno-miR-325-3p	LOC689959	689959	ENSRNOG00000051792	2	0	0	1	0	0	0	2	0	2
MIMAT0004639	rno-miR-325-3p	LOC361646	361646	ENSRNOG00000016635	2	0	0	1	0	0	0	2	0	2
MIMAT0004639	rno-miR-325-3p	LOC100910868	59300	ENSRNOG00000015799	2	0	2	0	0	0	0	2	0	2
MIMAT0004639	rno-miR-325-3p	LOC100909709	89821	ENSRNOG00000054902	2	0	1	0	0	0	0	2	0	2
MIMAT0004639	rno-miR-325-3p	LOC100909631	192239	ENSRNOG00000048418	4	0	2	0	0	0	0	2	0	2
MIMAT0004639	rno-miR-325-3p	LOC100909412	259246	ENSRNOG00000042543	2	0	1	0	0	0	0	2	0	2
MIMAT0004639	rno-miR-325-3p	LOC100361830	100361830	ENSRNOG00000013046	2	1	0	0	0	0	0	2	0	2
MIMAT0004639	rno-miR-325-3p	LOC100125362	100125362	ENSRNOG00000025463	2	0	0	1	0	0	0	2	0	2
MIMAT0004639	rno-miR-325-3p	Lnx1	360926	ENSRNOG00000002272	2	0	0	1	0	0	0	2	0	2
MIMAT0004639	rno-miR-325-3p	Lipi	288322	ENSRNOG00000033441	2	1	0	0	0	0	0	2	0	2
MIMAT0004639	rno-miR-325-3p	Lipa	25055	ENSRNOG00000019077	2	0	0	1	0	0	0	2	0	2
MIMAT0004639	rno-miR-325-3p	Lima1	300228	ENSRNOG00000059801	2	0	0	1	0	0	0	2	0	2
MIMAT0004639	rno-miR-325-3p	Lig1	81513	ENSRNOG00000014193	2	0	0	1	0	0	0	2	0	2
MIMAT0004639	rno-miR-325-3p	Lgi4	361549	ENSRNOG00000021087	2	0	0	1	0	0	0	2	0	2
MIMAT0004639	rno-miR-325-3p	Lcp2	155918	ENSRNOG00000005620	2	0	0	1	0	0	0	2	0	2
MIMAT0004639	rno-miR-325-3p	Lck	313050	ENSRNOG00000009705	2	1	0	0	0	0	0	2	0	2
MIMAT0004639	rno-miR-325-3p	Krt19	360626	ENSRNOG00000014233	2	0	0	1	0	0	0	2	0	2
MIMAT0004639	rno-miR-325-3p	Kprp	432393	ENSRNOG00000028865	4	0	1	0	0	0	0	2	0	2
MIMAT0004639	rno-miR-325-3p	Klk11	292849	ENSRNOG00000018742	2	0	0	1	0	0	0	2	0	2
MIMAT0004639	rno-miR-325-3p	Klhl8	289457	ENSRNOG00000002214	2	0	0	1	0	0	0	2	0	2
MIMAT0004639	rno-miR-325-3p	Klhl23	311114	ENSRNOG00000007981	2	0	0	1	0	0	0	2	0	2
MIMAT0004639	rno-miR-325-3p	Kif20b	309523	ENSRNOG00000018929	2	0	0	1	0	0	0	2	0	2
MIMAT0004639	rno-miR-325-3p	Khdrbs1	117268	ENSRNOG00000046794	4	0	0	1	0	0	0	2	0	2
MIMAT0004639	rno-miR-325-3p	Kdm4a	313539	ENSRNOG00000019956	2	0	0	1	0	0	0	2	0	2
MIMAT0004639	rno-miR-325-3p	Kcnk5	364241	ENSRNOG00000047005	2	0	0	1	0	0	0	2	0	2
MIMAT0004639	rno-miR-325-3p	Kcnk1	59324	ENSRNOG00000019937	2	0	1	0	0	0	0	2	0	2
MIMAT0004639	rno-miR-325-3p	Kcnj11	83535	ENSRNOG00000021128	4	0	0	1	0	0	0	2	0	2
MIMAT0004639	rno-miR-325-3p	Kcnh3	27150	ENSRNOG00000057315	2	0	1	0	0	0	0	2	0	2
MIMAT0004639	rno-miR-325-3p	Jag1	29146	ENSRNOG00000007443	2	0	1	0	0	0	0	2	0	2
MIMAT0004639	rno-miR-325-3p	Itm2b	290364	ENSRNOG00000016271	2	0	1	0	0	0	0	2	0	2
MIMAT0004639	rno-miR-325-3p	Inpp5a	365382	ENSRNOG00000017635	2	0	0	1	0	0	0	2	0	2
MIMAT0004639	rno-miR-325-3p	Inpp1	316376	ENSRNOG00000012375	2	0	0	1	0	0	0	2	0	2
MIMAT0004639	rno-miR-325-3p	Igf2r	25151	ENSRNOG00000014997	2	0	0	1	0	0	0	2	0	2
MIMAT0004639	rno-miR-325-3p	Igbp1b	502919	ENSRNOG00000008125	2	0	0	1	0	0	0	2	0	2
MIMAT0004639	rno-miR-325-3p	Ift74	313365	ENSRNOG00000008075	2	0	0	1	0	0	0	2	0	2
MIMAT0004639	rno-miR-325-3p	Ift43	299209	ENSRNOG00000010194	2	0	0	1	0	0	0	2	0	2
MIMAT0004639	rno-miR-325-3p	Ifitm3	361673	ENSRNOG00000015078	2	0	0	1	0	0	0	2	0	2
MIMAT0004639	rno-miR-325-3p	Ifitm1	293618	ENSRNOG00000004273	2	1	0	0	0	0	0	2	0	2
MIMAT0004639	rno-miR-325-3p	Hyou1	192235	ENSRNOG00000010944	2	0	0	1	0	0	0	2	0	2
MIMAT0004639	rno-miR-325-3p	Hpgd	79242	ENSRNOG00000010610	2	0	0	1	0	0	0	2	0	2
MIMAT0004639	rno-miR-325-3p	Hoxd13	288154	ENSRNOG00000001588	4	0	0	1	0	0	0	2	0	2
MIMAT0004639	rno-miR-325-3p	Hnrnpr	319110	ENSRNOG00000011910	2	0	0	1	0	0	0	2	0	2
MIMAT0004639	rno-miR-325-3p	Hnrnpl	80846	ENSRNOG00000020235	2	0	0	1	0	0	0	2	0	2
MIMAT0004639	rno-miR-325-3p	Hirip3	361650	ENSRNOG00000029061	2	0	0	1	0	0	0	2	0	2
MIMAT0004639	rno-miR-325-3p	H2afz	58940	ENSRNOG00000010306	2	1	0	0	0	0	0	2	0	2
MIMAT0004639	rno-miR-325-3p	Gsdmd	315084	ENSRNOG00000007728	2	1	0	0	0	0	0	2	0	2
MIMAT0004639	rno-miR-325-3p	Grem2	289264	ENSRNOG00000003616	2	0	0	1	0	0	0	2	0	2
MIMAT0004639	rno-miR-325-3p	Gpr158	291352	ENSRNOG00000024832	2	0	0	1	0	0	0	2	0	2
MIMAT0004639	rno-miR-325-3p	Gpr155	311730	ENSRNOG00000018485	4	0	0	1	0	0	0	2	0	2
MIMAT0004639	rno-miR-325-3p	Gpr137	689984	ENSRNOG00000021145	2	0	0	1	0	0	0	2	0	2
MIMAT0004639	rno-miR-325-3p	Gpha2	100909513	ENSRNOG00000021020	2	1	0	0	0	0	0	2	0	2
MIMAT0004639	rno-miR-325-3p	Gnb1	24400	ENSRNOG00000016638	2	0	1	0	0	0	0	2	0	2
MIMAT0004639	rno-miR-325-3p	Glra2	24397	ENSRNOG00000003313	2	0	1	0	0	0	0	2	0	2
MIMAT0004639	rno-miR-325-3p	Glipr1	299783	ENSRNOG00000026644	2	1	0	0	0	0	0	2	0	2
MIMAT0004639	rno-miR-325-3p	Gjb6	84403	ENSRNOG00000022116	2	0	0	1	0	0	0	2	0	2
MIMAT0004639	rno-miR-325-3p	Ggps1	291211	ENSRNOG00000016767	2	0	0	1	0	0	0	2	0	2
MIMAT0004639	rno-miR-325-3p	Gapdh	24383	ENSRNOG00000018630	2	0	0	1	0	0	0	2	0	2
MIMAT0004639	rno-miR-325-3p	Galt	298003	ENSRNOG00000014766	2	0	1	0	0	0	0	2	0	2
MIMAT0004639	rno-miR-325-3p	Foxo4	302415	ENSRNOG00000033316	4	0	0	1	0	0	0	2	0	2
MIMAT0004639	rno-miR-325-3p	Foxn4	288736	ENSRNOG00000000691	2	0	0	1	0	0	0	2	0	2
MIMAT0004639	rno-miR-325-3p	Foxk2	303753	ENSRNOG00000036663	4	0	0	1	0	0	0	2	0	2
MIMAT0004639	rno-miR-325-3p	Fkbp3	299104	ENSRNOG00000004629	2	1	0	0	0	0	0	2	0	2
MIMAT0004639	rno-miR-325-3p	Fezf2	305719	ENSRNOG00000009206	2	0	0	1	0	0	0	2	0	2
MIMAT0004639	rno-miR-325-3p	Fen1	84490	ENSRNOG00000020531	2	0	1	0	0	0	0	2	0	2
MIMAT0004639	rno-miR-325-3p	Fbxo34	305830	ENSRNOG00000011704	2	0	0	1	0	0	0	2	0	2
MIMAT0004639	rno-miR-325-3p	Fbxo2	85273	ENSRNOG00000009409	2	1	0	0	0	0	0	2	0	2
MIMAT0004639	rno-miR-325-3p	Fbxo11	301674	ENSRNOG00000016396	2	0	1	0	0	0	0	2	0	2
MIMAT0004639	rno-miR-325-3p	Fam71b	497888	ENSRNOG00000021425	2	1	0	0	0	0	0	2	0	2
MIMAT0004639	rno-miR-325-3p	Fam46c	310721	ENSRNOG00000015222	2	0	1	0	0	0	0	2	0	2
MIMAT0004639	rno-miR-325-3p	Fam189b	310640	ENSRNOG00000020518	2	0	0	1	0	0	0	2	0	2
MIMAT0004639	rno-miR-325-3p	Fam133b	362320	ENSRNOG00000009163	2	0	1	0	0	0	0	2	0	2
MIMAT0004639	rno-miR-325-3p	Fam122a	309420	ENSRNOG00000051051	2	0	1	0	0	0	0	2	0	2
MIMAT0004639	rno-miR-325-3p	Fam102b	365903	ENSRNOG00000027540	2	0	0	1	0	0	0	2	0	2
MIMAT0004639	rno-miR-325-3p	Fahd1	302980	ENSRNOG00000014727	2	0	0	1	0	0	0	2	0	2
MIMAT0004639	rno-miR-325-3p	Esm1	64536	ENSRNOG00000010797	2	0	0	1	0	0	0	2	0	2
MIMAT0004639	rno-miR-325-3p	Esam	300519	ENSRNOG00000033217	2	0	1	0	0	0	0	2	0	2
MIMAT0004639	rno-miR-325-3p	Eqtn	500502	ENSRNOG00000026323	2	0	0	1	0	0	0	2	0	2
MIMAT0004639	rno-miR-325-3p	Emx2	499380	ENSRNOG00000009482	2	0	0	1	0	0	0	2	0	2
MIMAT0004639	rno-miR-325-3p	Emc9	290224	ENSRNOG00000019162	2	1	0	0	0	0	0	2	0	2
MIMAT0004639	rno-miR-325-3p	Emc4	296049	ENSRNOG00000005719	2	0	0	1	0	0	0	2	0	2
MIMAT0004639	rno-miR-325-3p	Eln	25043	ENSRNOG00000001469	2	0	1	0	0	0	0	2	0	2
MIMAT0004639	rno-miR-325-3p	Eif2b3	171145	ENSRNOG00000018375	2	0	0	1	0	0	0	2	0	2
MIMAT0004639	rno-miR-325-3p	Ehmt1	362078	ENSRNOG00000007242	2	0	0	1	0	0	0	2	0	2
MIMAT0004639	rno-miR-325-3p	Ehd4	192204	ENSRNOG00000007584	2	0	0	1	0	0	0	2	0	2
MIMAT0004639	rno-miR-325-3p	Egln3	54702	ENSRNOG00000005053	2	0	0	1	0	0	0	2	0	2
MIMAT0004639	rno-miR-325-3p	Efna4	310643	ENSRNOG00000020588	2	0	0	1	0	0	0	2	0	2
MIMAT0004639	rno-miR-325-3p	Ecel1	60417	ENSRNOG00000019447	2	0	0	1	0	0	0	2	0	2
MIMAT0004639	rno-miR-325-3p	Dyrk2	314862	ENSRNOG00000007821	2	1	0	0	0	0	0	2	0	2
MIMAT0004639	rno-miR-325-3p	Dusp2	311406	ENSRNOG00000013862	2	0	1	0	0	0	0	2	0	2
MIMAT0004639	rno-miR-325-3p	Dus3l	301122	ENSRNOG00000050381	2	0	1	0	0	0	0	2	0	2
MIMAT0004639	rno-miR-325-3p	Dnase1l1	363522	ENSRNOG00000055641	2	1	0	0	0	0	0	2	0	2
MIMAT0004639	rno-miR-325-3p	Dmrt3	293976	ENSRNOG00000016284	2	0	0	1	0	0	0	2	0	2
MIMAT0004639	rno-miR-325-3p	Dll4	311332	ENSRNOG00000014011	2	0	0	1	0	0	0	2	0	2
MIMAT0004639	rno-miR-325-3p	Dhx15	289693	ENSRNOG00000003844	4	0	0	1	0	0	0	2	0	2
MIMAT0004639	rno-miR-325-3p	Dennd1a	311913	ENSRNOG00000010526	2	0	0	1	0	0	0	2	0	2
MIMAT0004639	rno-miR-325-3p	Ddx5	287765	ENSRNOG00000030680	4	0	0	1	0	0	0	2	0	2
MIMAT0004639	rno-miR-325-3p	Dclk1	83825	ENSRNOG00000032922	4	0	1	0	0	0	0	2	0	2
MIMAT0004639	rno-miR-325-3p	Dcakd	360639	ENSRNOG00000021682	2	1	0	0	0	0	0	2	0	2
MIMAT0004639	rno-miR-325-3p	Daw1	363267	ENSRNOG00000016247	2	0	0	1	0	0	0	2	0	2
MIMAT0004639	rno-miR-325-3p	Dars	116483	ENSRNOG00000003743	0	0	1	1	0	0	0	2	0	2
MIMAT0004639	rno-miR-325-3p	Cyb561	303601	ENSRNOG00000007433	2	0	0	1	0	0	0	2	0	2
MIMAT0004639	rno-miR-325-3p	Cxcr3	84475	ENSRNOG00000003305	2	0	0	1	0	0	0	2	0	2
MIMAT0004639	rno-miR-325-3p	Cxcl13	498335	ENSRNOG00000024899	2	0	1	0	0	0	0	2	0	2
MIMAT0004639	rno-miR-325-3p	Ctxn2	100302373	ENSRNOG00000037146	2	0	0	1	0	0	0	2	0	2
MIMAT0004639	rno-miR-325-3p	Ctsh	25425	ENSRNOG00000014064	2	0	0	1	0	0	0	2	0	2
MIMAT0004639	rno-miR-325-3p	Ctnnal1	298019	ENSRNOG00000010593	2	0	0	1	0	0	0	2	0	2
MIMAT0004639	rno-miR-325-3p	Ctbp2	81717	ENSRNOG00000017326	2	0	1	0	0	0	0	2	0	2
MIMAT0004639	rno-miR-325-3p	Csrp1	29276	ENSRNOG00000008937	2	0	0	1	0	0	0	2	0	2
MIMAT0004639	rno-miR-325-3p	Cryba2	286925	ENSRNOG00000017996	2	1	0	0	0	0	0	2	0	2
MIMAT0004639	rno-miR-325-3p	Creb3l3	314638	ENSRNOG00000032202	2	0	1	0	0	0	0	2	0	2
MIMAT0004639	rno-miR-325-3p	Cpm	314855	ENSRNOG00000034134	2	0	0	1	0	0	0	2	0	2
MIMAT0004639	rno-miR-325-3p	Cox6c	54322	ENSRNOG00000010807	2	0	2	0	0	0	0	2	0	2
MIMAT0004639	rno-miR-325-3p	Coq10b	301416	ENSRNOG00000014456	2	0	1	0	0	0	0	2	0	2
MIMAT0004639	rno-miR-325-3p	Commd10	361323	ENSRNOG00000003958	2	0	0	1	0	0	0	2	0	2
MIMAT0004639	rno-miR-325-3p	Clu	24854	ENSRNOG00000016460	2	0	0	1	0	0	0	2	0	2
MIMAT0004639	rno-miR-325-3p	Clspn	298534	ENSRNOG00000011332	2	0	0	1	0	0	0	2	0	2
MIMAT0004639	rno-miR-325-3p	Clmp	286939	ENSRNOG00000053239	2	0	1	0	0	0	0	2	0	2
MIMAT0004639	rno-miR-325-3p	Clec4f	114598	ENSRNOG00000013137	2	1	0	0	0	0	0	2	0	2
MIMAT0004639	rno-miR-325-3p	Cldn4	304407	ENSRNOG00000001476	2	0	0	1	0	0	0	2	0	2
MIMAT0004639	rno-miR-325-3p	Cldn2	300920	ENSRNOG00000054495	4	0	0	1	0	0	0	2	0	2
MIMAT0004639	rno-miR-325-3p	Cldn14	304073	ENSRNOG00000001691	2	1	0	0	0	0	0	2	0	2
MIMAT0004639	rno-miR-325-3p	Chi3l1	89824	ENSRNOG00000053272	2	1	0	0	0	0	0	2	0	2
MIMAT0004639	rno-miR-325-3p	Cherp	290614	ENSRNOG00000012323	2	0	0	1	0	0	0	2	0	2
MIMAT0004639	rno-miR-325-3p	Chat	290567	ENSRNOG00000025012	2	0	0	1	0	0	0	2	0	2
MIMAT0004639	rno-miR-325-3p	Cgnl1	315795	ENSRNOG00000054080	2	0	0	1	0	0	0	2	0	2
MIMAT0004639	rno-miR-325-3p	Ces4a	291955	ENSRNOG00000014257	2	1	0	0	0	0	0	2	0	2
MIMAT0004639	rno-miR-325-3p	Cercam	296616	ENSRNOG00000026604	2	1	0	0	0	0	0	2	0	2
MIMAT0004639	rno-miR-325-3p	Cep83	366872	ENSRNOG00000007859	2	0	1	0	0	0	0	2	0	2
MIMAT0004639	rno-miR-325-3p	Cdo1	81718	ENSRNOG00000000158	2	0	1	0	0	0	0	2	0	2
MIMAT0004639	rno-miR-325-3p	Cdca8	500545	ENSRNOG00000031431	2	0	0	1	0	0	0	2	0	2
MIMAT0004639	rno-miR-325-3p	Cdca7l	619566	ENSRNOG00000005410	2	0	0	1	0	0	0	2	0	2
MIMAT0004639	rno-miR-325-3p	Cdc42se2	100362023	ENSRNOG00000042449	2	0	0	1	0	0	0	2	0	2
MIMAT0004639	rno-miR-325-3p	Cdc37l1	293886	ENSRNOG00000010967	2	0	0	1	0	0	0	2	0	2
MIMAT0004639	rno-miR-325-3p	Ccng1	25405	ENSRNOG00000003256	2	0	0	1	0	0	0	2	0	2
MIMAT0004639	rno-miR-325-3p	Ccdc77	312677	ENSRNOG00000037206	2	0	0	1	0	0	0	2	0	2
MIMAT0004639	rno-miR-325-3p	Ccdc62	689909	ENSRNOG00000038002	2	0	0	1	0	0	0	2	0	2
MIMAT0004639	rno-miR-325-3p	Ccdc34	362187	ENSRNOG00000005902	2	0	0	1	0	0	0	2	0	2
MIMAT0004639	rno-miR-325-3p	Ccdc153	300663	ENSRNOG00000039086	4	0	0	1	0	0	0	2	0	2
MIMAT0004639	rno-miR-325-3p	Cbx3	297093	ENSRNOG00000011814	2	0	1	0	0	0	0	2	0	2
MIMAT0004639	rno-miR-325-3p	Cat	24248	ENSRNOG00000008364	2	0	0	1	0	0	0	2	0	2
MIMAT0004639	rno-miR-325-3p	Casc1	297720	ENSRNOG00000027630	2	0	0	1	0	0	0	2	0	2
MIMAT0004639	rno-miR-325-3p	Capg	297339	ENSRNOG00000013668	2	1	0	0	0	0	0	2	0	2
MIMAT0004639	rno-miR-325-3p	Cadps	26989	ENSRNOG00000008570	4	0	1	0	0	0	0	2	0	2
MIMAT0004639	rno-miR-325-3p	Cacybp	289144	ENSRNOG00000002572	2	0	0	1	0	0	0	2	0	2
MIMAT0004639	rno-miR-325-3p	Btbd3	311462	ENSRNOG00000008088	2	0	0	1	0	0	0	2	0	2
MIMAT0004639	rno-miR-325-3p	Brox	305031	ENSRNOG00000052963	2	0	0	1	0	0	0	2	0	2
MIMAT0004639	rno-miR-325-3p	Bpifb4	499925	ENSRNOG00000034174	2	0	0	1	0	0	0	2	0	2
MIMAT0004639	rno-miR-325-3p	Bora	306102	ENSRNOG00000024798	2	0	0	1	0	0	0	2	0	2
MIMAT0004639	rno-miR-325-3p	Bles03	266609	ENSRNOG00000020551	2	0	0	1	0	0	0	2	0	2
MIMAT0004639	rno-miR-325-3p	Bik	114496	ENSRNOG00000010359	2	1	0	0	0	0	0	2	0	2
MIMAT0004639	rno-miR-325-3p	B3gnt7	316583	ENSRNOG00000018267	2	0	0	1	0	0	0	2	0	2
MIMAT0004639	rno-miR-325-3p	Atp8b1	291555	ENSRNOG00000024952	2	0	0	1	0	0	0	2	0	2
MIMAT0004639	rno-miR-325-3p	Atp5e	245958	ENSRNOG00000049912	2	1	0	0	0	0	0	2	0	2
MIMAT0004639	rno-miR-325-3p	Atp5b	171374	ENSRNOG00000002840	2	1	0	0	0	0	0	2	0	2
MIMAT0004639	rno-miR-325-3p	Atp1b4	84396	ENSRNOG00000007059	4	0	0	1	0	0	0	2	0	2
MIMAT0004639	rno-miR-325-3p	Arpc5l	296710	ENSRNOG00000014317	2	0	1	0	0	0	0	2	0	2
MIMAT0004639	rno-miR-325-3p	Arnt2	25243	ENSRNOG00000013017	2	0	0	1	0	0	0	2	0	2
MIMAT0004639	rno-miR-325-3p	Arl9	289565	ENSRNOG00000029628	2	0	0	1	0	0	0	2	0	2
MIMAT0004639	rno-miR-325-3p	Arhgef15	287418	ENSRNOG00000004566	2	0	0	1	0	0	0	2	0	2
MIMAT0004639	rno-miR-325-3p	Arhgap1	311193	ENSRNOG00000016610	2	0	0	1	0	0	0	2	0	2
MIMAT0004639	rno-miR-325-3p	Aqp2	25386	ENSRNOG00000054378	2	0	0	1	0	0	0	2	0	2
MIMAT0004639	rno-miR-325-3p	Ap3m1	171126	ENSRNOG00000011461	2	0	0	1	0	0	0	2	0	2
MIMAT0004639	rno-miR-325-3p	Andpro	25030	ENSRNOG00000031840	0	1	1	0	0	0	0	2	0	2
MIMAT0004639	rno-miR-325-3p	Ampd3	25095	ENSRNOG00000018262	2	1	0	0	0	0	0	2	0	2
MIMAT0004639	rno-miR-325-3p	Amd1	81640	ENSRNOG00000000585	2	0	1	0	0	0	0	2	0	2
MIMAT0004639	rno-miR-325-3p	Akr1a1	78959	ENSRNOG00000016727	2	1	0	0	0	0	0	2	0	2
MIMAT0004639	rno-miR-325-3p	Adra2b	24174	ENSRNOG00000013887	2	0	0	1	0	0	0	2	0	2
MIMAT0004639	rno-miR-325-3p	Adcy4	54223	ENSRNOG00000020401	2	1	0	0	0	0	0	2	0	2
MIMAT0004639	rno-miR-325-3p	Adamts12	294809	ENSRNOG00000018865	4	0	0	1	0	0	0	2	0	2
MIMAT0004639	rno-miR-325-3p	Ada	24165	ENSRNOG00000010265	2	1	0	0	0	0	0	2	0	2
MIMAT0004639	rno-miR-325-3p	Acvrl1	25237	ENSRNOG00000028713	2	1	0	0	0	0	0	2	0	2
MIMAT0004639	rno-miR-325-3p	Acadm	24158	ENSRNOG00000009845	2	0	0	1	0	0	0	2	0	2
MIMAT0004639	rno-miR-325-3p	Abcd2	84356	ENSRNOG00000015538	2	0	0	1	0	0	0	2	0	2
MIMAT0004639	rno-miR-325-3p	A2m	24153	ENSRNOG00000028896	0	1	1	0	0	0	0	2	0	2
MIMAT0001626	rno-miR-431	Rnls	361751	ENSRNOG00000020705	0	0	1	1	0	0	0	2	0	2
MIMAT0001626	rno-miR-431	Pnldc1	361478	ENSRNOG00000023140	0	0	1	1	0	0	0	2	0	2
MIMAT0001626	rno-miR-431	Mrpl34	290632	ENSRNOG00000017552	0	1	0	1	0	0	0	2	0	2
MIMAT0001626	rno-miR-431	Lhx8	365963	ENSRNOG00000028348	0	1	1	0	0	0	0	2	0	2
MIMAT0001626	rno-miR-431	Guca2b	64055	ENSRNOG00000008979	0	0	1	1	0	0	0	2	0	2
MIMAT0001626	rno-miR-431	Foxj3	313554	ENSRNOG00000061851	0	1	0	1	0	0	0	2	0	2
MIMAT0001626	rno-miR-431	Atp6v0e1	94170	ENSRNOG00000003269	0	1	1	0	0	0	0	2	0	2
MIMAT0000886	rno-miR-216a-5p	Tmem177	304735	ENSRNOG00000025484	0	1	1	0	0	0	0	2	0	2
MIMAT0000886	rno-miR-216a-5p	Timd2	287222	ENSRNOG00000021345	0	1	1	0	0	0	0	2	0	2
MIMAT0000886	rno-miR-216a-5p	Snip1	313588	ENSRNOG00000024889	0	0	1	1	0	0	0	2	0	2
MIMAT0000886	rno-miR-216a-5p	Scaf1	56081	ENSRNOG00000056946	0	1	1	0	0	0	0	2	0	2
MIMAT0000886	rno-miR-216a-5p	Npr3	25339	ENSRNOG00000019184	0	1	1	0	0	0	0	2	0	2
MIMAT0000886	rno-miR-216a-5p	Nmu	63887	ENSRNOG00000002164	0	1	1	0	0	0	0	2	0	2
MIMAT0000886	rno-miR-216a-5p	Ngfrap1	117089	ENSRNOG00000028822	0	1	1	0	0	0	0	2	0	2
MIMAT0000886	rno-miR-216a-5p	Nap1l1	89825	ENSRNOG00000003890	0	1	1	0	0	0	0	2	0	2
MIMAT0000886	rno-miR-216a-5p	Msl3	317464	ENSRNOG00000004016	0	0	1	1	0	0	0	2	0	2
MIMAT0000886	rno-miR-216a-5p	Leo1	300837	ENSRNOG00000010116	0	1	1	0	0	0	0	2	0	2
MIMAT0000886	rno-miR-216a-5p	Klf9	117560	ENSRNOG00000014215	0	0	1	1	0	0	0	2	0	2
MIMAT0000886	rno-miR-216a-5p	Hnrnpm	116655	ENSRNOG00000007921	0	1	1	0	0	0	0	2	0	2
MIMAT0000886	rno-miR-216a-5p	Csk	315707	ENSRNOG00000019374	0	0	1	1	0	0	0	2	0	2
MIMAT0000877	rno-miR-204-5p	Zfp423	94188	ENSRNOG00000014658	0	0	1	1	0	0	0	2	0	2
MIMAT0000877	rno-miR-204-5p	Zcchc24	361104	ENSRNOG00000040205	4	0	0	1	0	0	0	2	0	2
MIMAT0000877	rno-miR-204-5p	Trip12	316575	ENSRNOG00000016963	2	0	2	0	0	0	0	2	0	2
MIMAT0000877	rno-miR-204-5p	Tox3	291908	ENSRNOG00000028649	2	0	0	1	0	0	0	2	0	2
MIMAT0000877	rno-miR-204-5p	Tomm70a	304017	ENSRNOG00000001640	0	1	1	0	0	0	0	2	0	2
MIMAT0000877	rno-miR-204-5p	Tnrc6b	192178	ENSRNOG00000024907	2	0	0	1	0	0	0	2	0	2
MIMAT0000877	rno-miR-204-5p	Tnfaip8	307428	ENSRNOG00000026136	0	1	0	1	0	0	0	2	0	2
MIMAT0000877	rno-miR-204-5p	Synj2	84018	ENSRNOG00000017114	0	1	0	2	0	0	0	2	0	2
MIMAT0000877	rno-miR-204-5p	Slc43a1	311168	ENSRNOG00000008243	0	1	0	1	0	0	0	2	0	2
MIMAT0000877	rno-miR-204-5p	Slc39a9	314275	ENSRNOG00000005052	0	1	1	0	0	0	0	2	0	2
MIMAT0000877	rno-miR-204-5p	Slc38a5	192208	ENSRNOG00000027767	0	2	1	0	0	0	0	2	0	2
MIMAT0000877	rno-miR-204-5p	Shc1	85385	ENSRNOG00000020657	2	0	0	1	0	0	0	2	0	2
MIMAT0000877	rno-miR-204-5p	Sf3b1	84486	ENSRNOG00000013516	2	0	0	1	0	0	0	2	0	2
MIMAT0000877	rno-miR-204-5p	Rtkn2	309729	ENSRNOG00000000636	2	0	0	1	0	0	0	2	0	2
MIMAT0000877	rno-miR-204-5p	Rreb1	306873	ENSRNOG00000015701	2	0	0	1	0	0	0	2	0	2
MIMAT0000877	rno-miR-204-5p	Rhobtb3	309922	ENSRNOG00000012414	2	0	0	1	0	0	0	2	0	2
MIMAT0000877	rno-miR-204-5p	Nfkb2	309452	ENSRNOG00000019311	0	1	0	1	0	0	0	2	0	2
MIMAT0000877	rno-miR-204-5p	Naa15	310399	ENSRNOG00000012385	2	0	0	1	0	0	0	2	0	2
MIMAT0000877	rno-miR-204-5p	Lsm5	306222	ENSRNOG00000042126	2	0	0	1	0	0	0	2	0	2
MIMAT0000877	rno-miR-204-5p	Inpp4a	80849	ENSRNOG00000017660	2	0	0	1	0	0	0	2	0	2
MIMAT0000877	rno-miR-204-5p	Igf2r	25151	ENSRNOG00000014997	2	0	0	1	0	0	0	2	0	2
MIMAT0000877	rno-miR-204-5p	Hyal4	404783	ENSRNOG00000007212	2	0	0	1	0	0	0	2	0	2
MIMAT0000877	rno-miR-204-5p	Glo1	294320	ENSRNOG00000000541	0	1	0	1	0	0	0	2	0	2
MIMAT0000877	rno-miR-204-5p	Frs2	314850	ENSRNOG00000005642	2	0	0	1	0	0	0	2	0	2
MIMAT0000877	rno-miR-204-5p	Farp1	306183	ENSRNOG00000011203	2	0	0	1	0	0	0	2	0	2
MIMAT0000877	rno-miR-204-5p	Fam160a2	293343	ENSRNOG00000017408	0	0	1	1	0	0	0	2	0	2
MIMAT0000877	rno-miR-204-5p	Epha5	79208	ENSRNOG00000002024	0	1	0	1	0	0	0	2	0	2
MIMAT0000877	rno-miR-204-5p	Efnb3	360546	ENSRNOG00000010320	2	0	0	1	0	0	0	2	0	2
MIMAT0000877	rno-miR-204-5p	Efemp2	293677	ENSRNOG00000020587	0	1	0	1	0	0	0	2	0	2
MIMAT0000877	rno-miR-204-5p	Eef1e1	291057	ENSRNOG00000016390	2	0	0	1	0	0	0	2	0	2
MIMAT0000877	rno-miR-204-5p	Ebf2	361060	ENSRNOG00000011548	2	0	0	1	0	0	0	2	0	2
MIMAT0000877	rno-miR-204-5p	Dyrk1a	25255	ENSRNOG00000001662	0	1	1	0	0	0	0	2	0	2
MIMAT0000877	rno-miR-204-5p	Dnm2	25751	ENSRNOG00000007649	0	0	1	1	0	0	0	2	0	2
MIMAT0000877	rno-miR-204-5p	Dnajc14	114481	ENSRNOG00000006844	0	0	1	1	0	0	0	2	0	2
MIMAT0000877	rno-miR-204-5p	Dmtf1	114485	ENSRNOG00000005908	2	0	0	1	0	0	0	2	0	2
MIMAT0000877	rno-miR-204-5p	Crtac1	171438	ENSRNOG00000015220	2	0	0	1	0	0	0	2	0	2
MIMAT0000877	rno-miR-204-5p	Creb5	500131	ENSRNOG00000008622	2	0	0	1	0	0	0	2	0	2
MIMAT0000877	rno-miR-204-5p	Clmp	286939	ENSRNOG00000053239	0	0	1	1	0	0	0	2	0	2
MIMAT0000877	rno-miR-204-5p	Chp1	64152	ENSRNOG00000004742	0	0	1	1	0	0	0	2	0	2
MIMAT0000877	rno-miR-204-5p	Btbd1	293060	ENSRNOG00000019529	2	0	0	1	0	0	0	2	0	2
MIMAT0000877	rno-miR-204-5p	Arl8b	500282	ENSRNOG00000055860	2	0	0	1	0	0	0	2	0	2
MIMAT0000877	rno-miR-204-5p	Arcn1	300674	ENSRNOG00000061108	2	0	1	0	0	0	0	2	0	2
MIMAT0000877	rno-miR-204-5p	Ap2a2	81637	ENSRNOG00000019534	2	0	0	1	0	0	0	2	0	2
MIMAT0000877	rno-miR-204-5p	Abcb6	140669	ENSRNOG00000018697	0	1	1	0	0	0	0	2	0	2
MIMAT0000877	rno-miR-204-5p	Abcb10	361439	ENSRNOG00000017993	0	0	1	1	0	0	0	2	0	2
MIMAT0000827	rno-miR-122-5p	Slc7a1	25648	ENSRNOG00000000924	0	0	0	1	1	0	0	1	1	2
MIMAT0000827	rno-miR-122-5p	Slc4a3	24781	ENSRNOG00000020138	0	1	1	0	0	0	0	2	0	2
MIMAT0000827	rno-miR-122-5p	Satb1	316164	ENSRNOG00000012942	0	1	1	0	0	0	0	2	0	2
MIMAT0000827	rno-miR-122-5p	Pggt1b	81746	ENSRNOG00000003541	0	1	1	0	0	0	0	2	0	2
MIMAT0000827	rno-miR-122-5p	Hnrnpu	117280	ENSRNOG00000033790	0	0	1	1	0	0	0	2	0	2
MIMAT0000827	rno-miR-122-5p	Gys1	690987	ENSRNOG00000020812	0	0	0	1	1	0	0	1	1	2
MIMAT0000827	rno-miR-122-5p	Cd320	362851	ENSRNOG00000006901	0	0	1	1	0	0	0	2	0	2
MIMAT0000827	rno-miR-122-5p	Bcat2	64203	ENSRNOG00000020956	0	1	2	0	0	0	0	2	0	2
MIMAT0000827	rno-miR-122-5p	Atp1b1	25650	ENSRNOG00000002934	0	1	1	0	0	0	0	2	0	2
MIMAT0000814	rno-miR-34c-5p	Zmym4	313598	ENSRNOG00000012397	2	0	0	1	0	0	0	2	0	2
MIMAT0000814	rno-miR-34c-5p	Zic5	361095	ENSRNOG00000014358	2	0	0	1	0	0	0	2	0	2
MIMAT0000814	rno-miR-34c-5p	Zfp580	308336	ENSRNOG00000016274	2	1	0	0	0	0	0	2	0	2
MIMAT0000814	rno-miR-34c-5p	Vamp2	24803	ENSRNOG00000006989	6	0	0	1	0	0	0	2	0	2
MIMAT0000814	rno-miR-34c-5p	Ubp1	301038	ENSRNOG00000009729	2	0	0	1	0	0	0	2	0	2
MIMAT0000814	rno-miR-34c-5p	Ubl4a	293864	ENSRNOG00000053061	2	0	0	1	0	0	0	2	0	2
MIMAT0000814	rno-miR-34c-5p	Tymp	315219	ENSRNOG00000032394	2	0	1	0	0	0	0	2	0	2
MIMAT0000814	rno-miR-34c-5p	Ttc19	691506	ENSRNOG00000002977	2	0	0	1	0	0	0	2	0	2
MIMAT0000814	rno-miR-34c-5p	Tmem184b	362959	ENSRNOG00000022802	2	1	0	0	0	0	0	2	0	2
MIMAT0000814	rno-miR-34c-5p	Tbl1xr1	365755	ENSRNOG00000011216	2	0	0	1	0	0	0	2	0	2
MIMAT0000814	rno-miR-34c-5p	Syt1	25716	ENSRNOG00000006426	2	0	1	0	0	0	0	2	0	2
MIMAT0000814	rno-miR-34c-5p	Slc35g2	315957	ENSRNOG00000015370	0	1	0	1	0	0	0	2	0	2
MIMAT0000814	rno-miR-34c-5p	Slc31a2	298091	ENSRNOG00000013631	2	1	0	0	0	0	0	2	0	2
MIMAT0000814	rno-miR-34c-5p	Slc29a1	63997	ENSRNOG00000019752	2	1	0	0	0	0	0	2	0	2
MIMAT0000814	rno-miR-34c-5p	Sidt2	315617	ENSRNOG00000017871	4	1	0	0	0	0	0	2	0	2
MIMAT0000814	rno-miR-34c-5p	Serping1	295703	ENSRNOG00000007457	0	2	1	0	0	0	0	2	0	2
MIMAT0000814	rno-miR-34c-5p	Rtn4rl1	303311	ENSRNOG00000003121	2	0	0	1	0	0	0	2	0	2
MIMAT0000814	rno-miR-34c-5p	Rab3c	171058	ENSRNOG00000011623	2	1	0	0	0	0	0	2	0	2
MIMAT0000814	rno-miR-34c-5p	Rab14	94197	ENSRNOG00000018901	2	1	0	0	0	0	0	2	0	2
MIMAT0000814	rno-miR-34c-5p	Ptpn4	246116	ENSRNOG00000002625	2	0	0	1	0	0	0	2	0	2
MIMAT0000814	rno-miR-34c-5p	Ppp2r5a	102547086	ENSRNOG00000000068	2	1	0	0	0	0	0	2	0	2
MIMAT0000814	rno-miR-34c-5p	Ppfia1	293645	ENSRNOG00000020857	2	0	0	1	0	0	0	2	0	2
MIMAT0000814	rno-miR-34c-5p	Pdgfra	25267	ENSRNOG00000002244	2	0	0	1	0	0	0	2	0	2
MIMAT0000814	rno-miR-34c-5p	Pacs1	171444	ENSRNOG00000020350	4	0	0	1	0	0	0	2	0	2
MIMAT0000814	rno-miR-34c-5p	Nrip3	361625	ENSRNOG00000013290	2	0	0	1	0	0	0	2	0	2
MIMAT0000814	rno-miR-34c-5p	Notch1	25496	ENSRNOG00000019322	4	0	0	1	0	0	0	2	0	2
MIMAT0000814	rno-miR-34c-5p	Nampt	297508	ENSRNOG00000009754	2	1	0	0	0	0	0	2	0	2
MIMAT0000814	rno-miR-34c-5p	Med4	306030	ENSRNOG00000017170	0	1	1	0	0	0	0	2	0	2
MIMAT0000814	rno-miR-34c-5p	Klf4	114505	ENSRNOG00000016299	2	0	1	0	0	0	0	2	0	2
MIMAT0000814	rno-miR-34c-5p	Kitlg	60427	ENSRNOG00000005386	2	0	0	2	0	0	0	2	0	2
MIMAT0000814	rno-miR-34c-5p	Kcna6	64358	ENSRNOG00000052486	2	0	0	1	0	0	0	2	0	2
MIMAT0000814	rno-miR-34c-5p	Jakmip1	305434	ENSRNOG00000004998	2	1	0	0	0	0	0	2	0	2
MIMAT0000814	rno-miR-34c-5p	Jag1	29146	ENSRNOG00000007443	2	0	1	0	0	0	0	2	0	2
MIMAT0000814	rno-miR-34c-5p	Htr2c	25187	ENSRNOG00000030877	4	0	0	1	0	0	0	2	0	2
MIMAT0000814	rno-miR-34c-5p	Grm7	81672	ENSRNOG00000005662	2	1	0	0	0	0	0	2	0	2
MIMAT0000814	rno-miR-34c-5p	Grem2	289264	ENSRNOG00000003616	2	0	0	1	0	0	0	2	0	2
MIMAT0000814	rno-miR-34c-5p	Gpr64	266735	ENSRNOG00000032472	2	0	1	0	0	0	0	2	0	2
MIMAT0000814	rno-miR-34c-5p	Foxg1	24370	ENSRNOG00000047891	2	0	1	0	0	0	0	2	0	2
MIMAT0000814	rno-miR-34c-5p	Fbxo30	308283	ENSRNOG00000014852	2	0	0	1	0	0	0	2	0	2
MIMAT0000814	rno-miR-34c-5p	Fam76a	362618	ENSRNOG00000011254	2	0	0	1	0	0	0	2	0	2
MIMAT0000814	rno-miR-34c-5p	Fam167a	498533	ENSRNOG00000011316	2	0	0	1	0	0	0	2	0	2
MIMAT0000814	rno-miR-34c-5p	Fam107a	361018	ENSRNOG00000033261	2	0	0	1	0	0	0	2	0	2
MIMAT0000814	rno-miR-34c-5p	Dpp3	114591	ENSRNOG00000031485	2	0	0	1	0	0	0	2	0	2
MIMAT0000814	rno-miR-34c-5p	Dgkz	81821	ENSRNOG00000017737	2	0	0	1	0	0	0	2	0	2
MIMAT0000814	rno-miR-34c-5p	Daam1	314212	ENSRNOG00000004345	2	0	0	1	0	0	0	2	0	2
MIMAT0000814	rno-miR-34c-5p	Cycs	25309	ENSRNOG00000010452	2	0	1	0	0	0	0	2	0	2
MIMAT0000814	rno-miR-34c-5p	Cuedc1	303419	ENSRNOG00000010257	2	1	0	0	0	0	0	2	0	2
MIMAT0000814	rno-miR-34c-5p	Cntn2	25356	ENSRNOG00000009033	2	0	0	1	0	0	0	2	0	2
MIMAT0000814	rno-miR-34c-5p	Ccne2	362485	ENSRNOG00000008055	2	0	0	1	0	0	0	2	0	2
MIMAT0000814	rno-miR-34c-5p	Calcr	116506	ENSRNOG00000010053	2	0	0	1	0	0	0	2	0	2
MIMAT0000814	rno-miR-34c-5p	Calca	24241	ENSRNOG00000011130	2	1	0	0	0	0	0	2	0	2
MIMAT0000814	rno-miR-34c-5p	Arhgap1	311193	ENSRNOG00000016610	2	0	0	1	0	0	0	2	0	2
MIMAT0000814	rno-miR-34c-5p	Areg	29183	ENSRNOG00000002754	0	1	1	0	0	0	0	2	0	2
MIMAT0000814	rno-miR-34c-5p	Ap1s2	302671	ENSRNOG00000038686	2	0	0	1	0	0	0	2	0	2
MIMAT0000814	rno-miR-34c-5p	Aldoa	24189	ENSRNOG00000052802	2	0	1	0	0	0	0	2	0	2
MIMAT0000814	rno-miR-34c-5p	Alcam	79559	ENSRNOG00000001989	2	0	1	0	0	0	0	2	0	2
MIMAT0000814	rno-miR-34c-5p	Akap6	64553	ENSRNOG00000004841	2	0	0	1	0	0	0	2	0	2
MIMAT0000813	rno-miR-34b-5p	Zmym4	313598	ENSRNOG00000012397	2	0	0	1	0	0	0	2	0	2
MIMAT0000813	rno-miR-34b-5p	Zic5	361095	ENSRNOG00000014358	2	0	0	1	0	0	0	2	0	2
MIMAT0000813	rno-miR-34b-5p	Zfp580	308336	ENSRNOG00000016274	2	1	0	0	0	0	0	2	0	2
MIMAT0000813	rno-miR-34b-5p	Zfp281	305083	ENSRNOG00000058643	2	0	0	1	0	0	0	2	0	2
MIMAT0000813	rno-miR-34b-5p	Vamp2	24803	ENSRNOG00000006989	6	0	0	1	0	0	0	2	0	2
MIMAT0000813	rno-miR-34b-5p	Ubp1	301038	ENSRNOG00000009729	2	0	0	1	0	0	0	2	0	2
MIMAT0000813	rno-miR-34b-5p	Ubl4a	293864	ENSRNOG00000053061	2	0	0	1	0	0	0	2	0	2
MIMAT0000813	rno-miR-34b-5p	Uba2	308508	ENSRNOG00000021113	2	1	0	0	0	0	0	2	0	2
MIMAT0000813	rno-miR-34b-5p	Ttc19	691506	ENSRNOG00000002977	2	0	0	1	0	0	0	2	0	2
MIMAT0000813	rno-miR-34b-5p	Tesk1	29460	ENSRNOG00000053729	2	0	1	0	0	0	0	2	0	2
MIMAT0000813	rno-miR-34b-5p	Tbl1xr1	365755	ENSRNOG00000011216	2	0	0	1	0	0	0	2	0	2
MIMAT0000813	rno-miR-34b-5p	Strn3	114520	ENSRNOG00000060335	2	0	0	1	0	0	0	2	0	2
MIMAT0000813	rno-miR-34b-5p	Stk39	54348	ENSRNOG00000024808	2	0	1	0	0	0	0	2	0	2
MIMAT0000813	rno-miR-34b-5p	Snx15	293691	ENSRNOG00000021007	2	0	0	1	0	0	0	2	0	2
MIMAT0000813	rno-miR-34b-5p	Slc29a1	63997	ENSRNOG00000019752	2	2	0	0	0	0	0	2	0	2
MIMAT0000813	rno-miR-34b-5p	Rtn4rl1	303311	ENSRNOG00000003121	2	0	0	1	0	0	0	2	0	2
MIMAT0000813	rno-miR-34b-5p	Rras	361568	ENSRNOG00000037247	2	0	0	1	0	0	0	2	0	2
MIMAT0000813	rno-miR-34b-5p	Ptpn4	246116	ENSRNOG00000002625	2	0	0	1	0	0	0	2	0	2
MIMAT0000813	rno-miR-34b-5p	Prpsap2	117272	ENSRNOG00000002724	0	1	1	0	0	0	0	2	0	2
MIMAT0000813	rno-miR-34b-5p	Prkaa2	78975	ENSRNOG00000007706	2	0	1	0	0	0	0	2	0	2
MIMAT0000813	rno-miR-34b-5p	Ppp2r5a	102547086	ENSRNOG00000000068	2	1	0	0	0	0	0	2	0	2
MIMAT0000813	rno-miR-34b-5p	Ppp1r11	294207	ENSRNOG00000000780	2	0	0	1	0	0	0	2	0	2
MIMAT0000813	rno-miR-34b-5p	Ppfia1	293645	ENSRNOG00000020857	2	0	0	1	0	0	0	2	0	2
MIMAT0000813	rno-miR-34b-5p	Pkia	114906	ENSRNOG00000012095	2	0	1	0	0	0	0	2	0	2
MIMAT0000813	rno-miR-34b-5p	Pdgfra	25267	ENSRNOG00000002244	2	0	0	1	0	0	0	2	0	2
MIMAT0000813	rno-miR-34b-5p	Pacs1	171444	ENSRNOG00000020350	4	0	0	1	0	0	0	2	0	2
MIMAT0000813	rno-miR-34b-5p	Nrip3	361625	ENSRNOG00000013290	2	0	0	1	0	0	0	2	0	2
MIMAT0000813	rno-miR-34b-5p	Notch1	25496	ENSRNOG00000019322	4	0	0	1	0	0	0	2	0	2
MIMAT0000813	rno-miR-34b-5p	Neurod1	29458	ENSRNOG00000005609	2	0	1	0	0	0	0	2	0	2
MIMAT0000813	rno-miR-34b-5p	Myc	24577	ENSRNOG00000004500	2	1	0	0	0	0	0	2	0	2
MIMAT0000813	rno-miR-34b-5p	Map2k1	170851	ENSRNOG00000010176	2	0	0	1	0	0	0	2	0	2
MIMAT0000813	rno-miR-34b-5p	Kitlg	60427	ENSRNOG00000005386	2	0	0	2	0	0	0	2	0	2
MIMAT0000813	rno-miR-34b-5p	Kcna6	64358	ENSRNOG00000052486	2	0	0	1	0	0	0	2	0	2
MIMAT0000813	rno-miR-34b-5p	Jakmip1	305434	ENSRNOG00000004998	2	1	0	0	0	0	0	2	0	2
MIMAT0000813	rno-miR-34b-5p	Itsn1	29491	ENSRNOG00000002001	2	1	0	0	0	0	0	2	0	2
MIMAT0000813	rno-miR-34b-5p	Htr2c	25187	ENSRNOG00000030877	4	0	0	1	0	0	0	2	0	2
MIMAT0000813	rno-miR-34b-5p	Hrsp12	65151	ENSRNOG00000005437	0	1	2	0	0	0	0	2	0	2
MIMAT0000813	rno-miR-34b-5p	Hmbox1	305968	ENSRNOG00000013326	2	1	0	0	0	0	0	2	0	2
MIMAT0000813	rno-miR-34b-5p	Grem2	289264	ENSRNOG00000003616	2	0	0	1	0	0	0	2	0	2
MIMAT0000813	rno-miR-34b-5p	Gmfb	81661	ENSRNOG00000047250	2	0	0	1	0	0	0	2	0	2
MIMAT0000813	rno-miR-34b-5p	Fbxo30	308283	ENSRNOG00000014852	2	0	0	1	0	0	0	2	0	2
MIMAT0000813	rno-miR-34b-5p	Fbln5	29158	ENSRNOG00000050539	2	0	1	0	0	0	0	2	0	2
MIMAT0000813	rno-miR-34b-5p	Fam76a	362618	ENSRNOG00000011254	2	0	0	1	0	0	0	2	0	2
MIMAT0000813	rno-miR-34b-5p	Fam167a	498533	ENSRNOG00000011316	2	0	0	1	0	0	0	2	0	2
MIMAT0000813	rno-miR-34b-5p	Fam107a	361018	ENSRNOG00000033261	2	0	0	1	0	0	0	2	0	2
MIMAT0000813	rno-miR-34b-5p	Elf2	361944	ENSRNOG00000010815	2	0	1	0	0	0	0	2	0	2
MIMAT0000813	rno-miR-34b-5p	Dpp3	114591	ENSRNOG00000031485	2	0	0	1	0	0	0	2	0	2
MIMAT0000813	rno-miR-34b-5p	Dll1	84010	ENSRNOG00000059984	6	0	1	0	0	0	0	2	0	2
MIMAT0000813	rno-miR-34b-5p	Dixdc1	363062	ENSRNOG00000010260	2	0	1	0	0	0	0	2	0	2
MIMAT0000813	rno-miR-34b-5p	Dgkz	81821	ENSRNOG00000017737	2	0	0	1	0	0	0	2	0	2
MIMAT0000813	rno-miR-34b-5p	Daam1	314212	ENSRNOG00000004345	2	0	0	1	0	0	0	2	0	2
MIMAT0000813	rno-miR-34b-5p	Cycs	25309	ENSRNOG00000010452	2	0	1	0	0	0	0	2	0	2
MIMAT0000813	rno-miR-34b-5p	Cntnap1	84008	ENSRNOG00000020277	2	1	0	0	0	0	0	2	0	2
MIMAT0000813	rno-miR-34b-5p	Cntn2	25356	ENSRNOG00000009033	2	0	0	1	0	0	0	2	0	2
MIMAT0000813	rno-miR-34b-5p	Cdkn2c	54238	ENSRNOG00000008956	0	1	1	0	0	0	0	2	0	2
MIMAT0000813	rno-miR-34b-5p	Cdc5l	85434	ENSRNOG00000019975	0	1	1	0	0	0	0	2	0	2
MIMAT0000813	rno-miR-34b-5p	Ccne2	362485	ENSRNOG00000008055	2	0	0	1	0	0	0	2	0	2
MIMAT0000813	rno-miR-34b-5p	Calcr	116506	ENSRNOG00000010053	2	0	0	1	0	0	0	2	0	2
MIMAT0000813	rno-miR-34b-5p	Calcb	171519	ENSRNOG00000011074	2	1	0	0	0	0	0	2	0	2
MIMAT0000813	rno-miR-34b-5p	Calca	24241	ENSRNOG00000011130	2	1	0	0	0	0	0	2	0	2
MIMAT0000813	rno-miR-34b-5p	Arhgap1	311193	ENSRNOG00000016610	2	0	0	1	0	0	0	2	0	2
MIMAT0000813	rno-miR-34b-5p	Ap1s2	302671	ENSRNOG00000038686	2	0	0	1	0	0	0	2	0	2
MIMAT0000813	rno-miR-34b-5p	Anxa7	155423	ENSRNOG00000007136	0	1	1	0	0	0	0	2	0	2
MIMAT0000813	rno-miR-34b-5p	Akap6	64553	ENSRNOG00000004841	2	0	0	1	0	0	0	2	0	2
MIMAT0000813	rno-miR-34b-5p	Agtrap	298646	ENSRNOG00000008619	0	1	0	1	0	0	0	2	0	2
MIMAT0000780	rno-miR-7b	Vps26a	361846	ENSRNOG00000030683	0	0	1	1	0	0	0	2	0	2
MIMAT0000780	rno-miR-7b	Tmem110	361110	ENSRNOG00000017051	0	1	1	0	0	0	0	2	0	2
MIMAT0000780	rno-miR-7b	Tmed9	361207	ENSRNOG00000021882	0	0	1	1	0	0	0	2	0	2
MIMAT0000780	rno-miR-7b	Tardbp	298648	ENSRNOG00000012455	0	0	1	1	0	0	0	2	0	2
MIMAT0000780	rno-miR-7b	Strn3	114520	ENSRNOG00000060335	0	0	1	1	0	0	0	2	0	2
MIMAT0000780	rno-miR-7b	Sp1	24790	ENSRNOG00000014084	0	0	0	1	0	1	0	1	1	2
MIMAT0000780	rno-miR-7b	Ska1	291441	ENSRNOG00000015275	0	1	0	1	0	0	0	2	0	2
MIMAT0000780	rno-miR-7b	Rras2	365355	ENSRNOG00000012258	0	0	1	1	0	0	0	2	0	2
MIMAT0000780	rno-miR-7b	rnf141	308900	ENSRNOG00000017900	0	1	0	1	0	0	0	2	0	2
MIMAT0000780	rno-miR-7b	RGD1307752	296315	ENSRNOG00000020317	0	1	1	0	0	0	0	2	0	2
MIMAT0000780	rno-miR-7b	Prkcb	25023	ENSRNOG00000012061	0	1	0	1	0	0	0	2	0	2
MIMAT0000780	rno-miR-7b	Ogt	26295	ENSRNOG00000003359	0	0	1	1	0	0	0	2	0	2
MIMAT0000780	rno-miR-7b	Klf4	114505	ENSRNOG00000016299	0	0	1	1	0	0	0	2	0	2
MIMAT0000780	rno-miR-7b	Cat	24248	ENSRNOG00000008364	0	0	1	1	0	0	0	2	0	2
MIMAT0000780	rno-miR-7b	Andpro	25030	ENSRNOG00000031840	0	1	1	0	0	0	0	2	0	2
MIMAT0000780	rno-miR-7b	Aldob	24190	ENSRNOG00000006807	0	2	1	0	0	0	0	2	0	2
MIMAT0000606	rno-miR-7a-5p	Vps26a	361846	ENSRNOG00000030683	0	0	1	1	0	0	0	2	0	2
MIMAT0000606	rno-miR-7a-5p	Vdac1	83529	ENSRNOG00000006375	0	0	1	1	0	0	0	2	0	2
MIMAT0000606	rno-miR-7a-5p	Tmem110	361110	ENSRNOG00000017051	0	1	1	0	0	0	0	2	0	2
MIMAT0000606	rno-miR-7a-5p	Tmed9	361207	ENSRNOG00000021882	0	0	1	1	0	0	0	2	0	2
MIMAT0000606	rno-miR-7a-5p	Tardbp	298648	ENSRNOG00000012455	0	0	1	1	0	0	0	2	0	2
MIMAT0000606	rno-miR-7a-5p	Strn3	114520	ENSRNOG00000060335	0	0	1	1	0	0	0	2	0	2
MIMAT0000606	rno-miR-7a-5p	Sp1	24790	ENSRNOG00000014084	0	0	0	1	0	1	0	1	1	2
MIMAT0000606	rno-miR-7a-5p	Smim12	685634	ENSRNOG00000014352	0	1	0	1	0	0	0	2	0	2
MIMAT0000606	rno-miR-7a-5p	Ska1	291441	ENSRNOG00000015275	0	1	0	1	0	0	0	2	0	2
MIMAT0000606	rno-miR-7a-5p	Rras2	365355	ENSRNOG00000012258	0	0	1	1	0	0	0	2	0	2
MIMAT0000606	rno-miR-7a-5p	rnf141	308900	ENSRNOG00000017900	0	1	0	1	0	0	0	2	0	2
MIMAT0000606	rno-miR-7a-5p	Prkcb	25023	ENSRNOG00000012061	0	1	0	1	0	0	0	2	0	2
MIMAT0000606	rno-miR-7a-5p	Potec	364798	ENSRNOG00000016992	0	1	1	0	0	0	0	2	0	2
MIMAT0000606	rno-miR-7a-5p	Pax6	25509	ENSRNOG00000004410	0	1	1	0	0	0	0	2	0	2
MIMAT0000606	rno-miR-7a-5p	Ogt	26295	ENSRNOG00000003359	0	0	1	1	0	0	0	2	0	2
MIMAT0000606	rno-miR-7a-5p	Klf4	114505	ENSRNOG00000016299	0	0	1	1	0	0	0	2	0	2
MIMAT0000606	rno-miR-7a-5p	Itgb6	311061	ENSRNOG00000008346	0	1	1	0	0	0	0	2	0	2
MIMAT0000606	rno-miR-7a-5p	Cat	24248	ENSRNOG00000008364	0	0	1	1	0	0	0	2	0	2
MIMAT0000606	rno-miR-7a-5p	Bloc1s4	364183	ENSRNOG00000054224	0	1	0	1	0	0	0	2	0	2
MIMAT0000606	rno-miR-7a-5p	Andpro	25030	ENSRNOG00000031840	0	1	1	0	0	0	0	2	0	2
MIMAT0000606	rno-miR-7a-5p	Aldob	24190	ENSRNOG00000006807	0	2	1	0	0	0	0	2	0	2

## Sheet: DE miRNA GO
ID	Description	GeneRatio	BgRatio	pvalue	p.adjust	qvalue	geneID	Count	label	OddsRatio	Group
GO:0007409	axonogenesis	156/3794	493/18112	1.16168e-08	7.51091e-05	6.1584e-05	Map2k1/Bcl2/Ephb6/Ntrk2/Ntf3/Vim/Pax6/Cntn2/Cntnap1/Dixdc1/Notch1/Rtn4rl1/Alcam/Foxg1/Dnm2/Efnb3/Epha5/Dclk1/Efna4/Fezf2/Map1a/Nefm/Ptprm/Rtn4/Sema6b/Smurf1/Srf/Stk25/Usp33/Nr4a2/Nr4a3/Rab21/Trak2/Lrrc4c/Snap91/Bmp7/Boc/Cacna1a/Clasp2/Cntn4/Cntn5/Nkx2-1/Notch3/Cdh11/Enah/Szt2/Uchl1/Celsr3/Csf1r/Dcx/Efnb1/Foxp1/Hdac6/Lhx2/Mapt/Mbp/Nectin1/Nptx1/Ntng2/Picalm/Rab10/Rnf165/Sema4b/Sema4c/Sema4f/Sema4g…	156	Biological Process	1.56092	4 Days
GO:0051146	striated muscle cell differentiation	112/3794	330/18112	2.29341e-08	7.51091e-05	6.1584e-05	Bcl2/Ccnb1/Cxadr/Igf1/Akap6/Cntnap1/Dll1/Notch1/Pdgfra/Hnrnpu/Frs2/Acadm/Cacybp/Csrp1/Ifitm3/Krt19/Sdc1/Srf/Tpm1/Cdon/Gata4/Mtpn/Wt1/Lmna/Ptgfrn/Rb1/Slc8a1/Adamts5/Ezh2/Foxp1/Hamp/Hdac6/Prox1/Rbm24/Speg/Stim1/Vegfa/Wnt1/Xbp1/Cd53/Fhod3/Kel/Myef2/Bmpr1a/Cdh2/Gata6/Krt8/Myom2/Nfatc3/Nr3c1/Rxra/Six4/Tmod3/Arid1a/LOC100912427/Pgm5/Trdn/Il4/Neo1/Nrg1/Popdc2/Acta1/Actn2/Ankrd2/Asb2/Atg7/Casp1/Cast/Cav2…	112	Biological Process	1.72653	4 Days
GO:0042692	muscle cell differentiation	138/3794	437/18112	9.21504e-08	0.000201195	0.000164965	Bcl2/Ccnb1/Cxadr/Igf1/Ntf3/Akap6/Cntnap1/Dll1/Notch1/Pdgfra/Hnrnpu/Efemp2/Frs2/Acadm/Cacybp/Csrp1/Foxo4/Ifitm3/Krt19/Sdc1/Srf/Tpm1/Cdon/Gata4/Mtpn/Wt1/H3f3a/Lmna/Ptgfrn/Rb1/Slc8a1/Uchl1/Adamts5/Chrnb1/Ezh2/Foxp1/Hamp/Hdac6/Pias1/Prox1/Rbm24/Rbpms2/Sema4c/Speg/Stim1/Vegfa/Wnt1/Xbp1/Cd53/Fhod3/Kel/Myef2/Bmpr1a/Camk1/Ccnt2/Cdh2/Gata6/Krt8/Myom2/Nfatc3/Nr3c1/Rxra/Six4/Tmod3/Arid1a/LOC100912427/Pgm5/T…	138	Biological Process	1.54164	4 Days
GO:0010639	negative regulation of organelle organization	118/3794	366/18112	2.3313e-07	0.000381751	0.000313008	Ghitm/Snca/Gmfb/Ccnb1/Igf1/Mtbp/Tesk1/Twf1/Ppfia1/Hnrnpu/Dnm2/Dyrk1a/Capg/Cgnl1/Lima1/Map1a/Prelid1/Psmg2/Tpm1/Trim54/Xrcc4/Mtpn/H3f3a/Arhgap6/Bmp7/Cdh5/Cenpe/Clasp2/Clip3/Dnm1l/Eml2/Lmna/Mdm1/Stmn2/Fez1/Rad50/Acaa2/Coro1b/Ctc1/Hdac6/Hspa1a/Mapt/Nav3/Nme6/Pam16/Phf23/Rnf41/Shank3/Sptbn2/Syt4/Tmsb4x/Tom1l2/Usp44/Vat1/Prkcd/Scfd1/Tinf2/Acd/Fhod3/Limk2/Spef1/Wasf2/Baz1b/Mid1ip1/Tmod3/Espn/Add3/Arhge…	118	Biological Process	1.43646	4 Days
GO:0007613	memory	65/3794	173/18112	3.61602e-07	0.000473699	0.000388399	Slc17a7/Ntrk2/Igf1/Ntf3/Grm7/Chat/Fen1/Map1a/Plcb1/Srf/Cnr1/Crtc1/Mdk/Pde5a/Shank2/B4galt2/Jph3/Kcnk10/Mapt/Neto1/Shank3/Shisa7/Slc6a1/Syt4/Ythdf1/Psen2/Serpinf1/Syt11/Gabrb3/Slc1a1/Itga5/Nrg1/Rps6kb1/Adnp/Apoe/Atxn1/Casp1/Chst10/Csmd1/Cyp7b1/Ehmt2/Gip/Hrh3/Il1rn/Itga8/Kat2a/Klk8/Mtor/Nog/Pja2/Plk2/Rcan2/Sgk1/Th/Ttc36/Ccnd2/Kat2b/Kcnk2/Pgrmc1/Rcan1/Trpm7/Crebbp/Glud1/Ptn/Scn2a	65	Biological Process	1.69266	4 Days
GO:1901653	cellular response to peptide	142/3794	466/18112	6.24865e-07	0.000682144	0.000559309	Adcy6/Chmp5/Gkap1/Igf1/Nucb2/Vim/Aldob/Klf4/Ogt/Pax6/Prkcb/Sp1/Agtrap/Cdc5l/Myc/Vamp2/Nampt/Shc1/Csk/Klf9/Nap1l1/Foxo4/Lpl/Mas1/Plcb1/Nr4a2/Nr4a3/Cacna1a/Clasp2/Cyp11b2/Cyp11b3/Hnrnph1/Ptpra/Rb1/Rela/C1qtnf9/Fos/Cacnb1/Casr/Cav1/Col2a1/Esrra/Gfer/Mtus1/Rab10/Serpine1/Slc26a6/Soga1/Stat1/Usf1/Wnt1/Xbp1/Atp2b1/Gjb2/Pck1/Prkcd/Reg1a/Slc27a4/Srd5a1/Cpeb1/Gcgr/Hsd3b1/Igfbp1/Pip4k2a/Ucp2/Cd36/Cdk2/Epha…	142	Biological Process	1.33808	4 Days
GO:0021695	cerebellar cortex development	33/3794	70/18112	8.73827e-07	0.000817652	0.000670416	Map2k1/Grid2/Dixdc1/Dll1/Arcn1/Mtpn/Atp2b2/Cacna1a/Mdk/Skor2/Clp1/B4galt2/Ezh2/Prox1/Sptbn2/Ogdh/Rere/Slc25a46/Faim2/Agtpbp1/Atg7/Cbln1/Gli1/Herc1/Hspa5/Myh10/Naglu/Nav2/Sez6l2/Uqcrq/Agtr2/Serpine2/Ttbk2	33	Biological Process	2.42298	4 Days
GO:0042060	wound healing	137/3794	452/18112	1.35417e-06	0.00092101	0.000755161	Arl8b/Chmp5/Cldn1/Cldn3/F2/Fgg/Igf1/Pdcd10/Bloc1s4/Itgb6/Pdgfra/Jag1/Serping1/Rreb1/Acvrl1/Adra2b/Cldn4/Csrp1/Postn/Sdc1/Slc12a2/Srf/Srsf6/Tpm1/Gata4/Il33/Clasp2/Dcn/Fcgr3a/Habp2/Notch3/Notch4/Odam/Slc4a1/Tspan8/Cav1/Chmp7/Coro1b/Ets1/F13b/Metap1/Ndnf/Pard3/Pf4/Serpine1/Serpinf2/Sh2b3/Vcl/Vegfa/Xbp1/C9/Prkcd/Prkce/Reg1a/Clic1/Papss2/Procr/Syt11/Txk/Adra2c/Cd36/Col5a1/Ephb2/Fn1/Kng1/Msx2/Proc/S100…	137	Biological Process	1.56415	4 Days
GO:0031099	regeneration	105/3794	328/18112	1.52978e-06	0.00092101	0.000755161	Map2k1/Bcl2/Itpr1/Ccnb1/Cldn1/Igf1/Vim/Klf4/Htr2c/Myc/Notch1/Rtn4rl1/Jag1/Igf2r/Shc1/Nefm/Pnpt1/Postn/Rtn4/Ybx3/Gata4/Mtpn/Nr4a3/Cftr/Apoa2/Hsd3b7/Mdk/Notch3/Pou2f1/Ptgfrn/Baat/Cav1/Ezh2/Gfer/Hamp/Rpl30/Serpine1/Ucn2/Wnt1/Reg1a/Igfbp1/Mag/Nrep/Txk/Ucp2/Cdk2/Epha4/Il10/Ina/Map2k2/Ppat/Rxra/Elavl4/Gata1/Nfkbia/Cers2/Neo1/Nrg1/Adm/Apoe/Calu/Cast/Cdkn1a/Cpq/Ctnna1/Cxcl12/Dusp10/Fas/Fga/Gja1/Gli1/Grn/…	105	Biological Process	1.44213	4 Days
GO:0034643	establishment of mitochondrion localization, microtubule-mediated	16/3794	24/18112	1.72263e-06	0.00092101	0.000755161	Armcx3/Trak2/Fez1/Uchl1/Hdac6/Mapt/Wasf1/Trak1/Rhot1/Agtpbp1/Hif1a/Hsbp1/Map1b/Actr10/Nefl/Rhot2	16	Biological Process	2.96684	4 Days
GO:0047497	mitochondrion transport along microtubule	16/3794	24/18112	1.72263e-06	0.00092101	0.000755161	Armcx3/Trak2/Fez1/Uchl1/Hdac6/Mapt/Wasf1/Trak1/Rhot1/Agtpbp1/Hif1a/Hsbp1/Map1b/Actr10/Nefl/Rhot2	16	Biological Process	3.47762	4 Days
GO:1901522	positive regulation of transcription from RNA polymerase II promoter involved in cellular response to chemical stimulus	16/3794	24/18112	1.72263e-06	0.00092101	0.000755161	Notch1/Rela/Creb3/Vegfa/Xbp1/Rxra/Carf/Hif1a/Jun/Rbpj/Runx2/Tp53/Atf2/Dlx5/Nfe2l2/Smad1	16	Biological Process	3.15499	4 Days
GO:0034250	positive regulation of cellular amide metabolic process	65/3794	180/18112	1.82796e-06	0.00092101	0.000755161	Vim/Sp1/Akap6/Hnrnpu/Clu/Hnrnpl/Khdrbs1/Upf3b/Usp16/Ythdf2/Lrrtm3/Pld1/Ptk2b/Rela/Fastkd2/Rbms3/Serp1/Dhx29/Elavl1/Picalm/Rpl30/Slc2a13/Ythdf1/Prkcd/Cpeb1/Barhl2/Epha4/Larp4b/Rxra/Rpl5/Tob1/Rps6kb1/Abca2/Apoe/C1qbp/Cnbp/Eif4g2/Fastkd3/Fmr1/Gsk3a/Impact/Larp1b/Mif4gd/Mtor/Nck2/Nsun4/Paip1/Poldip3/Prr16/Rplp1/Rps27l/Sphk2/Trmt10c/Uqcc2/Dazl/Eif3e/Igf2bp1/Nfe2l2/Npm1/Slc35a4/Ythdf3/Pcif1/Ybx1/Larp6/…	65	Biological Process	1.6929	4 Days
GO:0030902	hindbrain development	76/3794	221/18112	2.25514e-06	0.00105509	0.000865094	Map2k1/Bcl2/Igf1/Grid2/Pax6/Dixdc1/Dll1/Neurod1/Arcn1/Zfp423/Mtpn/Atp2b2/Bmp7/Cacna1a/Gsx2/Mdk/Skor2/Clp1/B4galt2/Ezh2/Lrp6/Prox1/Scn5a/Sema4c/Sptbn2/Wnt1/Amigo2/Pfdn1/Ccr1/Ephb2/Foxc1/Gabrb3/Ntm/Ogdh/Plxna2/Rere/Slc25a46/Hoxa1/Nhlh2/Tgfb2/Faim2/Agtpbp1/Aldh1a2/Arl13b/Atg7/Atp1b2/Bmp5/Cbln1/Cd3e/Gli1/Gpr37l1/Herc1/Hspa5/Kat2a/Kcne1/Myh10/Myo16/Naglu/Nav2/Nog/Rpgrip1l/Sez6l2/Sstr3/Tp53/Uqcrq/Agtr2…	76	Biological Process	1.56863	4 Days
GO:0051259	protein complex oligomerization	85/3794	255/18112	2.4919e-06	0.00106302	0.000871599	Letm1/Snca/Aldoa/Cldn1/Farsb/Kcna6/Syt1/Chp1/Aqp2/Ehd4/Gsdmd/Pkd2l1/Pnpt1/Usp16/Crtc1/Dnm1l/Farsa/Ikzf4/Kcnf1/Kctd13/Nlrp1a/Zbtb1/Clybl/Gbp5/Acaca/Atl2/Elavl1/Kcnd3/Mapt/Shkbp1/Tmem70/Trpa1/C9/Lzts3/Acacb/Cd74/Kcnc2/Lrrc8d/Mcoln1/Rnf112/Rom1/Cpsf6/Hprt1/Shmt2/Trpv1/Ugdh/Vps35/Sub1/Aldh1a2/Appl2/Aqp5/Bcl10/Bok/Cby1/Cep57/Gls/Kcnb2/Kcnc3/Kcnd1/Kcns3/Kctd4/Kctd9/Krt1/Mbl1/Ninj1/Oas1a/Prf1/Prmt1/Scar…	85	Biological Process	1.65358	4 Days
GO:0031346	positive regulation of cell projection organization	136/3794	453/18112	2.59669e-06	0.00106302	0.000871599	Map2k1/Itpr1/Ntrk2/Twf1/Dixdc1/Dnm2/Rreb1/Mark4/Rtn4/Srf/Stk25/Rab21/Cnr1/Snap91/Bmp7/Cbfa2t2/Crtc1/Dnm1l/Iqgap1/Lrrc7/Mdk/Pacsin1/Ptk2b/Stmn2/Tnik/Fez1/Coro1b/Coro1c/Dcx/Ezh2/Hdac6/Kidins220/Lrp6/Mapt/Ndnf/Picalm/Tox/Vegfa/Wnt1/Cpeb1/Pcp4/Pqbp1/Ror1/Serpinf1/Trak1/Wasf2/Camk1/Dvl3/Epha3/Epha4/Ephb2/Fn1/Gpm6a/Map2k2/Plxna2/S100a9/Tmem30a/Elavl4/Espn/Hmgb1/Ist1/Ndrg4/Chodl/Gdi1/Nrg1/Adnp/Apoe/Atf1…	136	Biological Process	1.49229	4 Days
GO:0007584	response to nutrient	101/3794	317/18112	3.03555e-06	0.00116958	0.00095897	Bcl2/Bckdhb/Igf1/Vim/Cat/Prkcb/A2m/Acadm/Ada/Chat/Eln/Lpl/Penk/Postn/Serpina3n/Srf/Gata4/Cnr1/Abcg5/Bmp7/Cyp11b2/Rela/Shank2/Slc8a1/Soat2/Acsl1/Acsl4/Casr/Cav1/Col2a1/Hamp/Ldha/Lrp6/Mapt/Stat1/Suox/Usf1/Vegfa/Xbp1/Alpl/Atp2b1/Pdia3/Slc27a4/Agl/Hsd3b1/Si/Arg2/Cd36/Cd4/Rxra/Zfp354a/Abcg2/Pim1/Pla2g4a/Slc16a1/Tgfb2/Tnfrsf11b/Hspa9/Il4/Rps6kb1/Usf2/Aldh1a2/Asl/Cd3e/Cyp26a1/Dnmt3a/Dpyd/Ercc1/Fads1/Fol…	101	Biological Process	1.52444	4 Days
GO:0021537	telencephalon development	107/3794	342/18112	3.98494e-06	0.00145007	0.00118896	Bcl2/Ntrk2/Pax6/Cntn2/Dixdc1/Neurod1/Rtn4rl1/Foxg1/Crtac1/Epha5/Btbd3/Eif2b3/Emx2/Fezf2/Mas1/Nefm/Plcb1/Rtn4/Sema6b/Slc38a2/Srf/Sun1/Cdon/Neurod6/Nr4a2/Nr4a3/Gsx2/Mdk/Nkx2-1/Slc8a1/Fez1/Szt2/Btg2/Csf1r/Dcx/Ezh2/Fat4/Foxp1/Lhx2/Lrp6/Phactr1/Prox1/Scn5a/Shank3/Slit1/Tra2b/Pfdn1/Srd5a1/Ulk4/Hsd3b1/Phlpp1/Arx/Cdh2/Ephb2/Ogdh/Uba6/Aspm/Hprt1/Nrg1/Slc2a1/Agtpbp1/Arl13b/Atat1/Atg7/Atp1a2/Atp1b2/Cfl1/Cxc…	107	Biological Process	1.53838	4 Days
GO:0007611	learning or memory	107/3794	345/18112	6.16424e-06	0.00205995	0.00168901	Slc17a7/Vdac1/Gmfb/Ntrk2/Igf1/Ntf3/Tpbg/Pax6/Ap1s2/Cntn2/Grm7/Lhx8/Chat/Fen1/Map1a/Plcb1/Srf/Nr4a2/Cnr1/Meis2/Arf4/Crtc1/Mdk/Pde5a/Shank2/Ckap5/Fos/B4galt2/Btg2/Jph3/Kcnk10/Mapt/Neto1/Nrxn2/Pias1/Picalm/Shank3/Shisa7/Slc6a1/Syt4/Ythdf1/Ntsr1/Git1/Psen2/Serpinf1/Syt11/Ephb2/Gabrb3/Slc1a1/Uba6/Elavl4/Ndrg4/Itga5/Nrg1/Rps6kb1/Adnp/Apoe/Atp1a2/Atxn1/Casp1/Chst10/Crh/Csmd1/Cyp7b1/Dcdc2/Ehmt2/Gip/Gucy2…	107	Biological Process	1.537	4 Days
GO:0022037	metencephalon development	60/3794	168/18112	6.68697e-06	0.00205995	0.00168901	Map2k1/Bcl2/Grid2/Pax6/Dixdc1/Dll1/Neurod1/Arcn1/Mtpn/Atp2b2/Cacna1a/Mdk/Skor2/Clp1/B4galt2/Ezh2/Lrp6/Prox1/Scn5a/Sema4c/Sptbn2/Wnt1/Amigo2/Pfdn1/Ccr1/Foxc1/Gabrb3/Ntm/Ogdh/Rere/Slc25a46/Hoxa1/Faim2/Agtpbp1/Atg7/Cbln1/Cd3e/Gli1/Herc1/Hspa5/Kat2a/Kcne1/Myh10/Myo16/Naglu/Nav2/Rpgrip1l/Sez6l2/Sstr3/Tp53/Uqcrq/Agtr2/Atf2/Ckb/Insr/Otx2/Serpine2/Ttbk2/Glud1/Ptn	60	Biological Process	1.83124	4 Days
GO:0015711	organic anion transport	117/3794	385/18112	6.80987e-06	0.00205995	0.00168901	Slc17a7/Snca/Ntrk2/Agxt/Slc10a3/Slc1a3/Slc22a8/Htr2c/Myc/Slc29a1/Grm7/Slc4a3/Slc7a1/Slc38a5/Slc43a1/Atp8b1/Slc12a2/Slc22a25/Slc2a9/Slc38a2/Slc39a8/Trpv4/Slc16a7/Cftr/Slc26a3/Cacna1a/Nmb/Slc25a14/Slc26a2/Slc4a1/Slc6a8/Acsl4/Adora2a/Casr/Grm1/Slc25a12/Slc26a6/Slc35a3/Slc6a1/Syt4/Trpc4/Umod/Ntsr1/Prkcd/Slc27a4/Slc51b/Mfsd10/Sfxn1/Slc52a2/Slco5a1/UST4r/Arg2/Cd36/Lrrc8d/Map2k6/Nr3c1/Pla2g2a/Slc1a1/Slc…	117	Biological Process	1.59126	4 Days
GO:0014074	response to purine-containing compound	76/3794	227/18112	6.91891e-06	0.00205995	0.00168901	Bcl2/Ezr/Itpr1/Agxt/Bckdhb/Igf1/Aldob/Akap6/Prkaa2/Areg/Cdo1/Kcnj11/Penk/Pnpt1/Sdc1/Serpina3n/Wt1/Cftr/Slc26a3/Atp7b/Ptk2b/Rela/Slc8a1/Fos/P2ry6/Per1/Adora2a/Cib2/Dntt/Ldha/Serpine1/Slc26a6/Slc6a1/Stat1/Trpa1/Hcn3/Pck1/Srd5a1/Hsd3b1/Cdk2/Gata6/Zfp36l1/Adss/Akap1/Gata1/Pla2g5/Trpv1/Ndufs4/P2rx1/Asl/Casp1/Crem/Cyp7b1/Fdx1/Fkbp1a/Gpd1/Hdac2/Hif1a/Hspa5/Inhbb/Jun/Kcne1/P2rx2/Prss1/Pygm/Rap1b/Rpl13a/R…	76	Biological Process	1.75482	4 Days
GO:1903050	regulation of proteolysis involved in cellular protein catabolic process	75/3794	224/18112	7.90649e-06	0.00223681	0.00183402	Gabarap/Herpud1/Ogt/Clu/Map1a/Rhbdf1/Smurf1/Arih1/Il33/Psme3/Ptk2b/Sh3rf1/Ubqln4/Anks1a/Cav1/Dlgap1/Hspa1a/Pias1/Wnt1/Xbp1/Zer1/Prickle1/Psen2/Epha4/Sumo2/Ube2k/Rpl5/Smad7/Sumo1/Agtpbp1/Apoe/Atg7/Ccar2/Clec16a/Dab2/Dda1/Fbxo22/Fmr1/Gabarapl2/Gclc/Gsk3a/Hfe/Klhl40/Laptm5/Nupr1/Osbpl7/Pbk/Plk2/Prkaca/Psmc1/Psmc4/Psmc6/Psme1/Rnf139/Rnf14/Rnft2/Rpl11/Sirt6/Tmf1/Trib2/Ttc36/Ube3a/Uchl5/Usp14/Usp25/Aqp…	75	Biological Process	1.68977	4 Days
GO:0055007	cardiac muscle cell differentiation	55/3794	151/18112	8.19593e-06	0.00223681	0.00183402	Ccnb1/Cxadr/Igf1/Akap6/Dll1/Pdgfra/Hnrnpu/Frs2/Acadm/Cacybp/Ifitm3/Srf/Gata4/Wt1/Lmna/Slc8a1/Foxp1/Hamp/Prox1/Speg/Vegfa/Fhod3/Bmpr1a/Gata6/Nr3c1/Rxra/Arid1a/Nrg1/Popdc2/Actn2/Asb2/Atg7/Cav3/Cby1/Csrp3/Grem1/Gsk3a/Hdac2/Hey2/Ift20/Kat2a/Maml1/Mtor/Myh10/Myh6/Plec/Rbpj/Sgcb/Tbx18/Agt/Agtr2/Timm44/Adra1a/Pitx2/Rgs4	55	Biological Process	1.82329	4 Days
GO:0035051	cardiocyte differentiation	64/3794	184/18112	9.06326e-06	0.00228675	0.00187497	Ccnb1/Cited2/Cxadr/Igf1/Akap6/Dll1/Notch1/Pdgfra/Jag1/Hnrnpu/Frs2/Acadm/Cacybp/Ifitm3/Srf/Twist1/Gata4/Wt1/Bmp7/Lmna/Slc8a1/Foxp1/Hamp/Lrp6/Prox1/Speg/Vegfa/Prickle1/Fhod3/Bmpr1a/Gata6/Nr3c1/Rxra/Arid1a/Tgfb2/Nrg1/Popdc2/Actn2/Asb2/Atg7/Cav3/Cby1/Csrp3/Grem1/Gsk3a/Hdac2/Hey2/Ift20/Kat2a/Maml1/Mtor/Myh10/Myh6/Plec/Rbpj/Sgcb/Tbx18/Agt/Agtr2/Klf5/Timm44/Adra1a/Pitx2/Rgs4	64	Biological Process	1.79857	4 Days
GO:0031668	cellular response to extracellular stimulus	96/3794	305/18112	9.27833e-06	0.00228675	0.00187497	Bcl2/Gabarap/Aldob/Fam107a/Prkaa2/Nampt/Aqp2/Eln/Gsdmd/Hnrnpl/Lpl/Penk/Postn/Sesn1/Slc38a2/Slc39a4/Srf/Usp33/Nr4a2/Ppm1d/RragB/Cyp11b2/Dnm1l/Eif2s1/Fos/Szt2/Atg4b/Cacnb3/Casr/Cav1/Col2a1/Ldha/Prkag1/Rragc/Ucn2/Usf1/Xbp1/Atp2b1/Pck1/Pdia3/Prkcd/Srd5a1/Gcgr/Ucp2/Rxra/Wdr45/Pim1/Slc2a1/Usf2/Adnp/Atg14/Atg7/Cadps2/Cartpt/Cdkn1a/Clec16a/Depdc5/Dnajc15/Ehmt2/Fads1/Fas/Fbxo22/Flcn/Folr2/Gabarapl2/Gdap1/…	96	Biological Process	1.50552	4 Days
GO:1903362	regulation of cellular protein catabolic process	84/3794	259/18112	9.42631e-06	0.00228675	0.00187497	Ezr/Gabarap/Herpud1/Ogt/Clu/Map1a/Rhbdf1/Smurf1/Arih1/Il33/Psme3/Ptk2b/Sh3rf1/Ubqln4/Anks1a/Cav1/Dlgap1/Hamp/Hspa1a/Pias1/Wnt1/Xbp1/Zer1/Prickle1/Msn/Psen2/Cdk2/Epha4/Sumo2/Ube2k/Rpl5/Smad7/Vps35/Sumo1/Abca2/Agtpbp1/Apoe/Atg7/Atraid/Ccar2/Clec16a/Dab2/Dda1/Fbxo22/Fmr1/Gabarapl2/Gclc/Gsk3a/Hfe/Klhl40/Laptm5/Nupr1/Osbpl7/Pbk/Plk2/Prkaca/Psmc1/Psmc4/Psmc6/Psme1/Pttg1ip/Rnf139/Rnf14/Rnft2/Rpl11/Sirt6…	84	Biological Process	1.70305	4 Days
GO:0030004	cellular monovalent inorganic cation homeostasis	43/3794	110/18112	1.03716e-05	0.00241383	0.00197917	Bcl2/Chp2/Slc1a3/Atp1b1/Slc4a3/Chp1/Scnn1a/Slc12a2/Tfap2b/Tmem199/Gpr89b/Cftr/Slc26a3/Car7/Rab38/Slc4a1/Slc8a1/Atp1b3/Slc26a6/Umod/Atp4b/Slc4a10/Slc4a2/Slc4a4/Atp12a/Atp1a2/Atp1b2/Atp6v0d1/Grn/LOC681325/Nr3c2/Rab7a/Rnasek/Sgk1/Tmem106b/Tp53/Ube3a/Agt/Agtr2/Aqp11/Car2/Rab20/Slamf8	43	Biological Process	1.72285	4 Days
GO:0048268	clathrin coat assembly	13/3794	19/18112	1.09927e-05	0.00241383	0.00197917	Snap91/Ap1b1/Picalm/Cltc/Hip1/Clta/Nsg1/Ap2b1/Clint1/Dab2/Eps15/Hip1r/Epn1	13	Biological Process	3.46042	4 Days
GO:0071456	cellular response to hypoxia	64/3794	185/18112	1.10557e-05	0.00241383	0.00197917	Map2k1/Bcl2/Itpr1/Ccnb1/Cited2/Ogt/Myc/Notch1/Slc29a1/Egln3/Eln/Gnb1/Hyou1/Phb2/Rtn4/Twist1/Lmna/Pdk3/Slc8a1/Angpt4/Acaa2/B3gat1/Casr/Ndnf/Ndrg1/Serpine1/Ucn2/Vegfa/Kcnmb1/Pck1/Prkce/Cpeb1/Epha4/Gata6/Zfp36l1/Ajuba/Asl/Bnip3l/Cox4i2/Dnmt3a/Fabp1/Fas/Hif1a/Higd1a/Icam1/Mtor/Nog/Pgk1/Plau/Rbpj/Suv39h2/Tp53/Vhl/Atf2/Kcnk2/Nfe2l2/Npepps/Npm1/Plk3/Cr1l/Ptn/Scn2a/Vldlr/Tigar	64	Biological Process	1.6753	4 Days
GO:0034205	amyloid-beta formation	23/3794	46/18112	1.16048e-05	0.00245198	0.00201045	Ntrk2/Igf1/Sp1/Dyrk1a/Clu/Rtn4/Lrrtm3/Rela/Aph1a/Picalm/Rtn2/Slc2a13/Psen2/Rtn3/Epha4/Abca2/Apoe/Gsk3a/Olfm1/Psenen/Rtn1/Sorl1/Ifngr1	23	Biological Process	2.14889	4 Days
GO:0048738	cardiac muscle tissue development	84/3794	261/18112	1.30511e-05	0.00250314	0.00205239	Ccnb1/Cited2/Cxadr/Igf1/Akap6/Dll1/Notch1/Pdgfra/Hnrnpu/Frs2/Acadm/Cacybp/Dll4/Ifitm3/Srf/Tpm1/Gata4/Wt1/Bmp7/Lmna/Slc8a1/Foxp1/Hamp/Lrp6/Prox1/Speg/Vegfa/Fhod3/Bmpr1a/Foxc1/Gata6/Meis1/Nr3c1/Rxra/Arid1a/Pim1/Smad7/Tgfb2/Nrg1/Popdc2/Actn2/Aldh1a2/Asb2/Atg7/Bmp5/Cav3/Cby1/Col11a1/Csrp3/Dsp/Fgfr2/Fkbp1a/Gja1/Gli1/Grem1/Gsk3a/Hdac2/Hey2/Ift20/Kat2a/Maml1/Mtor/Mybpc3/Myh10/Myh6/Myl7/Nog/Plec/Prmt1/Rb…	84	Biological Process	1.60144	4 Days
GO:0042594	response to starvation	79/3794	242/18112	1.31563e-05	0.00250314	0.00205239	Bcl2/Gabarap/Igf1/Nucb2/Aldob/Prkaa2/Acadm/Aqp2/Foxk2/Hnrnpl/Sesn1/Slc38a2/Slc39a4/Usp33/Ppm1d/RragB/Cyp11b2/Eif2s1/Szt2/Atg4b/Cav1/Hamp/Prkag1/Rragc/Serpine1/Xbp1/Pck1/Prkcd/Srd5a1/Gcgr/Si/Ucp2/Lrp11/Wdr45/Slc2a1/Adm/Atg14/Atg7/Cadps2/Cartpt/Cdkn1a/Clec16a/Depdc5/Dnajc15/Ehmt2/Fads1/Fas/Fbxo22/Flcn/Gabarapl2/Gip/Hcrt/Hfe/Higd1a/Hnrnpa1/Hspa5/Il1rn/Impact/Inhbb/Jun/Klf10/Mtor/Oxct1/Sh3glb1/Srebf2…	79	Biological Process	1.4219	4 Days
GO:0050818	regulation of coagulation	31/3794	71/18112	1.33553e-05	0.00250314	0.00205239	F2/Fgg/Pdgfra/Serping1/Tspan8/Cav1/Serpine1/Serpinf2/Sh2b3/Prkcd/Procr/Psen2/Cd36/Ephb2/Kng1/Proc/S100a9/Ceacam1/Alox12/Apoe/F12/Fga/Plau/Prdx2/Tbxa2r/Tfpi/Vkorc1/Hrg/Nfe2l2/Serpine2/Enpp4	31	Biological Process	1.98282	4 Days
GO:0060537	muscle tissue development	141/3794	487/18112	1.40354e-05	0.00250314	0.00205239	Bcl2/Ccnb1/Cited2/Cxadr/Igf1/Akap6/Cntnap1/Dll1/Myc/Notch1/Pdgfra/Hnrnpu/Efemp2/Frs2/Acadm/Cacybp/Csrp1/Ddx5/Dll4/Eln/Ifitm3/Srf/Tfap2b/Tpm1/Tsc22d3/Twist1/Ybx3/Cdon/Gata4/Wt1/Schip1/Bmp7/Dcn/Lmna/Rb1/Slc8a1/Fos/Btg2/Cav1/Csf1r/Foxp1/Hamp/Hdac6/Lrp6/Plagl1/Prox1/Rbm24/Speg/Vegfa/Ddx17/Cenpf/Fhod3/Kel/Bmpr1a/Ccnt2/Foxc1/Gata6/Meis1/Myom2/Nfatc3/Nr3c1/Pitx1/Rxra/Six4/Arid1a/Pgm5/Pim1/Smad7/Tgfb2/Nr…	141	Biological Process	1.30879	4 Days
GO:0032868	response to insulin	107/3794	351/18112	1.42503e-05	0.00250314	0.00205239	Bcl2/Gkap1/Igf1/Nucb2/Aldob/Cat/Ogt/Pax6/Prkcb/Sp1/Myc/Vamp2/Shc1/Foxo4/Lpl/Srsf6/Trpv4/Clasp2/Cyp11b2/Ptpra/Rb1/Rela/C1qtnf9/Gcnt1/Srsf4/Esrra/Khk/Rab10/Serpine1/Soga1/Stat1/Usf1/Xbp1/Atp2b1/Ggh/Pck1/Prkcd/Slc27a4/Srd5a1/Cpeb1/Hsd3b1/Igfbp1/Pip4k2a/Si/Ucp2/Cd36/Cdk2/Il10/Nr3c1/Ppat/Rxra/Slc2a8/Zfp36l1/Abcg2/Hmgb1/Hprt1/Zbtb7b/Ceacam1/Klf15/Ptpn2/Rps6kb1/Slc2a1/Adm/Apoe/Appl2/Baiap2l1/C1qtnf12/C2…	107	Biological Process	1.36739	4 Days
GO:0014706	striated muscle tissue development	88/3794	277/18112	1.44478e-05	0.00250314	0.00205239	Ccnb1/Cited2/Cxadr/Igf1/Akap6/Dll1/Notch1/Pdgfra/Hnrnpu/Frs2/Acadm/Cacybp/Dll4/Ifitm3/Srf/Tpm1/Twist1/Gata4/Wt1/Bmp7/Lmna/Slc8a1/Foxp1/Hamp/Lrp6/Prox1/Speg/Vegfa/Cenpf/Fhod3/Bmpr1a/Foxc1/Gata6/Meis1/Nr3c1/Rxra/Arid1a/Pgm5/Pim1/Smad7/Tgfb2/Nrg1/Popdc2/Actn2/Aldh1a2/Asb2/Atg7/Bmp5/Cav3/Cby1/Col11a1/Csrp3/Dsp/Fgfr2/Fkbp1a/Gja1/Gli1/Grem1/Gsk3a/Hdac2/Hey2/Ift20/Kat2a/Maml1/Mtor/Mybpc3/Myh10/Myh6/Myl7…	88	Biological Process	1.45232	4 Days
GO:0001654	eye development	135/3794	463/18112	1.4522e-05	0.00250314	0.00205239	Slc17a7/Bcl2/Ntrk2/Cited2/Impdh2/Tspan12/Vim/Klf4/Pax6/Sp1/Dll1/Neurod1/Pdgfra/Jag1/Frs2/Acvrl1/Arhgef15/Cryba2/Dll4/Foxn4/Gnb1/Pds5b/Ptprm/Srf/Tfap2b/Twist1/Cdon/Nr4a2/Wt1/Mab21l1/Meis2/Atp2b2/Bmp7/Mdm1/Pou2f1/Cryge/Frem2/Osr2/Actl6a/Casp2/Dcx/Gnat1/Lhx2/Lpcat1/Lrp6/Nectin1/Prox1/Rhoj/Tgif2/Vegfa/Atp2b1/Prom1/Grhl2/Limk2/Serpinf1/Atf6/Cdk2/Col5a1/Crb1/Ephb2/Foxc1/Gpm6a/Meis1/Myom2/Rom1/Rxra/Sall…	135	Biological Process	1.40987	4 Days
GO:2001233	regulation of apoptotic signaling pathway	121/3794	407/18112	1.50238e-05	0.00252324	0.00206887	Ghitm/Map2k1/Bcl2/Fgg/Herpud1/Igf1/Snai1/Myc/Eef1e1/Rtkn2/Clu/Ctsh/Hyou1/Lck/Prelid1/Usp47/Ybx3/Bcl2l14/Gata4/Nr4a2/Ralbp1/Rb1cc1/Dnm1l/Eya4/Fignl1/Lmna/Psme3/Raf1/Rb1/Rela/Sh3rf1/Acaa2/Adora2a/Agap2/Casp2/Cav1/Col2a1/Creb3/Ei24/Hspa1a/Ing5/Pam16/Pea15/Pf4/Plagl2/Serpine1/Vegfa/Xbp1/Zmynd11/Pdia3/Prkcd/Cd74/Psen2/Birc6/Mapk8ip1/S100a9/Tpt1/Gata1/Ppp2r1b/Tgfb2/Faim2/Il4/Maged1/Nrg1/Ptpn2/Rps6kb1/A…	121	Biological Process	1.55999	4 Days
GO:0006883	cellular sodium ion homeostasis	16/3794	27/18112	1.59345e-05	0.00254564	0.00208724	Chp2/Slc1a3/Atp1b1/Scnn1a/Slc12a2/Slc8a1/Atp1b3/Umod/Atp4b/Atp12a/Atp1a2/Atp1b2/Nr3c2/Sgk1/Agt/Agtr2	16	Biological Process	2.70884	4 Days
GO:0051654	establishment of mitochondrion localization	16/3794	27/18112	1.59345e-05	0.00254564	0.00208724	Armcx3/Trak2/Fez1/Uchl1/Hdac6/Mapt/Wasf1/Trak1/Rhot1/Agtpbp1/Hif1a/Hsbp1/Map1b/Actr10/Nefl/Rhot2	16	Biological Process	2.59177	4 Days
GO:0071453	cellular response to oxygen levels	77/3794	236/18112	1.71753e-05	0.00267852	0.0021962	Map2k1/Bcl2/Itpr1/Ccnb1/Cited2/Ogt/Myc/Notch1/Slc29a1/Nampt/Egln3/Eln/Gnb1/Hyou1/Phb2/Rtn4/Tmem199/Twist1/Atp6v1a/Cftr/Dnm1l/Lmna/Pdk3/Slc8a1/Angpt4/Acaa2/B3gat1/Cacnb3/Casr/Cav1/Ndnf/Ndrg1/Serpine1/Ucn2/Vegfa/Kcnmb1/Pck1/Prkce/Cpeb1/Epha4/Gata6/Zfp36l1/Ndufs4/Ajuba/Asl/Atg7/Atp6v0d1/Bnip3l/Cox4i2/Dnmt3a/Fabp1/Fas/Hif1a/Higd1a/Icam1/Mtor/Nog/Pgk1/Plau/Rbpj/Suv39h2/Tp53/Txnrd1/Vhl/Atf2/Daxx/Kcnk2/…	77	Biological Process	1.61591	4 Days
GO:0007599	hemostasis	66/3794	195/18112	1.82298e-05	0.00273654	0.00224376	F2/Fgg/Bloc1s4/Anxa7/Pdgfra/Serping1/Adra2b/Csrp1/Srf/Habp2/Slc4a1/Tph1/Tspan8/Cav1/F13b/Metap1/Pf4/Serpine1/Serpinf2/Sh2b3/Vcl/C9/Prkcd/Clic1/Papss2/Procr/Txk/Adra2c/Cd36/Ephb2/Fn1/Kng1/Proc/S100a9/F8/Gata1/Pla2g4a/Ceacam1/Fbln1/P2rx1/Alox12/Apoe/Bloc1s6/C3/Cfh/F12/F9/Fcer1g/Fga/Fzd6/Gp1bb/Hps1/Ilk/Pear1/Plau/Prdx2/Tbxa2r/Tfpi/Tln1/Vkorc1/Zfp385a/Hrg/Nfe2l2/Serpine2/Enpp4/P2ry1	66	Biological Process	1.66066	4 Days
GO:0031669	cellular response to nutrient levels	85/3794	267/18112	1.83829e-05	0.00273654	0.00224376	Bcl2/Gabarap/Fam107a/Prkaa2/Nampt/Eln/Hnrnpl/Lpl/Penk/Postn/Sesn1/Slc38a2/Slc39a4/Srf/Usp33/Ppm1d/RragB/Cyp11b2/Dnm1l/Eif2s1/Szt2/Atg4b/Cacnb3/Casr/Cav1/Col2a1/Prkag1/Rragc/Ucn2/Usf1/Xbp1/Atp2b1/Pck1/Pdia3/Prkcd/Srd5a1/Gcgr/Ucp2/Rxra/Wdr45/Pim1/Slc2a1/Usf2/Atg14/Atg7/Cadps2/Cartpt/Cdkn1a/Clec16a/Depdc5/Dnajc15/Ehmt2/Fads1/Fas/Fbxo22/Flcn/Folr2/Gabarapl2/Gdap1/Hfe/Higd1a/Hnrnpa1/Hspa5/Icam1/Impact…	85	Biological Process	1.42185	4 Days
GO:0050890	cognition	115/3794	385/18112	1.92231e-05	0.00279803	0.00229418	Slc17a7/Vdac1/Gmfb/Ntrk2/Igf1/Ntf3/Tpbg/Pax6/Ap1s2/Cntn2/Fam107a/Jakmip1/Grm7/Lhx8/Chat/Fen1/Gpr155/Map1a/Plcb1/RT1-Da/Srf/Nr4a2/Cnr1/Meis2/Arf4/Crtc1/Mdk/Pde5a/Shank2/Ckap5/Fos/B4galt2/Btg2/Jph3/Kcnk10/Mapt/Neto1/Nrxn2/Pias1/Picalm/Shank3/Shisa7/Slc6a1/Syt4/Ythdf1/Ntsr1/Shroom4/Git1/Psen2/Serpinf1/Syt11/Ephb2/Gabrb3/Slc1a1/Uba6/Elavl4/Hoxa1/Ndrg4/Itga5/Ndufs4/Nrg1/Rps6kb1/Adnp/Apoe/Atp1a2/Atxn1/…	115	Biological Process	1.51803	4 Days
GO:1900046	regulation of hemostasis	30/3794	69/18112	2.02373e-05	0.00286234	0.00234691	F2/Fgg/Pdgfra/Serping1/Tph1/Tspan8/Cav1/Serpine1/Serpinf2/Sh2b3/Prkcd/Cd36/Ephb2/Kng1/Proc/S100a9/Ceacam1/Alox12/Apoe/F12/Fga/Plau/Prdx2/Tbxa2r/Tfpi/Vkorc1/Hrg/Nfe2l2/Serpine2/Enpp4	30	Biological Process	2.22907	4 Days
GO:0150063	visual system development	135/3794	466/18112	2.05389e-05	0.00286234	0.00234691	Slc17a7/Bcl2/Ntrk2/Cited2/Impdh2/Tspan12/Vim/Klf4/Pax6/Sp1/Dll1/Neurod1/Pdgfra/Jag1/Frs2/Acvrl1/Arhgef15/Cryba2/Dll4/Foxn4/Gnb1/Pds5b/Ptprm/Srf/Tfap2b/Twist1/Cdon/Nr4a2/Wt1/Mab21l1/Meis2/Atp2b2/Bmp7/Mdm1/Pou2f1/Cryge/Frem2/Osr2/Actl6a/Casp2/Dcx/Gnat1/Lhx2/Lpcat1/Lrp6/Nectin1/Prox1/Rhoj/Tgif2/Vegfa/Atp2b1/Prom1/Grhl2/Limk2/Serpinf1/Atf6/Cdk2/Col5a1/Crb1/Ephb2/Foxc1/Gpm6a/Meis1/Myom2/Rom1/Rxra/Sall…	135	Biological Process	1.37566	4 Days
GO:0043010	camera-type eye development	122/3794	415/18112	2.4512e-05	0.00334487	0.00274255	Slc17a7/Ntrk2/Cited2/Impdh2/Tspan12/Vim/Klf4/Pax6/Sp1/Dll1/Neurod1/Pdgfra/Jag1/Frs2/Acvrl1/Arhgef15/Cryba2/Dll4/Foxn4/Gnb1/Pds5b/Ptprm/Srf/Tfap2b/Twist1/Cdon/Nr4a2/Wt1/Mab21l1/Atp2b2/Bmp7/Mdm1/Pou2f1/Cryge/Osr2/Actl6a/Casp2/Dcx/Gnat1/Lhx2/Lpcat1/Lrp6/Nectin1/Prox1/Rhoj/Tgif2/Vegfa/Atp2b1/Prom1/Grhl2/Limk2/Serpinf1/Cdk2/Crb1/Ephb2/Foxc1/Gpm6a/Meis1/Myom2/Rom1/Rxra/Slc1a1/Tfap2a/Arid1a/Tgfb2/Grk1/I…	122	Biological Process	1.37988	4 Days
GO:0098742	cell-cell adhesion via plasma-membrane adhesion molecules	79/3794	246/18112	2.53416e-05	0.0033875	0.00277751	Cldn1/Cldn3/Cxadr/Igsf11/Grid2/Klf4/Alcam/Cldn2/Esam/Ptprm/Lrrc4c/Cdh13/Cdh5/Cntn4/Cdh11/Celsr3/Fat4/Igsf9/Mbp/Nectin1/Ntng2/Pcdhb14/Pcdhga1/Pcdhga10/Pcdhga11/Pcdhga2/Pcdhga3/Pcdhga5/Pcdhga7/Pcdhga8/Pcdhga9/Pcdhgb7/Pcdhgb8/Umod/Amigo2/Cdh16/Mag/Arvcf/Cd36/Cdh2/Crb1/Epha3/Il10/Pcdh7/Tgfb2/Ceacam1/Celsr2/Itga5/Nrg1/Pcdha10/Pcdha11/Pcdha12/Pcdha13/Pcdha6/Pcdha8/Pcdhac1/Ajuba/Cbln1/Cdh22/Cldn11/Dscam…	79	Biological Process	1.41002	4 Days
GO:0034329	cell junction assembly	131/3794	452/18112	2.64695e-05	0.00346751	0.00284311	Snca/Bcl2/Ntrk2/Cldn1/Cldn3/Lrrn1/Snai1/Tpbg/Grid2/Cntnap1/Fam107a/Farp1/Acvrl1/Cldn14/Cldn2/Cldn4/Esam/Gjb6/Glra2/Pkp1/S100a10/Srf/Trpv4/Lrrtm3/Arhgap6/Cacna1a/Cdh5/Clasp2/Cntn5/Iqgap1/Ptk2b/Ptpra/Shank2/Cdh11/Asic2/Cav1/Cldn8/Coro1c/Efnb1/Mapt/Nectin1/Nptx1/Nrxn2/Ntng2/Pard3/Peak1/Pip5k1a/Shank3/Slit1/Sptbn2/Vcl/Vegfa/Amigo2/Colq/Gjb2/Adgrb2/Grhl2/Ptpro/Arvcf/Cdh2/Epha3/Ephb2/Flrt1/Fn1/Gabrb3/G…	131	Biological Process	1.34168	4 Days
GO:0072384	organelle transport along microtubule	34/3794	83/18112	2.71204e-05	0.00348311	0.0028559	Armcx3/Map2k1/Ap3m1/Bloc1s4/Sun1/Trak2/Kif13a/Fez1/Mreg/Uchl1/Hdac6/Mapt/Wasf1/Trak1/Bloc1s2/Lamp1/Rhot1/Agtpbp1/Ap3b2/Bicd1/Bloc1s6/Fbxw11/Hif1a/Hsbp1/Map1b/Ndel1/Nefh/Pafah1b1/Stk11/Actr10/Ap3s1/Nefl/Rhot2/Arhgap21	34	Biological Process	1.96975	4 Days
GO:0061136	regulation of proteasomal protein catabolic process	64/3794	190/18112	2.86525e-05	0.00355165	0.0029121	Gabarap/Herpud1/Ogt/Clu/Map1a/Rhbdf1/Arih1/Il33/Psme3/Sh3rf1/Ubqln4/Cav1/Dlgap1/Hspa1a/Pias1/Xbp1/Zer1/Prickle1/Psen2/Sumo2/Ube2k/Smad7/Sumo1/Apoe/Atg7/Ccar2/Clec16a/Dab2/Dda1/Fbxo22/Fmr1/Gabarapl2/Gclc/Gsk3a/Klhl40/Nupr1/Osbpl7/Pbk/Plk2/Prkaca/Psmc1/Psmc4/Psmc6/Psme1/Rnf14/Rnft2/Rpl11/Sirt6/Tmf1/Trib2/Ttc36/Uchl5/Usp14/Usp25/Aqp11/Mapk9/Nub1/Plk3/Psmd14/F8a1/Sco1/Socs5/Rnf19a/Usp5	64	Biological Process	1.45809	4 Days
GO:0050673	epithelial cell proliferation	134/3794	465/18112	2.90433e-05	0.00355165	0.0029121	Map2k1/Has2/Itpr1/Cldn1/Igf1/Pdcd10/Pax6/Sp1/Calca/Myc/Notch1/Zfp580/Areg/Sidt2/Frs2/Rreb1/Klf9/Acvrl1/Cxcr3/Dll4/Ift74/Phb2/Ptprm/Rtn4/Serpinb5/Srsf6/Synj2bp/Twist1/Nr4a3/Tgm1/Cdh13/Mdk/Odam/Pik3cd/Rb1/Osr2/Pold4/Agap2/Cav1/Foxp1/Hdac6/Iqgap3/Irf6/Lgr5/Lrp6/Prox1/Scn5a/Stat1/Vegfa/Xbp1/Reg1a/Tinf2/Serpinb1a/Serpinf1/A4gnt/Bmpr1a/Il10/Map2k2/Marveld3/Six4/Stat6/Zfp36l1/Hmgb1/Krit1/Tgfb2/Vash1/Wnt…	134	Biological Process	1.32243	4 Days
GO:0055001	muscle cell development	73/3794	224/18112	2.92808e-05	0.00355165	0.0029121	Bcl2/Ccnb1/Cxadr/Igf1/Akap6/Cntnap1/Notch1/Pdgfra/Hnrnpu/Efemp2/Csrp1/Krt19/Sdc1/Srf/Tpm1/Gata4/Lmna/Slc8a1/Uchl1/Chrnb1/Foxp1/Hamp/Prox1/Speg/Vegfa/Fhod3/Kel/Bmpr1a/Krt8/Myom2/Nfatc3/Nr3c1/Six4/Tmod3/Pgm5/Popdc2/Acta1/Actn2/Adm/Asb2/Atg7/Cav2/Cav3/Csrp3/Fbxo22/Gsk3a/Hdac2/Hey2/Klhl40/Maml1/Mtor/Mybpc3/Myf5/Myh10/Myh6/Myoz1/P2rx2/Plec/Pmp22/Sgcb/Tbx18/Agt/Agtr2/Eng/Flii/Homer1/Rcan1/Adra1a/Capn3/…	73	Biological Process	1.58209	4 Days
GO:0030193	regulation of blood coagulation	29/3794	67/18112	3.06508e-05	0.00362556	0.00297269	F2/Fgg/Pdgfra/Serping1/Tspan8/Cav1/Serpine1/Serpinf2/Sh2b3/Prkcd/Cd36/Ephb2/Kng1/Proc/S100a9/Ceacam1/Alox12/Apoe/F12/Fga/Plau/Prdx2/Tbxa2r/Tfpi/Vkorc1/Hrg/Nfe2l2/Serpine2/Enpp4	29	Biological Process	1.95996	4 Days
GO:0050878	regulation of body fluid levels	123/3794	421/18112	3.09971e-05	0.00362556	0.00297269	Rab14/Has2/Adcy6/Cldn1/Csn2/F2/Fgg/Bloc1s4/Anxa7/Pdgfra/Slc29a1/Stk39/Serping1/Bcat2/Npr3/Guca2b/Ada/Adra2b/Aqp2/Cdo1/Cldn4/Csrp1/Prl8a9/Scnn1a/Srf/Tfap2b/Trpv4/Tsc22d3/Cftr/Atp2b2/Atp7b/Cyp11b3/Habp2/Nr1h2/Slc4a1/Tph1/Tspan8/Prl8a7/Adora2a/Cav1/F13b/Grhl1/Metap1/Pf4/Serpine1/Serpinf2/Sh2b3/Tmem79/Umod/Vcl/Vegfa/Xbp1/C9/Prkcd/Prkce/Clic1/Papss2/Procr/Ptpro/Txk/Adra2c/Cd36/Ephb2/Fn1/Kng1/Ppat/Proc…	123	Biological Process	1.52724	4 Days
GO:0021549	cerebellum development	54/3794	154/18112	3.39593e-05	0.00390234	0.00319963	Map2k1/Grid2/Pax6/Dixdc1/Dll1/Neurod1/Arcn1/Mtpn/Atp2b2/Cacna1a/Mdk/Skor2/Clp1/B4galt2/Ezh2/Lrp6/Prox1/Scn5a/Sema4c/Sptbn2/Wnt1/Amigo2/Pfdn1/Ccr1/Foxc1/Gabrb3/Ntm/Ogdh/Rere/Slc25a46/Faim2/Agtpbp1/Atg7/Cbln1/Cd3e/Gli1/Herc1/Hspa5/Myh10/Myo16/Naglu/Nav2/Rpgrip1l/Sez6l2/Sstr3/Tp53/Uqcrq/Agtr2/Ckb/Insr/Serpine2/Ttbk2/Glud1/Ptn	54	Biological Process	1.57328	4 Days
GO:0048880	sensory system development	135/3794	471/18112	3.59757e-05	0.00399918	0.00327904	Slc17a7/Bcl2/Ntrk2/Cited2/Impdh2/Tspan12/Vim/Klf4/Pax6/Sp1/Dll1/Neurod1/Pdgfra/Jag1/Frs2/Acvrl1/Arhgef15/Cryba2/Dll4/Foxn4/Gnb1/Pds5b/Ptprm/Srf/Tfap2b/Twist1/Cdon/Nr4a2/Wt1/Mab21l1/Meis2/Atp2b2/Bmp7/Mdm1/Pou2f1/Cryge/Frem2/Osr2/Actl6a/Casp2/Dcx/Gnat1/Lhx2/Lpcat1/Lrp6/Nectin1/Prox1/Rhoj/Tgif2/Vegfa/Atp2b1/Prom1/Grhl2/Limk2/Serpinf1/Atf6/Cdk2/Col5a1/Crb1/Ephb2/Foxc1/Gpm6a/Meis1/Myom2/Rom1/Rxra/Sall…	135	Biological Process	1.36716	4 Days
GO:0042982	amyloid precursor protein metabolic process	31/3794	74/18112	3.60231e-05	0.00399918	0.00327904	Ntrk2/Igf1/Sp1/Dyrk1a/Clu/Itm2b/Rtn4/Lrrtm3/Rela/Aph1a/Flot2/Picalm/Rtn2/Slc2a13/Psen2/Rtn3/Epha4/Nsg1/Aatf/Abca2/Apoe/Fkbp1a/Gsk3a/Ldlrap1/Necab3/Olfm1/Psenen/Rtn1/Sorl1/Pawr/Ifngr1	31	Biological Process	2.10661	4 Days
GO:0001666	response to hypoxia	127/3794	439/18112	3.82371e-05	0.00417422	0.00342256	Map2k1/Aldoa/Bcl2/Itpr1/Ccnb1/Cited2/Cldn3/Igf1/Prmt2/Cat/Ogt/Prkcb/Agtrap/Myc/Notch1/Slc29a1/Atp1b1/Shc1/Acvrl1/Ada/Arnt2/Chat/Egln3/Eln/Gnb1/Hyou1/Mb/Penk/Phb2/Postn/Rtn4/Srf/Twist1/Nr4a2/Dnm1l/Lmna/Pde5a/Pdk3/Ptk2b/Raf1/Slc8a1/Angpt4/Gpr182/Acaa2/B3gat1/Casr/Cav1/Ercc3/Ets1/Ldha/Ndnf/Ndrg1/Serpine1/Ucn2/Usf1/Vegfa/Kcnmb1/Pck1/Pdia3/Prkcd/Prkce/Reg1a/Scfd1/Cpeb1/Limd1/Psen2/Ucp2/Arg2/Epha4/Gata…	127	Biological Process	1.36568	4 Days
GO:0045862	positive regulation of proteolysis	112/3794	379/18112	4.06501e-05	0.00436488	0.00357889	Snca/Cldn3/Gabarap/Herpud1/Ogt/Cntn2/Cycs/Myc/Cldn4/Clu/Ctsh/Egln3/Lck/Prelid1/Prss22/S100a10/Smurf1/Tnp1/Arih1/Il33/Nlrp1a/Psme3/Ptk2b/Sh3rf1/Aph1a/Casp2/Cav1/Hspa1a/Mbp/Pdcd2/Pias1/Picalm/Stat1/Xbp1/Zer1/Prickle1/Hip1/Psen2/Epha4/Fn1/S100a9/Slc1a1/Sumo2/Hmgb1/Ist1/Pacsin3/Smad7/Anp32b/Fbln1/P2rx1/Sumo1/Agtpbp1/Alox12/Apoe/Atg7/Bcl10/Bok/Casp1/Casp6/Casp9/Cfl1/Clpx/Cyfip2/Dab2/Dda1/F12/Fas/Fbxo2…	112	Biological Process	1.42611	4 Days
GO:1902003	regulation of amyloid-beta formation	19/3794	37/18112	4.13961e-05	0.0043733	0.00358579	Ntrk2/Igf1/Sp1/Clu/Rtn4/Lrrtm3/Rela/Picalm/Rtn2/Slc2a13/Rtn3/Epha4/Abca2/Apoe/Gsk3a/Olfm1/Rtn1/Sorl1/Ifngr1	19	Biological Process	2.22955	4 Days
GO:0048639	positive regulation of developmental growth	71/3794	219/18112	4.51417e-05	0.0046933	0.00384817	Bcl2/Ezr/Ccnb1/Igf1/Akap6/Dll1/Notch1/Syt1/Plcb1/Rag2/Rtn4/Smurf1/Srf/Ybx3/Gata4/Rims2/Wt1/Serp1/Dcx/Hamp/Mapt/Picalm/Prox1/Serpine1/Syt4/Vegfa/Reg1a/Acacb/Arx/Bmpr1a/Cpne6/Fn1/Gata6/Nr3c1/Rims1/Ist1/Pim1/Smad7/Gdi1/Nrg1/Rps6kb1/Adnp/Apoe/C3/Cxcl12/Dbn1/Eif2b2/Eif4g2/Fgfr2/Ghrh/Ghrhr/Gli1/Hey2/Ilk/Limk1/Map1b/Mtor/Ndel1/Pafah1b1/Ppib/Rbpj/Sash3/Sh3glb1/Zfyve27/Agt/Bmpr2/Insr/Pou1f1/Slc23a2/Capn3/…	71	Biological Process	1.43772	4 Days
GO:0034248	regulation of cellular amide metabolic process	128/3794	445/18112	4.75542e-05	0.00486687	0.00399048	Snca/Ntrk2/Igf1/Vim/Eif5b/Sp1/Tardbp/Akap6/Hnrnpu/Tnrc6b/Pnldc1/Clu/Gapdh/Hnrnpl/Hnrnpr/Khdrbs1/Pnpt1/Rtn4/Upf3b/Usp16/Ythdf2/Eif4e/Pa2g4/Tia1/Wt1/Lrrtm3/Rbm4b/Dcp1b/Eefsec/Pdk3/Pld1/Ptgfrn/Ptk2b/Rela/Eif2s1/Fastkd2/Per1/Rbms3/Serp1/Ago4/Alkbh1/Btg2/Bzw2/Dhx29/Dis3l2/Elavl1/Picalm/Rbm24/Rbm8a/Rpl30/Rtn2/Slc2a13/Ythdf1/Prkcd/Cpeb1/Padi6/Rtn3/Ago1/Barhl2/Eif5/Epha4/Larp4b/Pan3/Rxra/S100a9/Ybx2/Zfp3…	128	Biological Process	1.39125	4 Days
GO:1903034	regulation of response to wounding	60/3794	178/18112	4.89459e-05	0.00493224	0.00404408	Map2k1/Cldn1/Cldn3/F2/Fgg/Klf4/Pdgfra/Rtn4rl1/Serping1/Rreb1/Cldn4/Rtn4/Slc12a2/Srsf6/Clasp2/Mdk/Tspan8/Cav1/Serpine1/Serpinf2/Sh2b3/Xbp1/Prkcd/Prkce/Git1/Cd36/Epha4/Ephb2/Il10/Kng1/Map2k2/Proc/S100a9/Hmgb1/Ceacam1/Cers2/Neo1/Nrg1/Alox12/Apoe/F12/Fga/Gja1/Grn/Klk8/Mtor/Myoz1/Ndel1/Plau/Prdx2/Tbxa2r/Tfpi/Vkorc1/Acta2/Cask/Hrg/Nfe2l2/Serpine2/Enpp4/Ptn	60	Biological Process	1.73658	4 Days
GO:0060041	retina development in camera-type eye	69/3794	212/18112	4.99456e-05	0.00495672	0.00406415	Slc17a7/Ntrk2/Impdh2/Tspan12/Pax6/Dll1/Neurod1/Pdgfra/Acvrl1/Arhgef15/Dll4/Foxn4/Gnb1/Ptprm/Tfap2b/Cdon/Nr4a2/Atp2b2/Mdm1/Actl6a/Casp2/Dcx/Gnat1/Lhx2/Lpcat1/Lrp6/Nectin1/Prox1/Rhoj/Tgif2/Atp2b1/Prom1/Serpinf1/Crb1/Gpm6a/Rom1/Slc1a1/Tfap2a/Tgfb2/Grk1/Il4/Agtpbp1/Arl6/Atp2b3/C3/Cfd/Cfh/Clcn2/Col4a1/Grn/Hif1a/Hps1/Lamb2/Myh10/Naglu/Neurod4/Nphp1/Nrl/Rho/Rpgrip1l/Tulp1/Bhlhe22/Bmpr2/Fjx1/Six3/Slc17a8…	69	Biological Process	1.66674	4 Days
GO:0042391	regulation of membrane potential	138/3794	488/18112	5.96949e-05	0.00583585	0.00478497	Slc17a7/Snca/Bcl2/Ntrk2/Cxadr/Igsf11/Grid2/Akap6/Cntnap1/Myc/Slc29a1/Atp1b1/Glra2/Kcnh3/Kcnj11/Kcnk1/Kcnk5/Prelid1/Scn3b/Slc39a8/Trpv4/Tusc2/Rims2/Cftr/Cnr1/Slc26a3/Snap91/Cacna1a/Chrna2/Crtc1/Dcn/Hebp2/Kcnmb2/Ptk2b/Tcl1a/Ckap5/Dpp6/Adora2a/Asic2/Atp1b3/Cacnb3/Cav1/Chrnb1/Foxp1/Grm1/Kcnd3/Kcnh2/Kcnk10/Mapt/Nalcn/Neto1/Pias3/Rgs7bp/Scn11a/Scn5a/Shank3/Slc25a27/Slc25a36/Snta1/Tmem25/Trpa1/Trpc4/Hcn…	138	Biological Process	1.45428	4 Days
GO:0050817	coagulation	65/3794	198/18112	6.08311e-05	0.00585947	0.00480434	F2/Fgg/Bloc1s4/Pdgfra/Serping1/Adra2b/Csrp1/Srf/Habp2/Slc4a1/Tspan8/Cav1/F13b/Metap1/Pf4/Serpine1/Serpinf2/Sh2b3/Vcl/C9/Prkcd/Clic1/Papss2/Procr/Psen2/Txk/Adra2c/Cd36/Ephb2/Fn1/Kng1/Proc/S100a9/F8/Gata1/Pla2g4a/Ceacam1/Fbln1/P2rx1/Alox12/Apoe/Bloc1s6/C3/Cfh/F12/F9/Fcer1g/Fga/Fzd6/Gp1bb/Hps1/Ilk/Pear1/Plau/Prdx2/Semg1/Tbxa2r/Tfpi/Tln1/Vkorc1/Hrg/Nfe2l2/Serpine2/Enpp4/P2ry1	65	Biological Process	1.67985	4 Days
GO:0001889	liver development	81/3794	260/18112	6.62008e-05	0.00620766	0.00508983	Bcl2/Itpr1/Ak2/Cited2/Cldn1/Lbp/Aldob/Sp1/Myc/Notch1/Igf2r/Acadm/Ada/Pnpt1/Rtn4/Cftr/Cul3/Rb1cc1/Hsd3b7/Mdk/Pou2f1/Rela/Baat/Dut/Ezh2/Gfer/Hamp/Prox1/Rpl30/Wnt1/Xbp1/Pck1/Reg1a/Srd5a1/Ucp2/Gata6/Gnpnat1/Il10/Proc/Rxra/Slco1b2/Nfkbia/Ceacam1/Aldh1a1/Aldh1a2/Asl/Atg7/Cast/Ccdc39/Cfc1/Cobl/Fas/Fga/Gli1/Hfe/Jun/Krt18/Nat1/Nodal/Nr1h4/Plau/Prmt1/Rpgrip1l/Rpl10/Rps15/Sec63/Srsf1/Sulf2/Ugt1a1/Vtn/Atf2/C…	81	Biological Process	1.48215	4 Days
GO:0051591	response to cAMP	52/3794	150/18112	6.63414e-05	0.00620766	0.00508983	Bcl2/Ezr/Itpr1/Agxt/Bckdhb/Aldob/Akap6/Areg/Cdo1/Penk/Pnpt1/Sdc1/Serpina3n/Wt1/Cftr/Slc26a3/Atp7b/Ptk2b/Rela/Slc8a1/Fos/Per1/Ldha/Serpine1/Slc26a6/Stat1/Hcn3/Pck1/Srd5a1/Hsd3b1/Cdk2/Gata6/Zfp36l1/Akap1/Gata1/Pla2g5/Ndufs4/Asl/Crem/Cyp7b1/Fdx1/Gpd1/Hspa5/Inhbb/Jun/Kcne1/Pygm/Rap1b/Rpl13a/Rplp1/Ccnd2/Tyr	52	Biological Process	1.67832	4 Days
GO:1900006	positive regulation of dendrite development	14/3794	24/18112	6.97686e-05	0.00643374	0.0052752	Bmp7/Crtc1/Iqgap1/Pacsin1/Ezh2/Elavl4/Bmp5/Cobl/Crp/Il1rap/Tmem106b/Ptn/Ptprz1/Vldlr	14	Biological Process	2.6232	4 Days
GO:1903364	positive regulation of cellular protein catabolic process	53/3794	154/18112	7.07221e-05	0.00643374	0.0052752	Ezr/Gabarap/Herpud1/Clu/Smurf1/Arih1/Il33/Ptk2b/Sh3rf1/Cav1/Hamp/Hspa1a/Pias1/Xbp1/Zer1/Prickle1/Msn/Psen2/Sumo2/Smad7/Vps35/Sumo1/Abca2/Agtpbp1/Apoe/Atg7/Dab2/Dda1/Fbxo22/Fmr1/Gclc/Gsk3a/Klhl40/Laptm5/Nupr1/Osbpl7/Plk2/Psmc1/Psmc4/Psmc6/Pttg1ip/Rnf139/Rnf14/Rnft2/Sirt6/Trib2/Mapk9/Nub1/Plk3/Socs5/Rnf19a/Faf1/Usp5	53	Biological Process	1.70664	4 Days
GO:0048638	regulation of developmental growth	117/3794	404/18112	7.20996e-05	0.00646921	0.00530429	Bcl2/Ezr/Ccnb1/Cited2/Cxadr/Igf1/Akap6/Dll1/Notch1/Syt1/Dnm2/Plcb1/Rag2/Rtn4/Sema6b/Smurf1/Srf/Ybx3/Gata4/Rab21/Rims2/Wt1/Clasp2/Serp1/Dcx/Foxp1/Hamp/Hdac6/Mapt/Picalm/Prox1/Sema4b/Sema4c/Sema4f/Sema4g/Serpine1/Slit1/Spr/Syt4/Vegfa/Colq/Reg1a/Acacb/Mag/Arx/Barhl2/Bmpr1a/Cpne6/Fn1/Foxc1/Gata6/Meis1/Nr3c1/Rims1/Six4/Ist1/Pim1/Smad7/Gdi1/Nrg1/Rps6kb1/Adnp/Apoe/C3/Cav3/Cdkn1a/Cfl1/Cxcl12/Dbn1/Dpysl2/…	117	Biological Process	1.49737	4 Days
GO:0043543	protein acylation	81/3794	261/18112	7.65588e-05	0.00672442	0.00551354	Snca/Ogt/Prkaa2/Naa15/Msl3/Twist1/Ppm1a/Clip3/Gtf2b/Naa60/Trim16/Zdhhc5/Clock/Naa25/Per1/Actl6a/Atxn7l3/Brd8/Hdac6/Ing5/Msl2/Naa50/Rps6ka4/Smarcb1/Taf5/Xbp1/Zdhhc17/Zdhhc20/Zzz3/Brpf1/Naa35/Camk1/Nmt1/Ogdh/Rps6ka5/Ctbp1/Ppm1b/Klf15/Supt3h/Arid5a/Atat1/Atg7/Dr1/Dscc1/Fam161a/Flcn/Foxp3/Hcfc1/Hdac2/Irf4/Iws1/Kat2a/Msx3/Naa10/Nat8b/Nfyc/Nupr1/Setd5/Sphk2/Taf7/Thap7/Yeats2/Yeats4/Zdhhc1/Zdhhc14/Zdhhc…	81	Biological Process	1.37711	4 Days
GO:2000112	regulation of cellular macromolecule biosynthetic process	134/3794	474/18112	7.69972e-05	0.00672442	0.00551354	Bcl2/Igf1/Vim/Eif5b/Klf4/Tardbp/Akap6/Hnrnpu/Abcb10/Chp1/Tnrc6b/Pnldc1/Dyrk2/Gapdh/Hnrnpl/Hnrnpr/Itm2b/Khdrbs1/Plcb1/Pnpt1/Upf3b/Usp16/Ythdf2/Eif4e/Pa2g4/Tia1/Wt1/Il33/Rb1cc1/Rbm4b/Atg13/Dcp1b/Eefsec/Pld1/Ptgfrn/Ptk2b/Eif2s1/Fastkd2/Per1/Rbms3/Serp1/Ago4/Alkbh1/Btg2/Bzw2/Dhx29/Dis3l2/Elavl1/Rbm24/Rbm8a/Rpl30/Ythdf1/Pomt1/Slc51b/Cpeb1/Padi6/Ago1/Barhl2/Cd36/Eif5/Larp4b/Pan3/Rxra/S100a9/Ybx2/Zfp36l…	134	Biological Process	1.39901	4 Days
GO:0007596	blood coagulation	63/3794	192/18112	7.95262e-05	0.00676761	0.00554895	F2/Fgg/Bloc1s4/Pdgfra/Serping1/Adra2b/Csrp1/Srf/Habp2/Slc4a1/Tspan8/Cav1/F13b/Metap1/Pf4/Serpine1/Serpinf2/Sh2b3/Vcl/C9/Prkcd/Clic1/Papss2/Procr/Txk/Adra2c/Cd36/Ephb2/Fn1/Kng1/Proc/S100a9/F8/Gata1/Pla2g4a/Ceacam1/Fbln1/P2rx1/Alox12/Apoe/Bloc1s6/C3/Cfh/F12/F9/Fcer1g/Fga/Fzd6/Gp1bb/Hps1/Ilk/Pear1/Plau/Prdx2/Tbxa2r/Tfpi/Tln1/Vkorc1/Hrg/Nfe2l2/Serpine2/Enpp4/P2ry1	63	Biological Process	1.70673	4 Days
GO:0035641	locomotory exploration behavior	12/3794	19/18112	7.9733e-05	0.00676761	0.00554895	Penk/Shank3/Prkce/Slc4a10/Apoe/Atp1a2/Crh/Dpp4/Gad1/Grn/Lsamp/Ube3a	12	Biological Process	2.71885	4 Days
GO:0036294	cellular response to decreased oxygen levels	69/3794	215/18112	8.15741e-05	0.00676761	0.00554895	Map2k1/Bcl2/Itpr1/Ccnb1/Cited2/Ogt/Myc/Notch1/Slc29a1/Nampt/Egln3/Eln/Gnb1/Hyou1/Phb2/Rtn4/Twist1/Cftr/Dnm1l/Lmna/Pdk3/Slc8a1/Angpt4/Acaa2/B3gat1/Cacnb3/Casr/Ndnf/Ndrg1/Serpine1/Ucn2/Vegfa/Kcnmb1/Pck1/Prkce/Cpeb1/Epha4/Gata6/Zfp36l1/Ajuba/Asl/Bnip3l/Cox4i2/Dnmt3a/Fabp1/Fas/Hif1a/Higd1a/Icam1/Mtor/Nog/Pgk1/Plau/Rbpj/Suv39h2/Tp53/Vhl/Atf2/Daxx/Kcnk2/Nfe2l2/Npepps/Npm1/Plk3/Cr1l/Ptn/Scn2a/Vldlr/Tigar	69	Biological Process	1.54093	4 Days
GO:0050435	amyloid-beta metabolic process	25/3794	57/18112	8.16246e-05	0.00676761	0.00554895	Ntrk2/Igf1/Sp1/Dyrk1a/Clu/Rtn4/Lrrtm3/Rela/Aph1a/Picalm/Rtn2/Slc2a13/Psen2/Rtn3/Epha4/Ide/Abca2/Apoe/Gsk3a/Nat8b/Olfm1/Psenen/Rtn1/Sorl1/Ifngr1	25	Biological Process	2.07209	4 Days
GO:0042063	gliogenesis	112/3794	385/18112	8.32501e-05	0.0068161	0.00558871	Map2k1/Bcl2/Ntrk2/F2/Igf1/Ntf3/Vim/Pax6/Cdkn2c/Cntn2/Cntnap1/Dll1/Myc/Notch1/Areg/Foxg1/Csk/Nap1l1/Clu/Eif2b3/Kdm4a/Lgi4/Nkx6-2/Penk/Rtn4/Sun1/Il33/Aspa/Gsx2/Mdk/Nkx2-1/Ptk2b/Ptpra/Rela/Ckap5/Adora2a/Csf1r/Dcx/Ezh2/Lrp6/Mycn/Ndrg1/Pard3/Ppp1cc/Shank3/Trpc4/Ulk4/Mag/Ror1/Cdh2/Crb1/Eed/Epha4/Fn1/Ppp3r1/Rnf112/S100a9/Slc25a46/Tfap2a/Mobp/Tgfb2/Cers2/Klf15/Nrg1/Abca2/Apoe/Ascl2/Atp1b2/Atxn1/B4galt5/B…	112	Biological Process	1.52178	4 Days
GO:0050678	regulation of epithelial cell proliferation	113/3794	390/18112	9.29168e-05	0.00740233	0.00606937	Has2/Itpr1/Cldn1/Igf1/Pdcd10/Pax6/Sp1/Myc/Notch1/Zfp580/Frs2/Rreb1/Klf9/Acvrl1/Cxcr3/Dll4/Ift74/Phb2/Ptprm/Rtn4/Serpinb5/Srsf6/Synj2bp/Twist1/Nr4a3/Tgm1/Cdh13/Mdk/Odam/Pik3cd/Rb1/Osr2/Pold4/Agap2/Cav1/Foxp1/Hdac6/Iqgap3/Lrp6/Prox1/Scn5a/Stat1/Vegfa/Xbp1/Reg1a/Tinf2/Serpinf1/A4gnt/Bmpr1a/Il10/Marveld3/Six4/Zfp36l1/Hmgb1/Krit1/Tgfb2/Vash1/Ceacam1/Maged1/Sgpp2/Aimp1/Aldh1a2/Apoe/Azin1/Bmp5/Bnc1/Cav2…	113	Biological Process	1.36051	4 Days
GO:0071375	cellular response to peptide hormone stimulus	113/3794	390/18112	9.29168e-05	0.00740233	0.00606937	Adcy6/Gkap1/Igf1/Nucb2/Aldob/Ogt/Pax6/Prkcb/Sp1/Agtrap/Cdc5l/Myc/Vamp2/Shc1/Csk/Nap1l1/Foxo4/Lpl/Mas1/Plcb1/Nr4a2/Nr4a3/Clasp2/Cyp11b2/Cyp11b3/Ptpra/Rb1/Rela/C1qtnf9/Fos/Cav1/Col2a1/Esrra/Mtus1/Rab10/Serpine1/Slc26a6/Soga1/Stat1/Usf1/Wnt1/Xbp1/Atp2b1/Gjb2/Pck1/Prkcd/Reg1a/Slc27a4/Srd5a1/Cpeb1/Gcgr/Hsd3b1/Igfbp1/Pip4k2a/Ucp2/Cd36/Cdk2/Fn1/Ppat/Rxra/Slc2a8/Stat6/Zfp36l1/Akap1/Hprt1/Zbtb7b/Ceacam1/P…	113	Biological Process	1.51632	4 Days
GO:0048588	developmental cell growth	87/3794	286/18112	9.38005e-05	0.00740233	0.00606937	Igf1/Prmt2/Akap6/Alcam/Syt1/Dnm2/Dclk1/Postn/Rtn4/Sema6b/Smurf1/Srf/Gata4/Rab21/Rims2/Clasp2/Iqgap1/Csf1r/Dcx/Foxp1/Hamp/Hdac6/Lhx2/Mapt/Mex3c/Picalm/Sema4b/Sema4c/Sema4f/Sema4g/Slit1/Syt4/Vcl/Vegfa/Wasf1/Reg1a/Mag/Barhl2/Cpne6/Flrt1/Fn1/Nr3c1/Rims1/Edn2/Ist1/Smad7/Gdi1/Nrg1/Adnp/Apoe/Cav3/Cobl/Cst5/Cxcl12/Cyfip2/Dbn1/Dpysl2/Eif2b2/Eif4g2/Gsk3a/Ilk/Impact/Lamb2/Limk1/Map1b/Mtor/Ndel1/Nkx6-1/Olfm1…	87	Biological Process	1.4161	4 Days
GO:0051962	positive regulation of nervous system development	105/3794	358/18112	9.64464e-05	0.00743799	0.00609862	Map2k1/Ntrk2/Igf1/Lrrn1/Ntf3/Tpbg/Vim/Grid2/Pax6/Dixdc1/Myc/Notch1/Foxg1/Nap1l1/Nkx6-2/Rtn4/Srf/Stk25/Xrcc4/Rab21/Il33/Lrrtm3/Snap91/Aspa/Dnm1l/Gsx2/Mdk/Ptpra/Rela/Tnik/Asic2/Dcx/Hdac6/Mapt/Picalm/Ppp1cc/Shank3/Vegfa/Amigo2/Adgrb2/Mag/Serpinf1/Trak1/Epha4/Ephb2/Flrt1/Fn1/Lingo4/Map2k2/Plxna2/Rnf112/Aspm/Ist1/Chodl/Gdi1/Nrg1/Adnp/Apoe/Atxn1/Cbln1/Clcf1/Cxcl12/Dbn1/Eif2b2/Eif4g2/Etv5/Fmr1/Hdac2/Hif…	105	Biological Process	1.35198	4 Days
GO:2001234	negative regulation of apoptotic signaling pathway	77/3794	247/18112	9.65236e-05	0.00743799	0.00609862	Ghitm/Map2k1/Bcl2/Fgg/Herpud1/Igf1/Snai1/Rtkn2/Clu/Hyou1/Prelid1/Usp47/Ybx3/Gata4/Nr4a2/Rb1cc1/Eya4/Fignl1/Lmna/Psme3/Raf1/Rb1/Rela/Sh3rf1/Acaa2/Agap2/Col2a1/Creb3/Hspa1a/Pam16/Pea15/Pf4/Serpine1/Vegfa/Xbp1/Zmynd11/Cd74/Psen2/Birc6/Mapk8ip1/Tpt1/Gata1/Faim2/Il4/Nrg1/Rps6kb1/Aatf/Bok/Ccar2/Ctnna1/Cxcl12/Dab2/Eya3/Fga/Gclc/Grina/Hdac2/Hells/Hif1a/Higd1a/Icam1/Mapk8ip2/Nog/Prdx2/Pttg1ip/Scg2/Sgms1/S…	77	Biological Process	1.58888	4 Days
GO:1902991	regulation of amyloid precursor protein catabolic process	21/3794	45/18112	0.000100921	0.00750305	0.00615196	Ntrk2/Igf1/Sp1/Clu/Rtn4/Lrrtm3/Rela/Flot2/Picalm/Rtn2/Slc2a13/Rtn3/Epha4/Abca2/Apoe/Fkbp1a/Gsk3a/Olfm1/Rtn1/Sorl1/Ifngr1	21	Biological Process	2.33387	4 Days
GO:0007626	locomotory behavior	81/3794	263/18112	0.000101875	0.00750305	0.00615196	Snca/Gmfb/Gpr37/Hexa/Cntn2/Htr2c/Arcn1/Efnb3/Chat/Dmrt3/Fezf2/Lgi4/Npc1/Penk/Nr4a2/Atp2b2/Cacna1a/Nkx2-1/Shank2/Ckap5/Uchl1/Adora2a/Astn1/B4galt2/Grm1/Mapt/Shank3/Mcoln3/Ntsr1/Prkce/Git1/Cacna1b/Epha4/Meis1/Slc1a1/Slc25a46/Slc4a10/Uba6/Elavl4/Espn/Gigyf2/Hprt1/Vps35/Ndufs4/Nrg1/Abca2/Agtpbp1/Aplp2/Apoe/Asl/Atg7/Atp1a2/Atxn1/Crh/Cxcl12/Dbn1/Dpp4/Eps8/Etv5/Gad1/Gip/Grn/Hoxd10/Lsamp/Mtor/Naglu/Nav2/…	81	Biological Process	1.47277	4 Days
GO:0061008	hepaticobiliary system development	81/3794	263/18112	0.000101875	0.00750305	0.00615196	Bcl2/Itpr1/Ak2/Cited2/Cldn1/Lbp/Aldob/Sp1/Myc/Notch1/Igf2r/Acadm/Ada/Pnpt1/Rtn4/Cftr/Cul3/Rb1cc1/Hsd3b7/Mdk/Pou2f1/Rela/Baat/Dut/Ezh2/Gfer/Hamp/Prox1/Rpl30/Wnt1/Xbp1/Pck1/Reg1a/Srd5a1/Ucp2/Gata6/Gnpnat1/Il10/Proc/Rxra/Slco1b2/Nfkbia/Ceacam1/Aldh1a1/Aldh1a2/Asl/Atg7/Cast/Ccdc39/Cfc1/Cobl/Fas/Fga/Gli1/Hfe/Jun/Krt18/Nat1/Nodal/Nr1h4/Plau/Prmt1/Rpgrip1l/Rpl10/Rps15/Sec63/Srsf1/Sulf2/Ugt1a1/Vtn/Atf2/C…	81	Biological Process	1.47693	4 Days
GO:0042176	regulation of protein catabolic process	116/3794	403/18112	0.00010195	0.00750305	0.00615196	Snca/Ezr/Gabarap/Herpud1/Cblb/Ogt/Clu/Map1a/Rhbdf1/Smurf1/Arih1/Il33/Crebrf/Psme3/Ptk2b/Rela/Sh3rf1/Ubqln4/Agap2/Anks1a/Atg4b/Cav1/Dlgap1/Hamp/Hspa1a/Lpcat1/Pias1/Ppp2r3a/Rnf41/Wnt1/Xbp1/Zer1/Prickle1/Psmd2/Msn/Psen2/Serpinb1a/Cdk2/Epha4/Il10/Sumo2/Ube2k/Pacsin3/Rpl5/Smad7/Vps35/Nrg1/Stx5/Sumo1/Abca2/Agtpbp1/Apoe/Atg7/Atraid/Azin1/Cast/Ccar2/Clec16a/Dab2/Dda1/Fbxo22/Fmr1/Gabarapl2/Gclc/Gja1/Gsk3a…	116	Biological Process	1.41588	4 Days
GO:0010001	glial cell differentiation	87/3794	287/18112	0.000107341	0.00781202	0.00640529	Map2k1/Bcl2/Ntrk2/F2/Igf1/Ntf3/Vim/Pax6/Cdkn2c/Cntn2/Cntnap1/Dll1/Notch1/Csk/Clu/Eif2b3/Kdm4a/Lgi4/Nkx6-2/Rtn4/Il33/Aspa/Gsx2/Mdk/Nkx2-1/Ptpra/Rela/Ckap5/Adora2a/Csf1r/Lrp6/Mycn/Ndrg1/Pard3/Trpc4/Ulk4/Mag/Ror1/Cdh2/Crb1/Eed/Epha4/Ppp3r1/Rnf112/S100a9/Slc25a46/Tfap2a/Mobp/Klf15/Nrg1/Abca2/Apoe/B4galt5/Bok/Clcf1/Dusp10/Eif2b2/Eif2b4/Gpr37l1/Grn/Gsn/Hdac10/Hdac2/Ilk/Lamb2/Lingo1/Mt2A/Mtor/Nab1/Neuro…	87	Biological Process	1.49749	4 Days
GO:0050767	regulation of neurogenesis	129/3794	457/18112	0.000111502	0.00802572	0.00658051	Map2k1/Ntrk2/F2/Igf1/Ntf3/Vim/Pax6/Dixdc1/Dll1/Myc/Notch1/Foxg1/Efnb3/Nap1l1/Dll4/Fezf2/Kdm4a/Nkx6-2/Rtn4/S100a10/Sema6b/Srf/Stk25/Xrcc4/Ythdf2/Rab21/Trak2/Il33/Snap91/Aspa/Bmp7/Dnm1l/Gsx2/Mdk/Ptpra/Rela/Tnik/Dcx/Ezh2/Hdac6/Lhx2/Mapt/Mbp/Mycn/Picalm/Ppp1cc/Sema4b/Sema4c/Sema4f/Sema4g/Shank3/Slit1/Syt4/Vegfa/Mag/Serpinf1/Trak1/Bmpr1a/Epha4/Ephb2/Fn1/Map2k2/Plxna2/Rnf112/Aspm/Ist1/Cers2/Chodl/Gdi1/…	129	Biological Process	1.41077	4 Days
GO:0009267	cellular response to starvation	59/3794	179/18112	0.00011451	0.00815262	0.00668456	Bcl2/Gabarap/Prkaa2/Hnrnpl/Sesn1/Slc38a2/Slc39a4/Usp33/Ppm1d/RragB/Cyp11b2/Eif2s1/Szt2/Atg4b/Cav1/Prkag1/Rragc/Xbp1/Pck1/Prkcd/Srd5a1/Gcgr/Ucp2/Wdr45/Slc2a1/Atg14/Atg7/Cadps2/Cartpt/Cdkn1a/Clec16a/Depdc5/Dnajc15/Ehmt2/Fads1/Fas/Fbxo22/Flcn/Gabarapl2/Hfe/Higd1a/Hnrnpa1/Hspa5/Impact/Inhbb/Jun/Klf10/Mtor/Sh3glb1/Srebf2/Tp53/Upp1/Wdr24/Atf2/Bmpr2/Lamp2/Nfe2l2/Vldlr/Wnt9b	59	Biological Process	1.67569	4 Days
GO:0019896	axonal transport of mitochondrion	11/3794	17/18112	0.000117072	0.00824539	0.00676062	Armcx3/Trak2/Fez1/Uchl1/Hdac6/Trak1/Agtpbp1/Hif1a/Hsbp1/Actr10/Nefl	11	Biological Process	3.37696	4 Days
GO:0055006	cardiac cell development	41/3794	113/18112	0.000121606	0.00847359	0.00694773	Ccnb1/Cxadr/Igf1/Akap6/Notch1/Pdgfra/Jag1/Hnrnpu/Srf/Gata4/Lmna/Slc8a1/Foxp1/Hamp/Prox1/Speg/Vegfa/Fhod3/Bmpr1a/Nr3c1/Popdc2/Actn2/Asb2/Atg7/Cav3/Csrp3/Gsk3a/Hdac2/Hey2/Maml1/Mtor/Myh10/Myh6/Plec/Sgcb/Tbx18/Agt/Agtr2/Adra1a/Pitx2/Rgs4	41	Biological Process	1.59748	4 Days
GO:0097421	liver regeneration	30/3794	75/18112	0.000132345	0.009083	0.0074474	Bcl2/Itpr1/Cldn1/Myc/Pnpt1/Cftr/Hsd3b7/Pou2f1/Ezh2/Gfer/Hamp/Rpl30/Reg1a/Ucp2/Il10/Nfkbia/Fas/Fga/Gli1/Hfe/Nr1h4/Prmt1/Rpl10/Rps15/Srsf1/Sulf2/Vtn/Insr/Npm1/Ezh1	30	Biological Process	1.80915	4 Days
GO:0051646	mitochondrion localization	23/3794	52/18112	0.000133125	0.009083	0.0074474	Armcx3/Ogt/Synj2/Synj2bp/Trak2/Dnm1l/Fez1/Uchl1/Hdac6/Mapt/Wasf1/Trak1/Rhot1/Agtpbp1/Armc1/Hif1a/Hsbp1/Kat2a/Map1b/Actr10/Nefl/Rhot2/Cluh	23	Biological Process	2.24395	4 Days
GO:0045807	positive regulation of endocytosis	45/3794	128/18112	0.000137391	0.00925529	0.00758867	Snca/Lbp/Ntf3/Dll1/Itsn1/Dnm2/Clu/Synj2bp/Rab21/Scyl2/Snap91/Ankfy1/Clip3/Dnm1l/Ckap5/Cav1/Dcx/Hamp/Pard3/Picalm/Serpine1/Vegfa/Hip1/Cd36/Il4/Ap2b1/Ap2m1/Apoe/Appl2/Bicd1/C3/Cav3/Cbll1/Ccl19/Cd151/Dab2/Fmr1/Grem1/Hfe/Ldlrap1/Sele/Tfr2/Vps28/Vtn/Insr	45	Biological Process	1.6856	4 Days
GO:0008361	regulation of cell size	72/3794	230/18112	0.000138476	0.00925529	0.00758867	Lamtor5/Slc12a4/Ogt/Anxa7/Dnm2/Aqp2/Rtn4/Sema6b/Slc12a2/Smurf1/Srf/Trpv4/Mtpn/Rab21/Rb1cc1/Atp2b2/Clasp2/Slc12a1/Slc12a8/C1qtnf9/Dcx/Hdac6/Iqgap3/Mapt/Rap1gap2/Sema4b/Sema4c/Sema4f/Sema4g/Shank3/Slit1/Vegfa/Kel/Mag/Msn/Barhl2/Fn1/Lamtor4/Ist1/Gdi1/Nrg1/Adnp/Apoe/Cav3/Cfl1/Cxcl12/Dbn1/Dpysl2/Eif2b2/Eif4g2/Hif1a/Ilk/Limk1/Map1b/Mtor/Ndel1/Nkx6-1/Olfm1/Pafah1b1/Prr16/Slit2/Ulk2/Vav3/Zfyve27/Aqp11/Bm…	72	Biological Process	1.59457	4 Days
GO:2001237	negative regulation of extrinsic apoptotic signaling pathway	38/3794	103/18112	0.000142068	0.00939947	0.00770689	Bcl2/Fgg/Igf1/Rb1cc1/Eya4/Lmna/Psme3/Raf1/Rela/Sh3rf1/Agap2/Col2a1/Hspa1a/Pea15/Pf4/Serpine1/Vegfa/Zmynd11/Psen2/Birc6/Gata1/Faim2/Il4/Nrg1/Rps6kb1/Ctnna1/Dab2/Eya3/Fga/Gclc/Icam1/Prdx2/Scg2/Sgms1/Stradb/Tmbim1/Rffl/Rnf34	38	Biological Process	1.87033	4 Days
GO:0021954	central nervous system neuron development	36/3794	96/18112	0.000143826	0.00942063	0.00772423	Ephb6/Ntrk2/Cntn2/Foxg1/Lhx8/Dclk1/Fezf2/Nr4a2/Scyl2/Cdh11/Szt2/Btg2/Dcx/Ndnf/Arx/Epha4/Ephb2/Ogdh/Slc4a10/Tfap2a/Hprt1/Nhlh2/Adarb1/Agtpbp1/Arhgef28/Atg7/B4galt5/Dclk2/Fgfr2/Lingo1/Ndel1/Pafah1b1/Slit2/Ttc36/Uqcrq/Bhlhe22	36	Biological Process	1.7492	4 Days
GO:0006473	protein acetylation	69/3794	219/18112	0.000152271	0.009875	0.00809679	Snca/Ogt/Prkaa2/Naa15/Msl3/Twist1/Gtf2b/Naa60/Trim16/Clock/Naa25/Per1/Actl6a/Atxn7l3/Brd8/Hdac6/Ing5/Msl2/Naa50/Rps6ka4/Smarcb1/Taf5/Xbp1/Zzz3/Brpf1/Naa35/Camk1/Rps6ka5/Ctbp1/Klf15/Supt3h/Arid5a/Atat1/Atg7/Dr1/Dscc1/Fam161a/Flcn/Foxp3/Hcfc1/Hdac2/Irf4/Iws1/Kat2a/Msx3/Naa10/Nat8b/Nfyc/Nupr1/Setd5/Sphk2/Taf7/Thap7/Yeats2/Yeats4/Zfp451/Atf2/Jade1/Kat2b/Brd4/Crebbp/Epc2/Hdac8/Ing3/Morf4l2/Nap1l2/Trra…	69	Biological Process	1.48235	4 Days
GO:0042987	amyloid precursor protein catabolic process	25/3794	59/18112	0.000160349	0.0101618	0.00833198	Ntrk2/Igf1/Sp1/Dyrk1a/Clu/Rtn4/Lrrtm3/Rela/Aph1a/Flot2/Picalm/Rtn2/Slc2a13/Psen2/Rtn3/Epha4/Abca2/Apoe/Fkbp1a/Gsk3a/Olfm1/Psenen/Rtn1/Sorl1/Ifngr1	25	Biological Process	2.19323	4 Days
GO:0031647	regulation of protein stability	90/3794	302/18112	0.000160462	0.0101618	0.00833198	Snca/Bcl2/Igf1/Pdcd10/Tardbp/Fam107a/Ubl4a/Atp1b1/Chp1/Naa15/Cdc37l1/Clu/Ctsh/Gapdh/Phb2/Rtn4/Usp33/Usp47/Rab21/Cul3/Apoa2/Cenpe/Dnlz/Lmna/Lss/Atp1b3/Flot2/Hdac6/Hspa1a/Tmem25/Xbp1/Aptx/Slc51b/Sugt1/Cd74/Hip1/Dvl3/Epha4/Lamp1/Trim44/Asgr2/Morc3/Pim1/Rpl5/Smad7/Swsap1/Vps35/Sumo1/Ahsp/Atp1b2/B4galt5/Ccar2/Cct8/Cdc37/Fbxl3/Fbxw11/Get4/Grn/Gsn/Hcfc1/Hip1r/Irgm/Kat2a/Kdm8/Mfsd1/Otud5/Ppib/Rnf139/Rpl1…	90	Biological Process	1.39608	4 Days
GO:0036293	response to decreased oxygen levels	132/3794	473/18112	0.000161348	0.0101618	0.00833198	Map2k1/Aldoa/Bcl2/Itpr1/Ccnb1/Cited2/Cldn3/Igf1/Prmt2/Cat/Ogt/Prkcb/Agtrap/Myc/Notch1/Slc29a1/Nampt/Atp1b1/Shc1/Acvrl1/Ada/Arnt2/Chat/Egln3/Eln/Gnb1/Hyou1/Mb/Penk/Phb2/Postn/Rtn4/Srf/Twist1/Nr4a2/Cftr/Dnm1l/Lmna/Pde5a/Pdk3/Ptk2b/Raf1/Slc8a1/Angpt4/Gpr182/Acaa2/B3gat1/Cacnb3/Casr/Cav1/Ercc3/Ets1/Ldha/Ndnf/Ndrg1/Serpine1/Ucn2/Usf1/Vegfa/Kcnmb1/Pck1/Pdia3/Prkcd/Prkce/Reg1a/Scfd1/Cpeb1/Limd1/Psen2/Uc…	132	Biological Process	1.30575	4 Days
GO:0045727	positive regulation of translation	51/3794	151/18112	0.000163953	0.0102275	0.00838584	Vim/Akap6/Hnrnpu/Hnrnpl/Khdrbs1/Upf3b/Usp16/Ythdf2/Pld1/Ptk2b/Fastkd2/Rbms3/Serp1/Dhx29/Elavl1/Rpl30/Ythdf1/Cpeb1/Barhl2/Larp4b/Rxra/Rpl5/Tob1/Rps6kb1/C1qbp/Cnbp/Eif4g2/Fastkd3/Fmr1/Impact/Larp1b/Mif4gd/Mtor/Nck2/Nsun4/Paip1/Poldip3/Prr16/Rplp1/Rps27l/Trmt10c/Uqcc2/Dazl/Eif3e/Igf2bp1/Npm1/Slc35a4/Ythdf3/Pcif1/Ybx1/Larp6	51	Biological Process	1.62494	4 Days
GO:0021859	pyramidal neuron differentiation	10/3794	15/18112	0.000169483	0.0104728	0.00858692	Foxg1/Scyl2/Dcx/Ogdh/Slc4a10/Atg7/Dclk2/Fgfr2/Uqcrq/Unc5d	10	Biological Process	3.47055	4 Days
GO:0051494	negative regulation of cytoskeleton organization	56/3794	170/18112	0.000171424	0.0104937	0.0086041	Snca/Gmfb/Twf1/Ppfia1/Dyrk1a/Capg/Cgnl1/Lima1/Map1a/Tpm1/Trim54/Mtpn/Arhgap6/Cdh5/Clasp2/Clip3/Eml2/Mdm1/Stmn2/Coro1b/Hdac6/Nav3/Shank3/Sptbn2/Tmsb4x/Prkcd/Fhod3/Spef1/Wasf2/Mid1ip1/Tmod3/Espn/Add3/Arhgef18/Camsap2/Cav3/Cfl1/Clip2/Dbn1/Eps8/Fkbp4/Gsn/Hip1r/Kat2a/Map1b/Sgk1/Slit2/Tjp1/Arap1/Flii/Kat2b/Mapre1/Npm1/Tmsb10/Ttbk2/Eml4	56	Biological Process	1.46566	4 Days
GO:0051260	protein homooligomerization	62/3794	193/18112	0.000176693	0.0106413	0.00872511	Letm1/Aldoa/Kcna6/Aqp2/Ehd4/Gsdmd/Pkd2l1/Pnpt1/Usp16/Crtc1/Ikzf4/Kcnf1/Kctd13/Nlrp1a/Zbtb1/Clybl/Gbp5/Acaca/Atl2/Elavl1/Kcnd3/Mapt/Shkbp1/Tmem70/Trpa1/C9/Lzts3/Acacb/Kcnc2/Mcoln1/Rnf112/Rom1/Hprt1/Shmt2/Trpv1/Vps35/Sub1/Aldh1a2/Appl2/Aqp5/Bcl10/Cby1/Cep57/Gls/Kcnb2/Kcnc3/Kcnd1/Kcns3/Kctd4/Kctd9/Mbl1/Ninj1/Prf1/Prmt1/Scara5/Slc1a5/Tdo2/Tmem120a/Aqp11/Itln1/Kcnv1/Kctd15	62	Biological Process	1.57055	4 Days
GO:0015849	organic acid transport	101/3794	347/18112	0.000177084	0.0106413	0.00872511	Slc17a7/Snca/Ntrk2/Agxt/Fabp9/Slc10a3/Slc1a3/Htr2c/Myc/Grm7/Slc7a1/Slc38a5/Slc43a1/Abcd2/Atp8b1/Slc12a2/Slc22a25/Slc38a2/Trpv4/Slc16a7/Slc26a3/Cacna1a/Nmb/Slc25a14/Slc26a2/Acsl1/Acsl4/Adora2a/Grm1/Slc25a12/Slc26a6/Slc6a1/Syt4/Trpc4/Umod/Ntsr1/Prkcd/Sfxn4/Slc27a4/Slc51b/Sfxn1/Arg2/Cd36/Lrrc8d/Map2k6/Nr3c1/Pla2g2a/Slc16a10/Slc1a1/Slco1b2/Sv2a/Abcg2/Pla2g4a/Pla2g5/Slc16a1/Trpv1/Ceacam1/Rps6kb1/Slc2a…	101	Biological Process	1.42731	4 Days
GO:0052547	regulation of peptidase activity	133/3794	479/18112	0.000193818	0.011541	0.00946276	Snca/Cldn3/Csn2/Herpud1/Igf1/Lamtor5/Andpro/Klf4/Cycs/Myc/Serping1/Tnfaip8/A2m/Cldn4/Ctsh/Egln3/Gapdh/Lck/Prelid1/Prss22/Serpina3n/Serpina9/Serpinb5/Serpinb8/Usp47/Nlrp1a/Psme3/Sh3rf1/Cst12/Stfa3l1/Adora2a/Aph1a/Birc3/Casp2/Cav1/Mbp/Pdcd2/Picalm/Serpine1/Serpinf2/Stat1/Vegfa/Hip1/LOC299282/Serpinb1a/Serpinf1/Birc6/Epha4/Fn1/Kng1/S100a9/Serpina4/Slc1a1/Hmgb1/Anp32b/Fbln1/P2rx1/Reck/Abca2/Alox12/Am…	133	Biological Process	1.2019	4 Days
GO:0055013	cardiac muscle cell development	39/3794	108/18112	0.000197259	0.0116327	0.009538	Ccnb1/Cxadr/Igf1/Akap6/Pdgfra/Hnrnpu/Srf/Gata4/Lmna/Slc8a1/Foxp1/Hamp/Prox1/Speg/Vegfa/Fhod3/Bmpr1a/Nr3c1/Popdc2/Actn2/Asb2/Atg7/Cav3/Csrp3/Gsk3a/Hdac2/Hey2/Maml1/Mtor/Myh10/Myh6/Plec/Sgcb/Tbx18/Agt/Agtr2/Adra1a/Pitx2/Rgs4	39	Biological Process	1.61183	4 Days
GO:0044282	small molecule catabolic process	101/3794	348/18112	0.000198911	0.0116327	0.009538	Agxt/Bckdhb/Haao/Hgd/Bcat2/Synj2/Abcd2/Acadm/Ada/Akr1a1/Cdo1/Foxk2/Galt/Inpp1/Inpp5a/Miox/Prodh2/Twist1/Hibadh/Cnr1/Adh4/Hsd3b7/Nudt7/Acaa2/Acmsd/Cyp4f4/Ldha/Lonp2/Mtmr7/Ocrl/Slc25a12/Aldh5a1/Aldh6a1/Lipe/Ntsr1/Pck1/Slc27a4/Acacb/Cda/Arg2/Crat/Npl/Pon3/Ppat/Pfkfb2/Shmt2/Sult1a1/Bpnt1/Eci2/Aadat/Acadvl/Acot8/Apobec2/Apoe/Crot/Cyp26a1/Cyp46a1/Dbt/Ddah2/Dpyd/Ech1/Echdc1/Etfb/Fabp1/Fabp3/Galk1/Gk/Gls…	101	Biological Process	1.48798	4 Days
GO:0050770	regulation of axonogenesis	61/3794	190/18112	0.000201961	0.0117066	0.00959856	Map2k1/Ntrk2/Vim/Cntn2/Dixdc1/Efnb3/Nefm/Rtn4/Sema6b/Srf/Stk25/Trak2/Lrrc4c/Snap91/Cacna1a/Dcx/Hdac6/Mapt/Mbp/Picalm/Sema4b/Sema4c/Sema4f/Sema4g/Slit1/Vegfa/Kel/Mag/Trak1/Cdh2/Epha4/Ephb2/Fn1/Map2k2/Plxna2/Ist1/Chodl/Gdi1/Nrg1/Adnp/Apoe/Chn1/Cxcl12/Dbn1/Eif2b2/Eif4g2/Ilk/Limk1/Map1b/Ndel1/Pafah1b1/Robo2/Slit2/Stk11/Ulk2/Zfyve27/Bmpr2/Nefl/Actr3/Lpar3/Ccr5	61	Biological Process	1.66889	4 Days
GO:0016358	dendrite development	95/3794	324/18112	0.000204261	0.011736	0.0096227	Itpr1/Ntrk2/Gpr37/Tpbg/Mapk6/Itsn1/Epha5/Farp1/Btbd3/Chat/Dclk1/Fezf2/Map1a/Rab21/Trak2/Arf4/Bmp7/Cacna1a/Crtc1/Dnm1l/Iqgap1/Pacsin1/Skor2/Tnik/Acsl4/Csmd3/Dcx/Ezh2/Hdac6/Igsf9/Kidins220/Phactr1/Picalm/Shank3/Lzts3/Git1/Pqbp1/Trak1/Camk1/Epha4/Ephb2/Flrt1/Nr3c1/Rere/Slc25a46/Uba6/Elavl4/Hprt1/Celsr2/Nrg1/Apoe/Bmp5/Camsap2/Cd3e/Cfl1/Cobl/Crp/Dbn1/Dcdc2/Eif4g2/Fas/Fmr1/Grn/Gsk3a/Hdac2/Il1rap/Ilk/Ma…	95	Biological Process	1.44931	4 Days
GO:0046683	response to organophosphorus	62/3794	194/18112	0.000207353	0.0118101	0.00968342	Bcl2/Ezr/Itpr1/Agxt/Bckdhb/Aldob/Akap6/Areg/Cdo1/Kcnj11/Penk/Pnpt1/Sdc1/Serpina3n/Wt1/Cftr/Slc26a3/Atp7b/Ptk2b/Rela/Slc8a1/Trim16/Fos/P2ry6/Per1/Cib2/Dntt/Ldha/Serpine1/Slc26a6/Stat1/Hcn3/Pck1/Srd5a1/Hsd3b1/Cdk2/Gata6/Zfp36l1/Akap1/Gata1/Pla2g5/Trpv1/Ndufs4/P2rx1/Asl/Casp1/Crem/Cyp7b1/Fdx1/Gpd1/Hspa5/Inhbb/Jun/Kcne1/P2rx2/Pygm/Rap1b/Rpl13a/Rplp1/Ccnd2/Tyr/Actr3	62	Biological Process	1.65802	4 Days
GO:0046622	positive regulation of organ growth	25/3794	60/18112	0.000220665	0.0123568	0.0101317	Ccnb1/Igf1/Akap6/Notch1/Rag2/Ybx3/Gata4/Wt1/Serp1/Hamp/Prox1/Acacb/Arx/Bmpr1a/Gata6/Nr3c1/Pim1/Nrg1/Fgfr2/Gli1/Hey2/Mtor/Rbpj/Sash3/Agt	25	Biological Process	1.8706	4 Days
GO:0016236	macroautophagy	75/3794	245/18112	0.000221722	0.0123568	0.0101317	Vdac1/Arl8b/Chmp5/Gabarap/Prkaa2/Npc1/Phb2/Sesn1/Smurf1/Ufc1/Rb1cc1/Atg13/Dcn/Ubqln4/Ulk3/Zfp622/Atg3/Fez1/Yod1/Atg4b/Chmp7/Ei24/Hdac6/Phf23/Rnf41/Tbc1d25/Tex264/Atg16l2/Scfd1/Arfip2/Calm1/Pip4k2a/Aup1/Mcoln1/Wdr45/Il4/Atg12/Atg14/Atg7/Bnip3l/Cdc37/Clec16a/Ehmt2/Gabarapl2/Hdac10/Hif1a/Ift20/Irgm/Mtor/Nupr1/Pip4k2c/Plekhm1/Poldip2/Rab33b/Rab7a/Ripk2/Rnf31/Sh3glb1/Stx12/Supt5h/Tp53/Ufm1/Ulk2/Usp30/…	75	Biological Process	1.38264	4 Days
GO:0043254	regulation of protein-containing complex assembly	122/3794	435/18112	0.00022509	0.0123568	0.0101317	Snca/Twf1/Dyrk1a/Arpc5l/Bik/Capg/Clu/Cxcl13/Eln/Esam/Tpm1/Mtpn/Ppm1a/Lmo4/Snap91/Cdh5/Clasp2/Clip3/Eml2/Fchsd1/Nr1h2/Ptk2b/Raf1/Stmn2/Tcl1a/Ckap5/Csf3/Dhx33/Dut/Gbp5/Cav1/Hdac6/Hspa1a/Ikbke/Mapt/Mlst8/Napa/Nav3/Sptbn2/Stxbp6/Tmsb4x/Vegfa/Prkcd/Prkce/Trappc12/Fhod3/Git1/Hcls1/Msn/Psen2/Arpc1b/Cd36/Rims1/Stxbp5/Tmod3/Hmgb1/Vps35/Nrg1/Sumo1/Add3/Ajuba/Apoe/Arpc5/Atat1/Baiap2l1/Camsap2/Cav3/Cdc42ep2/…	122	Biological Process	1.38252	4 Days
GO:0006898	receptor-mediated endocytosis	77/3794	253/18112	0.000225502	0.0123568	0.0101317	Snca/Ezr/Ntf3/Calca/Cntn2/Dll1/Itsn1/Ap2a2/Dnm2/Clu/Ifitm3/Synj2bp/Unc119/Rab21/Scyl2/Snap91/Pacsin1/Ap2s1/Cav1/Hamp/Lrp6/Pard3/Picalm/Serpine1/Snx17/Vegfa/Wasf1/Cltc/Hip1/Syt11/Ankrd13a/Cd36/Clta/Ppp3r1/Rab5a/Ceacam1/Il4/Nrg1/Abca2/Adm/Amn/Ap2b1/Ap2m1/Apoc1/Apoe/Bicd1/C3/Canx/Cav2/Cav3/Ccl19/Clec9a/Cxcl16/Dab2/Eps15/Fcer1g/Fmr1/Grem1/Gsg1l/Hfe/Hip1r/Ldlrap1/Lrrtm2/Marco/Rabgef1/Reps1/Rnasek/Scar…	77	Biological Process	1.44433	4 Days
GO:1990138	neuron projection extension	66/3794	210/18112	0.000226384	0.0123568	0.0101317	Alcam/Syt1/Dnm2/Dclk1/Postn/Rtn4/Sema6b/Smurf1/Srf/Rab21/Rims2/Clasp2/Iqgap1/Csf1r/Dcx/Hdac6/Lhx2/Mapt/Picalm/Sema4b/Sema4c/Sema4f/Sema4g/Slit1/Syt4/Vcl/Vegfa/Wasf1/Reg1a/Mag/Barhl2/Cpne6/Flrt1/Fn1/Rims1/Edn2/Gdi1/Nrg1/Adnp/Apoe/Cxcl12/Cyfip2/Dbn1/Dpysl2/Eif2b2/Eif4g2/Ilk/Impact/Lamb2/Limk1/Map1b/Ndel1/Nkx6-1/Olfm1/Pafah1b1/Sh3glb1/Slit2/Spag6/Stk11/Ulk2/Zfyve27/Bmpr2/Slc23a2/Actr3/Ostn/Ccr5	66	Biological Process	1.42831	4 Days
GO:0016050	vesicle organization	89/3794	301/18112	0.000233597	0.0125377	0.01028	Slc17a7/Snca/Rab14/Bcl2/Arl8b/Chmp5/Fabp9/Bloc1s4/Tmed9/Ap1s2/Vamp2/Syt1/Abcb6/Chp1/Cadps/Pef1/S100a10/Sdc1/Stx8/Cul3/Snap91/Ankfy1/Kif13a/Rab38/Sec31a/Stx3/Zpbp/Snap47/Cav1/Chmp7/Coro1c/Picalm/Sar1a/Stxbp6/Syt4/Tgfbrap1/Vamp3/Pip4k2a/Syt11/Pi4k2b/Rab22a/Rab5a/Rims1/Unc13c/Hook1/Pla2g4a/Pla2g5/Stx5/Aktip/Ap2m1/C2cd5/Cav2/Cplx1/Eea1/Eps15/Hps1/Kcne1/Mapk15/Pafah1b1/Pdcd6/Plekhm1/Rab3a/Rab7a/Rnasek…	89	Biological Process	1.46788	4 Days
GO:0050769	positive regulation of neurogenesis	88/3794	297/18112	0.000233752	0.0125377	0.01028	Map2k1/Ntrk2/Igf1/Ntf3/Vim/Pax6/Dixdc1/Myc/Notch1/Foxg1/Nap1l1/Nkx6-2/Rtn4/Srf/Stk25/Xrcc4/Rab21/Il33/Snap91/Aspa/Dnm1l/Gsx2/Mdk/Ptpra/Rela/Tnik/Dcx/Hdac6/Mapt/Picalm/Ppp1cc/Shank3/Vegfa/Mag/Serpinf1/Trak1/Epha4/Ephb2/Fn1/Map2k2/Plxna2/Rnf112/Aspm/Ist1/Chodl/Gdi1/Nrg1/Adnp/Apoe/Atxn1/Clcf1/Cxcl12/Dbn1/Eif2b2/Eif4g2/Etv5/Fmr1/Hdac2/Hif1a/Ilk/Limk1/Lta/Map1b/Mtor/Ndel1/Nkx6-1/Nog/Nptn/Pafah1b1/Parp…	88	Biological Process	1.41438	4 Days
GO:0062012	regulation of small molecule metabolic process	107/3794	374/18112	0.000238519	0.0125377	0.01028	Snca/Map2k1/Dgat1/Igf1/Nucb2/Snai1/Ogt/Myc/Prkaa2/Cd320/Guca2b/Abcd2/Acadm/Dyrk2/Foxk2/Mas1/Twist1/Nr4a3/Cnr1/Cacna1a/Nr1h2/Pdk3/Ptk2b/Sirt5/Slc4a1/Clybl/P2ry6/Acmsd/Cav1/Erlin1/Khk/Lonp2/Pomc/Prox1/Slc25a12/Soga1/Tmsb4x/Zbtb20/Ntsr1/Prkce/Slc27a4/Acacb/Cd74/Cda/Gcgr/Git1/C1qtnf3/Cd36/Mid1ip1/Nr3c1/Slc4a4/Hmgb1/Pfkfb2/Pla2g4a/Ceacam1/Il4/Ptpn2/Acadvl/Apoc1/Apoe/Appl2/Bmp5/C1qtnf12/Clcn2/Dab2/Dkk3…	107	Biological Process	1.44998	4 Days
GO:0021860	pyramidal neuron development	9/3794	13/18112	0.000240156	0.0125377	0.01028	Foxg1/Scyl2/Dcx/Ogdh/Slc4a10/Atg7/Dclk2/Fgfr2/Uqcrq	9	Biological Process	3.11502	4 Days
GO:0031953	negative regulation of protein autophosphorylation	9/3794	13/18112	0.000240156	0.0125377	0.01028	Tesk1/Chp1/Cav1/Gfra2/Impact/Jun/Eng/Ptprc/Nlrp12	9	Biological Process	3.43901	4 Days
GO:0015698	inorganic anion transport	56/3794	172/18112	0.000241184	0.0125377	0.01028	Slc17a7/Vdac1/Clca5/Slc12a4/Slc1a3/Slc22a8/Tg/Slc4a3/Atp8b1/Cldn4/Glra2/Slc12a2/Slc39a8/Gpr89b/Cftr/Slc26a3/Car7/Clcn4/Slc12a1/Slc12a8/Slc25a14/Slc26a2/Slc4a1/P2ry6/Casr/Slc20a1/Slc26a6/Slc34a2/Slc6a1/Clic1/Clic5/Clca4l/Gabrb3/Lrrc8d/Nmur1/Slc1a1/Slc4a10/Slc4a2/Slc4a4/Ttyh1/Gabra3/Best1/Ano1/Clcn2/Gabra1/Gabrr1/Mtor/Ros1/Slc17a1/Vdac2/Car2/Gabra4/Slc25a30/Gabra5/Bsnd/Clcn6	56	Biological Process	1.61484	4 Days
GO:0035640	exploration behavior	18/3794	38/18112	0.000247844	0.0127825	0.0104807	Penk/Shank2/Jph3/Shank3/Prkce/Gabrb3/Slc4a10/Apoe/Atp1a2/Crh/Dpp4/Gad1/Gip/Grn/Lsamp/Nog/Ube3a/Agtr2	18	Biological Process	2.18512	4 Days
GO:0030100	regulation of endocytosis	73/3794	238/18112	0.00024996	0.0127909	0.0104876	Slc17a7/Snca/Lbp/Ntf3/Dll1/Itsn1/Dnm2/Clu/Ehd4/Pacsin2/Synj2bp/Unc119/Rab21/Scyl2/Snap91/Ankfy1/Cdh13/Clip3/Dnm1l/Nr1h2/Pacsin1/Ckap5/Cav1/Dcx/Hamp/Pard3/Picalm/Serpine1/Syt4/Vegfa/Calm1/Hip1/Syt11/Ankrd13a/Cd36/Epha3/Ppp3r1/Rab5a/Pacsin3/Il4/Nrg1/Abca2/Ap2b1/Ap2m1/Apoc1/Apoe/Appl2/Bicd1/C3/Cav3/Cbll1/Ccl19/Cd151/Dab2/Fmr1/Grem1/Gsg1l/Hfe/Hip1r/Ldlrap1/Lrrtm2/Rabgef1/Rufy1/Sele/Siglec5/Tfr2/Vps28…	73	Biological Process	1.44709	4 Days
GO:0021953	central nervous system neuron differentiation	67/3794	215/18112	0.000267314	0.0135729	0.0111288	Ephb6/Ntrk2/Grid2/Pax6/Cntn2/Foxg1/Lhx8/Dclk1/Dll4/Dmrt3/Fezf2/Foxn4/Mtpn/Nr4a2/Lmo4/Scyl2/Atp2b2/Cacna1a/Gsx2/Nkx2-1/Skor2/Cdh11/Szt2/Btg2/Csf1r/Dcx/Ndnf/Olig3/Prox1/Shank3/Tox/Wnt1/Satb2/Arx/Epha4/Ephb2/Ogdh/Slc25a46/Slc4a10/Tfap2a/Elavl4/Gigyf2/Hoxa1/Hprt1/Nhlh2/Faim2/Adarb1/Agtpbp1/Arhgef28/Atg7/B4galt5/Cbln1/Dclk2/Fgfr2/Herc1/Hoxd10/Lbx1/Lingo1/Ndel1/Nkx6-1/Pafah1b1/Scyl1/Slit2/Ttc36/Uqcrq/Z…	67	Biological Process	1.53037	4 Days
GO:0021543	pallium development	73/3794	239/18112	0.000287213	0.0144711	0.0118652	Bcl2/Ntrk2/Pax6/Dixdc1/Neurod1/Foxg1/Epha5/Btbd3/Eif2b3/Emx2/Fezf2/Mas1/Nefm/Plcb1/Rtn4/Sema6b/Slc38a2/Srf/Sun1/Cdon/Neurod6/Nr4a2/Nr4a3/Mdk/Nkx2-1/Fez1/Btg2/Csf1r/Dcx/Ezh2/Fat4/Lhx2/Lrp6/Phactr1/Prox1/Tra2b/Srd5a1/Hsd3b1/Phlpp1/Arx/Cdh2/Ogdh/Uba6/Aspm/Slc2a1/Atat1/Atg7/Cfl1/Dclk2/Eif2b2/Eif2b4/Hdac2/Hif1a/Ndel1/Nefh/Nog/Pafah1b1/Slit2/Th/Trappc9/Uqcrq/Anxa3/Bhlhe22/Cask/Igf2bp1/Insr/Nefl/Ptprz1/…	73	Biological Process	1.45401	4 Days
GO:0007565	female pregnancy	88/3794	299/18112	0.000299029	0.0147844	0.0121221	Cited2/Igf1/Vim/Sp1/Calca/Nampt/Klf9/Adra2b/Aqp2/Cldn4/Gapdh/Hpgd/Prl8a9/Slc38a2/Cnr1/Cald1/Clock/Fos/Maged2/Prl8a7/Acsl4/Ets1/Mapt/Pnoc/Serpine1/Vegfa/Gjb2/Lipe/Hsd3b1/Ucp2/Adra2c/Arg2/Cd36/Nr3c1/Ppat/Rxra/Abcg2/Arid1a/Pla2g4a/Prl8a4/Tgfb2/Fbln1/Il4/Itga5/Reck/Slc2a1/Adm/C1qbp/Crh/Csmd1/Ctsb/Cyp2d2/Cyp2d4/Dazap1/Fas/Fkbp4/Ggn/Gip/Gja1/Got2/Grn/H3f3b/Hfe/Hif1a/Il1rn/Mmp7/Mtor/Nodal/Plau/Plec/Polr…	88	Biological Process	1.48917	4 Days
GO:1903035	negative regulation of response to wounding	34/3794	92/18112	0.000299391	0.0147844	0.0121221	Cldn3/F2/Fgg/Pdgfra/Rtn4rl1/Serping1/Rtn4/Slc12a2/Clasp2/Mdk/Tspan8/Serpine1/Serpinf2/Sh2b3/Prkcd/Git1/Epha4/Kng1/Proc/Ceacam1/Cers2/Neo1/Alox12/Apoe/F12/Fga/Gja1/Klk8/Myoz1/Plau/Tfpi/Cask/Hrg/Serpine2	34	Biological Process	1.74276	4 Days
GO:0048016	inositol phosphate-mediated signaling	25/3794	61/18112	0.000300202	0.0147844	0.0121221	Chp2/Itpr1/Igf1/Lmcd1/Akap6/Htr2c/Chp1/Cherp/Dyrk2/Inpp5a/Slc12a1/Camta1/Nfat5/Adgrb2/Nfatc3/Nmur1/Ppp3r1/Edn2/Ceacam1/Nrg1/Mtor/Myoz1/Rcan2/Rcan1/Sppl3	25	Biological Process	1.79964	4 Days
GO:1903052	positive regulation of proteolysis involved in cellular protein catabolic process	45/3794	132/18112	0.000304963	0.0149068	0.0122225	Gabarap/Herpud1/Clu/Smurf1/Arih1/Il33/Ptk2b/Sh3rf1/Cav1/Hspa1a/Pias1/Xbp1/Zer1/Prickle1/Psen2/Sumo2/Smad7/Sumo1/Agtpbp1/Atg7/Dab2/Dda1/Fbxo22/Fmr1/Gclc/Gsk3a/Klhl40/Laptm5/Nupr1/Osbpl7/Plk2/Psmc1/Psmc4/Psmc6/Rnf139/Rnf14/Rnft2/Sirt6/Trib2/Mapk9/Nub1/Plk3/Socs5/Rnf19a/Usp5	45	Biological Process	1.75979	4 Days
GO:0031111	negative regulation of microtubule polymerization or depolymerization	21/3794	48/18112	0.000310125	0.0150468	0.0123373	Snca/Dyrk1a/Map1a/Trim54/Cdh5/Clasp2/Clip3/Eml2/Stmn2/Hdac6/Nav3/Spef1/Mid1ip1/Camsap2/Clip2/Fkbp4/Map1b/Sgk1/Mapre1/Ttbk2/Eml4	21	Biological Process	2.13755	4 Days
GO:0009743	response to carbohydrate	105/3794	369/18112	0.000336808	0.0161211	0.0132181	Bcl2/Igf1/Nucb2/Aldob/Cat/Ogt/Pax6/Prkcb/Myc/Neurod1/Prkaa2/Slc29a1/Vamp2/Nampt/Sidt2/Epha5/Eif2b3/Eln/Gjb6/Kcnj11/Nadk/Plcb1/Srf/Gata4/Cftr/Apoa2/Pdk3/Ptk2b/Raf1/Slc8a1/Col6a2/Casr/Khk/Ldha/Nptx1/Pde1c/Serpine1/Slc26a6/Slc34a2/Slc6a1/Smarcb1/Tra2b/Trpa1/Xbp1/Zbtb20/Pck1/Prkcd/Prkce/Hsd3b1/Serpinf1/Si/Ucp2/Arg2/Fn1/Map2k6/Zfp36l1/Hmgb1/Pfkfb2/Rps6kb1/Selenot/Adnp/Ano1/Atg7/C1qtnf12/Casp6/Cma1/Crh…	105	Biological Process	1.35943	4 Days
GO:0031330	negative regulation of cellular catabolic process	78/3794	260/18112	0.000338025	0.0161211	0.0132181	Snca/Bcl2/Ogt/Tardbp/Nampt/Hnrnpu/Foxk2/Kdm4a/Map1a/Npc1/Pkp1/Gata4/Cnr1/Ubqln4/Fez1/Anks1a/Elavl1/Ikbke/Pam16/Phf23/Rbm24/Rnf41/Vegfa/Wnt1/Zcchc17/Scfd1/Acacb/Psen2/Cdk2/Epha4/Il10/Larp4b/Ybx2/Elavl4/Phax/Rpl5/Tob1/Vps35/Angel2/Apoc1/Atraid/Ccar2/Clec16a/Ehmt2/Eif4g2/Fmr1/Gabarapl2/Herc1/Hfe/Klhl40/Mtor/Nupr1/Paip1/Pbk/Poldip2/Ptpn22/Rpl11/Sorl1/Srsf1/Taf15/Timp3/Tp53/Ttc36/Uchl5/Usp14/Usp25/Usp…	78	Biological Process	1.53919	4 Days
GO:0045444	fat cell differentiation	80/3794	268/18112	0.00033965	0.0161211	0.0132181	Fbxo9/Igf1/Nucb2/Vim/Klf4/Ap1s2/Cntn2/Htr2c/Pdgfra/Tbl1xr1/Jag1/Hnrnpu/Creb5/Ebf2/Rreb1/Ctbp2/Lpl/Mb/Plcb1/Tfap2b/Trpv4/Nr4a2/Nr4a3/Bmp7/Clip3/Nudt7/Osbpl11/Tph1/Dhrs7b/Hdac6/Lrp6/Mex3c/Pias1/Vegfa/Wnt1/Xbp1/Aldh6a1/Wwtr1/C1qtnf3/Ffar4/Msx2/Wif1/Zfp36l1/Ctbp1/Pim1/Zbtb7b/Aloxe3/Arl6/Atat1/Cby1/Ccdc3/Dusp10/Fabp3/Flcn/Inhbb/Lama4/Lamb3/Lrp3/Mtor/Psmb8/Stk3/Tmem120a/Trib2/Zbtb7a/Zfp385a/Atf2/Atf5/C…	80	Biological Process	1.45575	4 Days
GO:0016082	synaptic vesicle priming	13/3794	24/18112	0.00034842	0.0163323	0.0133913	Snca/Cadps/Rims2/Snap47/Napa/Erc1/Rims1/Stxbp5/Sv2a/Unc13c/Cadps2/Rab3a/Snap29	13	Biological Process	2.33015	4 Days
GO:0010927	cellular component assembly involved in morphogenesis	44/3794	129/18112	0.000349087	0.0163323	0.0133913	Fabp9/Cntnap1/Pdgfra/Csrp1/Krt19/Srf/Tpm1/Clasp2/Zpbp/Ckap5/Foxp1/Prox1/Fhod3/Mag/Krt8/Myom2/Six4/Tmod3/Mobp/Pgm5/Abca2/Acta1/Actn2/Cav3/Csrp3/Hdac2/Ilk/Mybpc3/Myh10/Myh6/Myoz1/Nfasc/Pafah1b1/Phldb1/Plec/Pmp22/Tmf1/Ugt8/Epb41l3/Flii/Sec23ip/Agfg1/Capn3/Mypn	44	Biological Process	1.71721	4 Days
GO:0046942	carboxylic acid transport	91/3794	313/18112	0.000375331	0.0174356	0.0142959	Slc17a7/Snca/Ntrk2/Agxt/Slc10a3/Slc1a3/Htr2c/Myc/Grm7/Slc7a1/Slc38a5/Slc43a1/Atp8b1/Slc12a2/Slc22a25/Slc38a2/Trpv4/Slc16a7/Slc26a3/Cacna1a/Nmb/Slc25a14/Slc26a2/Slc6a8/Acsl4/Adora2a/Casr/Grm1/Slc25a12/Slc26a6/Slc6a1/Syt4/Trpc4/Umod/Ntsr1/Prkcd/Slc27a4/Slc51b/Sfxn1/Arg2/Cd36/Lrrc8d/Map2k6/Nr3c1/Pla2g2a/Slc1a1/Slco1b2/Sv2a/Abcg2/Pla2g4a/Pla2g5/Slc16a1/Trpv1/Ceacam1/Crot/Dpysl2/Folr2/Gabbr1/Gja1/Hrh3…	91	Biological Process	1.44831	4 Days
GO:0032869	cellular response to insulin stimulus	78/3794	261/18112	0.0003847	0.0176926	0.0145067	Gkap1/Igf1/Nucb2/Aldob/Ogt/Pax6/Prkcb/Sp1/Myc/Vamp2/Shc1/Foxo4/Lpl/Clasp2/Ptpra/Rb1/Rela/C1qtnf9/Esrra/Rab10/Serpine1/Soga1/Stat1/Usf1/Xbp1/Atp2b1/Pck1/Prkcd/Slc27a4/Srd5a1/Cpeb1/Hsd3b1/Igfbp1/Pip4k2a/Ucp2/Cd36/Cdk2/Ppat/Rxra/Slc2a8/Zfp36l1/Hprt1/Zbtb7b/Ceacam1/Ptpn2/Rps6kb1/Appl2/Baiap2l1/C1qtnf12/C2cd5/Cav2/Csrp3/Dpep1/Gclc/Ghrhr/Gsk3a/Hif1a/Inhbb/Inppl1/Insig2/Insrr/Irs2/Ndel1/Nr1h4/Pip4k2c/Sg…	78	Biological Process	1.52612	4 Days
GO:0008088	axo-dendritic transport	32/3794	86/18112	0.000386266	0.0176926	0.0145067	Armcx3/Ap3m1/Arl8b/Bloc1s4/Hnrnpu/Map1a/Nefm/Stau1/Rab21/Trak2/Fez1/Uchl1/Flot2/Hdac6/Mapt/Wasf1/Trak1/Bloc1s2/Agtpbp1/Ap3b2/Bloc1s6/Fbxw11/Fmr1/Hif1a/Hsbp1/Ndel1/Pafah1b1/Stau2/Actr10/Ap3s1/Nefl/Kif3b	32	Biological Process	1.81073	4 Days
GO:2000060	positive regulation of ubiquitin-dependent protein catabolic process	37/3794	104/18112	0.000397613	0.0180859	0.0148291	Gabarap/Herpud1/Clu/Smurf1/Arih1/Il33/Ptk2b/Sh3rf1/Cav1/Hspa1a/Pias1/Zer1/Prickle1/Psen2/Sumo2/Smad7/Sumo1/Agtpbp1/Atg7/Dab2/Dda1/Fbxo22/Gclc/Gsk3a/Klhl40/Laptm5/Plk2/Rnf139/Rnf14/Sirt6/Trib2/Mapk9/Nub1/Plk3/Socs5/Rnf19a/Usp5	37	Biological Process	1.63523	4 Days
GO:0009746	response to hexose	91/3794	314/18112	0.000421529	0.0190063	0.0155838	Bcl2/Igf1/Nucb2/Aldob/Ogt/Pax6/Prkcb/Neurod1/Prkaa2/Slc29a1/Vamp2/Nampt/Sidt2/Epha5/Eif2b3/Gjb6/Kcnj11/Nadk/Srf/Gata4/Cftr/Apoa2/Pdk3/Ptk2b/Raf1/Slc8a1/Col6a2/Casr/Khk/Ldha/Nptx1/Pde1c/Serpine1/Slc26a6/Slc34a2/Smarcb1/Tra2b/Trpa1/Xbp1/Zbtb20/Pck1/Prkcd/Prkce/Hsd3b1/Serpinf1/Si/Ucp2/Arg2/Fn1/Hmgb1/Pfkfb2/Rps6kb1/Selenot/Ano1/Atg7/C1qtnf12/Casp6/Cma1/Crh/Ctsb/Eif2b2/Eif2b4/Fas/Gclc/Ghrhr/Gip/Gja1/H…	91	Biological Process	1.49704	4 Days
GO:0043467	regulation of generation of precursor metabolites and energy	48/3794	145/18112	0.000423889	0.0190063	0.0155838	Ccnb1/Igf1/Ogt/Cycs/Myc/Prkaa2/Dyrk2/Phb2/Pnpt1/Prelid1/Trpv4/Slc4a1/Khk/Pomc/Slc25a12/Zbtb20/Gcgr/Git1/Cd36/Slc4a4/Hmgb1/Ide/Shmt2/Il4/Cox7a2/Dnajc15/Flcn/Gadd45gip1/Gpd1/Hif1a/Irs2/Mtor/Nupr1/Oas1a/Ppp1r3a/Ppp1r3b/Ppp1r3d/Prkaca/Sirt6/Sphk2/Tp53/Uqcc2/Zbtb7a/Insr/Irs1/Ppp1cb/Sco1/Tigar	48	Biological Process	1.49473	4 Days
GO:2000058	regulation of ubiquitin-dependent protein catabolic process	53/3794	164/18112	0.000426554	0.0190063	0.0155838	Gabarap/Herpud1/Ogt/Clu/Map1a/Smurf1/Arih1/Il33/Ptk2b/Sh3rf1/Ubqln4/Anks1a/Cav1/Hspa1a/Pias1/Wnt1/Zer1/Prickle1/Psen2/Sumo2/Ube2k/Rpl5/Smad7/Sumo1/Agtpbp1/Atg7/Ccar2/Clec16a/Dab2/Dda1/Fbxo22/Gclc/Gsk3a/Hfe/Klhl40/Laptm5/Pbk/Plk2/Rnf139/Rnf14/Rpl11/Sirt6/Trib2/Ttc36/Ube3a/Uchl5/Usp14/Mapk9/Nub1/Plk3/Socs5/Rnf19a/Usp5	53	Biological Process	1.65105	4 Days
GO:0050819	negative regulation of coagulation	21/3794	49/18112	0.000436513	0.0192239	0.0157622	F2/Fgg/Pdgfra/Serping1/Tspan8/Serpine1/Serpinf2/Sh2b3/Prkcd/Procr/Kng1/Proc/Ceacam1/Alox12/Apoe/F12/Fga/Plau/Tfpi/Hrg/Serpine2	21	Biological Process	2.1876	4 Days
GO:0033674	positive regulation of kinase activity	135/3794	496/18112	0.000437307	0.0192239	0.0157622	Snca/Map2k1/Ephb6/Ntrk2/Ccnb1/Cops8/F2/Fcer1a/Igf1/Ntf3/Pdcd10/Akap6/Calca/Dgkz/Itsn1/Kitlg/Pdgfra/Areg/Epha5/Csk/Adra2b/Bora/Chi3l1/Clspn/Clu/Lcp2/Map3k4/Mas1/Phb2/Trpv4/Unc119/Lmo4/Cenpe/Iqgap1/Nek10/Pde5a/Ptk2b/Stil/Tcl1a/Zfp622/Angpt4/C1qtnf9/Rad50/Acsl1/Agap2/Csf1r/Ezh2/Gab1/Mlst8/Mob1b/Prox1/Vegfa/Prkcd/Cd74/Ror1/Adra2c/Bmpr1a/Camk1/Ccnt2/Cd4/Dvl3/Epha3/Epha4/Ephb2/Il23a/Map2k2/Map2k6/Slc1a…	135	Biological Process	1.32962	4 Days
GO:0010720	positive regulation of cell development	108/3794	384/18112	0.000447022	0.01952	0.016005	Map2k1/Bcl2/Has2/Ntrk2/Igf1/Ntf3/Tesk1/Vim/Pax6/Dixdc1/Myc/Notch1/Foxg1/Dnm2/Rreb1/Nap1l1/Nkx6-2/Rtn4/S100a10/Srf/Stk25/Xrcc4/Rab21/Cftr/Il33/Snap91/Aspa/Cdh5/Dnm1l/Gsx2/Mdk/Pde5a/Ptpra/Rela/Tnik/Dcx/Hdac6/Mapt/Picalm/Ppp1cc/Shank3/Vegfa/Mag/Serpinf1/Trak1/Epha4/Ephb2/Fn1/Map2k2/Plxna2/Proc/Rnf112/Aspm/Ist1/Smad7/Chodl/Gdi1/Il4/Nrg1/Adnp/Apoe/Atxn1/Bnc1/C1qbp/Clcf1/Cxcl12/Dab2/Dbn1/Eif2b2/Eif4g2/…	108	Biological Process	1.35222	4 Days
GO:0034284	response to monosaccharide	95/3794	331/18112	0.00045902	0.0199111	0.0163257	Bcl2/Igf1/Nucb2/Aldob/Cat/Ogt/Pax6/Prkcb/Neurod1/Prkaa2/Slc29a1/Vamp2/Nampt/Sidt2/Epha5/Eif2b3/Eln/Gjb6/Kcnj11/Nadk/Plcb1/Srf/Gata4/Cftr/Apoa2/Pdk3/Ptk2b/Raf1/Slc8a1/Col6a2/Casr/Khk/Ldha/Nptx1/Pde1c/Serpine1/Slc26a6/Slc34a2/Smarcb1/Tra2b/Trpa1/Xbp1/Zbtb20/Pck1/Prkcd/Prkce/Hsd3b1/Serpinf1/Si/Ucp2/Arg2/Fn1/Hmgb1/Pfkfb2/Rps6kb1/Selenot/Ano1/Atg7/C1qtnf12/Casp6/Cma1/Crh/Ctsb/Eif2b2/Eif2b4/Fas/Gclc/Gh…	95	Biological Process	1.41703	4 Days
GO:0031100	animal organ regeneration	52/3794	161/18112	0.000488071	0.0208994	0.017136	Bcl2/Itpr1/Cldn1/Htr2c/Myc/Notch1/Jag1/Igf2r/Shc1/Pnpt1/Ybx3/Nr4a3/Cftr/Apoa2/Hsd3b7/Pou2f1/Baat/Cav1/Ezh2/Gfer/Hamp/Rpl30/Wnt1/Reg1a/Ucp2/Cdk2/Il10/Ppat/Gata1/Nfkbia/Adm/Cast/Cdkn1a/Cxcl12/Fas/Fga/Gli1/Hfe/Nr1h4/Prmt1/Rpl10/Rps15/Srsf1/Sulf2/Ugt1a1/Vtn/Anxa3/Insr/Npm1/Apoa5/Ezh1/Lcp1	52	Biological Process	1.67877	4 Days
GO:0048592	eye morphogenesis	59/3794	188/18112	0.00049195	0.0208994	0.017136	Bcl2/Ntrk2/Cited2/Tspan12/Pax6/Sp1/Dll1/Jag1/Frs2/Foxn4/Ptprm/Tfap2b/Twist1/Cdon/Bmp7/Pou2f1/Gnat1/Lrp6/Nectin1/Prox1/Vegfa/Prom1/Col5a1/Crb1/Ephb2/Meis1/Rom1/Slc1a1/Tfap2a/Arid1a/Grk1/Agtpbp1/Aldh1a1/Aqp5/Arl6/Casp6/Cfh/Col8a2/Efemp1/Fat1/Hif1a/Hmgn1/Ift122/Naglu/Nrl/Rpgrip1l/Stau2/Tenm3/Th/Tulp1/Vhl/Bhlhe22/Fjx1/Olfm3/Otx2/Six3/Ttc8/Pitx2/Ptn	59	Biological Process	1.60598	4 Days
GO:1901800	positive regulation of proteasomal protein catabolic process	40/3794	116/18112	0.000493398	0.0208994	0.017136	Gabarap/Herpud1/Clu/Arih1/Il33/Sh3rf1/Cav1/Hspa1a/Pias1/Xbp1/Zer1/Prickle1/Psen2/Sumo2/Smad7/Sumo1/Atg7/Dab2/Dda1/Fbxo22/Fmr1/Gclc/Gsk3a/Klhl40/Nupr1/Osbpl7/Plk2/Psmc1/Psmc4/Psmc6/Rnf14/Rnft2/Sirt6/Trib2/Mapk9/Nub1/Plk3/Socs5/Rnf19a/Usp5	40	Biological Process	1.56075	4 Days
GO:0097485	neuron projection guidance	75/3794	251/18112	0.000494565	0.0208994	0.017136	Ephb6/Ntf3/Pax6/Cntn2/Rtn4rl1/Alcam/Foxg1/Efnb3/Epha5/Efna4/Fezf2/Ptprm/Sema6b/Usp33/Nr4a3/Bmp7/Boc/Cntn4/Cntn5/Nkx2-1/Notch3/Enah/Celsr3/Csf1r/Dpysl4/Efnb1/Foxp1/Hdac6/Lhx2/Nectin1/Rnf165/Sema4b/Sema4c/Sema4f/Sema4g/Slit1/Tubb3/Vegfa/Ythdf1/Ptpro/Arx/Epha3/Epha4/Ephb2/Plxna2/Hoxa1/Tgfb2/Neo1/Ank3/Chn1/Cxcl12/Dpysl2/Dscaml1/Etv1/Lamb2/Lrtm2/Myh10/Nfasc/Nog/Nptn/Rhog/Robo2/Slit2/Arhgef25/Bmpr2/Dlx…	75	Biological Process	1.35941	4 Days
GO:0032535	regulation of cellular component size	114/3794	410/18112	0.00050537	0.0212191	0.0173981	Ezr/Lamtor5/Slc12a4/Twf1/Ogt/Anxa7/Cntn2/Dnm2/Aqp2/Arpc5l/Capg/Eln/Esam/Lima1/Nefm/Rtn4/Sema6b/Slc12a2/Smurf1/Srf/Tpm1/Trpv4/Mtpn/Rab21/Rb1cc1/Atp2b2/Clasp2/Fchsd1/Ptk2b/Slc12a1/Slc12a8/C1qtnf9/Csf3/Dcx/Hdac6/Iqgap3/Mapt/Mlst8/Picalm/Rap1gap2/Sema4b/Sema4c/Sema4f/Sema4g/Shank3/Slit1/Sptbn2/Tmsb4x/Vegfa/Prkcd/Prkce/Fhod3/Hcls1/Kel/Mag/Msn/Arpc1b/Barhl2/Fn1/Lamtor4/Rab22a/Rab5a/Tmod3/Ist1/Gdi1/Nrg1…	114	Biological Process	1.2533	4 Days
GO:1903532	positive regulation of secretion by cell	105/3794	373/18112	0.000513976	0.021443	0.0175817	Snca/Ezr/Fcer1a/Fgg/Igf1/Nucb2/Pax6/Tardbp/Htr2c/Itsn1/Syt1/Nmu/Cadps/Nadk/Rtn4/Sdc1/Slc12a2/Trpv4/Ms4a2/Cftr/Cnr1/Clasp2/Dnm1l/Nmb/Nr1h2/Serp1/Acsl4/Adora2a/Casr/Syt4/Trpa1/Erc1/Grp/Ntsr1/Prkce/Pcp4/C1qtnf3/Cacna1b/Ffar4/Lamp1/Map2k6/Nr3c1/Rab5a/Stxbp5/Edn2/Gata1/Pfkfb2/Pla2g4a/Tgfb2/Vps35/Il4/Selenot/Aimp1/Ano1/Atg7/C1qtnf12/Cacnb2/Cadps2/Cartpt/Crh/Cxcl12/Dab2/Dpysl2/Fcer1g/Fga/Gabbr1/Ghrh/Ghr…	105	Biological Process	1.32018	4 Days
GO:0009636	response to toxic substance	88/3794	304/18112	0.000540586	0.0221715	0.0181791	Bcl2/Ccnb1/Cldn1/Gsta3/Prdx4/Slc22a8/Cat/Ogt/Fbln5/Abcb6/Shc1/Akr1a1/Dhx15/Ehmt1/Lpo/Penk/Sdc1/Sesn1/Xpa/Nr4a2/Ralbp1/Adh4/Akr7a3/Hbe1/Fos/Txndc2/Gfer/Mbp/Slc6a1/Gstt2/Scfd1/Srd5a1/Hsd3b1/Kcnc2/Arg2/Cd36/Cdk2/Gata6/Pon3/S100a9/Abcg2/Pim1/Sult1a1/Gria3/Hspa9/Rps6kb1/Selenot/Abtb2/Aldh1a1/Ambp/Apoe/Asl/Casp1/Cdkn1a/Dnmt3a/Ehmt2/Epx/Fabp1/Fas/Fga/Gsta1/Hbz/Hif1a/Ikbkb/Inhbb/Kdm5b/Map1b/Mt2A/Mt4/Nupr…	88	Biological Process	1.36582	4 Days
GO:1902992	negative regulation of amyloid precursor protein catabolic process	12/3794	22/18112	0.000542747	0.0221715	0.0181791	Ntrk2/Igf1/Clu/Rtn4/Flot2/Picalm/Rtn2/Rtn3/Apoe/Olfm1/Rtn1/Sorl1	12	Biological Process	2.53688	4 Days
GO:0021680	cerebellar Purkinje cell layer development	18/3794	40/18112	0.000543103	0.0221715	0.0181791	Dll1/Arcn1/Atp2b2/Cacna1a/Skor2/B4galt2/Sptbn2/Rere/Slc25a46/Faim2/Agtpbp1/Atg7/Herc1/Hspa5/Myh10/Naglu/Sez6l2/Uqcrq	18	Biological Process	2.07846	4 Days
GO:1903311	regulation of mRNA metabolic process	86/3794	296/18112	0.000546867	0.0221715	0.0181791	Ccnb1/Khdrbs2/Rbm42/Vim/Tardbp/Calcr/Hnrnpu/Dyrk1a/Tnrc6b/Hnrnpm/Leo1/Pnldc1/Ddx5/Hnrnpl/Hnrnpr/Khdrbs1/Pabpc4/Pkp1/Pnpt1/Srsf6/Ythdf2/Tia1/Dcp1b/Rbmx/Snrpa/Fastkd2/Snrnp70/Srsf4/Btg2/Celf3/Dis3l2/Elavl1/Ikbke/Papola/Rbm24/Rbm5/Rbm8a/Tra2b/Vegfa/Ythdf1/Ddx17/Cpeb1/Myef2/Khdrbs3/Larp4b/Pan3/Ybx2/Zfp36l1/Cpsf6/Elavl4/Gigyf2/Tob1/Adarb1/Angel2/C1qbp/Csdc2/Dazap1/Fastkd3/Fmr1/Hnrnpa1/Iws1/Magoh/Mbnl3…	86	Biological Process	1.30583	4 Days
GO:0010976	positive regulation of neuron projection development	69/3794	228/18112	0.000551376	0.0221715	0.0181791	Itpr1/Ntrk2/Twf1/Rtn4/Cnr1/Bmp7/Cbfa2t2/Crtc1/Dnm1l/Iqgap1/Lrrc7/Mdk/Pacsin1/Ptk2b/Stmn2/Fez1/Ezh2/Kidins220/Lrp6/Mapt/Ndnf/Tox/Cpeb1/Pcp4/Ror1/Serpinf1/Camk1/Epha3/Ephb2/S100a9/Tmem30a/Elavl4/Hmgb1/Ndrg4/Nrg1/Adnp/Apoe/Atf1/Atp1b2/Bmp5/Cobl/Crp/Dbn1/Grn/Hspa5/Ikbkb/Il1rap/Mtor/Ndel1/Negr1/Nme2/Nptn/Pafah1b1/Scarb2/Stau2/Tenm3/Tmem106b/Agt/Cask/Eef1a1/Kat2b/Nfe2l2/Serpine2/Actr3/Camk1d/Enc1/Ptn/P…	69	Biological Process	1.56989	4 Days
GO:0000422	autophagy of mitochondrion	31/3794	84/18112	0.000557212	0.0221715	0.0181791	Vdac1/Gabarap/Phb2/Smurf1/Rb1cc1/Atg13/Ctsk/Dnm1l/Atg3/Atg4b/Hdac6/Rnf41/Arfip2/Slc25a46/Wdr45/Atg12/Atg14/Atg7/Bnip3l/Cdc37/Cisd2/Clec16a/Gabarapl2/Gsk3a/Hif1a/Srebf2/Tp53/Ulk2/Usp30/Usp36/Tigar	31	Biological Process	1.81277	4 Days
GO:0061726	mitochondrion disassembly	31/3794	84/18112	0.000557212	0.0221715	0.0181791	Vdac1/Gabarap/Phb2/Smurf1/Rb1cc1/Atg13/Ctsk/Dnm1l/Atg3/Atg4b/Hdac6/Rnf41/Arfip2/Slc25a46/Wdr45/Atg12/Atg14/Atg7/Bnip3l/Cdc37/Cisd2/Clec16a/Gabarapl2/Gsk3a/Hif1a/Srebf2/Tp53/Ulk2/Usp30/Usp36/Tigar	31	Biological Process	1.61737	4 Days
GO:0042476	odontogenesis	51/3794	158/18112	0.00055852	0.0221715	0.0181791	Itgb6/Prkcb/Pdgfra/Lhx8/Dmrt3/Pax9/Sdc1/Twist1/Cftr/Bmp7/Id3/Odam/Osr2/Adamts5/Lrp6/Nectin1/Scn5a/Serpine1/Stim1/Alpl/Csf3r/Bmpr1a/Foxc1/Gata6/Msx2/Relt/Slc4a2/Tfap2a/Tnfrsf11b/Nrg1/Pcdha13/Adm/Aqp5/Bcor/Ctnna1/Fam20c/Fgfr2/Fmod/Hdac2/Mmp20/Perp/Phex/Runx2/Tp63/Wnt10a/Amelx/Atf2/Car2/Chuk/Snx10/Pitx2	51	Biological Process	1.54875	4 Days
GO:0007612	learning	61/3794	197/18112	0.000588488	0.0232205	0.0190391	Vdac1/Gmfb/Ntrk2/Tpbg/Ap1s2/Cntn2/Grm7/Map1a/Plcb1/Srf/Meis2/Arf4/Shank2/Ckap5/Fos/B4galt2/Btg2/Jph3/Neto1/Nrxn2/Pias1/Shank3/Slc6a1/Ythdf1/Ntsr1/Git1/Syt11/Ephb2/Gabrb3/Slc1a1/Uba6/Elavl4/Ndrg4/Atp1a2/Atxn1/Chst10/Crh/Csmd1/Dcdc2/Gucy2e/Hif1a/Hrh3/Ift20/Jun/Mapk8ip2/Mtor/Nog/Nptn/Nrgn/Prkar2b/Rag1/Sgk1/Th/Ttc36/Ube3a/Agt/Pgrmc1/Cacna1c/Gabra5/Ptn/Ptprz1	61	Biological Process	1.36792	4 Days
GO:0044262	cellular carbohydrate metabolic process	89/3794	309/18112	0.000601836	0.0236049	0.0193543	Snca/Has2/Igf1/Ogt/Gys1/Synj2/Acadm/B3gnt7/Dyrk2/Foxk2/Inpp1/Inpp5a/Mas1/Miox/Rb1cc1/Pdk3/Ptk2b/Slc4a1/P2ry6/Gne/Khk/Mtmr7/Ndst1/Ocrl/Pomc/Ppp1cc/Slc25a12/Soga1/Gyg1/Ntsr1/Pck1/Prkce/Acacb/Agl/Gcgr/Git1/Si/C1qtnf3/Cd36/Nr3c1/Abcg2/Hmgb1/Pfkfb2/Pla2g4a/Bpnt1/Ptpn2/Slc5a3/Abhd10/B4galt5/C1qtnf12/Galk1/Gbe1/Gk/Gsk3a/Hif1a/Inpp5e/Irs2/Isyna1/Kat2a/Mtor/Nupr1/Pgp/Pomk/Ppip5k1/Ppp1r3a/Ppp1r3b/Ppp1r3d/P…	89	Biological Process	1.47614	4 Days
GO:0016242	negative regulation of macroautophagy	15/3794	31/18112	0.000608798	0.0237359	0.0194617	Npc1/Ubqln4/Fez1/Phf23/Rnf41/Scfd1/Clec16a/Ehmt2/Mtor/Nupr1/Poldip2/Tp53/Usp30/Usp36/Tigar	15	Biological Process	2.36348	4 Days
GO:0048593	camera-type eye morphogenesis	49/3794	151/18112	0.000619954	0.0240278	0.0197011	Ntrk2/Cited2/Tspan12/Pax6/Sp1/Dll1/Jag1/Frs2/Foxn4/Ptprm/Tfap2b/Twist1/Cdon/Bmp7/Pou2f1/Lrp6/Nectin1/Prox1/Vegfa/Prom1/Crb1/Ephb2/Meis1/Rom1/Slc1a1/Tfap2a/Arid1a/Grk1/Aldh1a1/Aqp5/Arl6/Cfh/Col8a2/Fat1/Hif1a/Hmgn1/Ift122/Naglu/Nrl/Rpgrip1l/Tenm3/Th/Vhl/Bhlhe22/Fjx1/Six3/Ttc8/Pitx2/Ptn	49	Biological Process	1.40706	4 Days
GO:0071248	cellular response to metal ion	75/3794	253/18112	0.000637609	0.0245667	0.0201429	Snca/Chp2/Ccnb1/Cldn1/Prkaa2/Syt1/Abcb6/Aqp2/Cacybp/Eln/Glra2/Slc12a2/Ube2d3/Xrcc4/Atp7b/Cyp11b2/Cyp11b3/Iqgap1/Eif2s1/Fos/A3galt2/Nptx1/Scn5a/Serpine1/Syt4/Hsd3b1/Serpinf1/Slc41a1/Syt11/Cpne6/Cpne8/Fn1/Gabrb3/Hsd17b2/Mcoln1/Nfatc3/Nr3c1/Slc1a1/Tfap2a/Il4/Sumo1/Ank3/Carf/Crp/Dpep1/Fas/Fmr1/Gsk3a/Gsn/Hfe/Hif1a/Hnrnpa1/Hsd17b1/Hspa5/Inhbb/Jun/Kcnj1/Mt2A/Mt4/Nek7/Slc18a1/Tfr2/Th/Tjp1/Tph2/Txnrd1/Chu…	75	Biological Process	1.48171	4 Days
GO:0044703	multi-organism reproductive process	92/3794	322/18112	0.000656395	0.0251426	0.0206151	Cited2/Igf1/Vim/Sp1/Calca/Nampt/Klf9/Adra2b/Aqp2/Cldn4/Gapdh/Hpgd/Prl8a9/Slc38a2/Cnr1/Cald1/Clock/Fos/Maged2/Prl8a7/Acsl4/Ets1/Mapt/Pnoc/Serpine1/Vegfa/Gjb2/Lipe/Hsd3b1/Ucp2/Adra2c/Arg2/Cd36/Nr3c1/Ppat/Rxra/Abcg2/Arid1a/Cd55/Pla2g4a/Prl8a4/Tgfb2/Fbln1/Il4/Itga5/P2rx1/Reck/Slc2a1/Adm/C1qbp/Crh/Csmd1/Ctsb/Cyp2d2/Cyp2d4/Dazap1/Fas/Fkbp4/Ggn/Gip/Gja1/Got2/Grn/H3f3b/Hfe/Hif1a/Il1rn/Mmp7/Mtor/Nodal/Pla…	92	Biological Process	1.28976	4 Days
GO:0030195	negative regulation of blood coagulation	20/3794	47/18112	0.000663013	0.0252484	0.0207019	F2/Fgg/Pdgfra/Serping1/Tspan8/Serpine1/Serpinf2/Sh2b3/Prkcd/Kng1/Proc/Ceacam1/Alox12/Apoe/F12/Fga/Plau/Tfpi/Hrg/Serpine2	20	Biological Process	1.88815	4 Days
GO:0010970	transport along microtubule	52/3794	163/18112	0.000674547	0.0255392	0.0209403	Armcx3/Map2k1/Ap3m1/Arl8b/Bloc1s4/Hnrnpu/Ift43/Ift74/Map1a/Nefm/Stau1/Sun1/Rab21/Trak2/Clip3/Kif13a/Dync2li1/Fez1/Mreg/Uchl1/Flot2/Hdac6/Mapt/Wasf1/Trak1/Bloc1s2/Lamp1/Rhot1/Nme7/Ssx2ip/Agtpbp1/Ap3b2/Bicd1/Bloc1s6/Fbxw11/Fmr1/Hif1a/Hsbp1/Ift122/Ift20/Map1b/Ndel1/Nefh/Pafah1b1/Stau2/Stk11/Actr10/Ap3s1/Nefl/Rhot2/Arhgap21/Kif3b	52	Biological Process	1.42938	4 Days
GO:0050772	positive regulation of axonogenesis	36/3794	103/18112	0.000692328	0.0259592	0.0212847	Map2k1/Ntrk2/Dixdc1/Rtn4/Srf/Stk25/Snap91/Dcx/Mapt/Picalm/Vegfa/Trak1/Fn1/Map2k2/Plxna2/Ist1/Chodl/Gdi1/Nrg1/Adnp/Apoe/Cxcl12/Dbn1/Eif2b2/Eif4g2/Ilk/Limk1/Map1b/Ndel1/Pafah1b1/Robo2/Stk11/Zfyve27/Bmpr2/Nefl/Lpar3	36	Biological Process	1.68576	4 Days
GO:0099111	microtubule-based transport	63/3794	206/18112	0.000693567	0.0259592	0.0212847	Armcx3/Map2k1/Ap3m1/Arl8b/Bloc1s4/Hnrnpu/Daw1/Ift43/Ift74/Map1a/Nefm/Stau1/Sun1/Rab21/Trak2/Clip3/Dnaaf2/Kif13a/Nek10/Dync2li1/Fez1/Mreg/Uchl1/Flot2/Hdac6/Mapt/Wasf1/Dnah9/Ulk4/Trak1/Bloc1s2/Lamp1/Rhot1/Nme7/Ssx2ip/Agtpbp1/Ap3b2/Bicd1/Bloc1s6/Ccdc39/Fbxw11/Fmr1/Gja1/Hif1a/Hsbp1/Ift122/Ift20/Kif27/Map1b/Ndel1/Nefh/Pafah1b1/Spag6/Stau2/Stk11/Actr10/Ap3s1/Nefl/Rhot2/Slc9a3r1/Rfx3/Arhgap21/Kif3b	63	Biological Process	1.59944	4 Days
GO:0000381	regulation of alternative mRNA splicing, via spliceosome	25/3794	64/18112	0.00070905	0.0262718	0.021541	Khdrbs2/Hnrnpu/Dyrk1a/Ddx5/Hnrnpl/Khdrbs1/Srsf6/Tia1/Rbmx/Celf3/Rbm24/Rbm5/Rbm8a/Tra2b/Ddx17/Khdrbs3/Fmr1/Hnrnpa1/Magoh/Mbnl3/Raver2/Rbfox1/Zbtb7a/Smu1/Srsf2	25	Biological Process	2.02145	4 Days
GO:0019221	cytokine-mediated signaling pathway	117/3794	426/18112	0.000709941	0.0262718	0.021541	Il22ra2/Grem2/Notch1/Stk39/Cxcl13/Cxcr3/Ifitm1/Ifitm3/Oxsr1/Plcb1/Ticam2/Tnfrsf18/Ythdf2/Il33/Traf3/Crebrf/Il15ra/Ptk2b/Rela/Xcr1/Zbp1/Ccl17/Acsl1/Cav1/Csf1r/Gab1/Hspa1a/Ikbke/Irf5/Palm3/Pf4/Pias3/Rps6ka4/Sh2b3/Stat1/Tmsb4x/Umod/Il23r/Cd74/Csf3r/Txk/Adar/Ccr1/Cd4/Foxc1/Il1f10/Krt8/Rps6ka5/Slc1a1/Stat6/Trim44/Ube2k/Edn2/Nfkbia/Ceacam1/Il36b/Mx1/Ptpn2/Appl2/C1qtnf4/Casp1/Ccdc3/Ccl19/Cdc37/Cxcl12/Ec…	117	Biological Process	1.35543	4 Days
GO:0072583	clathrin-dependent endocytosis	19/3794	44/18112	0.000721801	0.026451	0.0216879	Dll1/Itsn1/Ap2a2/Dnm2/Unc119/Scyl2/Snap91/Ap2s1/Picalm/Cltc/Hip1/Syt11/Clta/Ap2b1/Ap2m1/Canx/Dab2/Hip1r/Dnajc6	19	Biological Process	2.17929	4 Days
GO:0007411	axon guidance	74/3794	250/18112	0.000722916	0.026451	0.0216879	Ephb6/Ntf3/Pax6/Cntn2/Rtn4rl1/Alcam/Foxg1/Efnb3/Epha5/Efna4/Fezf2/Ptprm/Sema6b/Usp33/Nr4a3/Bmp7/Boc/Cntn4/Cntn5/Nkx2-1/Notch3/Enah/Celsr3/Csf1r/Efnb1/Foxp1/Hdac6/Lhx2/Nectin1/Rnf165/Sema4b/Sema4c/Sema4f/Sema4g/Slit1/Tubb3/Vegfa/Ythdf1/Ptpro/Arx/Epha3/Epha4/Ephb2/Plxna2/Hoxa1/Tgfb2/Neo1/Ank3/Chn1/Cxcl12/Dpysl2/Dscaml1/Etv1/Lamb2/Lrtm2/Myh10/Nfasc/Nog/Nptn/Rhog/Robo2/Slit2/Arhgef25/Bmpr2/Dlx5/Emb/O…	74	Biological Process	1.38175	4 Days
GO:1903008	organelle disassembly	40/3794	118/18112	0.000726897	0.026451	0.0216879	Vdac1/Gabarap/Phb2/Smurf1/Ufc1/Rb1cc1/Atg13/Ctsk/Dnm1l/Zfp622/Atg3/Atg4b/Hdac6/Rnf41/Tex264/Arfip2/Slc25a46/Wdr45/Pelo/Stx5/Atg12/Atg14/Atg7/Bnip3l/Cdc37/Cisd2/Clec16a/Gabarapl2/Gfm2/Gsk3a/Hif1a/Srebf2/Tp53/Ufm1/Ulk2/Usp30/Usp36/Vrk1/Plk3/Tigar	40	Biological Process	1.47027	4 Days
GO:0006914	autophagy	125/3794	460/18112	0.000746027	0.0268488	0.0220141	Snca/Vdac1/Map2k1/Bcl2/Arl8b/Chmp5/Gabarap/Anxa7/Prkaa2/Nampt/Clu/Foxk2/Gpr137/Kdm4a/Npc1/Phb2/Sesn1/Smurf1/Ufc1/Usp33/Xpa/Gata4/Rb1cc1/RragB/Atg13/Ctsk/Dcn/Dnm1l/Ubqln4/Ulk3/Zfp622/Atg3/Fez1/Yod1/Atg4b/Chmp7/Ei24/Hdac6/Mapt/Phf23/Rnf41/Rragc/Soga1/Tbc1d25/Tex264/Tgfbrap1/Umod/Xbp1/Atg16l2/Gramd1a/Scfd1/Arfip2/Calm1/Cltc/Pip4k2a/Syt11/Atf6/Aup1/Il10/Mcoln1/S100a9/Slc25a46/Wdr45/Hmgb1/Il4/Atg12/At…	125	Biological Process	1.19349	4 Days
GO:0061919	process utilizing autophagic mechanism	125/3794	460/18112	0.000746027	0.0268488	0.0220141	Snca/Vdac1/Map2k1/Bcl2/Arl8b/Chmp5/Gabarap/Anxa7/Prkaa2/Nampt/Clu/Foxk2/Gpr137/Kdm4a/Npc1/Phb2/Sesn1/Smurf1/Ufc1/Usp33/Xpa/Gata4/Rb1cc1/RragB/Atg13/Ctsk/Dcn/Dnm1l/Ubqln4/Ulk3/Zfp622/Atg3/Fez1/Yod1/Atg4b/Chmp7/Ei24/Hdac6/Mapt/Phf23/Rnf41/Rragc/Soga1/Tbc1d25/Tex264/Tgfbrap1/Umod/Xbp1/Atg16l2/Gramd1a/Scfd1/Arfip2/Calm1/Cltc/Pip4k2a/Syt11/Atf6/Aup1/Il10/Mcoln1/S100a9/Slc25a46/Wdr45/Hmgb1/Il4/Atg12/At…	125	Biological Process	1.42247	4 Days
GO:0046620	regulation of organ growth	41/3794	122/18112	0.000764891	0.0273477	0.0224231	Ccnb1/Cited2/Cxadr/Igf1/Akap6/Notch1/Rag2/Ybx3/Gata4/Wt1/Serp1/Foxp1/Hamp/Prox1/Acacb/Arx/Bmpr1a/Foxc1/Gata6/Meis1/Nr3c1/Pim1/Nrg1/Cav3/Fgfr2/Gja1/Gli1/Gsk3a/Hdac2/Hey2/Mtor/Myh6/Nog/Rbpj/Sash3/Stk3/Wwc1/Agt/Kcnk2/Cacna1c/Rgs4	41	Biological Process	1.6912	4 Days
GO:0060485	mesenchyme development	86/3794	299/18112	0.000771424	0.0273477	0.0224231	Bcl2/Has2/Cited2/Snai1/Pax6/Kitlg/Myc/Notch1/Jag1/Acvrl1/Ddx5/Pef1/Radil/Rtn4/Sema6b/Twist1/Gata4/Wt1/Bmp7/Clasp2/Mdk/Nkx2-1/Notch4/Coro1c/Efnb1/Ezh2/Lrp6/Rbm24/Sema4b/Sema4c/Sema4f/Sema4g/Vegfa/Ddx17/Wwtr1/Bmpr1a/Cdh2/Epha3/Epha4/Fn1/Foxc1/Gcnt2/Msx2/Ppp3r1/Six4/Tfap2a/Zfp36l1/Smad7/Tgfb2/Wnt16/Actg2/Acta1/Aldh1a2/Bmp5/Cfl1/Cyp26a1/Dab2/Fgfr2/Grem1/Gsc/Hdac2/Hey2/Hif1a/Mtor/Nodal/Nog/Nolc1/Olfm1…	86	Biological Process	1.29349	4 Days
GO:0001558	regulation of cell growth	123/3794	452/18112	0.000772415	0.0273477	0.0224231	Bcl2/F2/Igf1/Akap6/Cdkn2c/Fam107a/Fbln5/Syt1/Dnm2/Acvrl1/Rtn4/S100a10/Sema6b/Sesn1/Smurf1/Srf/Usp47/Mtpn/Rab21/Rims2/Wt1/H3f3a/Cgrrf1/Clasp2/Hsd3b7/Ptk2b/Rb1/Dcun1d5/Acsl4/Bcl6/Creb3/Dcx/Ei24/Foxp1/Hamp/Hdac6/Hspa1a/Ing5/Mapt/Nme6/Osgin2/Picalm/Sema4b/Sema4c/Sema4f/Sema4g/Slit1/Syt4/Vegfa/Xbp1/Reg1a/Cda/Igfbp1/Mag/Barhl2/Cpne6/Fn1/Lamtor2/Nr3c1/Rims1/Ist1/Smad7/Tgfb2/Ceacam1/Gdi1/Nrg1/Adnp/Apoe/A…	123	Biological Process	1.40674	4 Days
GO:0048260	positive regulation of receptor-mediated endocytosis	24/3794	61/18112	0.000796961	0.028065	0.0230113	Ntf3/Dnm2/Clu/Synj2bp/Rab21/Scyl2/Hamp/Pard3/Serpine1/Vegfa/Hip1/Il4/Ap2m1/Bicd1/C3/Ccl19/Dab2/Fmr1/Grem1/Hfe/Ldlrap1/Sele/Vtn/Insr	24	Biological Process	1.91427	4 Days
GO:0000380	alternative mRNA splicing, via spliceosome	30/3794	82/18112	0.000801662	0.0280796	0.0230232	Khdrbs2/Hnrnpu/Dyrk1a/Hnrnpm/Ddx5/Hnrnpl/Khdrbs1/Srsf6/Tia1/Rbmx/Celf3/Rbm24/Rbm5/Rbm8a/Tra2b/Ddx17/Pqbp1/Khdrbs3/Fmr1/Hnrnpa1/Magoh/Mbnl3/Raver2/Rbfox1/Srsf1/Zbtb7a/Insr/Smu1/Srsf9/Srsf2	30	Biological Process	1.65141	4 Days
GO:0045732	positive regulation of protein catabolic process	69/3794	231/18112	0.000818375	0.028423	0.0233048	Ezr/Gabarap/Herpud1/Cblb/Clu/Smurf1/Arih1/Il33/Crebrf/Ptk2b/Sh3rf1/Atg4b/Cav1/Hamp/Hspa1a/Lpcat1/Pias1/Ppp2r3a/Rnf41/Xbp1/Zer1/Prickle1/Msn/Psen2/Sumo2/Pacsin3/Smad7/Vps35/Stx5/Sumo1/Abca2/Agtpbp1/Apoe/Atg7/Dab2/Dda1/Fbxo22/Fmr1/Gclc/Gja1/Gsk3a/Klhl40/Laptm5/Mapk15/Nupr1/Oaz2/Osbpl7/Plk2/Psmc1/Psmc4/Psmc6/Pttg1ip/Rab7a/Rnf139/Rnf14/Rnft2/Sirt6/Smurf2/Sorl1/Trib2/Vps28/Mapk9/Nub1/Plk3/Socs5/Rnf19a…	69	Biological Process	1.48322	4 Days
GO:0048762	mesenchymal cell differentiation	71/3794	239/18112	0.000820145	0.028423	0.0233048	Bcl2/Has2/Cited2/Snai1/Pax6/Kitlg/Notch1/Jag1/Ddx5/Pef1/Radil/Rtn4/Sema6b/Twist1/Bmp7/Clasp2/Mdk/Nkx2-1/Notch4/Coro1c/Efnb1/Ezh2/Lrp6/Sema4b/Sema4c/Sema4f/Sema4g/Vegfa/Ddx17/Wwtr1/Bmpr1a/Cdh2/Epha3/Epha4/Fn1/Foxc1/Gcnt2/Msx2/Ppp3r1/Tfap2a/Smad7/Tgfb2/Wnt16/Aldh1a2/Cfl1/Cyp26a1/Dab2/Fgfr2/Grem1/Gsc/Hdac2/Hey2/Hif1a/Mtor/Nog/Nolc1/Olfm1/Otud5/Pdcd6/Phldb1/Polr1b/Rbpj/Wnt10a/Eng/Fam83d/Smad2/Spry2/P…	71	Biological Process	1.36967	4 Days
GO:0003407	neural retina development	33/3794	93/18112	0.00084051	0.0288904	0.023688	Slc17a7/Ntrk2/Tspan12/Neurod1/Dll4/Foxn4/Ptprm/Tfap2b/Atp2b2/Actl6a/Casp2/Atp2b1/Prom1/Crb1/Gpm6a/Rom1/Slc1a1/Tfap2a/Tgfb2/Arl6/Atp2b3/Cfh/Naglu/Neurod4/Nrl/Rpgrip1l/Bhlhe22/Fjx1/Six3/Slc17a8/Ttc8/Ptn/Slc17a6	33	Biological Process	1.75774	4 Days
GO:0032495	response to muramyl dipeptide	11/3794	20/18112	0.000846863	0.0288904	0.023688	Chmp5/Vim/Notch1/Jag1/Nlrp1a/Rela/Irf5/Nfkbia/Ptpn22/Ripk2/Trim41	11	Biological Process	2.87562	4 Days
GO:1902004	positive regulation of amyloid-beta formation	11/3794	20/18112	0.000846863	0.0288904	0.023688	Sp1/Clu/Lrrtm3/Rela/Picalm/Slc2a13/Epha4/Abca2/Apoe/Gsk3a/Ifngr1	11	Biological Process	2.68937	4 Days
GO:0060560	developmental growth involved in morphogenesis	83/3794	288/18112	0.000883316	0.0299778	0.0245797	Notch1/Alcam/Areg/Syt1/Dnm2/Dclk1/Hoxd13/Postn/Rtn4/Sema6b/Slc12a2/Smurf1/Srf/Rab21/Rims2/Clasp2/Iqgap1/Csf1r/Dcx/Hdac6/Lhx2/Lrp6/Lzts2/Mapt/Picalm/Sema4b/Sema4c/Sema4f/Sema4g/Slit1/Syt4/Vcl/Vegfa/Wasf1/Reg1a/Mag/Barhl2/Cpne6/Flrt1/Fn1/Rims1/Six4/Edn2/Ist1/Gdi1/Nrg1/Adnp/Apoe/Cfl1/Cobl/Cst5/Cxcl12/Cyfip2/Dbn1/Dpysl2/Eif2b2/Eif4g2/Fgfr2/Ilk/Impact/Kdm5b/Lamb2/Limk1/Map1b/Ndel1/Nkx6-1/Olfm1/Pafah1b…	83	Biological Process	1.45965	4 Days
GO:0006066	alcohol metabolic process	101/3794	362/18112	0.000900754	0.0302714	0.0248204	Snca/Ces2c/Dgat1/Cat/Prkaa2/Synj2/Akr1a1/Inpp1/Inpp5a/Lima1/Mas1/Miox/Plcb1/Sqle/Nsdhl/Cftr/Adh4/Apoa2/Apon/Cyp11b2/Cyp11b3/Hsd3b7/Idh3g/Lss/Pecr/Ptk2b/Soat2/P2ry6/Dhdds/Erlin1/Mtmr7/Ocrl/Sgpp1/Spr/Lipe/Ntsr1/Pck1/Apof/Idi1/Pla2g4a/Sult1a1/Bpnt1/Il4/Sgpp2/Slc5a3/Abca2/Acadvl/Aldh1a1/Aldh1a2/Aplp2/Apoc1/Apoe/Asah1/Bmp5/Clcn2/Cyp2d4/Cyp46a1/Cyp7b1/Dab2/Dkk3/Dpagt1/Fdx1/Galk1/Gk/Gpd1/Inpp5e/Inppl1/I…	101	Biological Process	1.45494	4 Days
GO:0006821	chloride transport	37/3794	108/18112	0.00090257	0.0302714	0.0248204	Clca5/Slc12a4/Slc1a3/Atp8b1/Glra2/Slc12a2/Cftr/Slc26a3/Car7/Clcn4/Slc12a1/Slc12a8/Slc26a2/Slc4a1/P2ry6/Casr/Slc26a6/Slc6a1/Clic1/Clic5/Clca4l/Gabrb3/Nmur1/Slc1a1/Slc4a2/Ttyh1/Gabra3/Best1/Ano1/Clcn2/Gabra1/Gabrr1/Car2/Gabra4/Gabra5/Bsnd/Clcn6	37	Biological Process	1.63701	4 Days
GO:0090596	sensory organ morphogenesis	92/3794	325/18112	0.000907615	0.0302714	0.0248204	Bcl2/Ntrk2/Cited2/Tspan12/Pax6/Sp1/Dll1/Myc/Foxg1/Jag1/Frs2/Foxn4/Gjb6/Pax8/Ptprm/Tfap2b/Tprn/Twist1/Cdon/Nr4a3/Atp2b2/Bmp7/Eya4/Pou2f1/Osr2/Abr/Col2a1/Gnat1/Lrp6/Nectin1/Prox1/Vegfa/Wnt1/Prom1/Clic5/Col5a1/Crb1/Dvl3/Ephb2/Meis1/Rom1/Six4/Slc1a1/Tfap2a/Arid1a/Hoxa1/Prrx2/Grk1/Agtpbp1/Aldh1a1/Aqp5/Arl6/Casp6/Cfh/Chrna9/Clrn1/Col11a1/Col8a2/Efemp1/Fat1/Fgfr2/Fzd6/Gsc/Hdac2/Hif1a/Hmgn1/Ift122/Insig2…	92	Biological Process	1.27446	4 Days
GO:0008038	neuron recognition	20/3794	48/18112	0.000915075	0.0302714	0.0248204	Cntn2/Foxg1/Crtac1/Efnb3/Fezf2/Rtn4/Cnr1/Cntn4/Celsr3/Ywhaz/Epha3/Epha4/Ephb2/Casp6/Dscaml1/Nptn/Robo2/Emb/Ncam2/Ptprz1	20	Biological Process	2.09206	4 Days
GO:1900047	negative regulation of hemostasis	20/3794	48/18112	0.000915075	0.0302714	0.0248204	F2/Fgg/Pdgfra/Serping1/Tspan8/Serpine1/Serpinf2/Sh2b3/Prkcd/Kng1/Proc/Ceacam1/Alox12/Apoe/F12/Fga/Plau/Tfpi/Hrg/Serpine2	20	Biological Process	2.11362	4 Days
GO:0009415	response to water	15/3794	32/18112	0.000925622	0.0303258	0.024865	Myc/Aqp2/Pkd2l1/Slc4a1/Umod/Krt8/Lrp11/Tfap2a/Fas/Plec/Th/Atf2/Mapk9/Slc14a2/Akr1b1	15	Biological Process	2.44167	4 Days
GO:0046486	glycerolipid metabolic process	106/3794	383/18112	0.000925978	0.0303258	0.024865	Dgat1/Cat/Dgkz/Htr2c/Tbl1xr1/Inpp4a/Synj2/Inpp1/Inpp5a/Lipi/Lpl/Phb2/Plcb1/Sacm1l/Agpat2/Apoa2/Lpcat2/Mtmr1/Nr1h2/Pcyt1b/Pigk/Pigt/Pigu/Pik3cd/Pla2g4d/Pld1/Rab38/Dhrs7b/Acsl1/Acsl4/Cav1/Csf1r/Dgke/Lpcat1/Mtmr7/Ocrl/Pi4kb/Pip5k1a/Sel1l/Serinc2/Lipe/Pck1/Apof/Cept1/Ctdnep1/Dagla/Hsd3b1/Piga/Pip4k2a/Pnpla6/Agpat4/Cd36/Mogat1/Pi4k2b/Pla2g2a/Sla2/Pla2g4a/Pla2g5/Bpnt1/Abhd8/Ajuba/Apobr/Apoc1/Apoe/Atg14…	106	Biological Process	1.40234	4 Days
GO:0050820	positive regulation of coagulation	13/3794	26/18112	0.000950376	0.0309234	0.025355	F2/Serpine1/Serpinf2/Psen2/Cd36/S100a9/F12/Prdx2/Tbxa2r/Vkorc1/Hrg/Nfe2l2/Enpp4	13	Biological Process	2.34076	4 Days
GO:1902904	negative regulation of supramolecular fiber organization	54/3794	173/18112	0.000955569	0.0309234	0.025355	Snca/Gmfb/Twf1/Ppfia1/Dyrk1a/Capg/Cgnl1/Clu/Lima1/Map1a/Tpm1/Trim54/Mtpn/Arhgap6/Cdh5/Clasp2/Clip3/Eml2/Stmn2/Coro1b/Hdac6/Nav3/Shank3/Sptbn2/Tmsb4x/Pfdn1/Prkcd/Fhod3/Spef1/Wasf2/Mid1ip1/Tmod3/Add3/Apoe/Arhgef18/Camsap2/Cav3/Cfl1/Clip2/Dbn1/Eps8/Fkbp4/Gsn/Hip1r/Map1b/Sgk1/Slit2/Tjp1/Arap1/Flii/Mapre1/Tmsb10/Ttbk2/Eml4	54	Biological Process	1.51955	4 Days
GO:0032436	positive regulation of proteasomal ubiquitin-dependent protein catabolic process	32/3794	90/18112	0.000961207	0.0309234	0.025355	Gabarap/Herpud1/Clu/Arih1/Il33/Sh3rf1/Cav1/Hspa1a/Pias1/Zer1/Prickle1/Psen2/Sumo2/Smad7/Sumo1/Atg7/Dab2/Dda1/Fbxo22/Gclc/Gsk3a/Klhl40/Plk2/Rnf14/Sirt6/Trib2/Mapk9/Nub1/Plk3/Socs5/Rnf19a/Usp5	32	Biological Process	1.76017	4 Days
GO:0006475	internal protein amino acid acetylation	55/3794	177/18112	0.000970317	0.0309234	0.025355	Snca/Ogt/Msl3/Twist1/Gtf2b/Naa60/Trim16/Clock/Per1/Actl6a/Atxn7l3/Brd8/Ing5/Msl2/Naa50/Rps6ka4/Smarcb1/Taf5/Zzz3/Brpf1/Rps6ka5/Ctbp1/Supt3h/Arid5a/Atat1/Atg7/Dr1/Flcn/Foxp3/Hcfc1/Irf4/Iws1/Kat2a/Msx3/Nat8b/Nfyc/Setd5/Sphk2/Taf7/Thap7/Yeats2/Yeats4/Zfp451/Atf2/Jade1/Kat2b/Brd4/Crebbp/Epc2/Hdac8/Ing3/Morf4l2/Nap1l2/Trrap/Eny2	55	Biological Process	1.40577	4 Days
GO:0018393	internal peptidyl-lysine acetylation	55/3794	177/18112	0.000970317	0.0309234	0.025355	Snca/Ogt/Msl3/Twist1/Gtf2b/Naa60/Trim16/Clock/Per1/Actl6a/Atxn7l3/Brd8/Ing5/Msl2/Naa50/Rps6ka4/Smarcb1/Taf5/Zzz3/Brpf1/Rps6ka5/Ctbp1/Supt3h/Arid5a/Atat1/Atg7/Dr1/Flcn/Foxp3/Hcfc1/Irf4/Iws1/Kat2a/Msx3/Nat8b/Nfyc/Setd5/Sphk2/Taf7/Thap7/Yeats2/Yeats4/Zfp451/Atf2/Jade1/Kat2b/Brd4/Crebbp/Epc2/Hdac8/Ing3/Morf4l2/Nap1l2/Trrap/Eny2	55	Biological Process	1.53515	4 Days
GO:0090287	regulation of cellular response to growth factor stimulus	85/3794	297/18112	0.000972554	0.0309234	0.025355	Cited2/RGD1311739/Tspan12/Prkcb/Dll1/Grem2/Notch1/Dnm2/Zfp423/Acvrl1/Adamts12/Cxcl13/Smurf1/Tfap2b/Gata4/Ppm1a/Cdh5/Dcn/Nkx2-1/Skor2/Cav1/Fam89b/Hspa1a/Rnf165/Wasf1/Wnt1/Xbp1/Zdhhc17/Nrep/Gata6/Msx2/Smad7/Tob1/Il4/Neo1/Pelo/Cav2/Cav3/Cyfip2/Dab2/Dok5/Fam20c/Fkbp1a/Flcn/Grem1/Hif1a/Hspa5/Ilk/Itga8/Nog/Nptn/Pdcd6/Pmepa1/Prkd2/Ptp4a3/Rasl11b/Rbpj/Rnf111/Runx2/Sh3glb1/Slit2/Smurf2/Snx25/Sorl1/Stk11/S…	85	Biological Process	1.42659	4 Days
GO:0098927	vesicle-mediated transport between endosomal compartments	19/3794	45/18112	0.0010064	0.031845	0.0261106	Map2k1/Ezr/Stx8/Rab21/Kif16b/Msn/Map2k2/Rab5a/Hook1/Aktip/Atg14/Dab2/Lmtk2/Myo1d/Rab7a/Sh3glb1/Sorl1/Wdr81/Snx16	19	Biological Process	2.14238	4 Days
GO:0061041	regulation of wound healing	44/3794	135/18112	0.00103231	0.0325077	0.026654	Cldn1/Cldn3/F2/Fgg/Pdgfra/Serping1/Rreb1/Cldn4/Slc12a2/Srsf6/Clasp2/Tspan8/Cav1/Serpine1/Serpinf2/Sh2b3/Xbp1/Prkcd/Prkce/Cd36/Ephb2/Kng1/Proc/S100a9/Hmgb1/Ceacam1/Alox12/Apoe/F12/Fga/Gja1/Mtor/Myoz1/Plau/Prdx2/Tbxa2r/Tfpi/Vkorc1/Acta2/Cask/Hrg/Nfe2l2/Serpine2/Enpp4	44	Biological Process	1.69597	4 Days
GO:1901888	regulation of cell junction assembly	68/3794	229/18112	0.00105554	0.0330804	0.0271235	Snca/Ntrk2/Cldn1/Cldn3/Lrrn1/Snai1/Tpbg/Grid2/Fam107a/Farp1/Acvrl1/S100a10/Lrrtm3/Arhgap6/Clasp2/Iqgap1/Ptpra/Asic2/Cav1/Coro1c/Nectin1/Nptx1/Ntng2/Peak1/Slit1/Vcl/Vegfa/Amigo2/Colq/Adgrb2/Epha3/Ephb2/Flrt1/Lingo4/Six4/Adnp/Bcas3/Cbln1/Cfl1/Col16a1/Crb3/Gja1/Grem1/Ikbkb/Il1rap/Itgb1bp1/Limch1/LOC680875/Lrrtm2/Lrrtm4/Lrtm2/Negr1/Nphp1/Poldip2/Prkaca/Ptprd/Rap1b/Setd5/Slitrk6/Stau2/Thbs2/Tjp1/Agt/H…	68	Biological Process	1.30203	4 Days
GO:0048709	oligodendrocyte differentiation	45/3794	139/18112	0.00106617	0.0332544	0.0272662	Bcl2/Ntrk2/Pax6/Cdkn2c/Cntn2/Cntnap1/Notch1/Csk/Clu/Eif2b3/Nkx6-2/Rtn4/Il33/Aspa/Gsx2/Mdk/Nkx2-1/Ptpra/Ckap5/Trpc4/Ulk4/Mag/Eed/Mobp/Nrg1/Abca2/Apoe/B4galt5/Bok/Dusp10/Eif2b2/Eif2b4/Gsn/Hdac10/Hdac2/Lingo1/Mtor/Nkx6-1/Plp1/Srsf1/Vtn/Otx2/Slc45a3/Ptn/Ptprz1	45	Biological Process	1.53922	4 Days
GO:1905952	regulation of lipid localization	52/3794	166/18112	0.00107347	0.0333235	0.0273228	Dgat1/Nucb2/Lpl/Prelid1/Trpv4/Xrcc4/Abcg5/Apoa2/Nr1h2/Osbpl11/Acsl1/Acsl4/Ikbke/Pomc/Ntsr1/Prkcd/Acacb/Cd36/Map2k6/Tmem30a/Nfkbia/Pla2g4a/Nrg1/Ptpn2/Abca2/Apoc1/Apoc4/Apoe/C3/Crh/Crp/Dab2/Fabp3/Irs2/Kdm5b/Ldlrap1/Nus1/Osbpl6/Plin2/Sar1b/Scarb1/Sec24a/Srebf2/Tmf1/Tp53/Ttc39b/Agt/Agtr2/Arv1/Mapk9/Pla2r1/Apoa5	52	Biological Process	1.42742	4 Days
GO:0050684	regulation of mRNA processing	46/3794	143/18112	0.00109798	0.0339234	0.0278147	Ccnb1/Khdrbs2/Rbm42/Hnrnpu/Dyrk1a/Leo1/Ddx5/Hnrnpl/Khdrbs1/Srsf6/Tia1/Rbmx/Snrpa/Snrnp70/Srsf4/Celf3/Papola/Rbm24/Rbm5/Rbm8a/Tra2b/Ddx17/Cpeb1/Khdrbs3/Zfp36l1/Cpsf6/Adarb1/C1qbp/Dazap1/Fmr1/Hnrnpa1/Iws1/Magoh/Mbnl3/Nup98/Raver2/Rbfox1/Supt5h/Zbtb7a/Zc3h3/Npm1/Smu1/Son/Srsf9/Sf1/Srsf2	46	Biological Process	1.6368	4 Days
GO:0001655	urogenital system development	118/3794	435/18112	0.00110416	0.0339542	0.02784	Bcl2/Has2/Gsta3/Igf1/Cat/Dll1/Myc/Notch1/Pdgfra/Jag1/Frs2/Aqp2/Ctsh/Emx2/Hoxd13/Hpgd/Pax8/Sdc1/Serpinb5/Tfap2b/Wt1/Schip1/Bmp7/Dcn/Id3/Notch3/Slc12a1/Frem2/Gcnt1/Osr2/Ap1b1/Aph1a/Fat4/Lgr5/Lzts2/Prox1/Snx17/Stat1/Umod/Vegfa/Wnt1/Prom1/Srd5a1/Acd/Cenpf/Ptpro/Serpinf1/Wwtr1/Arg2/Col4a4/Epha4/Ephb2/Foxc1/Fras1/Hoxb7/Ppat/Rxra/Six4/Tfap2a/Zfp354a/Ampd2/Cyp4a2/Nfia/Smad7/Tgfb2/Klf15/Maged1/Aldh1a1/Ald…	118	Biological Process	1.29848	4 Days
GO:0007517	muscle organ development	99/3794	356/18112	0.00113057	0.034604	0.0283728	Bcl2/Cited2/Cntnap1/Dll1/Myc/Notch1/Efemp2/Chat/Ddx5/Dll4/Eln/Tpm1/Tsc22d3/Twist1/Ybx3/Cdon/Wt1/Dcn/Id3/Lmna/Rb1/Fos/Serp1/Btg2/Cav1/Csf1r/Des/Foxp1/Hdac6/Lrp6/Plagl1/Prox1/Rbm24/Xbp1/Ddx17/Cenpf/Kel/Bmpr1a/Ccnt2/Foxc1/Myom2/Nfatc3/Pitx1/Rxra/Six4/Smad7/Tgfb2/Nrg1/Popdc2/Rps6kb1/Acta1/Adarb1/Ankrd2/Asb2/Asl/Cav2/Col11a1/Csrp3/Ctsb/Dsp/Etv1/Fbxo22/Fgfr2/Fkbp1a/Fmr1/Gja1/Gsc/Hey2/Hoxd10/Klhl40/Kmt5…	99	Biological Process	1.42679	4 Days
GO:0001765	membrane raft assembly	7/3794	10/18112	0.00115575	0.0350469	0.0287359	Pacsin2/S100a10/Cav1/Flot2/Cav2/Cav3/Rftn1	7	Biological Process	3.54298	4 Days
GO:0035907	dorsal aorta development	7/3794	10/18112	0.00115575	0.0350469	0.0287359	Acvrl1/Dll4/Srf/Bmpr1a/Hey2/Rbpj/Eng	7	Biological Process	3.02156	4 Days
GO:0030104	water homeostasis	27/3794	73/18112	0.00118514	0.035446	0.0290631	Has2/Adcy6/Cldn1/Igf1/Anxa7/Guca2b/Aqp2/Cldn4/Scnn1a/Srf/Tfap2b/Trpv4/Cftr/Grhl1/Tmem79/Umod/Alox12/Aloxe3/Aqp7/Ghrhr/Krt1/Plec/Tbxa2r/Tp63/Aqp11/Ugcg/Akr1b1	27	Biological Process	1.62192	4 Days
GO:0031103	axon regeneration	27/3794	73/18112	0.00118514	0.035446	0.0290631	Map2k1/Bcl2/Klf4/Rtn4rl1/Nefm/Rtn4/Mag/Nrep/Epha4/Map2k2/Rxra/Cers2/Neo1/Nrg1/Apoe/Calu/Ctnna1/Grn/Jun/Klk8/Lamb2/Map1b/Ndel1/Nefh/Nefl/Ptn/Vcan	27	Biological Process	1.66184	4 Days
GO:0055002	striated muscle cell development	27/3794	73/18112	0.00118514	0.035446	0.0290631	Pdgfra/Csrp1/Krt19/Sdc1/Srf/Tpm1/Foxp1/Prox1/Fhod3/Krt8/Myom2/Six4/Tmod3/Pgm5/Acta1/Actn2/Cav3/Csrp3/Hdac2/Mybpc3/Myh10/Myh6/Myoz1/Plec/Flii/Capn3/Mypn	27	Biological Process	1.89324	4 Days
GO:0044706	multi-multicellular organism process	94/3794	336/18112	0.0012102	0.0360309	0.0295427	Cited2/Igf1/Vim/Sp1/Calca/Nampt/Klf9/Adra2b/Aqp2/Cldn4/Gapdh/Hpgd/Prl8a9/Slc38a2/Cnr1/Tekt4/Cald1/Clock/Fos/Maged2/Prl8a7/Acsl4/Ets1/Mapt/Pnoc/Serpine1/Vegfa/Gjb2/Lipe/Hsd3b1/Ucp2/Adra2c/Arg2/Cd36/Nr3c1/Ppat/Rxra/Abcg2/Arid1a/Cd55/Pla2g4a/Prl8a4/Tgfb2/Fbln1/Il4/Itga5/P2rx1/Reck/Slc2a1/Acr/Adm/C1qbp/Crh/Csmd1/Ctsb/Cyp2d2/Cyp2d4/Dazap1/Fas/Fkbp4/Ggn/Gip/Gja1/Got2/Grn/H3f3b/Hfe/Hif1a/Il1rn/Mmp7/Mtor…	94	Biological Process	1.40508	4 Days
GO:0055067	monovalent inorganic cation homeostasis	51/3794	163/18112	0.00122668	0.0363564	0.0298096	Bcl2/Chp2/Slc12a4/Slc1a3/Atp1b1/Slc4a3/Chp1/Scnn1a/Slc12a2/Tfap2b/Tmem199/Gpr89b/Cftr/Slc26a3/Car7/Cyp11b3/Rab38/Slc12a1/Slc12a8/Slc4a1/Slc8a1/Rhbg/Adora2a/Atp1b3/Kcnh2/Slc26a6/Umod/Atp4b/Slc4a10/Slc4a2/Slc4a4/Atp12a/Atp1a2/Atp1b2/Atp6v0d1/Grn/LOC681325/Nr3c2/Rab7a/Rnasek/Sgk1/Tmem106b/Tp53/Ube3a/Agt/Agtr2/Aqp11/Car2/Otc/Rab20/Slamf8	51	Biological Process	1.39888	4 Days
GO:0033173	calcineurin-NFAT signaling cascade	20/3794	49/18112	0.00124512	0.0367366	0.0301214	Chp2/Igf1/Lmcd1/Akap6/Chp1/Cherp/Dyrk2/Slc12a1/Camta1/Nfat5/Adgrb2/Nfatc3/Ppp3r1/Ceacam1/Nrg1/Mtor/Myoz1/Rcan2/Rcan1/Sppl3	20	Biological Process	1.88809	4 Days
GO:0016573	histone acetylation	53/3794	171/18112	0.00126465	0.0369797	0.0303207	Snca/Ogt/Msl3/Twist1/Gtf2b/Naa60/Trim16/Clock/Per1/Actl6a/Atxn7l3/Brd8/Ing5/Msl2/Naa50/Rps6ka4/Smarcb1/Taf5/Zzz3/Brpf1/Rps6ka5/Ctbp1/Supt3h/Arid5a/Atg7/Dr1/Flcn/Foxp3/Hcfc1/Irf4/Iws1/Kat2a/Msx3/Nfyc/Setd5/Sphk2/Taf7/Thap7/Yeats2/Yeats4/Zfp451/Atf2/Jade1/Kat2b/Brd4/Crebbp/Epc2/Hdac8/Ing3/Morf4l2/Nap1l2/Trrap/Eny2	53	Biological Process	1.58778	4 Days
GO:0035270	endocrine system development	53/3794	171/18112	0.00126465	0.0369797	0.0303207	Map2k1/Cited2/Tg/Pax6/Dll1/Neurod1/Pdgfra/Sidt2/Clu/Nkx6-2/Pax8/Srf/Wt1/Cftr/Cyp11b3/Mdk/Nkx2-1/Raf1/Clock/Ets1/Reg1a/Srd5a1/Hsd3b1/Bmpr1a/Cdh2/Gata6/Map2k2/Nr3c1/Pitx1/Tgfb2/Aldh1a2/Bmp5/Crh/Dkk3/Fdx1/Ghrh/Ghrhr/Gip/Gli1/Inhbb/Nkx6-1/Nog/Pbx1/Rbpj/Tbx19/Vhl/Insr/Pou1f1/Six3/Smad2/Cdk6/Pitx2/Rfx3	53	Biological Process	1.34488	4 Days
GO:0001667	ameboidal-type cell migration	123/3794	458/18112	0.00131026	0.0375314	0.030773	Rras/Has2/Igf1/Pdcd10/Tesk1/Tpbg/Klf4/Pax6/Sp1/Calca/Kitlg/Notch1/Zfp580/Rreb1/Acvrl1/Ctsh/Cxcl13/Dll4/Map3k3/Ptprm/Ptprr/Radil/Rtn4/Sema6b/Srf/Synj2bp/Twist1/Schip1/Bmp7/Cdh13/Cdh5/Clasp2/Dcn/Iqgap1/Pik3cd/Ptk2b/Slc8a1/Angpt4/Capn7/Coro1b/Coro1c/Efnb1/Ets1/Foxp1/Hdac6/Lrp6/Mta2/Pip5k1a/Prox1/Rhoj/Sema4b/Sema4c/Sema4f/Sema4g/Serpine1/Tmsb4x/Vegfa/Prkce/Mixl1/Ptprg/Serpinf1/Wasf2/Cdh2/Fn1/Gadd45a/…	123	Biological Process	1.2167	4 Days
GO:0048675	axon extension	47/3794	148/18112	0.00132222	0.0375314	0.030773	Alcam/Dnm2/Dclk1/Rtn4/Sema6b/Smurf1/Srf/Rab21/Clasp2/Dcx/Hdac6/Lhx2/Mapt/Sema4b/Sema4c/Sema4f/Sema4g/Slit1/Vcl/Vegfa/Mag/Barhl2/Fn1/Edn2/Gdi1/Nrg1/Adnp/Apoe/Cxcl12/Dbn1/Dpysl2/Eif2b2/Eif4g2/Ilk/Lamb2/Limk1/Map1b/Ndel1/Nkx6-1/Olfm1/Pafah1b1/Slit2/Ulk2/Zfyve27/Bmpr2/Actr3/Ccr5	47	Biological Process	1.59795	4 Days
GO:0006857	oligopeptide transport	10/3794	18/18112	0.00132381	0.0375314	0.030773	Slc22a8/Slc15a2/Slc26a6/Slco1b2/Abcb9/Gja1/Abcc5/Car2/Mgst1/Slc9a3r1	10	Biological Process	2.50658	4 Days
GO:0009414	response to water deprivation	10/3794	18/18112	0.00132381	0.0375314	0.030773	Aqp2/Slc4a1/Umod/Lrp11/Tfap2a/Th/Atf2/Mapk9/Slc14a2/Akr1b1	10	Biological Process	2.5018	4 Days
GO:0044794	positive regulation by host of viral process	10/3794	18/18112	0.00132381	0.0375314	0.030773	Igf2r/Csf1r/Ceacam1/Apoe/Cav2/Cfl1/Pc/Ppib/Stom/Vapa	10	Biological Process	2.74785	4 Days
GO:0070886	positive regulation of calcineurin-NFAT signaling cascade	10/3794	18/18112	0.00132381	0.0375314	0.030773	Chp2/Igf1/Lmcd1/Akap6/Cherp/Slc12a1/Camta1/Ceacam1/Nrg1/Sppl3	10	Biological Process	2.85102	4 Days
GO:0106058	positive regulation of calcineurin-mediated signaling	10/3794	18/18112	0.00132381	0.0375314	0.030773	Chp2/Igf1/Lmcd1/Akap6/Cherp/Slc12a1/Camta1/Ceacam1/Nrg1/Sppl3	10	Biological Process	2.47779	4 Days
GO:0018394	peptidyl-lysine acetylation	58/3794	191/18112	0.00132936	0.0375314	0.030773	Snca/Ogt/Prkaa2/Msl3/Twist1/Gtf2b/Naa60/Trim16/Clock/Per1/Actl6a/Atxn7l3/Brd8/Ing5/Msl2/Naa50/Rps6ka4/Smarcb1/Taf5/Zzz3/Brpf1/Rps6ka5/Ctbp1/Klf15/Supt3h/Arid5a/Atat1/Atg7/Dr1/Flcn/Foxp3/Hcfc1/Hdac2/Irf4/Iws1/Kat2a/Msx3/Nat8b/Nfyc/Setd5/Sphk2/Taf7/Thap7/Yeats2/Yeats4/Zfp451/Atf2/Jade1/Kat2b/Brd4/Crebbp/Epc2/Hdac8/Ing3/Morf4l2/Nap1l2/Trrap/Eny2	58	Biological Process	1.36551	4 Days
GO:0060420	regulation of heart growth	31/3794	88/18112	0.00136158	0.0382761	0.0313836	Ccnb1/Cited2/Cxadr/Igf1/Akap6/Notch1/Gata4/Wt1/Foxp1/Hamp/Prox1/Acacb/Bmpr1a/Gata6/Meis1/Nr3c1/Pim1/Nrg1/Cav3/Fgfr2/Gja1/Gli1/Gsk3a/Hdac2/Hey2/Mtor/Myh6/Nog/Rbpj/Kcnk2/Rgs4	31	Biological Process	1.68938	4 Days
GO:0010559	regulation of glycoprotein biosynthetic process	19/3794	46/18112	0.00138162	0.0385089	0.0315745	Bcl2/Igf1/Chp1/Itm2b/Plcb1/Il33/Pomt1/Slc51b/Gata1/Aatf/Abca2/Acot8/Ccl19/Mustn1/Necab3/Insr/Pawr/Tm9sf2/Slc2a10	19	Biological Process	1.92755	4 Days
GO:0030279	negative regulation of ossification	19/3794	46/18112	0.00138162	0.0385089	0.0315745	Bcl2/Calca/Calcr/Notch1/Smurf1/Mdk/Ptk2b/Tph1/Ccr1/Gata1/Smad7/Bcor/Ecm1/Grem1/Hif1a/Ltbp3/Rbpj/Chsy1/Vdr	19	Biological Process	1.96205	4 Days
GO:0051047	positive regulation of secretion	115/3794	425/18112	0.00139197	0.0386329	0.0316762	Snca/Ezr/Fcer1a/Fgg/Igf1/Nucb2/Pax6/Tardbp/Htr2c/Itsn1/Syt1/Nmu/Cadps/Nadk/Prl8a9/Rtn4/Sdc1/Slc12a2/Trpv4/Ms4a2/Cftr/Cnr1/Clasp2/Dnm1l/Nmb/Nr1h2/Prl8a7/Serp1/Acsl4/Adora2a/Casr/Slc6a1/Syt4/Trpa1/Xbp1/Erc1/Grp/Ntsr1/Prkce/Pcp4/C1qtnf3/Cacna1b/Ffar4/Lamp1/Map2k6/Nr3c1/Rab5a/S100a9/Stxbp5/Edn2/Gata1/Pfkfb2/Pla2g4a/Prl8a4/Tgfb2/Trpv1/Vps35/Il4/Selenot/Aimp1/Ano1/Atg7/C1qtnf12/Cacnb2/Cadps2/Cartpt/Crh…	115	Biological Process	1.35799	4 Days
GO:0032102	negative regulation of response to external stimulus	109/3794	400/18112	0.00141364	0.0386555	0.0316947	Cldn3/F2/Fgg/Igf1/Il22ra2/Nucb2/Grid2/Notch1/Pdgfra/Rtn4rl1/Serping1/A2m/Ada/Cxcl13/Rtn4/Sema6b/Slc12a2/Ythdf2/Cdh5/Clasp2/Clec2d/Mdk/Rb1/Tspan8/Nlrx1/Abr/Adora2a/Cacnb3/Coro1b/Cxcl17/Ets1/Gfer/Hamp/Hdac6/Sema4b/Sema4c/Sema4f/Sema4g/Serpine1/Serpinf2/Sh2b3/Slit1/Prkcd/Git1/Lyar/Serpinf1/Syt11/Adar/Arg2/C1qtnf3/Ccr1/Epha4/Ffar4/Il10/Kng1/Proc/Pla2g5/Ppm1b/Vps35/Ceacam1/Cers2/Il4/Neo1/Ptpn2/Alox12/…	109	Biological Process	1.17957	4 Days
GO:0008380	RNA splicing	103/3794	375/18112	0.00142301	0.0386555	0.0316947	Khdrbs2/Rbm42/Tardbp/Cdc5l/Hnrnpu/Dyrk1a/Lsm5/Sf3b1/Hnrnpm/Scaf1/Snip1/Ddx5/Dhx15/Hnrnpl/Khdrbs1/Luc7l3/Slc38a2/Srsf6/Tia1/Wt1/Rbm4b/Clk4/Hnrnph1/Rbmx/Snrpa/Clp1/Gemin7/Snrnp70/Srsf4/Zfp830/Bud31/Celf3/Gemin8/Hspa1a/Paxbp1/Rbm24/Rbm5/Rbm8a/Tra2b/Umod/Usb1/Ddx17/Mfap1a/Pqbp1/Cwf19l1/Hnrnph2/Khdrbs3/Luc7l2/Rbm41/Snrnp35/Ddx47/Elavl4/Prpf4b/Thoc6/Bud13/C1qbp/Ccar2/Cwf19l2/Dazap1/Dnajc17/Fam50a/Fmr1/…	103	Biological Process	1.36203	4 Days
GO:0015850	organic hydroxy compound transport	79/3794	276/18112	0.00142973	0.0386555	0.0316947	Snca/Arl8b/Fcer1a/Nucb2/Slc10a3/Prkcb/Myc/Syt1/Aqp2/Atp8b1/Cadps/Lima1/Npc1/Rtn4/Ralbp1/Slc16a7/Cftr/Cnr1/Abcg5/Apoa2/Nr1h2/Osbpl11/Adora2a/Lrp6/Pomc/Slc26a6/Slc2a13/Syt4/Xbp1/Gramd1a/Slc51b/Pcp4/Pip4k2a/Slc6a2/Syt11/Cd36/Npc2/Slco1b2/Slc16a1/Ceacam1/Nrg1/P2rx1/Slc5a3/Abca2/Apoc1/Apoe/Aqp7/Cartpt/Crh/Cxcl12/Dab2/Fcer1g/Fcgr2a/Gabbr1/Hrh3/Kdm5b/Ldlrap1/Mapk15/Nr1h4/Nus1/Osbpl6/Osbpl7/Rab3a/Scarb1/…	79	Biological Process	1.25886	4 Days
GO:0034104	negative regulation of tissue remodeling	14/3794	30/18112	0.00143987	0.0386555	0.0316947	Calca/Csk/Gpr137/Gata4/Abr/Hamp/Vegfa/Tnfrsf11b/Ceacam1/Cartpt/Grem1/Inpp5d/Agt/Cd38	14	Biological Process	2.15929	4 Days
GO:0048596	embryonic camera-type eye morphogenesis	14/3794	30/18112	0.00143987	0.0386555	0.0316947	Cited2/Pax6/Sp1/Frs2/Twist1/Bmp7/Lrp6/Prox1/Tfap2a/Arid1a/Aldh1a1/Ift122/Th/Six3	14	Biological Process	2.13511	4 Days
GO:0046851	negative regulation of bone remodeling	11/3794	21/18112	0.00144331	0.0386555	0.0316947	Calca/Csk/Gpr137/Hamp/Vegfa/Tnfrsf11b/Ceacam1/Cartpt/Grem1/Inpp5d/Cd38	11	Biological Process	2.61559	4 Days
GO:0030516	regulation of axon extension	39/3794	118/18112	0.00144478	0.0386555	0.0316947	Dnm2/Rtn4/Sema6b/Smurf1/Srf/Rab21/Clasp2/Hdac6/Mapt/Sema4b/Sema4c/Sema4f/Sema4g/Slit1/Vegfa/Mag/Barhl2/Fn1/Gdi1/Nrg1/Adnp/Apoe/Cxcl12/Dbn1/Dpysl2/Eif2b2/Eif4g2/Ilk/Limk1/Map1b/Ndel1/Nkx6-1/Olfm1/Pafah1b1/Slit2/Zfyve27/Bmpr2/Actr3/Ccr5	39	Biological Process	1.47229	4 Days
GO:0060840	artery development	39/3794	118/18112	0.00144478	0.0386555	0.0316947	Cited2/Notch1/Jag1/Dnm2/Efemp2/Acvrl1/Dll4/Eln/Hpgd/Rtn4/Srf/Tfap2b/Mdk/Notch3/Notch4/Ndst1/Prox1/Snx17/Vegfa/Prickle1/Bmpr1a/Foxc1/Hoxa1/Prrx2/Smad7/Tgfb2/Ap2b1/Apoe/Fkbp10/Hey2/Luzp1/Myh10/Nog/Rbpj/Robo2/Bmpr2/Eng/Lox/Slc2a10	39	Biological Process	1.54868	4 Days
GO:0032386	regulation of intracellular transport	102/3794	371/18112	0.00144589	0.0386555	0.0316947	Map2k1/Chp2/Ezr/Pdcd10/Ogt/Tardbp/Arhgap1/Pkia/Vamp2/Chp1/Khdrbs1/Kif20b/Trpv4/Ube2d3/Ppm1a/Rab21/Gcc2/Atg13/Crebrf/Fez1/Yod1/B3gat3/Cacnb3/Ei24/Mapt/Ppp1cc/Sar1a/Xbp1/Prkcd/Scfd1/Slc51b/Stx18/Ube2j1/Hcls1/Msn/Camk1/Cd36/Hrc/Lamp1/Map2k2/Rhot1/Slc1a1/Tmem30a/Akap1/Cpsf6/Ndrg4/Vps35/Anp32b/Gdi1/Il4/Sumo1/Abca2/Actn2/Ank3/Bcas3/Bnip3l/C2cd5/Cabp1/Dab2/Dbn1/Gsk3a/Ipo5/Itgb1bp1/Iws1/Kcne1/Ldlrap1/Map…	102	Biological Process	1.2417	4 Days
GO:0022411	cellular component disassembly	117/3794	434/18112	0.00146551	0.0390207	0.0319941	Vdac1/Ssrp1/Chmp5/Gabarap/Twf1/Myc/Aqp2/Capg/Lima1/Map1a/Phb2/Smurf1/Tnp1/Tpm1/Tpsab1/Trim54/Trpv4/Ufc1/Mtpn/Rb1cc1/Atg13/Clasp2/Ctsk/Dnm1l/Stmn2/Ubqln4/Zfp622/Atg3/Adamts5/Atg4b/Chmp7/Ets1/Hdac6/Napa/Nav3/Nostrin/Pam16/Phf23/Rnf41/Smarcb1/Sptbn2/Tbc1d25/Tex264/Dnase1l3/Arfip2/Calm1/Scaf8/Spef1/Epha4/Mcoln1/Mid1ip1/Nckap5/Slc25a46/Tmod3/Wdr45/Arid1a/Tgfb2/Nrg1/Pelo/Stx5/Actn2/Add3/Atg12/Atg14/Atg…	117	Biological Process	1.37159	4 Days
GO:0021884	forebrain neuron development	13/3794	27/18112	0.00148386	0.0391105	0.0320678	Foxg1/Lhx8/Scyl2/Dcx/Ndnf/Ogdh/Slc4a10/Tfap2a/Nhlh2/Atg7/Dclk2/Fgfr2/Uqcrq	13	Biological Process	2.28833	4 Days
GO:1901984	negative regulation of protein acetylation	13/3794	27/18112	0.00148386	0.0391105	0.0320678	Snca/Twist1/Hdac6/Ctbp1/Klf15/Atg7/Foxp3/Hdac2/Msx3/Taf7/Thap7/Zfp451/Hdac8	13	Biological Process	2.29755	4 Days
GO:2000757	negative regulation of peptidyl-lysine acetylation	12/3794	24/18112	0.00149038	0.0391105	0.0320678	Snca/Twist1/Ctbp1/Klf15/Atg7/Foxp3/Hdac2/Msx3/Taf7/Thap7/Zfp451/Hdac8	12	Biological Process	2.24018	4 Days
GO:0010507	negative regulation of autophagy	27/3794	74/18112	0.00149874	0.0391105	0.0320678	Snca/Bcl2/Nampt/Foxk2/Kdm4a/Npc1/Gata4/Ubqln4/Fez1/Phf23/Rnf41/Scfd1/Il10/Clec16a/Ehmt2/Eif4g2/Herc1/Mtor/Nupr1/Poldip2/Ptpn22/Tp53/Usp30/Usp36/Rnf5/Adra1a/Tigar	27	Biological Process	1.78261	4 Days
GO:0090398	cellular senescence	27/3794	74/18112	0.00149874	0.0391105	0.0320678	Map2k1/Nampt/Eef1e1/Map3k3/Pnpt1/Srf/Twist1/Lmna/Bcl6/Cav1/Prkcd/Arg2/Bmpr1a/LOC100912427/Vash1/Wnt16/Cdkn1a/Nsmce2/Plk2/Stk11/Tp53/Tp63/Mapkapk5/Pawr/Pla2r1/Cdk6/Ybx1	27	Biological Process	1.87978	4 Days
GO:0007156	homophilic cell adhesion via plasma membrane adhesion molecules	47/3794	149/18112	0.00154555	0.040172	0.0329381	Igsf11/Esam/Ptprm/Cdh13/Cdh5/Cntn4/Cdh11/Celsr3/Fat4/Igsf9/Nectin1/Pcdhb14/Pcdhga1/Pcdhga10/Pcdhga11/Pcdhga2/Pcdhga3/Pcdhga5/Pcdhga7/Pcdhga8/Pcdhga9/Pcdhgb7/Pcdhgb8/Amigo2/Cdh16/Cdh2/Pcdh7/Ceacam1/Celsr2/Pcdha10/Pcdha11/Pcdha12/Pcdha13/Pcdha6/Pcdha8/Pcdhac1/Cdh22/Dscaml1/Fat1/Fat2/Nptn/Pcdh9/Robo2/Tenm3/Cdh9/Dsg3/Emb	47	Biological Process	1.48786	4 Days
GO:0032434	regulation of proteasomal ubiquitin-dependent protein catabolic process	43/3794	134/18112	0.00164989	0.0425464	0.0348849	Gabarap/Herpud1/Ogt/Clu/Map1a/Arih1/Il33/Sh3rf1/Ubqln4/Cav1/Hspa1a/Pias1/Zer1/Prickle1/Psen2/Sumo2/Ube2k/Smad7/Sumo1/Atg7/Ccar2/Clec16a/Dab2/Dda1/Fbxo22/Gclc/Gsk3a/Klhl40/Pbk/Plk2/Rnf14/Rpl11/Sirt6/Trib2/Ttc36/Uchl5/Usp14/Mapk9/Nub1/Plk3/Socs5/Rnf19a/Usp5	43	Biological Process	1.38449	4 Days
GO:0061387	regulation of extent of cell growth	43/3794	134/18112	0.00164989	0.0425464	0.0348849	Dnm2/Rtn4/Sema6b/Smurf1/Srf/Rab21/Clasp2/Dcx/Hdac6/Mapt/Sema4b/Sema4c/Sema4f/Sema4g/Slit1/Vegfa/Mag/Barhl2/Fn1/Ist1/Gdi1/Nrg1/Adnp/Apoe/Cxcl12/Dbn1/Dpysl2/Eif2b2/Eif4g2/Ilk/Limk1/Map1b/Ndel1/Nkx6-1/Olfm1/Pafah1b1/Slit2/Ulk2/Zfyve27/Bmpr2/Actr3/Lpar3/Ccr5	43	Biological Process	1.45751	4 Days
GO:0048312	intracellular distribution of mitochondria	8/3794	13/18112	0.00170761	0.0433382	0.0355342	Ogt/Synj2/Synj2bp/Dnm1l/Mapt/Armc1/Kat2a/Cluh	8	Biological Process	3.14695	4 Days
GO:0061418	regulation of transcription from RNA polymerase II promoter in response to hypoxia	8/3794	13/18112	0.00170761	0.0433382	0.0355342	Cited2/Notch1/Vegfa/Hif1a/Rbpj/Tp53/Vhl/Nfe2l2	8	Biological Process	2.94521	4 Days
GO:0070091	glucagon secretion	8/3794	13/18112	0.00170761	0.0433382	0.0355342	Nucb2/Pax6/Ffar4/Aimp1/Cartpt/Crh/Gip/Irs1	8	Biological Process	3.14518	4 Days
GO:0070092	regulation of glucagon secretion	8/3794	13/18112	0.00170761	0.0433382	0.0355342	Nucb2/Pax6/Ffar4/Aimp1/Cartpt/Crh/Gip/Irs1	8	Biological Process	3.14818	4 Days
GO:0033273	response to vitamin	56/3794	185/18112	0.001724	0.0433382	0.0355342	Bcl2/Vim/Cat/Prkcb/Ada/Eln/Penk/Postn/Serpina3n/Gata4/Bmp7/Rela/Casr/Col2a1/Hamp/Lrp6/Vegfa/Alpl/Atp2b1/Pdia3/Hsd3b1/Si/Arg2/Cd4/Rxra/Zfp354a/Abcg2/Pim1/Pla2g4a/Tgfb2/Hspa9/Aldh1a2/Cyp26a1/Dnmt3a/Fads1/Folr2/Gdap1/Gsn/Map1b/Phex/Rbp1/Runx2/Slc30a4/Timp3/Tp53/Insr/Otc/Pawr/Serpinh1/Tyr/Hmgcs1/Pitx2/Ptn/Dnmt3b/Srsf2/Vdr	56	Biological Process	1.33293	4 Days
GO:0048511	rhythmic process	108/3794	398/18112	0.00172432	0.0433382	0.0355342	Has2/Ntrk2/Adcy6/Cmpk1/Igf1/Impdh2/Pspc1/Ogt/Sp1/Tardbp/Pdgfra/Prkaa2/Nampt/Hnrnpu/Dyrk1a/Klf9/Nmu/A2m/Ada/Chat/Cldn4/Clu/Ddx5/Hnrnpl/Hnrnpr/Nfil3/Rbm4b/Schip1/Adh4/Atp7b/Crtc1/Dnm1l/Id3/Mdk/Nkx2-1/Slc4a1/Tph1/Clock/Per1/Zfp830/Adora2a/Capn5/Casp2/Ets1/Ezh2/Plekha1/Ppp1cc/Prox1/Pdia3/Srd5a1/Phlpp1/Serpinf1/Gabrb3/Map2k6/Nr3c1/Relb/Edn2/Hmgb1/Nhlh2/Pla2g4a/Maged1/Adnp/Aldh1a1/Atg7/Azin1/Cartpt/Cas…	108	Biological Process	1.26655	4 Days
GO:0042180	cellular ketone metabolic process	68/3794	233/18112	0.00172691	0.0433382	0.0355342	Snca/Aldoa/Dgat1/Nucb2/Glo1/Abcd2/Akr1a1/Coq10b/Twist1/Nr4a3/Cnr1/Adh4/Cyp11b2/Cyp11b3/Nr1h2/Pdk3/Sirt5/Cav1/Cyp4f4/Erlin1/Lonp2/Prox1/Prkce/Srd5a1/Acacb/Cd74/Hsd3b1/Mid1ip1/Nmt1/Pla2g4a/Ceacam1/Aadat/Acadvl/Aifm2/Apoc1/Appl2/Bmp5/Clcn2/Coq7/Cyp46a1/Dab2/Dkk3/Fabp1/Fabp3/Gip/Gk/Got2/Gpd1/Hsd17b1/Insig2/Irs2/Mtor/Nr1h4/Oxct1/Pnkd/Prmt3/Slc7a7/Tdo2/Ugt1a1/Vkorc1/Agt/Dhrs4/Mapk9/Slc45a3/Cyp4f18/Irs1…	68	Biological Process	1.49729	4 Days
GO:0014015	positive regulation of gliogenesis	29/3794	82/18112	0.00178616	0.0446541	0.0366131	Igf1/Ntf3/Vim/Myc/Notch1/Nkx6-2/Rtn4/Il33/Aspa/Gsx2/Mdk/Ptpra/Rela/Ppp1cc/Mag/Rnf112/Nrg1/Atxn1/Clcf1/Etv5/Hdac2/Lta/Mtor/Nkx6-1/Nog/Serpine2/Actr3/Ptn/Ptprz1	29	Biological Process	1.85119	4 Days
GO:0045927	positive regulation of growth	87/3794	311/18112	0.00180054	0.0448424	0.0367675	Bcl2/Ezr/Ccnb1/F2/Igf1/Akap6/Dll1/Notch1/Syt1/Plcb1/Rag2/Rtn4/Smurf1/Srf/Usp47/Ybx3/Gata4/Mtpn/Rims2/Wt1/H3f3a/Ptk2b/Serp1/Acsl4/Dcx/Hamp/Mapt/Picalm/Prox1/Serpine1/Syt4/Vegfa/Reg1a/Acacb/Igfbp1/Arx/Bmpr1a/Cpne6/Fn1/Gata6/Nr3c1/Rims1/Ist1/Pim1/Smad7/Tgfb2/Gdi1/Nrg1/Rps6kb1/Adnp/Apoe/Armc12/C3/Cfl1/Cxcl12/Cxcl16/Dbn1/Eif2b2/Eif4g2/Fgfr2/Ghrh/Ghrhr/Gli1/H3f3b/Hey2/Ilk/Limk1/Map1b/Mtor/Ndel1/Pafah1b…	87	Biological Process	1.20757	4 Days
GO:0072659	protein localization to plasma membrane	86/3794	307/18112	0.00182414	0.0452579	0.0371082	Rab3c/Ezr/Adcy6/Tpbg/Pacs1/Ppfia1/Ppp2r5a/Vamp2/Atp1b1/Csk/Ehd4/Gpr158/Kcnj11/S100a10/Scn3b/Stx8/Ank1/Clasp2/Clip3/Kif13a/Pacsin1/Slc4a1/Stx3/Tnik/Zdhhc5/Dpp6/Atp1b3/Cacnb3/Flot2/Grm1/Lrp6/Picalm/Pip5k1a/Rab10/Stac2/Vamp3/Cltc/Cdh2/Epha3/Ephb2/Nsg1/Rab40b/Vps35/Actn2/Amn/Ank3/Ap2m1/Arl6/C2cd5/Cacnb2/Cav3/Crb3/Csrp3/Dab2/Efr3a/Fcer1g/Gorasp2/Ift20/Ikbkb/Itgb1bp1/Kcnb2/Krt18/Ldlrap1/Nfasc/Rab3a/Rab…	86	Biological Process	1.29682	4 Days
GO:0001837	epithelial to mesenchymal transition	48/3794	154/18112	0.00183115	0.0452606	0.0371104	Has2/Snai1/Notch1/Jag1/Ddx5/Pef1/Rtn4/Twist1/Bmp7/Clasp2/Mdk/Nkx2-1/Notch4/Ezh2/Lrp6/Vegfa/Ddx17/Wwtr1/Epha3/Epha4/Foxc1/Gcnt2/Msx2/Ppp3r1/Smad7/Tgfb2/Wnt16/Dab2/Fgfr2/Grem1/Gsc/Hdac2/Hey2/Hif1a/Mtor/Nog/Nolc1/Olfm1/Pdcd6/Phldb1/Polr1b/Rbpj/Eng/Fam83d/Smad2/Spry2/Ppp2ca/Bcl9l	48	Biological Process	1.3772	4 Days
GO:0060421	positive regulation of heart growth	19/3794	47/18112	0.00186924	0.0460283	0.0377399	Ccnb1/Igf1/Akap6/Notch1/Gata4/Wt1/Hamp/Prox1/Acacb/Bmpr1a/Gata6/Nr3c1/Pim1/Nrg1/Fgfr2/Gli1/Hey2/Mtor/Rbpj	19	Biological Process	2.03484	4 Days
GO:0042886	amide transport	102/3794	374/18112	0.00191352	0.0469422	0.0384892	Dgat1/Fgg/Nucb2/Slc22a8/Pax6/Tardbp/Htr2c/Itsn1/Neurod1/Sidt2/Epha5/Slc38a5/Nmu/Kcnj11/Nadk/Pax8/Slc15a2/Tfap2b/Trpv4/Rims2/Cftr/Cnr1/Cyb5r4/Raf1/Slc12a1/Clock/Serp1/Acsl4/Casr/Pde1c/Sgpp1/Slc26a6/Trpa1/Umod/Grp/Prkce/Cd74/Ucp2/Ffar4/S100a9/Slc16a10/Slco1b2/Abcg2/Pfkfb2/Slc16a1/Trpv1/Selenot/Abca2/Abcb9/Aimp1/Ano1/Aqp7/Atg7/C1qtnf12/Cartpt/Cplx1/Crh/Fga/Folr2/Gabbr1/Ghrh/Ghrhr/Gip/Gja1/Gltp/Hfe/H…	102	Biological Process	1.25947	4 Days
GO:0071496	cellular response to external stimulus	116/3794	433/18112	0.00193372	0.0472607	0.0387504	Bcl2/F2/Gabarap/Aldob/Fam107a/Prkaa2/Nampt/Aqp2/Eln/Gsdmd/Hnrnpl/Lpl/Penk/Postn/Sesn1/Slc38a2/Slc39a4/Srf/Usp33/Mtpn/Nr4a2/Ppm1d/Il33/RragB/Cyp11b2/Dnm1l/Eif2s1/Fos/Szt2/Atg4b/Cacnb3/Casp2/Casr/Cav1/Col2a1/Ldha/Prkag1/Rragc/Serpine1/Ucn2/Usf1/Vegfa/Xbp1/Atp2b1/Pck1/Pdia3/Prkcd/Srd5a1/Cda/Gcgr/Mag/Ucp2/Gadd45a/Rxra/Wdr45/Pim1/Slc2a1/Usf2/Adnp/Atg14/Atg7/Atp1a2/Bcl10/Cadps2/Cartpt/Casp1/Cdkn1a/Clec…	116	Biological Process	1.25729	4 Days
GO:0050679	positive regulation of epithelial cell proliferation	65/3794	222/18112	0.00197106	0.0478035	0.0391954	Has2/Itpr1/Cldn1/Igf1/Sp1/Myc/Notch1/Zfp580/Rreb1/Acvrl1/Rtn4/Srsf6/Twist1/Nr4a3/Tgm1/Cdh13/Mdk/Odam/Pik3cd/Osr2/Pold4/Agap2/Cav1/Foxp1/Hdac6/Iqgap3/Prox1/Scn5a/Vegfa/Xbp1/Reg1a/Bmpr1a/Il10/Hmgb1/Azin1/Bmp5/Bnc1/Cav2/Cxcl12/Cyp7b1/Ecm1/Fgfr2/Grn/Hrh3/Jun/Kdm5b/Mtor/Nme2/Nodal/Nog/Pdcd6/Prkd2/Scg2/Sirt6/Tbx18/Tp63/Twist2/Vhl/Bmpr2/Ccnd2/Cdc25a/Dlx5/Mmp12/Ptn/Adora2b	65	Biological Process	1.50568	4 Days
GO:0030705	cytoskeleton-dependent intracellular transport	57/3794	190/18112	0.00197924	0.0478035	0.0391954	Armcx3/Map2k1/Ap3m1/Arl8b/Bloc1s4/Hnrnpu/Ift43/Ift74/Map1a/Nefm/Stau1/Sun1/Rab21/Trak2/Clip3/Kif13a/Dync2li1/Fez1/Mreg/Uchl1/Flot2/Hdac6/Mapt/Syt4/Wasf1/Trak1/Bloc1s2/Lamp1/Rhot1/Hook1/Nme7/Ssx2ip/Agtpbp1/Ap3b2/Bicd1/Bloc1s6/Fbxw11/Fmr1/Hif1a/Hsbp1/Ift122/Ift20/Map1b/Myo1d/Myo1f/Ndel1/Nefh/Pafah1b1/Stau2/Stk11/Actr10/Ap3s1/Nefl/Rhot2/F8a1/Arhgap21/Kif3b	57	Biological Process	1.55006	4 Days
GO:0045017	glycerolipid biosynthetic process	63/3794	214/18112	0.00198244	0.0478035	0.0391954	Dgat1/Dgkz/Htr2c/Inpp4a/Inpp1/Lpl/Agpat2/Apoa2/Lpcat2/Nr1h2/Pcyt1b/Pigk/Pigt/Pigu/Pik3cd/Pld1/Rab38/Dhrs7b/Acsl1/Acsl4/Dgke/Lpcat1/Pi4kb/Pip5k1a/Pck1/Cept1/Ctdnep1/Piga/Pip4k2a/Agpat4/Mogat1/Pi4k2b/Sla2/Pla2g4a/Pla2g5/Bpnt1/Abhd8/Ajuba/Atg14/C3/Fabp3/Inppl1/Itpkc/Mogat2/Nr1h4/Pigh/Pigq/Pigs/Pip4k2c/Pla2g15/Plce1/Scarb1/Sh3glb1/Uvrag/Vac14/Impa2/Pigc/Chpt1/Ipmk/Socs5/Fam126b/Ptpmt1/Dgka	63	Biological Process	1.33571	4 Days
GO:0060038	cardiac muscle cell proliferation	23/3794	61/18112	0.00198512	0.0478035	0.0391954	Ccnb1/Cited2/Cxadr/Notch1/Gata4/Foxp1/Bmpr1a/Foxc1/Gata6/Meis1/Rxra/Pim1/Tgfb2/Nrg1/Fgfr2/Gja1/Gli1/Hdac2/Hey2/Nog/Rbpj/Kcnk2/Smad1	23	Biological Process	1.76857	4 Days
GO:0019751	polyol metabolic process	39/3794	120/18112	0.00204367	0.0488808	0.0400787	Snca/Synj2/Inpp1/Inpp5a/Mas1/Miox/Plcb1/Ptk2b/P2ry6/Mtmr7/Ocrl/Sgpp1/Spr/Ntsr1/Pck1/Pla2g4a/Bpnt1/Sgpp2/Slc5a3/Abca2/Asah1/Galk1/Gk/Inpp5e/Inppl1/Isyna1/Itpkc/Pcbd1/Pgp/Ppip5k1/Sphk2/Impa2/Pou1f1/Inpp5b/Ipmk/Sptssa/Cyp27a1/P2ry1/Akr1b1	39	Biological Process	1.43779	4 Days
GO:0051384	response to glucocorticoid	85/3794	304/18112	0.00204711	0.0488808	0.0400787	Map2k1/Bcl2/Agxt/Bckdhb/Cldn1/Igf1/Aldob/Andpro/Calcr/Fam107a/Areg/Hnrnpu/Shc1/Klf9/A2m/Acadm/Cbx3/Cdo1/Eln/Sdc1/Serpina3n/Eif4e/Apoa2/Crebrf/Lmnb1/Mdk/Fos/Cav1/Hdac6/Serpine1/Ucn2/Vegfa/Alpl/Atp2b1/Gjb2/Pck1/Srd5a1/Agl/Hsd3b1/Serpinf1/Si/Arg2/Fn1/Il10/Nr3c1/Rxra/Slco1b2/Zfp36l1/Abcg2/Fibin/Hmgb1/Pla2g4a/Sult1a1/Rps6kb1/Adm/Asl/C3/Casp9/Cdkn1a/Crh/Ctsb/Dpyd/Fas/Ghrh/Ghrhr/Gpr83/Hif1a/Icam1/Il1rn/…	85	Biological Process	1.29649	4 Days
GO:0051262	protein tetramerization	31/3794	90/18112	0.00205225	0.0488808	0.0400787	Snca/Aldoa/Farsb/Aqp2/Pkd2l1/Usp16/Crtc1/Farsa/Gbp5/Acaca/Trpa1/Acacb/Mcoln1/Cpsf6/Hprt1/Shmt2/Trpv1/Aldh1a2/Appl2/Aqp5/Cby1/Gls/Kcnc3/Krt1/Stk3/Tdo2/Tp53/Tp63/Homer1/Rrm2/Trpm7	31	Biological Process	1.55282	4 Days
GO:0007568	aging	103/3794	379/18112	0.00206055	0.0489007	0.040095	Snca/Bcl2/Ntrk2/Cldn1/Igf1/Vim/Cat/Calca/Pdgfra/Foxg1/Nampt/Serping1/Nfkb2/Shc1/Ada/Aqp2/Cacybp/Clu/Eln/Foxo4/Gjb6/Lck/Penk/Rtn4/Slc12a2/Cftr/Cnr1/Adh4/Dcn/Rela/Eif2s1/Fos/Serp1/Acmsd/Casp2/Ctc1/Hamp/Mbp/Rnf165/Slc34a2/Vegfa/Alpl/Atp2b1/Gjb2/Kcnmb1/Pck1/Prkcd/Igfbp1/Serpinf1/Si/Ucp2/Il10/Nr3c1/Rxra/Abcg2/Elavl4/Pla2g4a/Tgfb2/Rps6kb1/Adm/Alox12/Apoe/Asl/Atg7/Canx/Casp9/Cast/Cisd2/Coq7/Crp/Ctnna1/D…	103	Biological Process	1.22984	4 Days
GO:0031115	negative regulation of microtubule polymerization	9/3794	16/18112	0.00207355	0.0490143	0.0401882	Snca/Dyrk1a/Cdh5/Clip3/Eml2/Stmn2/Fkbp4/Sgk1/Mapre1	9	Biological Process	2.90638	4 Days
GO:0040013	negative regulation of locomotion	97/3794	354/18112	0.0020803	0.0490143	0.0401882	Rras/Bcl2/Cited2/Cldn3/Pdcd10/Klf4/Htr2c/Notch1/Jag1/Acvrl1/Ada/Cxcl13/Dll4/Ifitm1/Plcb1/Ptprm/Ptprr/Sema6b/Srf/Synj2bp/Tpm1/Il33/Clasp2/Dcn/Nkx2-1/Angpt4/Abr/Adora2a/Coro1b/Coro1c/Hdac6/Nav3/Rnf41/Sema4b/Sema4c/Sema4f/Sema4g/Serpine1/Slit1/Cd74/Ptprg/Serpinf1/Bmpr1a/Epha4/Gadd45a/Marveld3/Rap2c/Hmgb1/Krit1/Ndrg4/Vash1/Cers2/Fbln1/Il4/Nrg1/Ptpn2/Reck/Adarb1/Apoe/Atp1b2/Cfl1/Ctnna1/Cxcl12/Dbn1/Dpe…	97	Biological Process	1.24623	4 Days
GO:0150115	cell-substrate junction organization	35/3794	105/18112	0.00209256	0.04904	0.0402092	Bcl2/Fam107a/Acvrl1/S100a10/Arhgap6/Clasp2/Iqgap1/Ptk2b/Ptpra/Coro1c/Peak1/Pip5k1a/Vcl/Vegfa/Epha3/Fn1/Lamtor2/Itga5/Actn2/Ajuba/Bcas3/Cfl1/Col16a1/Grem1/Itgb1bp1/Limch1/LOC680875/Plec/Poldip2/Pxn/Thsd1/Tln1/Hrg/Lamc1/Arf6	35	Biological Process	1.69875	4 Days
GO:0060562	epithelial tube morphogenesis	107/3794	396/18112	0.00209817	0.04904	0.0402092	Bcl2/Cited2/Igf1/Dll1/Myc/Notch1/Pdgfra/Zic5/Areg/Acvrl1/Adamts12/Ctsh/Dll4/Kif20b/Pax8/Phb2/Slc12a2/Srf/Twist1/Gata4/Wt1/Lmo4/Bmp7/Mdk/Nkx2-1/Notch4/Pik3cd/Stil/Enah/Casr/Fat4/Foxp1/Lgr5/Lhx2/Lrp6/Lzts2/Mycn/Sema4c/Shank3/Vegfa/Wnt1/Prickle1/Brpf1/Grhl2/St14/Dvl3/Epha4/Hoxb7/Msx2/Nfatc3/Nr3c1/Ppp3r1/Six4/Tfap2a/Arid1a/Tgfb2/Maged1/Adm/Alox12/Arl13b/Asb2/Bcl10/Bmp5/Cav3/Ccdc39/Cfc1/Cfl1/Cobl/Col4…	107	Biological Process	1.41576	4 Days
GO:0021766	hippocampus development	40/3794	124/18112	0.0021074	0.04904	0.0402092	Neurod1/Epha5/Eif2b3/Emx2/Fezf2/Mas1/Nefm/Sema6b/Srf/Neurod6/Nr4a3/Mdk/Nkx2-1/Fez1/Btg2/Csf1r/Dcx/Ezh2/Prox1/Srd5a1/Hsd3b1/Phlpp1/Ogdh/Uba6/Atat1/Cfl1/Dclk2/Eif2b2/Eif2b4/Hdac2/Nefh/Nog/Pafah1b1/Uqcrq/Anxa3/Insr/Nefl/Ptprz1/Slc17a6/Ezh1	40	Biological Process	1.41185	4 Days
GO:0071711	basement membrane organization	14/3794	31/18112	0.00212427	0.04904	0.0402092	Plod3/Clasp2/Cav1/Ntng2/Tfap2a/Cav2/Cma1/Col4a1/Lamb2/Lamb3/Ntng1/Phldb1/Pmp22/Spint2	14	Biological Process	2.22961	4 Days
GO:0021761	limbic system development	49/3794	159/18112	0.00214907	0.04904	0.0402092	Myc/Neurod1/Epha5/Eif2b3/Emx2/Fezf2/Mas1/Nefm/Sema6b/Srf/Neurod6/Nr4a3/Mdk/Nkx2-1/Fez1/Btg2/Csf1r/Dcx/Ets1/Ezh2/Ndnf/Prox1/Srd5a1/Hsd3b1/Phlpp1/Ogdh/Uba6/Nhlh2/Arpc5/Atat1/Atp1a2/Cfl1/Crh/Dclk2/Eif2b2/Eif2b4/Fgfr2/Hdac2/Nefh/Nog/Pafah1b1/Uqcrq/Anxa3/Insr/Nefl/Pitx2/Ptprz1/Slc17a6/Ezh1	49	Biological Process	1.35489	4 Days
GO:0002931	response to ischemia	26/3794	72/18112	0.00215175	0.04904	0.0402092	Bcl2/Cycs/Rnls/Hyou1/Kcnj11/Panx2/Sirt5/Uchl1/Casr/Cav1/Csf1r/Hspa1a/Ndnf/Gjb2/Pdia3/Abraxas2/Fn1/Map2k6/Faim2/Casp9/Cav3/Gja1/P2rx2/Tp53/Rcan1/Tigar	26	Biological Process	1.58969	4 Days
GO:0030239	myofibril assembly	26/3794	72/18112	0.00215175	0.04904	0.0402092	Pdgfra/Csrp1/Krt19/Srf/Tpm1/Foxp1/Prox1/Fhod3/Krt8/Myom2/Six4/Tmod3/Pgm5/Acta1/Actn2/Cav3/Csrp3/Hdac2/Mybpc3/Myh10/Myh6/Myoz1/Plec/Flii/Capn3/Mypn	26	Biological Process	1.66883	4 Days
GO:0051453	regulation of intracellular pH	26/3794	72/18112	0.00215175	0.04904	0.0402092	Bcl2/Slc4a3/Chp1/Tmem199/Gpr89b/Cftr/Slc26a3/Car7/Rab38/Slc4a1/Slc26a6/Slc4a10/Slc4a2/Slc4a4/Atp6v0d1/Grn/LOC681325/Rab7a/Rnasek/Tmem106b/Tp53/Ube3a/Aqp11/Car2/Rab20/Slamf8	26	Biological Process	1.58896	4 Days
GO:0061045	negative regulation of wound healing	26/3794	72/18112	0.00215175	0.04904	0.0402092	Cldn3/F2/Fgg/Pdgfra/Serping1/Slc12a2/Clasp2/Tspan8/Serpine1/Serpinf2/Sh2b3/Prkcd/Kng1/Proc/Ceacam1/Alox12/Apoe/F12/Fga/Gja1/Myoz1/Plau/Tfpi/Cask/Hrg/Serpine2	26	Biological Process	1.67915	4 Days
GO:0099504	synaptic vesicle cycle	70/3794	243/18112	0.00215626	0.04904	0.0402092	Slc17a7/Snca/Prkcb/Ap1s2/Itsn1/Vamp2/Grm7/Syt1/Dnm2/Synj2/Cadps/Ctbp2/Dennd1a/Rims2/Cnr1/Snap91/Cacna1a/Dnm1l/Pacsin1/Pld1/Stx3/Snap47/Adora2a/Napa/Nostrin/Picalm/Sptbn2/Syt4/Erc1/Prkce/Calm1/Cltc/Git1/Syt11/Cacna1b/Cdh2/Rab5a/Rims1/Stxbp5/Sv2a/Unc13c/P2rx1/Ap2b1/Ap2m1/Cacnb2/Cadps2/Canx/Cplx1/Eps15/Fmr1/Grn/Nr3c2/P2rx2/Pls3/Prkaca/Rab3a/Rap1b/Slc18a1/Th/Cask/Rapgef4/Slc17a8/Vamp4/Adra1a/Arf6/Slc…	70	Biological Process	1.27708	4 Days
GO:0010506	regulation of autophagy	79/3794	280/18112	0.00220606	0.0498711	0.0408907	Snca/Vdac1/Map2k1/Bcl2/Prkaa2/Nampt/Foxk2/Gpr137/Kdm4a/Npc1/Sesn1/Usp33/Xpa/Gata4/Rb1cc1/RragB/Atg13/Dcn/Dnm1l/Ubqln4/Fez1/Hdac6/Mapt/Phf23/Rnf41/Rragc/Soga1/Tbc1d25/Xbp1/Scfd1/Pip4k2a/Atf6/Il10/Wdr45/Hmgb1/Il4/Atg12/Atg14/Atg7/Bnip3l/Bok/Casp1/Cisd2/Clec16a/Depdc5/Ehmt2/Eif4g2/Flcn/Gsk3a/Herc1/Hif1a/Irgm/Mapk15/Mtor/Nupr1/Pip4k2c/Plk2/Poldip2/Ptpn22/Ripk2/Rnf31/Sh3glb1/Srebf2/Stk11/Supt5h/Tp53/T…	79	Biological Process	1.35692	4 Days
GO:0045214	sarcomere organization	20/3794	51/18112	0.00221565	0.0498711	0.0408907	Csrp1/Krt19/Srf/Tpm1/Foxp1/Prox1/Fhod3/Krt8/Myom2/Six4/Actn2/Cav3/Csrp3/Hdac2/Mybpc3/Myh6/Myoz1/Plec/Capn3/Mypn	20	Biological Process	1.69651	4 Days
GO:0055010	ventricular cardiac muscle tissue morphogenesis	20/3794	51/18112	0.00221565	0.0498711	0.0408907	Notch1/Dll4/Tpm1/Prox1/Bmpr1a/Foxc1/Rxra/Smad7/Tgfb2/Nrg1/Col11a1/Dsp/Fgfr2/Fkbp1a/Hey2/Mybpc3/Myh6/Nog/Rbpj/Eng	20	Biological Process	1.77289	4 Days
GO:0010656	negative regulation of muscle cell apoptotic process	24/3794	65/18112	0.00222671	0.0499485	0.0409541	Bcl2/Igf1/Gapdh/Lypd3/Pax8/Gata4/Cftr/Mdk/Ptk2b/Sirt5/Cav1/Lrp6/Hspb6/Nrg1/Alox12/Ghrh/Hey2/Ilk/Nupr1/Rbpj/Nfe2l2/Npm1/Gria4/Smad1	24	Biological Process	1.59804	4 Days
GO:0043270	positive regulation of ion transport	92/3794	334/18112	0.00225387	0.0501221	0.0410965	Snca/Itpr1/F2/Akap6/Calcr/Htr2c/Stk39/Syt1/Atp1b1/Chp1/Dnm2/Aqp2/Cxcr3/Kcnj11/Rtn4/Scn3b/Slc12a2/Trpv4/Cftr/Atp2b2/Dpp6/P2ry6/Adora2a/Asic2/Atp1b3/Cacnb3/Casr/Cav1/Creb3/Kcnh2/Rgs9/Scn5a/Serpine1/Shank3/Slc6a1/Stac2/Stim1/Syt4/Tmsb4x/Trpa1/Atp2b1/Kcnmb1/Ntsr1/Calm1/Kcnc2/Pcp4/Ccr1/Cd4/Ephb2/Map2k6/Nr3c1/Pla2g4a/Trdn/P2rx1/Sumo1/Actn2/Ank3/Atp1b2/Cacnb2/Cd19/Cfl1/Crh/Cxcl12/Dpysl2/Gabbr1/Hcrt/Ikbk…	92	Biological Process	1.42816	4 Days
GO:0035067	negative regulation of histone acetylation	10/3794	19/18112	0.00227271	0.0501221	0.0410965	Snca/Twist1/Ctbp1/Atg7/Foxp3/Msx3/Taf7/Thap7/Zfp451/Hdac8	10	Biological Process	2.65221	4 Days
GO:0045779	negative regulation of bone resorption	10/3794	19/18112	0.00227271	0.0501221	0.0410965	Calca/Csk/Gpr137/Hamp/Vegfa/Tnfrsf11b/Ceacam1/Cartpt/Inpp5d/Cd38	10	Biological Process	2.47567	4 Days
GO:0071545	inositol phosphate catabolic process	10/3794	19/18112	0.00227271	0.0501221	0.0410965	Synj2/Inpp1/Inpp5a/Mtmr7/Ocrl/Ntsr1/Bpnt1/Inpp5e/Impa2/Inpp5b	10	Biological Process	2.64936	4 Days
GO:1902430	negative regulation of amyloid-beta formation	10/3794	19/18112	0.00227271	0.0501221	0.0410965	Ntrk2/Igf1/Clu/Rtn4/Rtn2/Rtn3/Apoe/Olfm1/Rtn1/Sorl1	10	Biological Process	2.48321	4 Days
GO:0051656	establishment of organelle localization	111/3794	414/18112	0.00231708	0.050574	0.041467	Armcx3/Snca/Map2k1/Ap3m1/Ezr/Ccnb1/Chmp5/Fcer1a/Pdcd10/Tesk1/Bloc1s4/Pax6/Tmed9/Ap1s2/Hnrnpu/Chp1/Cdca8/Cep83/Pef1/Sdc1/Stk25/Sun1/Ms4a2/Nr4a3/Trak2/Cul3/Snap91/Cenpe/Clasp2/Kif13a/Tmem230/Fez1/Gpsm2/Mreg/Uchl1/Chmp7/Hdac6/Mapt/Pard3/Picalm/Slit1/Syt4/Wasf1/Ywhaz/Trappc12/Cenpf/Limk2/Syt11/Trak1/Bloc1s2/Lamp1/Pard3b/Rhot1/Gata1/Ltv1/Il4/Agtpbp1/Ap3b2/Bicd1/Bloc1s6/Bod1/Cfl1/Dpysl2/Eps15/Fbxw11/Fc…	111	Biological Process	1.36125	4 Days
GO:0010560	positive regulation of glycoprotein biosynthetic process	12/3794	25/18112	0.00232409	0.050574	0.041467	Igf1/Chp1/Plcb1/Il33/Pomt1/Slc51b/Abca2/Ccl19/Mustn1/Insr/Pawr/Slc2a10	12	Biological Process	2.32542	4 Days
GO:0036010	protein localization to endosome	12/3794	25/18112	0.00232409	0.050574	0.041467	Ezr/Pacsin2/Rab35/Vegfa/Msn/Abhd17a/Ankrd13a/Tmem30a/Vps35/Sorl1/Zdhhc1/Arf6	12	Biological Process	2.31567	4 Days
GO:0090335	regulation of brown fat cell differentiation	12/3794	25/18112	0.00232409	0.050574	0.041467	Hnrnpu/Rreb1/Trpv4/Bmp7/Ffar4/Pim1/Zbtb7b/Dusp10/Flcn/Mtor/Mecom/Fndc5	12	Biological Process	2.24479	4 Days
GO:0031579	membrane raft organization	11/3794	22/18112	0.00234386	0.0508354	0.0416814	Npc1/Pacsin2/S100a10/Cav1/Flot2/Cav2/Cav3/Gsn/Pmp22/Rftn1/Ptprc	11	Biological Process	2.33908	4 Days
GO:0032387	negative regulation of intracellular transport	25/3794	69/18112	0.00246111	0.0530428	0.0434913	Ogt/Arhgap1/Pkia/Chp1/Yod1/Ei24/Mapt/Sar1a/Ube2j1/Cd36/Hrc/Akap1/Vps35/Gdi1/Sumo1/Abca2/Cabp1/Itgb1bp1/Kcne1/Map1b/Nup153/Ubac2/Ufm1/Arfip1/Ppp2ca	25	Biological Process	1.68909	4 Days
GO:0071322	cellular response to carbohydrate stimulus	67/3794	232/18112	0.00247117	0.0530428	0.0434913	Bcl2/Igf1/Ogt/Pax6/Prkcb/Myc/Neurod1/Prkaa2/Slc29a1/Sidt2/Epha5/Eln/Gjb6/Kcnj11/Nadk/Plcb1/Srf/Gata4/Cftr/Pdk3/Raf1/Casr/Nptx1/Pde1c/Serpine1/Slc26a6/Smarcb1/Tra2b/Trpa1/Xbp1/Zbtb20/Pck1/Prkce/Hsd3b1/Serpinf1/Ucp2/Fn1/Map2k6/Zfp36l1/Selenot/Ano1/Atg7/C1qtnf12/Cma1/Crh/Fas/Gclc/Ghrhr/Hif1a/Hmgn3/Icam1/Irs2/Lgals1/Nme2/Nr1h4/Oxct1/Plau/Prkaca/Slc2a5/Tbc1d1/Th/Tjp1/Vsnl1/Ppp2ca/Aacs/Eny2/Ptpmt1	67	Biological Process	1.45752	4 Days
GO:0051651	maintenance of location in cell	66/3794	228/18112	0.00248751	0.0530428	0.0434913	Letm1/Snca/Itpr1/Adcy6/F2/Twf1/Akap6/Htr2c/Hnrnpu/Cherp/Cxcr3/Lck/Sun1/Taf3/Ms4a2/Atp7b/Ptk2b/Slc8a1/Xcr1/Gpsm2/P2ry6/Cav1/Jph3/Slc30a3/Tmsb4x/Trpa1/Mcoln3/Ntsr1/Prkce/Ankrd13c/Calm1/Cd4/Hrc/Mcoln1/Aspm/Morc3/Tgfb2/Trdn/Trpv1/Ank3/Apoe/Ccl19/Cd19/Dbn1/Fkbp1a/Gja1/Gp1bb/Gsn/Hspa5/Insig2/Pafah1b1/Slc30a4/Sorl1/Tapt1/Topors/Tpcn1/Uvrag/Ptprc/Taf8/Tex101/Tmsb10/Cacna1c/Capn3/Golph3/Ccr5/Arhgap21	66	Biological Process	1.24635	4 Days
GO:0032890	regulation of organic acid transport	31/3794	91/18112	0.00249825	0.0530428	0.0434913	Snca/Htr2c/Grm7/Slc43a1/Slc12a2/Trpv4/Acsl1/Acsl4/Adora2a/Grm1/Slc6a1/Syt4/Ntsr1/Arg2/Map2k6/Nr3c1/Sv2a/Pla2g4a/Dpysl2/Fabp3/Gabbr1/Hrh3/Il1rn/Irs2/Slc43a2/Tp53/Agt/Agtr2/Mapk9/Pla2r1/Rgs4	31	Biological Process	1.71728	4 Days
GO:0031396	regulation of protein ubiquitination	65/3794	224/18112	0.00250259	0.0530428	0.0434913	Gabarap/Herpud1/Mtbp/Cblb/Ogt/Fam107a/Chp1/Trip12/Fbxo2/Otub1/Pef1/Cul3/Dcun1d5/LOC100359951/Birc3/Cav1/Hamp/Hspa1a/Phf23/Usp44/Prickle1/Prkce/Psen2/Trim44/Rpl5/Smad7/Ube2d1/Aimp2/Atg7/Bcl10/Dcun1d1/Fkbp1a/Gclc/Gsk3a/Hspa5/Kdm2a/Klhl40/Laptm5/Limk1/Mad2l1/Mapk15/Mastl/Mtor/Ndfip2/Pdcd6/Prmt3/Ptpn22/Pttg1ip/Ripk2/Rnf111/Rpl11/Rps15/Topors/Ttc36/Ube3a/Vps28/Wbp1l/Bub3/Daxx/Fbxo33/Isg15/Mapk9/Npm1/S…	65	Biological Process	1.26596	4 Days
GO:0042475	odontogenesis of dentin-containing tooth	35/3794	106/18112	0.00250528	0.0530428	0.0434913	Itgb6/Prkcb/Pdgfra/Lhx8/Dmrt3/Cftr/Bmp7/Odam/Lrp6/Nectin1/Scn5a/Serpine1/Stim1/Csf3r/Bmpr1a/Foxc1/Gata6/Msx2/Relt/Slc4a2/Tnfrsf11b/Adm/Ctnna1/Fam20c/Hdac2/Mmp20/Perp/Runx2/Tp63/Wnt10a/Amelx/Atf2/Car2/Chuk/Pitx2	35	Biological Process	1.5403	4 Days
GO:0050803	regulation of synapse structure or activity	77/3794	273/18112	0.00250991	0.0530428	0.0434913	Slc17a7/Snca/Ntrk2/Lrrn1/Tpbg/Grid2/Itsn1/Farp1/Arhgef15/Tubb5/Lrrtm3/Snap91/Arf4/Dnm1l/Shank2/Asic2/C1ql3/Igsf9/Nectin1/Nptx1/Ntng2/Picalm/Shank3/Slit1/Ywhaz/Amigo2/Colq/Lzts3/Adgrb2/Ptpro/Abhd17a/Camk1/Cdh2/Epha4/Ephb2/Flrt1/Gpm6a/Il10/Lingo4/Six4/Vps35/Adnp/Apoe/Cbln1/Cfl1/Cttnbp2/Dbn1/Etv5/Fmr1/Il1rap/Klk8/Lrrtm2/Lrrtm4/Lrtm2/Myh10/Negr1/Pafah1b1/Ptprd/Setd5/Slitrk6/Stau2/Thbs2/Ube3a/Vhl/Cask…	77	Biological Process	1.32634	4 Days
GO:1990778	protein localization to cell periphery	102/3794	377/18112	0.00251042	0.0530428	0.0434913	Rab3c/Map2k1/Ezr/Adcy6/Tpbg/Pacs1/Ppfia1/Ppp2r5a/Vamp2/Atp1b1/Csk/Ehd4/Gpr158/Kcnj11/S100a10/Scn3b/Stx8/Ank1/Pdzd11/Clasp2/Clip3/Kif13a/Pacsin1/Slc4a1/Stx3/Tnik/Zdhhc5/Dpp6/Gpsm2/Mex3b/Snap47/Atp1b3/Cacnb3/Cav1/Flot2/Grm1/Lrp6/Nptx1/Picalm/Pip5k1a/Rab10/Stac2/Umod/Vamp3/Cltc/Git1/Cdh2/Epha3/Ephb2/Nsg1/Slc1a1/Rab40b/Vps35/Abca2/Actn2/Amn/Ank3/Ap2m1/Arl13b/Arl6/C2cd5/Cacnb2/Cav3/Cplx1/Crb3/Csrp3/Da…	102	Biological Process	1.37875	4 Days
GO:0032271	regulation of protein polymerization	62/3794	212/18112	0.00253927	0.053216	0.0436333	Snca/Twf1/Dyrk1a/Arpc5l/Capg/Eln/Esam/Tpm1/Mtpn/Cdh5/Clasp2/Clip3/Eml2/Fchsd1/Ptk2b/Stmn2/Ckap5/Csf3/Cav1/Hspa1a/Mapt/Mlst8/Nav3/Sptbn2/Tmsb4x/Prkcd/Prkce/Fhod3/Git1/Hcls1/Arpc1b/Tmod3/Add3/Arpc5/Baiap2l1/Camsap2/Cav3/Cdc42ep2/Cfl1/Cyfip2/Dbn1/Eps8/Fkbp4/Gsn/Hax1/Hip1r/Icam1/Map1b/Mtor/Nck2/Sgk1/Slain1/Slain2/Slit2/Tppp3/Vdac2/Flii/Mapre1/Tmsb10/Actr3/Arf6/Cdkn1b	62	Biological Process	1.28243	4 Days
GO:0009749	response to glucose	84/3794	302/18112	0.00253982	0.053216	0.0436333	Bcl2/Igf1/Nucb2/Ogt/Pax6/Prkcb/Neurod1/Prkaa2/Slc29a1/Vamp2/Sidt2/Epha5/Eif2b3/Gjb6/Kcnj11/Nadk/Srf/Gata4/Cftr/Apoa2/Pdk3/Ptk2b/Raf1/Slc8a1/Col6a2/Casr/Khk/Ldha/Nptx1/Pde1c/Serpine1/Smarcb1/Tra2b/Trpa1/Xbp1/Zbtb20/Pck1/Prkcd/Prkce/Hsd3b1/Serpinf1/Ucp2/Arg2/Fn1/Hmgb1/Pfkfb2/Rps6kb1/Selenot/Ano1/Atg7/C1qtnf12/Casp6/Cma1/Crh/Ctsb/Eif2b2/Eif2b4/Fas/Gclc/Ghrhr/Gip/Gja1/Hif1a/Hmgn3/Icam1/Irs2/Lgals1/Nm…	84	Biological Process	1.34312	4 Days
GO:0006839	mitochondrial transport	53/3794	176/18112	0.00254525	0.053216	0.0436333	Bcl2/Samm50/Ube2d3/Atg13/Dnlz/Hebp2/Pmpca/Slc25a14/Acaa2/Hspa1a/Nptx1/Pam16/Ywhaz/LOC100362432/Tmem14c/Ucp2/Bloc1s2/Rhot1/Slc25a46/Ppp2r2b/Trmt10b/Vps35/Aip/Bnip3l/Bok/Dnajc15/Gclc/Gdap1/Gsk3a/Hip1r/Maip1/Rnf31/Sh3glb1/Slc25a20/Srebf2/Timm13/Timm17a/Tp53/Usp36/Vdac2/Atf2/Hspa4/Immp1l/Mapk9/Moap1/Npepps/Rhot2/Slc25a30/Timm44/Tomm22/Ucp1/Kifbp/Tomm20	53	Biological Process	1.3378	4 Days
GO:0001961	positive regulation of cytokine-mediated signaling pathway	21/3794	55/18112	0.00255924	0.053216	0.0436333	Ticam2/Crebrf/Zbp1/Hspa1a/Ikbke/Cd74/Txk/Trim44/Ube2k/C1qtnf4/Casp1/Hif1a/Irf3/Irgm/Laptm5/Pafah1b1/Ripk2/Trim41/Usp29/Mmp12/Parp9	21	Biological Process	1.84607	4 Days
GO:0031057	negative regulation of histone modification	21/3794	55/18112	0.00255924	0.053216	0.0436333	Snca/Trip12/Kdm4a/Otub1/Ppp4r2/Twist1/Mtf2/Smarcb1/Kdm4c/Ctbp1/Atg7/Bcor/Foxp3/Kdm5a/Msx3/Sphk2/Taf7/Thap7/Zfp451/Hdac8/Dnmt3b	21	Biological Process	1.84984	4 Days
GO:0001959	regulation of cytokine-mediated signaling pathway	42/3794	133/18112	0.00259948	0.0532792	0.0436851	Ticam2/Ythdf2/Crebrf/Zbp1/Cav1/Hspa1a/Ikbke/Palm3/Sh2b3/Cd74/Txk/Adar/Trim44/Ube2k/Ptpn2/C1qtnf4/Casp1/Ccdc3/Cdc37/Ecm1/Hif1a/Il1rn/Il36rn/Irf3/Irgm/Laptm5/Nkiras2/Nr1h4/Oas1a/Padi2/Pafah1b1/Rabgef1/Ripk2/Slit2/Trim41/Usp29/Isg15/Mmp12/Parp9/Ptprc/Ythdf3/Rffl	42	Biological Process	1.63364	4 Days
GO:0046898	response to cycloheximide	7/3794	11/18112	0.00260295	0.0532792	0.0436851	Klf4/Myc/Serpine1/Cda/Fas/Fga/Klf6	7	Biological Process	2.76531	4 Days
GO:0060052	neurofilament cytoskeleton organization	7/3794	11/18112	0.00260295	0.0532792	0.0436851	Nefm/Ina/Arhgef28/Ndel1/Nefh/Atf2/Nefl	7	Biological Process	3.17224	4 Days
GO:0097084	vascular associated smooth muscle cell development	7/3794	11/18112	0.00260295	0.0532792	0.0436851	Notch1/Efemp2/Vegfa/Adm/Hey2/Sgcb/Eng	7	Biological Process	3.00722	4 Days
GO:0099545	trans-synaptic signaling by trans-synaptic complex	7/3794	11/18112	0.00260295	0.0532792	0.0436851	Efnb3/Farp1/Ephb2/Il1rap/Nptn/Ptprd/Tenm2	7	Biological Process	3.33247	4 Days
GO:0031331	positive regulation of cellular catabolic process	121/3794	458/18112	0.00264463	0.0539003	0.0441944	Snca/Vdac1/Map2k1/Ezr/Gabarap/Herpud1/Igf1/Tardbp/Myc/Prkaa2/Hnrnpu/Tnrc6b/Pnldc1/Abcd2/Clu/Hnrnpr/Pnpt1/Sesn1/Smurf1/Twist1/Ythdf2/Arih1/Il33/Rb1cc1/Atg13/Dcn/Dcp1b/Ptk2b/Sh3rf1/Btg2/Cav1/Dis3l2/Hamp/Hspa1a/Lin28b/Pias1/Rbm24/Xbp1/Ythdf1/Zbtb20/Zer1/Prickle1/Prkcd/Git1/Msn/Pip4k2a/Psen2/Atf6/Pan3/Slc4a4/Sumo2/Wdr45/Zfp36l1/Gigyf2/Hmgb1/Pacsin3/Smad7/Tob1/Vps35/Il4/Sumo1/Abca2/Agtpbp1/Apoe/Atg7/B…	121	Biological Process	1.15408	4 Days
GO:0014902	myotube differentiation	43/3794	137/18112	0.00264976	0.0539003	0.0441944	Bcl2/Igf1/Cntnap1/Notch1/Cdon/Ptgfrn/Adamts5/Hdac6/Rbm24/Stim1/Wnt1/Xbp1/Cd53/Kel/Myef2/Nfatc3/Six4/Trdn/Il4/Neo1/Acta1/Ankrd2/Casp1/Cast/Cav2/Cav3/Csrp3/Cxcl12/Fbxo22/Il4r/Klhl40/Maml1/Mtor/Myf5/P2rx2/Plec/Pmp22/Daxx/Homer1/Klf5/Rcan1/Pitx2/Sort1	43	Biological Process	1.515	4 Days
GO:0010633	negative regulation of epithelial cell migration	26/3794	73/18112	0.00268646	0.0544054	0.0446085	Pdcd10/Klf4/Notch1/Acvrl1/Cxcl13/Dll4/Ptprm/Ptprr/Synj2bp/Dcn/Angpt4/Coro1c/Ptprg/Serpinf1/Gadd45a/Marveld3/Hmgb1/Krit1/Vash1/Il4/Apoe/Dusp10/Itgb1bp1/Slit2/Tbxa2r/Hrg	26	Biological Process	1.54373	4 Days
GO:0046700	heterocycle catabolic process	112/3794	420/18112	0.0026912	0.0544054	0.0446085	Gsta3/Haao/Vim/Tardbp/Calcr/Sidt2/Tymp/Hnrnpu/Lsm5/Tnrc6b/Hnrnpm/Pnldc1/Ada/Ampd3/Ddx5/Dnase1l1/Fen1/Galt/Hnrnpr/Pabpc4/Pkp1/Pnpt1/Trex2/Upf3b/Ythdf2/Akr7a3/Dcp1b/Isg20/Nudt7/Pde5a/Smpdl3a/Dut/Fastkd2/Acmsd/Ago4/Btg2/Dis3l2/Dnase1/Elavl1/Hspa1a/Ikbke/Lin28b/Pam16/Rbm24/Rbm8a/Vegfa/Ythdf1/Zcchc17/Aldh6a1/Dnase1l3/Cda/Myef2/Pde7a/Ago1/Larp4b/Pan3/Pde4a/Pon3/Ybx2/Zfp36l1/Elavl4/Gigyf2/Hprt1/Itpa/Pha…	112	Biological Process	1.17072	4 Days
GO:0031102	neuron projection regeneration	29/3794	84/18112	0.00270391	0.0544942	0.0446813	Map2k1/Bcl2/Klf4/Rtn4rl1/Nefm/Rtn4/Mag/Nrep/Epha4/Map2k2/Rxra/Cers2/Neo1/Nrg1/Adm/Apoe/Calu/Ctnna1/Fas/Grn/Jun/Klk8/Lamb2/Map1b/Ndel1/Nefh/Nefl/Ptn/Vcan	29	Biological Process	1.68879	4 Days
GO:0007044	cell-substrate junction assembly	33/3794	99/18112	0.00275914	0.0552671	0.045315	Bcl2/Fam107a/Acvrl1/S100a10/Arhgap6/Clasp2/Iqgap1/Ptk2b/Ptpra/Coro1c/Peak1/Pip5k1a/Vcl/Vegfa/Epha3/Fn1/Itga5/Actn2/Ajuba/Bcas3/Cfl1/Col16a1/Grem1/Itgb1bp1/Limch1/LOC680875/Plec/Poldip2/Pxn/Thsd1/Tln1/Hrg/Lamc1	33	Biological Process	1.43676	4 Days
GO:0046677	response to antibiotic	33/3794	99/18112	0.00275914	0.0552671	0.045315	Slc1a3/Ehmt1/Svs1/Cyb5r4/Lmnb1/Ets1/Ezh2/Gfer/Rab10/Xbp1/Alpl/Gjb2/Srd5a1/Hsd3b1/Il10/Slco1b2/Zc3h8/Pla2g4a/Gria3/Casp9/Cyss/Doxl1/Ehmt2/Hdac2/Hif1a/Hspa5/Kdm5b/Tp53/Vkorc1/Actr3/Gria4/Hdac8/Cdkn1b	33	Biological Process	1.65604	4 Days
GO:0031952	regulation of protein autophosphorylation	18/3794	45/18112	0.00280171	0.0557787	0.0457345	Tesk1/Chp1/Iqgap1/Nek10/Rad50/Cav1/Mob1b/Vegfa/Rap2c/Nrg1/Gfra2/Grem1/Impact/Jun/Eng/Ptprc/Ppp2ca/Nlrp12	18	Biological Process	1.86238	4 Days
GO:0085029	extracellular matrix assembly	18/3794	45/18112	0.00280171	0.0557787	0.0457345	Has2/Fbln5/Notch1/Efemp2/Eln/Plod3/Clasp2/Ntng2/Fkbp10/Hapln2/Lamb2/Lamb3/Ltbp3/Ntng1/Phldb1/Agt/Antxr1/Lox	18	Biological Process	1.99652	4 Days
GO:0098930	axonal transport	24/3794	66/18112	0.00281483	0.0558701	0.0458094	Armcx3/Ap3m1/Arl8b/Bloc1s4/Map1a/Rab21/Trak2/Fez1/Uchl1/Hdac6/Trak1/Bloc1s2/Agtpbp1/Ap3b2/Bloc1s6/Fbxw11/Fmr1/Hif1a/Hsbp1/Ndel1/Pafah1b1/Actr10/Ap3s1/Nefl	24	Biological Process	1.60972	4 Days
GO:0060419	heart growth	39/3794	122/18112	0.00284656	0.056264	0.0461324	Ccnb1/Cited2/Cxadr/Igf1/Akap6/Notch1/Gata4/Wt1/Foxp1/Hamp/Prox1/Acacb/Bmpr1a/Foxc1/Gata6/Meis1/Nr3c1/Rxra/Pim1/Tgfb2/Nrg1/Cav3/Fgfr2/Gja1/Gli1/Gsk3a/Hdac2/Hey2/Mtor/Myh6/Nog/Rbpj/Sirt6/Agt/Agtr2/Kcnk2/Adra1a/Smad1/Rgs4	39	Biological Process	1.50678	4 Days
GO:0043484	regulation of RNA splicing	49/3794	161/18112	0.00285186	0.056264	0.0461324	Khdrbs2/Rbm42/Hnrnpu/Dyrk1a/Ddx5/Hnrnpl/Khdrbs1/Slc38a2/Srsf6/Tia1/Clk4/Hnrnph1/Rbmx/Snrnp70/Srsf4/Celf3/Hspa1a/Rbm24/Rbm5/Rbm8a/Tra2b/Ddx17/Pqbp1/Hnrnph2/Khdrbs3/C1qbp/Dazap1/Fam50a/Fmr1/Grsf1/Hnrnpa1/Hnrnph3/Magoh/Mbnl3/Nup98/Raver2/Rbfox1/Rps13/Srsf1/Zbtb7a/Brdt/Npm1/Smu1/Son/Srsf9/Rbm12/Clk1/Sf1/Srsf2	49	Biological Process	1.47785	4 Days
GO:0010469	regulation of signaling receptor activity	51/3794	169/18112	0.0028861	0.0566373	0.0464385	Cblb/Calcr/Grem2/Areg/Adra2b/Ptk2b/Dut/Bud31/Dlgap1/Hdac6/Neto1/Nptx1/Rgs9/Serpine1/Shank3/Shisa7/Ankrd13c/Ly6i/Psen2/Adra2c/Ephb2/Il10/Klhl24/Zfyve28/Dlgap2/Aplp2/Bicd1/Cav3/Cfl1/Clec12b/Crh/Dkk3/Dkk4/Ereg/Gprc5a/Grem1/Gsg1l/Hdac2/Hfe/Hif1a/Mapk8ip2/Nog/Plau/Vps25/Cacng3/Homer1/Ppp2ca/Socs5/P2ry1/Ifngr1/Lynx1	51	Biological Process	1.35544	4 Days
GO:0043967	histone H4 acetylation	27/3794	77/18112	0.00290141	0.0566373	0.0464385	Ogt/Msl3/Naa60/Trim16/Per1/Actl6a/Brd8/Ing5/Msl2/Naa50/Smarcb1/Zzz3/Ctbp1/Atg7/Hcfc1/Irf4/Iws1/Kat2a/Taf7/Yeats4/Atf2/Jade1/Brd4/Epc2/Ing3/Morf4l2/Trrap	27	Biological Process	1.56896	4 Days
GO:0021879	forebrain neuron differentiation	20/3794	52/18112	0.0029016	0.0566373	0.0464385	Pax6/Foxg1/Lhx8/Fezf2/Scyl2/Nkx2-1/Csf1r/Dcx/Ndnf/Prox1/Shank3/Satb2/Ogdh/Slc4a10/Tfap2a/Nhlh2/Atg7/Dclk2/Fgfr2/Uqcrq	20	Biological Process	1.74153	4 Days
GO:0010952	positive regulation of peptidase activity	57/3794	193/18112	0.00291113	0.0566373	0.0464385	Snca/Cldn3/Cycs/Myc/Cldn4/Ctsh/Egln3/Lck/Prelid1/Prss22/Nlrp1a/Psme3/Aph1a/Casp2/Cav1/Mbp/Pdcd2/Picalm/Stat1/Hip1/Epha4/Fn1/S100a9/Slc1a1/Hmgb1/Anp32b/Fbln1/P2rx1/Alox12/Bcl10/Bok/Casp1/Casp6/Casp9/Clpx/Cyfip2/Fas/Grn/Gsn/Hip1r/Il24/Laptm5/Nodal/Pdcd6/Perp/Psenen/Psme1/Psme4/Rcn3/Ripk2/Rps27l/Semg1/Antxr1/Mapk9/Pawr/Psmd14/Ppp2ca	57	Biological Process	1.48669	4 Days
GO:0043279	response to alkaloid	56/3794	189/18112	0.00291401	0.0566373	0.0464385	Snca/Bcl2/Igf1/Slc1a3/Myc/Prkaa2/Dnm2/Ada/Dhx15/Penk/Cnr1/Ptk2b/Rela/Slc8a1/Adora2a/Pea15/Slc6a1/Trpa1/Prkce/Hsd3b1/Slc1a1/Abcg2/Elavl4/Trpv1/Atg7/Casp6/Crh/Dnmt3a/Dpysl2/Ehmt2/Fga/Fkbp1a/Fmr1/Got2/Hdac2/Hif1a/Hspa5/Icam1/Kcnj6/Mtor/Nefh/Plau/Prss1/Tac3/Th/Tp53/Ube3a/Uqcrc1/Homer1/Srsf9/Adra1a/Crebbp/Irs1/Ppp2r2a/Dnmt3b/Rgs4	56	Biological Process	1.31008	4 Days
GO:0048024	regulation of mRNA splicing, via spliceosome	35/3794	107/18112	0.00298605	0.0578657	0.0474457	Khdrbs2/Rbm42/Hnrnpu/Dyrk1a/Ddx5/Hnrnpl/Khdrbs1/Srsf6/Tia1/Rbmx/Snrnp70/Srsf4/Celf3/Rbm24/Rbm5/Rbm8a/Tra2b/Ddx17/Khdrbs3/C1qbp/Dazap1/Fmr1/Hnrnpa1/Magoh/Mbnl3/Nup98/Raver2/Rbfox1/Zbtb7a/Npm1/Smu1/Son/Srsf9/Sf1/Srsf2	35	Biological Process	1.5633	4 Days
GO:0045785	positive regulation of cell adhesion	126/3794	481/18112	0.00301492	0.0582529	0.0477632	Rras/Ephb6/Has2/Cited2/Fgg/Igf1/Tesk1/Calca/Slc7a1/Dnm2/Efemp2/Efnb3/Rreb1/Ada/Cxcl13/Ift74/Lck/Rell2/RT1-Da/S100a10/Tnfrsf18/Tpm1/Nr4a3/Bmp7/Cdh13/Col26a1/Cyth3/Dhps/Iqgap1/Mdk/Ptk2b/Rela/Slc4a1/Stx3/Zbtb1/Mex3b/Bcl6/Cav1/Cbfb/Efnb1/Ets1/Flot2/Ndnf/Nfat5/Vegfa/Vtcn1/Xbp1/Btn2a2/Il23r/Pck1/Prkce/Cd74/Cd36/Cd4/Epha4/Fn1/Gcnt2/Hsd17b12/Il23a/RT1-DOa/Cd55/Hmgb1/Smad7/Tgfb2/Zbtb7b/Ceacam1/Fbln1/Il36b…	126	Biological Process	1.13447	4 Days
GO:0010563	negative regulation of phosphorus metabolic process	121/3794	460/18112	0.00309892	0.0592939	0.0486167	Snca/Ppp1r11/Ccnb1/Igf1/Ntf3/Tesk1/Cblb/Ogt/Pax6/Tardbp/Cdkn2c/Pkia/Ppp2r5a/Stk39/Hnrnpu/Chp1/Csk/Mas1/Ppp4r2/Twist1/Bmp7/Iqgap1/Rb1/Slc4a1/Slc8a1/Prkrip1/Pwp1/Uchl1/Adora2a/Birc3/Cav1/Coro1c/Lpcat1/Lrp6/Mapt/Pard3/Ppp1r14d/Sh2b3/Xbp1/Gadd45g/Prkcd/Cda/Git1/Pcp4/Pip4k2a/Psen2/Ptpro/Wwtr1/Adar/Ephb2/Gadd45a/Hexim1/Mapk8ip1/Akap1/Gskip/Smad7/Tgfb2/Zfyve28/Ceacam1/Fbln1/Gadd45b/Ptpn2/Abca2/Adarb1/Aj…	121	Biological Process	1.34643	4 Days
GO:0045936	negative regulation of phosphate metabolic process	121/3794	460/18112	0.00309892	0.0592939	0.0486167	Snca/Ppp1r11/Ccnb1/Igf1/Ntf3/Tesk1/Cblb/Ogt/Pax6/Tardbp/Cdkn2c/Pkia/Ppp2r5a/Stk39/Hnrnpu/Chp1/Csk/Mas1/Ppp4r2/Twist1/Bmp7/Iqgap1/Rb1/Slc4a1/Slc8a1/Prkrip1/Pwp1/Uchl1/Adora2a/Birc3/Cav1/Coro1c/Lpcat1/Lrp6/Mapt/Pard3/Ppp1r14d/Sh2b3/Xbp1/Gadd45g/Prkcd/Cda/Git1/Pcp4/Pip4k2a/Psen2/Ptpro/Wwtr1/Adar/Ephb2/Gadd45a/Hexim1/Mapk8ip1/Akap1/Gskip/Smad7/Tgfb2/Zfyve28/Ceacam1/Fbln1/Gadd45b/Ptpn2/Abca2/Adarb1/Aj…	121	Biological Process	1.34575	4 Days
GO:0007422	peripheral nervous system development	28/3794	81/18112	0.00310501	0.0592939	0.0486167	Ntrk2/Cited2/Cldn1/Ntf3/Cntnap1/Lgi4/Rela/Ndrg1/Pard3/Adgrb2/Ppp3r1/Slc25a46/Tfap2a/Nhlh2/Nrg1/Slc5a3/Etv1/Hapln2/Hoxd10/Ilk/Lamb2/Nab1/Nefh/Nfasc/Plec/Pmp22/Agt/Sh3tc2	28	Biological Process	1.74248	4 Days
GO:0048844	artery morphogenesis	28/3794	81/18112	0.00310501	0.0592939	0.0486167	Cited2/Notch1/Jag1/Efemp2/Acvrl1/Dll4/Hpgd/Rtn4/Srf/Tfap2b/Mdk/Notch3/Notch4/Prox1/Vegfa/Bmpr1a/Foxc1/Hoxa1/Prrx2/Smad7/Tgfb2/Apoe/Fkbp10/Hey2/Nog/Rbpj/Bmpr2/Eng	28	Biological Process	1.74476	4 Days
GO:0045022	early endosome to late endosome transport	17/3794	42/18112	0.00313795	0.0597488	0.0489897	Map2k1/Ezr/Stx8/Rab21/Kif16b/Msn/Map2k2/Rab5a/Hook1/Aktip/Atg14/Dab2/Lmtk2/Rab7a/Sh3glb1/Wdr81/Snx16	17	Biological Process	1.86947	4 Days
GO:0008654	phospholipid biosynthetic process	65/3794	226/18112	0.00315526	0.0598821	0.049099	Dgkz/Htr2c/Chp1/Inpp4a/Ggps1/Inpp1/Agpat2/Apoa2/Lpcat2/Pcyt1b/Pigk/Pigt/Pigu/Pik3cd/Pld1/Rab38/Dhrs7b/Dgke/Dhdds/Lpcat1/Pi4kb/Pip5k1a/Cept1/Piga/Pip4k2a/Agpat4/Pi4k2b/Sla2/Idi1/Pla2g4a/Pla2g5/Bpnt1/Abca2/Abhd8/Ajuba/Atg14/Fabp3/Inppl1/Isyna1/Itpkc/Mboat2/Nr1h4/Nus1/Pc/Pigh/Pigq/Pigs/Pip4k2c/Sgms1/Sh3glb1/Sphk2/Uvrag/Vac14/Vapa/Impa2/Mboat1/Pigc/RGD1564999/Chpt1/Hmgcs1/Ipmk/Socs5/Fam126b/Ptpmt1/Dg…	65	Biological Process	1.37499	4 Days
GO:0009612	response to mechanical stimulus	94/3794	346/18112	0.00316793	0.0598821	0.049099	Ntrk2/Ccnb1/Cited2/F2/Igf1/Slc1a3/Cat/Cycs/Myc/Chi3l1/Lck/Pkd2l1/Postn/Slc12a2/Slc38a2/Sun1/Xpa/Gata4/Mtpn/Il33/Meis2/Atp2b2/Cyp11b2/Dcn/Lmna/Mdk/Ptk2b/Raf1/Rela/Slc8a1/Fos/Asic2/Btg2/Cacnb3/Casp2/Cav1/Col2a1/Ets1/Hspa1a/Nrxn2/Serpine1/Shank3/Stat1/Strbp/Trpa1/Vegfa/Prkcd/Mag/Cd36/Gadd45a/Lrp11/Pkd2l2/Ercc8/Nfkbia/Xpc/Rps6kb1/Slc2a1/Acta1/Atp1a2/Bcl10/Casp1/Casp9/Cav3/Chrna9/Col11a1/Csrp3/Ctsb/Cx…	94	Biological Process	1.39927	4 Days
GO:0007623	circadian rhythm	75/3794	267/18112	0.00317238	0.0598821	0.049099	Ntrk2/Adcy6/Igf1/Impdh2/Pspc1/Ogt/Tardbp/Prkaa2/Nampt/Hnrnpu/Dyrk1a/Klf9/Nmu/Ada/Cldn4/Ddx5/Hnrnpl/Hnrnpr/Nfil3/Rbm4b/Atp7b/Crtc1/Id3/Nkx2-1/Slc4a1/Tph1/Clock/Per1/Adora2a/Ezh2/Ppp1cc/Prox1/Pdia3/Srd5a1/Phlpp1/Gabrb3/Nr3c1/Relb/Hmgb1/Maged1/Atg7/Cartpt/Casp1/Ccar2/Crem/Cyp7b1/Dpyd/Fas/Fbxl22/Fbxl3/Fbxw11/Ghrh/Ghrhr/Gnrhr/Hdac2/Jun/Kdm2a/Kdm5a/Kdm8/Klf10/Mtor/Naglu/Prf1/Prkaca/Suv39h2/Th/Tp53/Tph2…	75	Biological Process	1.40978	4 Days
GO:0071326	cellular response to monosaccharide stimulus	63/3794	218/18112	0.00320162	0.0600878	0.0492676	Bcl2/Igf1/Ogt/Pax6/Neurod1/Prkaa2/Slc29a1/Sidt2/Epha5/Eln/Gjb6/Kcnj11/Nadk/Plcb1/Srf/Gata4/Cftr/Pdk3/Raf1/Casr/Nptx1/Pde1c/Serpine1/Slc26a6/Smarcb1/Tra2b/Trpa1/Xbp1/Zbtb20/Pck1/Prkce/Hsd3b1/Serpinf1/Ucp2/Fn1/Selenot/Ano1/Atg7/C1qtnf12/Cma1/Crh/Fas/Gclc/Ghrhr/Hif1a/Hmgn3/Icam1/Irs2/Lgals1/Nme2/Nr1h4/Oxct1/Plau/Prkaca/Slc2a5/Tbc1d1/Th/Tjp1/Vsnl1/Ppp2ca/Aacs/Eny2/Ptpmt1	63	Biological Process	1.43857	4 Days
GO:1902115	regulation of organelle assembly	63/3794	218/18112	0.00320162	0.0600878	0.0492676	Ezr/Chmp5/Tesk1/Grid2/Prkaa2/Hnrnpu/Dnm2/Mark4/Rabep2/Sdc1/Mdm1/Stil/Atg3/Dync2li1/Fez1/Gpsm2/Plk4/Sdccag8/Chmp7/Hspa1a/Nptx1/Phf23/Scfd1/Stx18/Trappc12/Limk2/Msn/Pip4k2a/Pqbp1/Pan3/Wdr45/Cav3/Cbln1/Cdkl1/Dcdc2/Ehmt2/G3bp1/Gsn/Ift20/Il1rap/Kat2a/Lrrtm2/Mapk15/Nupr1/Pip4k2c/Plk2/Ptprd/Sh3glb1/Tapt1/Zmynd10/Kat2b/Mapk9/Moap1/Npm1/Odf2l/Rnf5/Ttbk2/Snx4/Spice1/Stam/Lrfn4/Lcp1/Map4	63	Biological Process	1.50413	4 Days
GO:0043650	dicarboxylic acid biosynthetic process	8/3794	14/18112	0.00325494	0.0606341	0.0497156	Haao/Acmsd/Slc25a12/Gls/Gls2/Got2/Got1l1/Glud1	8	Biological Process	2.91311	4 Days
GO:1905048	regulation of metallopeptidase activity	8/3794	14/18112	0.00325494	0.0606341	0.0497156	Cldn3/Cldn4/Mbp/Picalm/Reck/Sorl1/Timp3/Antxr1	8	Biological Process	2.89847	4 Days
GO:0006109	regulation of carbohydrate metabolic process	60/3794	206/18112	0.00325851	0.0606341	0.0497156	Snca/Has2/Igf1/Ogt/Myc/Prkaa2/Acadm/Dyrk2/Foxk2/Mas1/Pdk3/Ptk2b/Slc4a1/P2ry6/Khk/Pomc/Slc25a12/Soga1/Zbtb20/Ntsr1/Prkce/Acacb/Cltc/Gcgr/Git1/C1qtnf3/Cd36/Nr3c1/Slc4a4/Hmgb1/Pfkfb2/Ptpn2/C1qtnf12/Gpd1/Hif1a/Irs2/Kat2a/Mtor/Nr1h4/Nupr1/Pgp/Ppp1r3a/Ppp1r3b/Ppp1r3d/Scarb2/Sirt6/Stk11/Tp53/Ugt1a1/Zbtb7a/Insr/Kat2b/Pou1f1/Serpina12/Slc45a3/Irs1/Ppp1cb/Adora2b/P2ry1/Tigar	60	Biological Process	1.30569	4 Days
GO:0031056	regulation of histone modification	58/3794	198/18112	0.00328635	0.0607878	0.0498416	Snca/Ccnb1/Ogt/Trip12/Kdm4a/Otub1/Ppp4r2/Twist1/Mtf2/Lmna/Bcl6/Paxbp1/Rps6ka4/Smarcb1/Vegfa/Xbp1/Zzz3/Eed/Kdm4c/Phf19/Rps6ka5/Setd7/Ctbp1/Zbtb7b/Akap8/Arid5a/Atg7/Bcor/Dr1/Ehmt2/Flcn/Fmr1/Foxp3/Hcfc1/Iws1/Kat2a/Kdm2a/Kdm5a/Msx3/Nfyc/Prdm9/Prkd2/Setd5/Smarca5/Sphk2/Taf7/Thap7/Tp53/Yeats2/Zfp335/Zfp451/Daxx/Kat2b/Brd4/Hdac8/Nap1l2/Rtf1/Dnmt3b	58	Biological Process	1.49533	4 Days
GO:0031365	N-terminal protein amino acid modification	13/3794	29/18112	0.00329461	0.0607878	0.0498416	Naa15/Ppm1a/Naa60/Naa25/Naa50/Naa35/Nmt1/Ppm1b/Naa10/Ntmt1/Kat2b/Crebbp/Naa30	13	Biological Process	2.07398	4 Days
GO:0097186	amelogenesis	13/3794	29/18112	0.00329461	0.0607878	0.0498416	Itgb6/Cftr/Nectin1/Stim1/Csf3r/Msx2/Relt/Slc4a2/Fam20c/Mmp20/Perp/Amelx/Atf2	13	Biological Process	1.95797	4 Days
GO:0016311	dephosphorylation	110/3794	414/18112	0.00330554	0.0608183	0.0498666	Ppp1r11/Bcl2/Chp2/Ppp2r5a/Ptpn4/Chp1/Inpp4a/Synj2/Dusp2/Igbp1b/Inpp1/Inpp5a/Lck/Ppp2r2d/Ppp4r2/Ptp4a1/Ptprm/Ptprr/Dusp11/Ppm1a/Ppm1d/Sacm1l/Cdh5/Dusp18/Eya4/Iqgap1/Mtmr1/Nt5dc3/Ptpra/Ublcp1/Camta1/Mtmr7/Ocrl/Ppm1l/Ppp1cc/Ppp1r14d/Ppp2r3a/Sgpp1/Alpl/Aptx/Prkcd/Calm1/Ctdnep1/Phlpp1/Ptprg/Ptpro/Pdp1/Pon3/Ppp3r1/Akap1/Fam220a/Pfkfb2/Ppm1b/Ppp2r1b/Ppp2r2b/Rpl5/Tgfb2/Bpnt1/Ptpn2/Sgpp2/Bod1/Cpped1/Dusp1…	110	Biological Process	1.31921	4 Days
GO:0038061	NIK/NF-kappaB signaling	39/3794	123/18112	0.0033408	0.0611236	0.0501169	Cops8/RGD1311739/Nfkb2/Rtkn2/Chi3l1/Mas1/Phb2/Ppm1a/Rela/Birc3/Ikbke/Nfat5/Tmsb4x/Akip1/Cd74/Ago1/C1qtnf3/Relb/Trim44/Hmgb1/Ppm1b/C1qtnf4/Ccl19/Fbxw11/Grem1/Ilk/Laptm5/Lrrc19/Map3k14/Nr3c2/Ptp4a3/Ptpn22/Tspan6/Agt/Chuk/Il18r1/Crebbp/Zfp91/Nlrp12	39	Biological Process	1.63609	4 Days
GO:0048259	regulation of receptor-mediated endocytosis	39/3794	123/18112	0.0033408	0.0611236	0.0501169	Ntf3/Dnm2/Clu/Synj2bp/Unc119/Rab21/Scyl2/Snap91/Pacsin1/Hamp/Pard3/Picalm/Serpine1/Vegfa/Hip1/Syt11/Ankrd13a/Ppp3r1/Il4/Nrg1/Abca2/Ap2m1/Apoc1/Bicd1/C3/Ccl19/Dab2/Fmr1/Grem1/Gsg1l/Hfe/Hip1r/Ldlrap1/Lrrtm2/Rabgef1/Sele/Vtn/Insr/Dnajc6	39	Biological Process	1.44882	4 Days
GO:0045765	regulation of angiogenesis	85/3794	309/18112	0.00335658	0.0612412	0.0502134	Rras/Tspan12/Klf4/Prkcb/Sp1/Dll1/Fbln5/Shc1/Acvrl1/Chi3l1/Ctsh/Cxcr3/Foxo4/Ptprm/Rtn4/Slc12a2/Synj2bp/Gata4/Cdh5/Dcn/Mdk/Notch4/Pik3cd/Ptk2b/Angpt4/Ets1/Foxj2/Gab1/Pf4/Rhoj/Serpine1/Sh2b3/Stat1/Stim1/Vegfa/Xbp1/Adgrb2/Serpinf1/Ago1/Cd36/Foxc1/Gadd45a/Gata6/Il10/Hmgb1/Hspb6/Krit1/Tgfb2/Vash1/Ceacam1/Itga5/Reck/Adm/Aimp1/C3/Cma1/Ecm1/Ereg/Grem1/Grn/Hif1a/Ninj1/Nodal/Pdcd6/Pgk1/Plk2/Prkd2/Pxn/Sirt6/…	85	Biological Process	1.2082	4 Days
GO:0051258	protein polymerization	78/3794	280/18112	0.00337834	0.061467	0.0503985	Snca/Fgg/Twf1/Fam107a/Dyrk1a/Arpc5l/Capg/Eln/Esam/Tpm1/Trpv4/Mtpn/Cdh5/Clasp2/Clip3/Dnm1l/Eml2/Fchsd1/Ptk2b/Stmn2/Ckap5/Csf3/Cav1/Hspa1a/Mapt/Mlst8/Nav3/Sptbn2/Tmsb4x/Prkcd/Prkce/Fhod3/Git1/Hcls1/Arpc1b/Mid1ip1/Tmod3/Ube2k/Mzt1/Add3/Arpc5/Baiap2l1/Camsap2/Cav3/Cdc42ep2/Cfl1/Cobl/Crp/Cyfip2/Dbn1/Eps8/Fga/Fkbp4/Gsn/Hax1/Hip1r/Icam1/Map1b/Mtor/Nck2/Ndel1/Nedd1/Pstpip1/Sgk1/Slain1/Slain2/Slit2/Tppp3/…	78	Biological Process	1.36069	4 Days
GO:0052548	regulation of endopeptidase activity	120/3794	457/18112	0.00342203	0.0620456	0.0508729	Snca/Csn2/Herpud1/Igf1/Lamtor5/Andpro/Klf4/Cycs/Myc/Serping1/Tnfaip8/A2m/Ctsh/Egln3/Gapdh/Lck/Prelid1/Serpina3n/Serpina9/Serpinb5/Serpinb8/Usp47/Nlrp1a/Psme3/Sh3rf1/Cst12/Stfa3l1/Adora2a/Aph1a/Birc3/Casp2/Mbp/Pdcd2/Picalm/Serpine1/Serpinf2/Stat1/Vegfa/Hip1/LOC299282/Serpinb1a/Serpinf1/Birc6/Epha4/Kng1/S100a9/Serpina4/Slc1a1/Hmgb1/Anp32b/P2rx1/Reck/Abca2/Alox12/Ambp/Aplp2/Bcl10/Bok/C3/Casp1/Casp6/…	120	Biological Process	1.21165	4 Days
GO:0015908	fatty acid transport	34/3794	104/18112	0.00342909	0.0620456	0.0508729	Fabp9/Abcd2/Slc22a25/Trpv4/Nmb/Acsl1/Acsl4/Ntsr1/Slc27a4/Cd36/Map2k6/Pla2g2a/Pla2g4a/Pla2g5/Rps6kb1/Slc2a1/Apoe/Crot/Fabp1/Fabp3/Fabp6/Got2/Irs2/Pla2g12a/Plin2/Proca1/Rbp1/Rbp7/Slc25a17/Tp53/Abcd3/Agtr2/Mapk9/Pla2r1	34	Biological Process	1.65707	4 Days
GO:0009895	negative regulation of catabolic process	89/3794	326/18112	0.00345392	0.0623228	0.0511002	Snca/Bcl2/Ogt/Tardbp/Nampt/Hnrnpu/Foxk2/Kdm4a/Map1a/Npc1/Pkp1/Gata4/Cnr1/Apoa2/Rela/Slc4a1/Ubqln4/Fez1/Agap2/Anks1a/Elavl1/Ikbke/Pam16/Phf23/Rbm24/Rnf41/Slc25a12/Vegfa/Wnt1/Zcchc17/Scfd1/Acacb/Git1/Psen2/Cdk2/Epha4/Il10/Larp4b/Ybx2/Elavl4/Phax/Rpl5/Tob1/Vps35/Nrg1/Angel2/Apoc1/Atraid/Azin1/Ccar2/Clec16a/Ehmt2/Eif4g2/Fmr1/Gabarapl2/Herc1/Hfe/Klhl40/Mad2l1/Mtor/Nupr1/Paip1/Pbk/Poldip2/Ptpn22/Rpl11/…	89	Biological Process	1.30575	4 Days
GO:0007413	axonal fasciculation	12/3794	26/18112	0.00350156	0.0623337	0.0511092	Cntn2/Crtac1/Fezf2/Rtn4/Cnr1/Celsr3/Epha3/Epha4/Ephb2/Casp6/Ncam2/Ptprz1	12	Biological Process	2.05673	4 Days
GO:0050860	negative regulation of T cell receptor signaling pathway	12/3794	26/18112	0.00350156	0.0623337	0.0511092	Ezr/Cblb/Dgkz/Sh2d1a/Btn2a2/Sla2/Ceacam1/Ptpn2/Laptm5/Ptpn22/Ubash3a/Pawr	12	Biological Process	2.30745	4 Days
GO:0106030	neuron projection fasciculation	12/3794	26/18112	0.00350156	0.0623337	0.0511092	Cntn2/Crtac1/Fezf2/Rtn4/Cnr1/Celsr3/Epha3/Epha4/Ephb2/Casp6/Ncam2/Ptprz1	12	Biological Process	2.03698	4 Days
GO:0070884	regulation of calcineurin-NFAT signaling cascade	16/3794	39/18112	0.00350211	0.0623337	0.0511092	Chp2/Igf1/Lmcd1/Akap6/Chp1/Cherp/Dyrk2/Slc12a1/Camta1/Nfat5/Ceacam1/Nrg1/Mtor/Myoz1/Rcan1/Sppl3	16	Biological Process	1.89097	4 Days
GO:1904385	cellular response to angiotensin	16/3794	39/18112	0.00350211	0.0623337	0.0511092	Agtrap/Myc/Mas1/Rela/Cav1/Mtus1/Serpine1/Slc26a6/Prkcd/Fn1/Actn2/Agt/Agtr2/Car2/Nfe2l2/Irs1	16	Biological Process	1.82813	4 Days
GO:0051148	negative regulation of muscle cell differentiation	24/3794	67/18112	0.00352894	0.0623886	0.0511541	Dll1/Notch1/Frs2/Foxo4/Ezh2/Foxp1/Rbpms2/Xbp1/Bmpr1a/Nfatc3/LOC100912427/Ankrd17/Ankrd2/Cav3/Ereg/Gsk3a/Prdm6/Bmpr2/Daxx/Klf5/Rcan1/Smad1/Ybx1/Rgs4	24	Biological Process	1.83423	4 Days
GO:0055008	cardiac muscle tissue morphogenesis	24/3794	67/18112	0.00352894	0.0623886	0.0511541	Notch1/Dll4/Tpm1/Lrp6/Prox1/Bmpr1a/Foxc1/Rxra/Smad7/Tgfb2/Nrg1/Col11a1/Dsp/Fgfr2/Fkbp1a/Hey2/Mybpc3/Myh6/Nog/Rbpj/Sirt6/Xirp2/Eng/Pitx2	24	Biological Process	1.61286	4 Days
GO:0007163	establishment or maintenance of cell polarity	65/3794	227/18112	0.00353377	0.0623886	0.0511541	Ezr/Igf1/Pax6/Rhobtb3/Kif20b/Stk25/Synj2bp/Pdzd11/Snap91/Arf4/Cdh5/Clasp2/Cyth3/Lmna/Lrrc7/Ptk2b/Ckap5/Fez1/Gpsm2/Sdccag8/Fam89b/Flot2/Lhx2/Myo9b/Pard3/Rab10/Rnf41/Msn/Crb1/Pard3b/Pard6g/Wee1/Krit1/Arpc5/Bcas3/Ccl19/Cfl1/Ctnna1/Fat1/Fbxw11/Gja1/Gsn/Ift20/Ilk/Kif2c/Mad2l1/Map1b/Ndel1/Pafah1b1/Prickle2/Rap1b/Rhobtb1/Rhog/Rpgrip1l/Spint2/Stk11/Myo9a/Slc9a3r1/Spry2/Ttc8/Actr3/Arf6/Golph3/Sipa1l3/Map4	65	Biological Process	1.38525	4 Days
GO:0051145	smooth muscle cell differentiation	27/3794	78/18112	0.00356672	0.0626327	0.0513543	Ntf3/Notch1/Efemp2/Foxo4/Srf/Pias1/Rbpms2/Vegfa/Gata6/Nfatc3/Adm/Ankrd17/C3/Cfd/Cfh/Ereg/Fgfr2/Hey2/Itga8/Prdm6/Sgcb/Tbx18/Agt/Eng/Klf5/Rcan1/Pitx2	27	Biological Process	1.49294	4 Days
GO:0071320	cellular response to cAMP	27/3794	78/18112	0.00356672	0.0626327	0.0513543	Ezr/Itpr1/Akap6/Penk/Serpina3n/Wt1/Cftr/Slc26a3/Slc8a1/Serpine1/Slc26a6/Hcn3/Pck1/Srd5a1/Hsd3b1/Zfp36l1/Akap1/Gata1/Asl/Fdx1/Gpd1/Hspa5/Inhbb/Kcne1/Rap1b/Rpl13a/Rplp1	27	Biological Process	1.53802	4 Days
GO:0046855	inositol phosphate dephosphorylation	9/3794	17/18112	0.0035919	0.0629063	0.0515786	Synj2/Inpp1/Inpp5a/Mtmr7/Ocrl/Bpnt1/Inpp5e/Impa2/Inpp5b	9	Biological Process	2.32561	4 Days
GO:0045685	regulation of glial cell differentiation	31/3794	93/18112	0.00364268	0.0634085	0.0519904	F2/Ntf3/Cntn2/Notch1/Kdm4a/Nkx6-2/Rtn4/Il33/Aspa/Gsx2/Mdk/Ptpra/Rela/Mycn/Mag/Epha4/Rnf112/Clcf1/Dusp10/Gpr37l1/Hdac2/Lingo1/Mtor/Nkx6-1/Nog/Atf5/Serpine2/Slc45a3/Actr3/Ptn/Ptprz1	31	Biological Process	1.54082	4 Days
GO:0030194	positive regulation of blood coagulation	11/3794	23/18112	0.00364962	0.0634085	0.0519904	F2/Serpine1/Serpinf2/Cd36/S100a9/F12/Prdx2/Tbxa2r/Hrg/Nfe2l2/Enpp4	11	Biological Process	2.05949	4 Days
GO:1900048	positive regulation of hemostasis	11/3794	23/18112	0.00364962	0.0634085	0.0519904	F2/Serpine1/Serpinf2/Cd36/S100a9/F12/Prdx2/Tbxa2r/Hrg/Nfe2l2/Enpp4	11	Biological Process	2.20171	4 Days
GO:0010224	response to UV-B	10/3794	20/18112	0.00369856	0.0637516	0.0522717	Bcl2/Rela/Xpc/Cdkn1a/Hmgn1/Rpl13a/Rpl35/Stk11/Tp53/Il12b	10	Biological Process	2.41546	4 Days
GO:0010644	cell communication by electrical coupling	10/3794	20/18112	0.00369856	0.0637516	0.0522717	Gjb6/Slc8a1/Cav1/Gjb2/Hrc/Trdn/Ank3/Cabp1/Dbn1/Gja1	10	Biological Process	2.53821	4 Days
GO:1905874	regulation of postsynaptic density organization	10/3794	20/18112	0.00369856	0.0637516	0.0522717	Grid2/Nptx1/Cdh2/Cbln1/Cfl1/Dbn1/Il1rap/Lrrtm2/Ptprd/Lrfn4	10	Biological Process	2.61345	4 Days
GO:0043161	proteasome-mediated ubiquitin-dependent protein catabolic process	112/3794	424/18112	0.00373448	0.0640776	0.052539	Fbxo9/Gabarap/Herpud1/Ogt/Tbl1xr1/Trip12/Clu/Fbxo2/Map1a/Psmd8/Smurf1/Ube2d3/Arih1/Cul3/Il33/Kctd13/Ltn1/Psmd4/RGD1563667/Sh3rf1/Ube3d/Ubqln4/Ubr2/Clock/Yod1/Cav1/Erlin1/Fbxo17/Hspa1a/Pias1/Umod/Usp44/Zer1/Prickle1/Psmd2/Rmnd5a/Ube2j1/Klhl20/Psen2/Wwtr1/Ap1s1/Aup1/Sumo2/Ube2k/Ercc8/Smad7/Rnf103/Sumo1/Agap3/Anapc5/Ankzf1/Asb2/Ascc3/Atg7/Calr4/Canx/Ccar2/Cdc16/Cdc26/Cdc27/Clec16a/Dab2/Dcaf11/Dda1/F…	112	Biological Process	1.19634	4 Days
GO:0045687	positive regulation of glial cell differentiation	20/3794	53/18112	0.00375661	0.0640776	0.052539	Ntf3/Notch1/Nkx6-2/Rtn4/Il33/Aspa/Gsx2/Mdk/Ptpra/Rela/Mag/Rnf112/Clcf1/Hdac2/Mtor/Nkx6-1/Serpine2/Actr3/Ptn/Ptprz1	20	Biological Process	1.74764	4 Days
GO:0071357	cellular response to type I interferon	20/3794	53/18112	0.00375661	0.0640776	0.052539	Ifitm1/Ifitm3/Ythdf2/Zbp1/Ikbke/Mx2/Stat1/Adar/Ube2k/Ptpn2/Cdc37/Ifitm2/Ifitm6/Irf3/Oas1a/Trim41/Usp29/Isg15/Mmp12/Ythdf3	20	Biological Process	1.7091	4 Days
GO:0097720	calcineurin-mediated signaling	20/3794	53/18112	0.00375661	0.0640776	0.052539	Chp2/Igf1/Lmcd1/Akap6/Chp1/Cherp/Dyrk2/Slc12a1/Camta1/Nfat5/Adgrb2/Nfatc3/Ppp3r1/Ceacam1/Nrg1/Mtor/Myoz1/Rcan2/Rcan1/Sppl3	20	Biological Process	1.9455	4 Days
GO:0031110	regulation of microtubule polymerization or depolymerization	32/3794	97/18112	0.00379703	0.0645988	0.0529663	Snca/Ska1/Dyrk1a/Map1a/Trim54/Trpv4/Cdh5/Clasp2/Clip3/Eml2/Stmn2/Ckap5/Cav1/Hdac6/Hspa1a/Mapt/Nav3/Git1/Spef1/Mid1ip1/Camsap2/Cav3/Clip2/Fkbp4/Map1b/Sgk1/Slain1/Slain2/Mapre1/Ttbk2/Eml4/Cdkn1b	32	Biological Process	1.58912	4 Days
GO:0034698	response to gonadotropin	25/3794	71/18112	0.00382245	0.0648629	0.0531829	Dgat1/Nucb2/Myc/Notch1/Epha5/Mas1/Pax8/Gata4/Wt1/Rad50/Serpine1/Gjb2/Srd5a1/Hsd3b1/Epha3/Gata6/Gata1/Fdx1/Fmr1/Gclc/Icam1/Inhbb/Pawr/Hmgcs1/Ppp2ca	25	Biological Process	1.83209	4 Days
GO:0097191	extrinsic apoptotic signaling pathway	67/3794	236/18112	0.00387162	0.0654241	0.053643	Bcl2/Fgg/Gabarap/Igf1/Kitlg/Itm2b/Bcl2l14/Il33/Rb1cc1/Eya4/Lmna/Psme3/Raf1/Rela/Sh3rf1/Agap2/Casp2/Cav1/Col2a1/Hspa1a/Pea15/Pf4/Rnf41/Serpine1/Sgpp1/Vegfa/Zmynd11/Pdia3/Psen2/Birc6/Bloc1s2/Krt8/Ddx47/Gata1/Ppp2r1b/Tgfb2/Faim2/Il4/Nrg1/Rps6kb1/Bcl10/Bok/Ctnna1/Dab2/Eya3/Fas/Fga/Gclc/Gsk3a/Icam1/Krt18/Prdx2/Scg2/Sgms1/Stk3/Stradb/Timp3/Tmbim1/Agt/Agtr2/Daxx/Moap1/Ptprc/Rffl/Rnf34/Sort1/Faf1	67	Biological Process	1.22287	4 Days
GO:0002253	activation of immune response	82/3794	298/18112	0.0038755	0.0654241	0.053643	Bcl2/Ezr/Matr3/Pspc1/Cblb/Prkcb/Dgkz/Serping1/Csk/A2m/Ada/Eif2b3/Khdrbs1/Lck/Lcp2/Sh2d1a/Nr4a3/Fcnb/Rela/Zbp1/C8g/Ermap/Cacnb3/Foxp1/LOC689599/Plekha1/Vtcn1/Btn2a2/C9/Pqbp1/Psen2/Txk/Hexim1/Mnda/Sla2/Cd55/Hmgb1/Zfp683/C8b/Cd8b/Ceacam1/Ptpn2/Appl2/Bcl10/C1qbp/C3/Casp6/Cd19/Cd3e/Cd5l/Cd69/Cfd/Cfh/Cfi/Cfp/Crp/Eif2b2/Eif2b4/Fcer1g/Fcgr2a/Foxp3/Krt1/Laptm5/Masp1/Mbl1/Ncr3/Nfkbiz/Prkd2/Ptpn22/Rabgef1/R…	82	Biological Process	1.37972	4 Days
GO:0045861	negative regulation of proteolysis	101/3794	378/18112	0.00394975	0.066506	0.0545301	Snca/Csn2/F2/Herpud1/Igf1/Lamtor5/Andpro/Klf4/Ogt/Serping1/Tnfaip8/A2m/Gapdh/Map1a/Serpina3n/Serpina9/Serpinb5/Serpinb8/Usp47/Nr1h2/Sh3rf1/Cst12/Stfa3l1/Adora2a/Anks1a/Birc3/Hdac6/Picalm/Serpine1/Serpinf2/Vegfa/Wnt1/LOC299282/Psen2/Serpinb1a/Serpinf1/Birc6/Epha4/Il10/Kng1/Serpina4/Ide/Rpl5/Reck/Ambp/Aplp2/C3/Cast/Ccar2/Clec16a/Cst5/Cst7/Csta/Ctsb/Cyss/Dpep1/Ecm1/Fabp1/Fmr1/Gabarapl2/Hfe/Il24/Itih…	101	Biological Process	1.313	4 Days
GO:0014013	regulation of gliogenesis	40/3794	128/18112	0.00397542	0.0667666	0.0547438	F2/Igf1/Ntf3/Vim/Myc/Notch1/Kdm4a/Nkx6-2/Rtn4/Il33/Aspa/Gsx2/Mdk/Ptpra/Rela/Ezh2/Mycn/Ppp1cc/Mag/Rnf112/Cers2/Nrg1/Ascl2/Atxn1/Clcf1/Dusp10/Etv5/Fas/Gpr37l1/Hdac2/Lingo1/Lta/Mtor/Nkx6-1/Nog/Atf5/Serpine2/Actr3/Ptn/Ptprz1	40	Biological Process	1.49706	4 Days
GO:0062197	cellular response to chemical stress	108/3794	408/18112	0.00405336	0.0679015	0.0556743	Letm1/Snca/Bcl2/Gpr37/Pdcd10/Cblb/Cat/Klf4/Fbln5/Myc/Pdgfra/Prkaa2/Stk39/Zfp580/Nefm/Oxsr1/Penk/Pnpt1/Stau1/Stk25/Tpm1/Trpv4/Ybx3/Gata4/Nr4a2/Nr4a3/Ralbp1/Rela/Slc12a1/Slc8a1/Zfp622/Eif2s1/Fos/Txndc2/Cav1/Ets1/Ezh2/Foxp1/Gfer/Hdac6/Mapt/Plekha1/Serpine1/Trpa1/Wnt1/Xbp1/Gjb2/Prkcd/Hsd3b1/Cd36/Il10/Lrrc8d/Relb/Rnf112/Slc1a1/Stat6/Zfp36l1/Gskip/Wnt16/Mapkap1/Slc2a1/Agap3/Aifm2/Ambp/Ankrd2/Ankzf1/Aqp…	108	Biological Process	1.21817	4 Days
GO:0031960	response to corticosteroid	90/3794	332/18112	0.00407689	0.0681215	0.0558547	Map2k1/Bcl2/Agxt/Bckdhb/Cldn1/Igf1/Aldob/Andpro/Calcr/Fam107a/Notch1/Areg/Hnrnpu/Shc1/Klf9/A2m/Acadm/Cbx3/Cdo1/Eln/Scnn1a/Sdc1/Serpina3n/Eif4e/Apoa2/Crebrf/Lmnb1/Mdk/Fos/Cav1/Hdac6/Serpine1/Ucn2/Vegfa/Alpl/Atp2b1/Gjb2/Pck1/Srd5a1/Agl/Hsd3b1/Serpinf1/Si/Arg2/Fn1/Il10/Nr3c1/Rxra/Slco1b2/Zfp36l1/Abcg2/Fibin/Hmgb1/Pla2g4a/Sult1a1/Rps6kb1/Adm/Asl/C3/Casp9/Cdkn1a/Crh/Csn1s1/Ctsb/Dpyd/Fas/Ghrh/Ghrhr/Gpr…	90	Biological Process	1.36432	4 Days
GO:0031638	zymogen activation	26/3794	75/18112	0.00409845	0.0683075	0.0560072	F2/Fgg/Cycs/Ctsh/S100a10/Serpine1/Serpinf2/Klk10/Klk1b3/Klk7/Casp6/Casp9/Cd5l/Cyfip2/F12/F9/Fga/Klk1c2/Klk1c9/Perp/Pgk1/Plau/Ripk2/Tmprss9/Pawr/Serpine2	26	Biological Process	1.79617	4 Days
GO:0072001	renal system development	103/3794	387/18112	0.00412961	0.0684244	0.056103	Bcl2/Has2/Gsta3/Cat/Dll1/Myc/Notch1/Pdgfra/Jag1/Aqp2/Ctsh/Emx2/Hpgd/Pax8/Sdc1/Tfap2b/Wt1/Schip1/Bmp7/Dcn/Id3/Notch3/Slc12a1/Frem2/Gcnt1/Osr2/Ap1b1/Aph1a/Fat4/Lgr5/Lzts2/Prox1/Snx17/Stat1/Umod/Vegfa/Wnt1/Prom1/Cenpf/Ptpro/Serpinf1/Wwtr1/Arg2/Col4a4/Epha4/Foxc1/Fras1/Hoxb7/Ppat/Six4/Tfap2a/Zfp354a/Ampd2/Cyp4a2/Nfia/Smad7/Tgfb2/Klf15/Maged1/Aldh1a1/Aldh1a2/Ap2b1/Asl/Casp9/Cfh/Col4a1/Ctnnbip1/Cyp26a1…	103	Biological Process	1.34584	4 Days
GO:1904062	regulation of cation transmembrane transport	103/3794	387/18112	0.00412961	0.0684244	0.056103	Snca/Vdac1/F2/Akap6/Calcr/Stk39/Vamp2/Slc31a2/Atp1b1/Chp1/Dnm2/Slc43a1/Cxcr3/Kcnj11/Oxsr1/Phb2/Scn3b/Trpv4/Twist1/Ms4a2/Cacna1a/Fxyd5/Ptk2b/Slc8a1/Dpp6/P2ry6/Asic2/Atp1b3/Cacnb1/Cacnb3/Cav1/Hamp/Jph3/Kcnh2/Neto1/Rgs9/Scn5a/Shank3/Shisa7/Snta1/Stac2/Stim1/Tmsb4x/Kcnmb1/Ntsr1/Prkce/Calm1/Kcnc2/Kel/Psen2/Sln/Arg2/Ephb2/Fxyd6/Hrc/Klhl24/Tgfb2/Trdn/Il4/P2rx1/Sumo1/Actn2/Ank3/Atp1a2/Atp1b2/Cabp1/Cacnb2…	103	Biological Process	1.15524	4 Days
GO:0018205	peptidyl-lysine modification	107/3794	404/18112	0.0041368	0.0684244	0.056103	Snca/Ogt/Prkaa2/Uba2/Msl3/Ehmt1/Kdm4a/Plod3/Twist1/Arid4b/Mtf2/Arid4a/Dhps/Gpr162/Gtf2b/Lmna/Naa60/Rela/Sirt5/Trim16/Clock/Per1/Pwp1/Actl6a/Atxn7l3/Brd8/Ezh2/Hdac6/Ing5/Msl2/Naa50/Pias1/Pias3/Rps6ka4/Senp3/Smarcb1/Taf5/Uhrf2/Zzz3/Brpf1/Eed/Kdm4c/Phf19/Rps6ka5/Setd7/Sumo2/Ctbp1/Dpy30/Klf15/Sumo1/Supt3h/Arid5a/Atat1/Atg7/Bcor/Dr1/Ehmt2/Fkbp10/Flcn/Foxp3/Hcfc1/Hdac10/Hdac2/Irf4/Iws1/Kat2a/Kmt5b/Loxl…	107	Biological Process	1.30342	4 Days
GO:0060759	regulation of response to cytokine stimulus	44/3794	144/18112	0.00417325	0.0688534	0.0564548	Klf4/Ticam2/Ythdf2/Crebrf/Ddx58/Zbp1/Cav1/Hspa1a/Ikbke/Palm3/Sh2b3/Cd74/Txk/Adar/Trim44/Ube2k/Ptpn2/C1qtnf4/Casp1/Ccdc3/Cdc37/Ecm1/Hif1a/Il1rn/Il36rn/Irf3/Irgm/Laptm5/Nkiras2/Nr1h4/Oas1a/Padi2/Pafah1b1/Rabgef1/Ripk2/Slit2/Trim41/Usp29/Isg15/Mmp12/Parp9/Ptprc/Ythdf3/Rffl	44	Biological Process	1.52279	4 Days
GO:0031076	embryonic camera-type eye development	17/3794	43/18112	0.0041916	0.0689823	0.0565605	Cited2/Pax6/Sp1/Frs2/Twist1/Bmp7/Lrp6/Prox1/Tfap2a/Arid1a/Aldh1a1/Aldh1a2/Ift122/Th/Six3/Pitx2/Cdk20	17	Biological Process	1.91659	4 Days
GO:0035150	regulation of tube size	55/3794	188/18112	0.00424167	0.0695677	0.0570405	Map2k1/Adcy6/Fgg/Scpep1/Calca/Htr2c/Shc1/Npr3/Adra2b/Plod3/Ptprm/Trpv4/Cftr/Pde5a/Slc8a1/Adora2a/Asic2/Casr/Cav1/Rap1gds1/Serpinf2/Snta1/Vegfa/Atp2b1/Kcnmb1/Adra2c/Foxc1/Kng1/Edn2/Actg2/P2rx1/Add3/Adm/Apoe/Atp1a2/Crp/Fga/Gclc/Gja1/Hif1a/Icam1/Itgb1bp1/Klk1c9/Tbxa2r/Acta2/Agt/Agtr2/Bmpr2/Cd38/Kat2b/Adra1a/Cacna1c/Adora2b/P2ry1/Wnt9b	55	Biological Process	1.44708	4 Days
GO:0008037	cell recognition	48/3794	160/18112	0.00426609	0.0695677	0.0570405	Aldoa/Cntn2/Foxg1/Crtac1/Efnb3/Fezf2/Rtn4/Zp1/Cnr1/Cntn4/Fcnb/Zpbp/Ubap2l/Celsr3/Pcsk4/Ywhaz/Adam18/Git1/Msn/Cd36/Epha3/Epha4/Ephb2/Pla2g5/Acr/C3/Casp6/Ccl19/Cct8/Dscaml1/Fcgr2a/Folr2/Masp1/Nck2/Nptn/Pear1/Prf1/Robo2/Scarb1/Tulp1/Vdac2/Zp4/Cct2/Emb/Tex101/Crisp1/Ncam2/Ptprz1	48	Biological Process	1.44924	4 Days
GO:0003197	endocardial cushion development	19/3794	50/18112	0.00427483	0.0695677	0.0570405	Cited2/Snai1/Notch1/Jag1/Acvrl1/Twist1/Gata4/Bmp7/Rbm24/Bmpr1a/Epha3/Msx2/Tgfb2/Bmp5/Nog/Rbpj/Robo2/Bmpr2/Eng	19	Biological Process	1.90627	4 Days
GO:0070839	metal ion export	19/3794	50/18112	0.00427483	0.0695677	0.0570405	Letm1/Atp1b1/Kcnk5/Slc8a1/Atp1b3/Hamp/Kcnd3/Kcnh2/Rgs9/Atp2b1/Atp4b/Calm1/Slc4a4/Atp12a/Atp1a2/Atp1b2/Atp2b3/Kcne1/Kcnip2	19	Biological Process	1.89598	4 Days
GO:2001236	regulation of extrinsic apoptotic signaling pathway	50/3794	168/18112	0.00428027	0.0695677	0.0570405	Bcl2/Fgg/Igf1/Bcl2l14/Rb1cc1/Eya4/Lmna/Psme3/Raf1/Rela/Sh3rf1/Agap2/Cav1/Col2a1/Hspa1a/Pea15/Pf4/Serpine1/Vegfa/Zmynd11/Pdia3/Psen2/Birc6/Gata1/Ppp2r1b/Tgfb2/Faim2/Il4/Nrg1/Rps6kb1/Bcl10/Ctnna1/Dab2/Eya3/Fga/Gclc/Icam1/Prdx2/Scg2/Sgms1/Stk3/Stradb/Timp3/Tmbim1/Agt/Agtr2/Ptprc/Rffl/Rnf34/Faf1	50	Biological Process	1.54941	4 Days
GO:0060317	cardiac epithelial to mesenchymal transition	14/3794	33/18112	0.00429845	0.0696902	0.0571409	Has2/Snai1/Notch1/Jag1/Rtn4/Twist1/Msx2/Tgfb2/Wnt16/Hey2/Nog/Olfm1/Rbpj/Eng	14	Biological Process	1.89428	4 Days
GO:0014009	glial cell proliferation	24/3794	68/18112	0.00438916	0.0708103	0.0580593	Igf1/Vim/Myc/Notch1/Areg/Nap1l1/Clu/Lgi4/Penk/Il33/Ptk2b/Csf1r/Ppp1cc/Shank3/Cers2/Nrg1/Ascl2/Atxn1/Etv5/Fas/Lta/Mtor/Pmp22/Ptn	24	Biological Process	1.70792	4 Days
GO:1902476	chloride transmembrane transport	24/3794	68/18112	0.00438916	0.0708103	0.0580593	Slc12a4/Slc1a3/Glra2/Slc12a2/Cftr/Slc26a3/Slc12a1/Slc12a8/Slc26a2/Slc4a1/Casr/Slc26a6/Slc6a1/Gabrb3/Slc1a1/Slc4a2/Gabra3/Best1/Ano1/Gabra1/Gabrr1/Gabra4/Gabra5/Clcn6	24	Biological Process	1.64464	4 Days
GO:0090092	regulation of transmembrane receptor protein serine/threonine kinase signaling pathway	72/3794	258/18112	0.00449728	0.0723764	0.0593434	Cited2/RGD1311739/Grem2/Notch1/Dnm2/Zfp423/Acvrl1/Smurf1/Synj2bp/Tfap2b/Gata4/Ppm1a/Bmp7/Cdh5/Inhbc/Nkx2-1/Skor2/Bmp3/Cav1/Fam89b/Hspa1a/Rnf165/Wnt1/Xbp1/Nrep/Bmpr1a/Gata6/Msx2/Smad7/Tgfb2/Tob1/Neo1/Pelo/Bmp5/Cav2/Cav3/Cilp/Dab2/Fkbp1a/Flcn/Grem1/Hfe/Hspa5/Ilk/Inha/Inhbb/Inhbe/Itga8/Nodal/Nog/Nup93/Pmepa1/Rasl11b/Rbpj/Rnf111/Smurf2/Snx25/Sorl1/Stk11/Tp53/Vwc2/Zbtb7a/Zc3h3/Zfp451/Bmpr2/Eng/Smad2/S…	72	Biological Process	1.26632	4 Days
GO:0006605	protein targeting	83/3794	304/18112	0.0046077	0.0739681	0.0606485	Herpud1/Samm50/Ogt/Ubl4a/Chp1/Clu/Pex3/Smurf1/Spcs2/Synj2bp/Ube2d3/Trak2/Gcc2/Atg13/Dnlz/Pmpca/Srp54a/Ywhaq/Cacnb1/Cacnb3/Chm/Lonp2/Pam16/Pard3/Ywhaz/Zdhhc20/LOC100362432/Slc51b/Trak1/Pan3/Slc1a1/Ssr3/Ppp2r2b/Trmt10b/Gdi1/Aip/Ank3/Bnip3l/C2cd5/Dnajc15/Gdap1/Get4/Gsk3a/Hspa5/Itgb1bp1/Kcne1/Laptm5/Nacad/Rab7a/Rabgef1/Rnf31/Rpl11/Rtp3/Rtp4/Scarb2/Sec63/Sh3glb1/Sorl1/Srebf2/Stom/Timm13/Timm17a/Usp36/…	83	Biological Process	1.23082	4 Days
GO:1904019	epithelial cell apoptotic process	40/3794	129/18112	0.00461877	0.0739681	0.0606485	Fgg/Igf1/Neurod1/Srsf6/Tia1/Cdh5/Mdk/Rb1/Eif2s1/Ndnf/Serpine1/Xbp1/Il10/Krt8/Zfp36l1/Krit1/Il4/Angptl4/Bok/Casp6/Cast/Cd248/Dnmt3a/Fas/Fga/Gsn/Icam1/Krt18/Mtor/Nupr1/Scg2/Stk3/Atf2/Bmpr2/Nfe2l2/Pla2r1/Six3/Spop/Arf6/Sort1	40	Biological Process	1.45499	4 Days
GO:0031113	regulation of microtubule polymerization	22/3794	61/18112	0.00463787	0.0740928	0.0607508	Snca/Dyrk1a/Cdh5/Clasp2/Clip3/Eml2/Stmn2/Ckap5/Cav1/Hspa1a/Mapt/Nav3/Git1/Camsap2/Cav3/Fkbp4/Map1b/Sgk1/Slain1/Slain2/Mapre1/Cdkn1b	22	Biological Process	1.56372	4 Days
GO:0006835	dicarboxylic acid transport	33/3794	102/18112	0.00467398	0.074488	0.0610747	Slc17a7/Snca/Ntrk2/Agxt/Slc1a3/Grm7/Slc12a2/Slc26a3/Slc25a14/Slc26a2/Adora2a/Grm1/Slc25a12/Slc26a6/Syt4/Ntsr1/Prkcd/Lrrc8d/Nr3c1/Slc1a1/Trpv1/Dpysl2/Folr2/Gabbr1/Gja1/Hrh3/Il1rn/Slc1a5/Slc3a1/Abcc5/Slc17a8/Slc25a30/Slc17a6	33	Biological Process	1.54512	4 Days
GO:0009072	aromatic amino acid family metabolic process	13/3794	30/18112	0.00471294	0.074832	0.0613568	Haao/Hgd/Tph1/Acmsd/Spr/Cyp2d4/Il4i1/Pah/Pcbd1/Tdo2/Th/Tph2/Ttc36	13	Biological Process	2.11054	4 Days
GO:0106056	regulation of calcineurin-mediated signaling	16/3794	40/18112	0.00471841	0.074832	0.0613568	Chp2/Igf1/Lmcd1/Akap6/Chp1/Cherp/Dyrk2/Slc12a1/Camta1/Nfat5/Ceacam1/Nrg1/Mtor/Myoz1/Rcan1/Sppl3	16	Biological Process	1.7763	4 Days
GO:0099003	vesicle-mediated transport in synapse	75/3794	271/18112	0.00476194	0.0752205	0.0616754	Slc17a7/Snca/Prkcb/Ap1s2/Itsn1/Vamp2/Grm7/Syt1/Dnm2/Synj2/Cadps/Ctbp2/Dennd1a/Rims2/Cnr1/Snap91/Cacna1a/Dnm1l/Pacsin1/Pld1/Stx3/Snap47/Adora2a/Napa/Nostrin/Picalm/Sptbn2/Syt4/Erc1/Prkce/Calm1/Cltc/Git1/Syt11/Cacna1b/Cdh2/Nsg1/Ppp3r1/Rab5a/Rims1/Stxbp5/Sv2a/Unc13c/Vps35/Nrg1/P2rx1/Ap2b1/Ap2m1/Cacnb2/Cadps2/Canx/Cplx1/Eps15/Fmr1/Grn/Gsg1l/Nr3c2/P2rx2/Pls3/Prkaca/Rab3a/Rap1b/Slc18a1/Th/Cask/Rapgef4/…	75	Biological Process	1.23485	4 Days
GO:0051924	regulation of calcium ion transport	81/3794	296/18112	0.00476588	0.0752205	0.0616754	Snca/Vdac1/Bcl2/Itpr1/F2/Igf1/Akap6/Calca/Calcr/Atp1b1/Aqp2/Cxcr3/Ms4a2/Atp2b2/Cacna1a/Ptk2b/Slc8a1/P2ry6/Adora2a/Cacnb1/Cacnb3/Casr/Cav1/Creb3/Jph3/Rgs9/Serpine1/Stac2/Stim1/Trpc4/Atp2b1/Ntsr1/Prkce/Calm1/Psen2/Sln/Cacna1b/Ccr1/Cd4/Hrc/Nfatc3/Pacsin3/Tgfb2/Trdn/Best1/P2rx1/Sumo1/Atp1a2/Cabp1/Cacnb2/Cav3/Cd19/Cracr2b/Crh/Cxcl12/Fkbp1a/Fmr1/Gja1/Hcrt/Icam1/Kcne1/Plp1/Ptpn22/Rem1/Saraf/Semg1/Sphk2/…	81	Biological Process	1.22743	4 Days
GO:0007492	endoderm development	29/3794	87/18112	0.00481615	0.0757933	0.0621451	Notch1/Leo1/Dusp2/Pax9/Gata4/Kif16b/Nkx2-1/Col12a1/Col7a1/Mixl1/Bmpr1a/Col5a1/Fn1/Gata6/Zfp36l1/Itga5/Pelo/Cfc1/Col11a1/Dab2/Hsbp1/Lamb3/Nodal/Nog/Ssbp3/Vtn/Otx2/Smad2/Rtf1	29	Biological Process	1.73398	4 Days
GO:0051147	regulation of muscle cell differentiation	46/3794	153/18112	0.00484575	0.0757933	0.0621451	Bcl2/Igf1/Akap6/Dll1/Notch1/Efemp2/Frs2/Foxo4/Ezh2/Foxp1/Hamp/Pias1/Prox1/Rbm24/Rbpms2/Xbp1/Bmpr1a/Camk1/Ccnt2/Nfatc3/Nr3c1/LOC100912427/Nrg1/Ankrd17/Ankrd2/Cav3/Csrp3/Ereg/Fbxo22/Fgfr2/Grem1/Gsk3a/Kat2a/Maml1/Mtor/Myf5/Prdm6/Bmpr2/Daxx/Eng/Klf5/Rcan1/Morf4l2/Smad1/Ybx1/Rgs4	46	Biological Process	1.52626	4 Days
GO:0010959	regulation of metal ion transport	118/3794	453/18112	0.00485188	0.0757933	0.0621451	Snca/Vdac1/Bcl2/Itpr1/F2/Igf1/Akap6/Calca/Calcr/Stk39/Vamp2/Slc31a2/Atp1b1/Chp1/Dnm2/Aqp2/Cxcr3/Oxsr1/Scn3b/Trpv4/Ms4a2/Atp2b2/Cacna1a/Fxyd5/Ptk2b/Slc8a1/Dpp6/P2ry6/Per1/Adora2a/Atp1b3/Cacnb1/Cacnb3/Casr/Cav1/Creb3/Hamp/Jph3/Kcnh2/Neto1/Rgs9/Scn5a/Serpine1/Snta1/Stac2/Stim1/Trpc4/Atp2b1/Kcnmb1/Ntsr1/Prkce/Calm1/Kcnc2/Kel/Psen2/Sln/Cacna1b/Ccr1/Cd4/Fxyd6/Hrc/Klhl24/Nfatc3/Pacsin3/Tgfb2/Trdn/Best1/…	118	Biological Process	1.21985	4 Days
GO:0010675	regulation of cellular carbohydrate metabolic process	51/3794	173/18112	0.00485838	0.0757933	0.0621451	Snca/Igf1/Ogt/Acadm/Dyrk2/Foxk2/Mas1/Pdk3/Ptk2b/Slc4a1/P2ry6/Khk/Pomc/Slc25a12/Soga1/Ntsr1/Prkce/Acacb/Gcgr/Git1/C1qtnf3/Cd36/Nr3c1/Hmgb1/Pfkfb2/Ptpn2/C1qtnf12/Hif1a/Irs2/Kat2a/Mtor/Nupr1/Pgp/Ppp1r3a/Ppp1r3b/Ppp1r3d/Scarb2/Sirt6/Stk11/Tp53/Ugt1a1/Insr/Kat2b/Pou1f1/Serpina12/Slc45a3/Irs1/Ppp1cb/Adora2b/P2ry1/Tigar	51	Biological Process	1.32063	4 Days
GO:0097106	postsynaptic density organization	18/3794	47/18112	0.00486003	0.0757933	0.0621451	Grid2/Cntnap1/Dgkz/Shank2/Dlgap1/Nptx1/Nrxn2/Shank3/Git1/Cdh2/Cbln1/Cfl1/Dbn1/Il1rap/Lrrtm2/Ptprd/Arf6/Lrfn4	18	Biological Process	1.74133	4 Days
GO:1901342	regulation of vasculature development	85/3794	313/18112	0.00488053	0.0759322	0.0622589	Rras/Tspan12/Klf4/Prkcb/Sp1/Dll1/Fbln5/Shc1/Acvrl1/Chi3l1/Ctsh/Cxcr3/Foxo4/Ptprm/Rtn4/Slc12a2/Synj2bp/Gata4/Cdh5/Dcn/Mdk/Notch4/Pik3cd/Ptk2b/Angpt4/Ets1/Foxj2/Gab1/Pf4/Rhoj/Serpine1/Sh2b3/Stat1/Stim1/Vegfa/Xbp1/Adgrb2/Serpinf1/Ago1/Cd36/Foxc1/Gadd45a/Gata6/Il10/Hmgb1/Hspb6/Krit1/Tgfb2/Vash1/Ceacam1/Itga5/Reck/Adm/Aimp1/C3/Cma1/Ecm1/Ereg/Grem1/Grn/Hif1a/Ninj1/Nodal/Pdcd6/Pgk1/Plk2/Prkd2/Pxn/Sirt6/…	85	Biological Process	1.22768	4 Days
GO:0009100	glycoprotein metabolic process	94/3794	351/18112	0.00492778	0.0764857	0.0627127	Bcl2/Igf1/Ogt/Chp1/Hyal4/Adamts12/B3gnt7/Fbxo2/Itm2b/Npc1/Plcb1/Plod3/Slc39a8/Trak2/Il33/Alg6/Chst7/Dcn/Galnt5/Gcnt1/Mgat4c/Serp1/B3gat1/B3gat3/B4galt2/Col2a1/Dhdds/Fbxo17/Galnt18/Glce/Mgat4a/Mgat5b/Ndnf/Ndst1/Pomt1/Sec1/Slc51b/Ube2j1/Dpy19l3/A4gnt/Gcnt2/Ost4/Asgr2/B4galt4/Gata1/Ugdh/St6galnac3/Aatf/Abca2/Acot8/Alg2/Alg5/B3galt2/B3galt4/B3gnt5/B4galt5/Cant1/Ccl19/Chst10/Chst14/Col11a1/Csgalnact2/…	94	Biological Process	1.33851	4 Days
GO:0042326	negative regulation of phosphorylation	106/3794	402/18112	0.00496174	0.0768307	0.0629956	Snca/Ccnb1/Igf1/Ntf3/Tesk1/Cblb/Ogt/Pax6/Tardbp/Cdkn2c/Pkia/Ppp2r5a/Stk39/Hnrnpu/Chp1/Csk/Mas1/Ppp4r2/Twist1/Bmp7/Rb1/Slc4a1/Slc8a1/Prkrip1/Pwp1/Uchl1/Adora2a/Birc3/Cav1/Coro1c/Lrp6/Mapt/Pard3/Sh2b3/Xbp1/Gadd45g/Prkcd/Git1/Pcp4/Pip4k2a/Psen2/Ptpro/Wwtr1/Adar/Ephb2/Gadd45a/Hexim1/Mapk8ip1/Gskip/Smad7/Zfyve28/Ceacam1/Fbln1/Gadd45b/Ptpn2/Adarb1/Ajuba/Apoe/Atg14/Atxn1/Cav3/Cdkn1a/Dusp10/Gfra2/Gprc5a/…	106	Biological Process	1.14587	4 Days
GO:1903320	regulation of protein modification by small protein conjugation or removal	72/3794	259/18112	0.00497724	0.076889	0.0630434	Gabarap/Herpud1/Mtbp/Cblb/Ogt/Fam107a/Uba2/Chp1/Trip12/Fbxo2/Otub1/Pef1/Cul3/Rela/Dcun1d5/LOC100359951/Birc3/Cav1/Hamp/Hspa1a/Phf23/Pias1/Pias3/Usp44/Prickle1/Prkce/Psen2/Sumo2/Trim44/Rpl5/Smad7/Ube2d1/Aimp2/Atg7/Bcl10/Dcun1d1/Fkbp1a/Gclc/Gsk3a/Hif1a/Hspa5/Kdm2a/Klhl40/Laptm5/Limk1/Mad2l1/Mapk15/Mastl/Mtor/Ndfip2/Pdcd6/Prmt3/Ptpn22/Pttg1ip/Ripk2/Rnf111/Rpl11/Rps15/Topors/Ttc36/Ube3a/Vps28/Wbp1l/B…	72	Biological Process	1.25779	4 Days
GO:0015800	acidic amino acid transport	26/3794	76/18112	0.00501054	0.0772213	0.0633159	Slc17a7/Snca/Ntrk2/Slc1a3/Grm7/Slc12a2/Adora2a/Grm1/Slc25a12/Slc6a1/Syt4/Ntsr1/Lrrc8d/Nr3c1/Slc1a1/Trpv1/Dpysl2/Gabbr1/Gja1/Hrh3/Il1rn/Slc1a5/Slc3a1/Slc17a8/Slc9a3r1/Slc17a6	26	Biological Process	1.58804	4 Days
GO:0002011	morphogenesis of an epithelial sheet	23/3794	65/18112	0.00504129	0.0773313	0.063406	Pdcd10/Notch1/Jag1/Rreb1/Acvrl1/Dll4/Srf/Arhgap12/Bmp7/Clasp2/Lrp6/Pard3/Col5a1/Msx2/Ceacam1/Itga5/Ajuba/Bmp5/Cd151/Mtor/Zfp84/Chuk/Mmp12	23	Biological Process	1.65883	4 Days
GO:0140115	export across plasma membrane	23/3794	65/18112	0.00504129	0.0773313	0.063406	Atp1b1/Kcnk5/Ralbp1/Slc8a1/Atp1b3/Hamp/Kcnd3/Kcnh2/Rgs9/Atp2b1/Atp4b/Calm1/Slc4a4/Abcg2/Atp12a/Atp1a2/Atp1b2/Atp2b3/Gja1/Kcne1/Kcnip2/Slc22a18/Abcc5	23	Biological Process	1.55165	4 Days
GO:0021871	forebrain regionalization	12/3794	27/18112	0.00511571	0.0776403	0.0636594	Pax6/Emx2/Fezf2/Gsx2/Nkx2-1/Lhx2/Tra2b/Wnt1/Bhlhe22/Otx2/Six3/Fezf1	12	Biological Process	1.9263	4 Days
GO:1903020	positive regulation of glycoprotein metabolic process	12/3794	27/18112	0.00511571	0.0776403	0.0636594	Igf1/Chp1/Plcb1/Il33/Pomt1/Slc51b/Abca2/Ccl19/Mustn1/Insr/Pawr/Slc2a10	12	Biological Process	2.22299	4 Days
GO:0001867	complement activation, lectin pathway	7/3794	12/18112	0.0051207	0.0776403	0.0636594	Serping1/A2m/Fcnb/Cd69/Krt1/Masp1/Mbl1	7	Biological Process	2.70406	4 Days
GO:0060525	prostate glandular acinus development	7/3794	12/18112	0.0051207	0.0776403	0.0636594	Igf1/Notch1/Frs2/Hoxd13/Rxra/Fgfr2/Tp63	7	Biological Process	2.63888	4 Days
GO:2000822	regulation of behavioral fear response	7/3794	12/18112	0.0051207	0.0776403	0.0636594	Penk/Shank3/Ephb2/Apoe/Crh/Gja1/Rag1	7	Biological Process	2.98408	4 Days
GO:0035886	vascular associated smooth muscle cell differentiation	15/3794	37/18112	0.0052952	0.0799161	0.0655254	Notch1/Efemp2/Srf/Vegfa/Gata6/Nfatc3/Adm/C3/Cfd/Cfh/Hey2/Sgcb/Eng/Klf5/Pitx2	15	Biological Process	2.07004	4 Days
GO:0035909	aorta morphogenesis	15/3794	37/18112	0.0052952	0.0799161	0.0655254	Notch1/Jag1/Efemp2/Acvrl1/Dll4/Srf/Tfap2b/Notch4/Prox1/Bmpr1a/Tgfb2/Fkbp10/Hey2/Rbpj/Eng	15	Biological Process	2.11119	4 Days
GO:0033002	muscle cell proliferation	74/3794	268/18112	0.00533538	0.0803373	0.0658708	Ccnb1/Cited2/Cxadr/Igf1/Klf4/Myc/Notch1/Nampt/Efemp2/Frs2/Shc1/Npr3/Hpgd/Tpm1/Gata4/Nr4a3/Ralbp1/Cdh13/Notch3/P2ry6/Cav1/Foxj2/Foxp1/Paxbp1/Serpinf2/Stat1/Vegfa/Xbp1/Naa35/Bmpr1a/Foxc1/Gata6/Il10/Meis1/Rab5a/Rxra/Ndrg4/Pim1/Tgfb2/Nrg1/Rps6kb1/Alox12/Apoe/Cdkn1a/Cnn1/Ctnnbip1/Elane/Ereg/Fgfr2/Gja1/Gli1/Hdac2/Hey2/Hif1a/Ilk/Jun/Ldlrap1/Mtor/Ndrg2/Nog/Poldip2/Rbpj/S1pr2/Tp53/Vipr2/Zfp143/Agt/Bmpr2/I…	74	Biological Process	1.37034	4 Days
GO:0051169	nuclear transport	89/3794	331/18112	0.00542257	0.0811103	0.0665046	Chp2/Tardbp/Neurod1/Notch1/Pkia/Chp1/Ddx5/Khdrbs1/Phb2/Smurf1/Ppm1a/Ipo4/Lmna/Ei24/Elavl1/Lzts2/Mlx/Nup210/Ppp1cc/Prkag1/Xbp1/Xpo5/Xpot/LOC500827/Prickle1/Prkcd/Thoc3/Ankrd54/Hcls1/Tnpo3/Adar/Camk1/Cd36/Ppp3r1/Ranbp6/Akap1/Cpsf6/Ltv1/Nfkbia/Phax/Thoc6/Anp32b/Hspa9/Il4/Sumo1/Agap3/Appl2/Atxn1/Cabp1/Cdkn1a/Cfl1/Cse1l/Fbxo22/Fyttd1/Gle1/Hnrnpa1/Ipo5/Ipo7/Iws1/Mbtps1/Nolc1/Nup153/Nup205/Nup93/Nup98/N…	89	Biological Process	1.24844	4 Days
GO:0043271	negative regulation of ion transport	54/3794	186/18112	0.00542387	0.0811103	0.0665046	Snca/Vdac1/Bcl2/Calca/Stk39/Grm7/Slc43a1/Oxsr1/Twist1/Cnr1/Ptk2b/Ywhaq/Acsl4/Cacnb3/Cav1/Grk6/Hamp/Kcnh2/Ntsr1/Prkce/Calm1/Kel/Sln/Syt11/Ephb2/Hrc/Pacsin3/Tgfb2/Trdn/Sumo1/Actn2/Ank3/Atp1a2/Cabp1/Cav3/Fmr1/Gabbr1/Hcrt/Hrh3/Icam1/Il1rn/Kcne1/Mtor/Rem1/Semg1/Slc18a1/Slc43a2/Agtr2/Pawr/Pla2r1/Serpine2/Slc9a3r1/Ppp2ca/Rgs4	54	Biological Process	1.31818	4 Days
GO:0050821	protein stabilization	54/3794	186/18112	0.00542387	0.0811103	0.0665046	Igf1/Pdcd10/Atp1b1/Chp1/Naa15/Cdc37l1/Clu/Gapdh/Phb2/Rtn4/Usp33/Rab21/Apoa2/Dnlz/Atp1b3/Flot2/Hspa1a/Sugt1/Cd74/Hip1/Dvl3/Epha4/Lamp1/Trim44/Morc3/Pim1/Rpl5/Smad7/Swsap1/Sumo1/Ahsp/Atp1b2/Cct8/Cdc37/Grn/Hcfc1/Hip1r/Irgm/Mfsd1/Ppib/Rpl11/Stk3/Stx12/Tesc/Tp53/Usp29/Usp36/Wdr81/Cct2/Crebl2/Lamp2/Npm1/Tbl1x/Zfp207	54	Biological Process	1.4639	4 Days
GO:0021988	olfactory lobe development	19/3794	51/18112	0.00549747	0.0814671	0.0667971	Pax6/Crtac1/Srf/Gsx2/Csf1r/Lhx2/Slit1/Arx/Ogdh/Agtpbp1/Atp1a2/Dpysl2/Robo2/Rpgrip1l/Slit2/Atf5/Dlx5/Ttc8/Fezf1	19	Biological Process	1.93482	4 Days
GO:0060043	regulation of cardiac muscle cell proliferation	19/3794	51/18112	0.00549747	0.0814671	0.0667971	Ccnb1/Cited2/Cxadr/Notch1/Gata4/Foxp1/Bmpr1a/Gata6/Meis1/Pim1/Nrg1/Fgfr2/Gja1/Gli1/Hdac2/Hey2/Nog/Rbpj/Kcnk2	19	Biological Process	1.82991	4 Days
GO:0060337	type I interferon signaling pathway	19/3794	51/18112	0.00549747	0.0814671	0.0667971	Ifitm1/Ifitm3/Ythdf2/Zbp1/Ikbke/Stat1/Adar/Ube2k/Ptpn2/Cdc37/Ifitm2/Ifitm6/Irf3/Oas1a/Trim41/Usp29/Isg15/Mmp12/Ythdf3	19	Biological Process	1.80556	4 Days
GO:1903018	regulation of glycoprotein metabolic process	19/3794	51/18112	0.00549747	0.0814671	0.0667971	Bcl2/Igf1/Chp1/Itm2b/Plcb1/Il33/Pomt1/Slc51b/Gata1/Aatf/Abca2/Acot8/Ccl19/Mustn1/Necab3/Insr/Pawr/Tm9sf2/Slc2a10	19	Biological Process	1.86123	4 Days
GO:0002065	columnar/cuboidal epithelial cell differentiation	34/3794	107/18112	0.00565598	0.0829005	0.0679724	Pax6/Dll1/Neurod1/Notch1/Sidt2/Tubb5/Gata4/Cftr/Cbfa2t2/Clock/Foxp1/Prox1/Serpine1/Reg1a/Cdh2/Gata6/Rxra/Bmp5/Cdkn1a/Fam20c/Fgfr2/Hif1a/Kdm2a/Map1b/Nkx6-1/Nodal/Ros1/Tp63/Vhl/Klf5/Cdk6/Rfx3/Yipf6/Tigar	34	Biological Process	1.40704	4 Days
GO:0048308	organelle inheritance	8/3794	15/18112	0.0057022	0.0829005	0.0679724	Map2k1/Pdcd10/Stk25/Ywhaz/Map2k2/Stx5/Vrk1/Plk3	8	Biological Process	2.75858	4 Days
GO:0048313	Golgi inheritance	8/3794	15/18112	0.0057022	0.0829005	0.0679724	Map2k1/Pdcd10/Stk25/Ywhaz/Map2k2/Stx5/Vrk1/Plk3	8	Biological Process	2.57943	4 Days
GO:0051645	Golgi localization	8/3794	15/18112	0.0057022	0.0829005	0.0679724	Pdcd10/Arcn1/Stk25/Ywhaz/Stk11/Uvrag/Slc9a3r1/Arhgap21	8	Biological Process	2.6703	4 Days
GO:1903729	regulation of plasma membrane organization	8/3794	15/18112	0.0057022	0.0829005	0.0679724	Dnm2/Atp8b1/Xrcc4/Prkcd/Atp10a/Gsn/Rab3a/Sh3glb1	8	Biological Process	2.57746	4 Days
GO:0001503	ossification	114/3794	438/18112	0.00570489	0.0829005	0.0679724	Bcl2/Igf1/Sbds/Snai1/Sp1/Calca/Calcr/Notch1/Areg/Jag1/Adamts12/Ddx5/Ifitm1/Penk/Smurf1/Sun1/Twist1/H3f3a/Bmp7/Ctsk/Fignl1/Id3/Lmna/Mdk/Ptk2b/Slc26a2/Slc8a1/Tph1/Osr2/Bmp3/Casr/Cbfb/Col2a1/Esrra/Fat4/Lrp6/Pam16/Tmsb4x/Vegfa/Alpl/Atp2b1/Satb2/Clic1/Git1/Limd1/Pcp4/Pdlim7/Wwtr1/Adar/Bmpr1a/Ccr1/Dhh/Ffar4/Fn1/Foxc1/Map2k6/Mnda/Msx2/Nr1i3/Tfap2a/Asgr2/Gata1/Pla2g4a/Smad7/Tgfb2/Tob1/Atraid/Bcor/Clec11a…	114	Biological Process	1.17394	4 Days
GO:1902903	regulation of supramolecular fiber organization	103/3794	391/18112	0.00572031	0.0829005	0.0679724	Snca/Gmfb/Tesk1/Twf1/Ppfia1/Dyrk1a/Efemp2/Arhgef15/Arpc5l/Capg/Cgnl1/Clu/Eln/Esam/Lima1/Map1a/S100a10/Tpm1/Trim54/Trpv4/Mtpn/Arhgap6/Cdh5/Clasp2/Clip3/Eml2/Fchsd1/Ptk2b/Rb1/Stmn2/Ckap5/Csf3/Cav1/Coro1b/Hdac6/Hspa1a/Mapt/Mlst8/Nav3/Prox1/Serpinf2/Shank3/Sptbn2/Tmsb4x/Wasf1/Colgalt1/Pfdn1/Prkcd/Prkce/Arfip2/Fhod3/Git1/Hcls1/Spef1/Wasf2/Arpc1b/Mid1ip1/Tmod3/Actn2/Add3/Aebp1/Apoe/Arhgef18/Arpc5/Baiap…	103	Biological Process	1.20993	4 Days
GO:0071331	cellular response to hexose stimulus	61/3794	215/18112	0.00572693	0.0829005	0.0679724	Bcl2/Igf1/Ogt/Pax6/Neurod1/Prkaa2/Slc29a1/Sidt2/Epha5/Gjb6/Kcnj11/Nadk/Srf/Gata4/Cftr/Pdk3/Raf1/Casr/Nptx1/Pde1c/Serpine1/Slc26a6/Smarcb1/Tra2b/Trpa1/Xbp1/Zbtb20/Pck1/Prkce/Hsd3b1/Serpinf1/Ucp2/Fn1/Selenot/Ano1/Atg7/C1qtnf12/Cma1/Crh/Fas/Gclc/Ghrhr/Hif1a/Hmgn3/Icam1/Irs2/Lgals1/Nme2/Nr1h4/Oxct1/Plau/Prkaca/Slc2a5/Tbc1d1/Th/Tjp1/Vsnl1/Ppp2ca/Aacs/Eny2/Ptpmt1	61	Biological Process	1.30684	4 Days
GO:0045063	T-helper 1 cell differentiation	10/3794	21/18112	0.0057488	0.0829005	0.0679724	Relb/Stat6/Hmgb1/Il4/Ccl19/Il4r/Mtor/Ripk2/Il18r1/Socs5	10	Biological Process	2.21498	4 Days
GO:0048311	mitochondrion distribution	10/3794	21/18112	0.0057488	0.0829005	0.0679724	Ogt/Synj2/Synj2bp/Trak2/Dnm1l/Mapt/Trak1/Armc1/Kat2a/Cluh	10	Biological Process	2.33806	4 Days
GO:0048644	muscle organ morphogenesis	29/3794	88/18112	0.00577306	0.0829005	0.0679724	Notch1/Efemp2/Dll4/Tpm1/Serp1/Lrp6/Prox1/Bmpr1a/Foxc1/Rxra/Smad7/Tgfb2/Nrg1/Adarb1/Col11a1/Dsp/Fgfr2/Fkbp1a/Gsc/Hey2/Mybpc3/Myf5/Myh6/Nog/Rbpj/Sirt6/Xirp2/Eng/Pitx2	29	Biological Process	1.72986	4 Days
GO:1901983	regulation of protein acetylation	29/3794	88/18112	0.00577306	0.0829005	0.0679724	Snca/Prkaa2/Twist1/Hdac6/Rps6ka4/Smarcb1/Xbp1/Camk1/Rps6ka5/Ctbp1/Klf15/Arid5a/Atg7/Fam161a/Flcn/Foxp3/Hdac2/Iws1/Kat2a/Msx3/Nfyc/Setd5/Sphk2/Taf7/Thap7/Zfp451/Kat2b/Hdac8/Nap1l2	29	Biological Process	1.63284	4 Days
GO:0055017	cardiac muscle tissue growth	35/3794	111/18112	0.0057756	0.0829005	0.0679724	Ccnb1/Cited2/Cxadr/Igf1/Akap6/Notch1/Gata4/Foxp1/Hamp/Bmpr1a/Foxc1/Gata6/Meis1/Nr3c1/Rxra/Pim1/Tgfb2/Nrg1/Cav3/Fgfr2/Gja1/Gli1/Gsk3a/Hdac2/Hey2/Mtor/Nog/Rbpj/Sirt6/Agt/Agtr2/Kcnk2/Adra1a/Smad1/Rgs4	35	Biological Process	1.36696	4 Days
GO:0060760	positive regulation of response to cytokine stimulus	22/3794	62/18112	0.005792	0.0829005	0.0679724	Ticam2/Crebrf/Ddx58/Zbp1/Hspa1a/Ikbke/Cd74/Txk/Trim44/Ube2k/C1qtnf4/Casp1/Hif1a/Irf3/Irgm/Laptm5/Pafah1b1/Ripk2/Trim41/Usp29/Mmp12/Parp9	22	Biological Process	1.55207	4 Days
GO:0006417	regulation of translation	102/3794	387/18112	0.0058409	0.0829005	0.0679724	Igf1/Vim/Eif5b/Tardbp/Akap6/Hnrnpu/Tnrc6b/Pnldc1/Gapdh/Hnrnpl/Hnrnpr/Khdrbs1/Pnpt1/Upf3b/Usp16/Ythdf2/Eif4e/Pa2g4/Tia1/Wt1/Rbm4b/Dcp1b/Eefsec/Pld1/Ptgfrn/Ptk2b/Eif2s1/Fastkd2/Per1/Rbms3/Serp1/Ago4/Alkbh1/Btg2/Bzw2/Dhx29/Dis3l2/Elavl1/Rbm24/Rbm8a/Rpl30/Ythdf1/Cpeb1/Padi6/Ago1/Barhl2/Eif5/Larp4b/Pan3/Rxra/S100a9/Ybx2/Zfp36l1/Elavl4/Gigyf2/Rpl5/Shmt2/Tob1/Pelo/Rps6kb1/C1qbp/Cnbp/Dph1/Eif1/Eif4e2/Eif…	102	Biological Process	1.18219	4 Days
GO:0006474	N-terminal protein amino acid acetylation	9/3794	18/18112	0.00585999	0.0829005	0.0679724	Naa15/Naa60/Naa25/Naa50/Naa35/Naa10/Kat2b/Crebbp/Naa30	9	Biological Process	2.18055	4 Days
GO:0009750	response to fructose	9/3794	18/18112	0.00585999	0.0829005	0.0679724	Aldob/Khk/Slc26a6/Slc34a2/Xbp1/Pck1/Si/Krt18/Slc2a5	9	Biological Process	2.20318	4 Days
GO:0021681	cerebellar granular layer development	9/3794	18/18112	0.00585999	0.0829005	0.0679724	Grid2/Mtpn/Atp2b2/Mdk/Prox1/Faim2/Cbln1/Serpine2/Ttbk2	9	Biological Process	2.37448	4 Days
GO:0035865	cellular response to potassium ion	9/3794	18/18112	0.00585999	0.0829005	0.0679724	Slc12a2/Cyp11b2/Cyp11b3/Nptx1/Serpine1/Carf/Fmr1/Hnrnpa1/Nek7	9	Biological Process	2.22	4 Days
GO:0042308	negative regulation of protein import into nucleus	9/3794	18/18112	0.00585999	0.0829005	0.0679724	Pkia/Chp1/Ei24/Cd36/Akap1/Sumo1/Cabp1/Ufm1/Ppp2ca	9	Biological Process	2.55442	4 Days
GO:1904590	negative regulation of protein import	9/3794	18/18112	0.00585999	0.0829005	0.0679724	Pkia/Chp1/Ei24/Cd36/Akap1/Sumo1/Cabp1/Ufm1/Ppp2ca	9	Biological Process	2.4446	4 Days
GO:0016241	regulation of macroautophagy	36/3794	115/18112	0.00588082	0.0830159	0.068067	Vdac1/Prkaa2/Npc1/Sesn1/Dcn/Ubqln4/Fez1/Hdac6/Phf23/Rnf41/Tbc1d25/Scfd1/Pip4k2a/Wdr45/Il4/Atg12/Atg14/Bnip3l/Clec16a/Ehmt2/Hif1a/Irgm/Mtor/Nupr1/Pip4k2c/Poldip2/Ripk2/Rnf31/Sh3glb1/Supt5h/Tp53/Usp30/Usp36/Moap1/Snx4/Tigar	36	Biological Process	1.53388	4 Days
GO:0055075	potassium ion homeostasis	14/3794	34/18112	0.00591913	0.083377	0.0683631	Slc12a4/Atp1b1/Slc12a2/Tfap2b/Cyp11b3/Slc12a1/Slc12a8/Atp1b3/Kcnh2/Umod/Atp4b/Atp12a/Atp1a2/Atp1b2	14	Biological Process	1.81554	4 Days
GO:0050807	regulation of synapse organization	73/3794	265/18112	0.00597562	0.0839921	0.0688674	Snca/Ntrk2/Lrrn1/Tpbg/Grid2/Itsn1/Farp1/Arhgef15/Tubb5/Lrrtm3/Snap91/Arf4/Dnm1l/Shank2/Asic2/C1ql3/Igsf9/Nectin1/Nptx1/Ntng2/Picalm/Shank3/Slit1/Ywhaz/Amigo2/Colq/Lzts3/Adgrb2/Ptpro/Abhd17a/Camk1/Cdh2/Epha4/Ephb2/Flrt1/Gpm6a/Il10/Lingo4/Six4/Vps35/Adnp/Apoe/Cbln1/Cfl1/Cttnbp2/Dbn1/Etv5/Fmr1/Il1rap/Klk8/Lrrtm2/Lrrtm4/Lrtm2/Myh10/Negr1/Pafah1b1/Ptprd/Setd5/Slitrk6/Stau2/Thbs2/Ube3a/Vhl/Cask/Homer1/…	73	Biological Process	1.2104	4 Days
GO:0090100	positive regulation of transmembrane receptor protein serine/threonine kinase signaling pathway	38/3794	123/18112	0.00605118	0.0845148	0.069296	Cited2/RGD1311739/Notch1/Zfp423/Acvrl1/Synj2bp/Gata4/Bmp7/Cdh5/Inhbc/Bmp3/Rnf165/Bmpr1a/Gata6/Msx2/Tgfb2/Neo1/Pelo/Bmp5/Dab2/Flcn/Hfe/Ilk/Inha/Inhbb/Inhbe/Itga8/Nodal/Nup93/Rbpj/Rnf111/Stk11/Zc3h3/Bmpr2/Eng/Smad2/Crebbp/Slc2a10	38	Biological Process	1.3468	4 Days
GO:0051235	maintenance of location	92/3794	345/18112	0.00607602	0.0845148	0.069296	Letm1/Slc17a7/Snca/Itpr1/Adcy6/Dgat1/F2/Hexa/Igsf11/Twf1/Akap6/Htr2c/Hnrnpu/Cherp/Cxcr3/Lck/Lpl/Sqle/Sun1/Taf3/Ms4a2/Atp7b/Nr1h2/Osbpl11/Ptk2b/Slc8a1/Xcr1/Gpsm2/P2ry6/Cav1/Creb3/Ikbke/Jph3/Slc30a3/Tmsb4x/Trpa1/Mcoln3/Ntsr1/Prkce/Acacb/Ankrd13c/Calm1/Aup1/Cd36/Cd4/Hrc/Mcoln1/Aspm/Morc3/Nfkbia/Tgfb2/Trdn/Trpv1/Ptpn2/Ank3/Apoc4/Apoe/C3/Ccl19/Cd19/Crp/Dbn1/Fas/Fkbp1a/Get4/Gja1/Gp1bb/Gsn/Hspa5/Insig2/…	92	Biological Process	1.20305	4 Days
GO:0046164	alcohol catabolic process	20/3794	55/18112	0.00609754	0.0845148	0.069296	Synj2/Inpp1/Inpp5a/Miox/Adh4/Hsd3b7/Mtmr7/Ocrl/Ntsr1/Sult1a1/Bpnt1/Apoe/Cyp46a1/Gk/Inpp5e/Scarb1/Impa2/Sult1b1/Inpp5b/Cyp27a1	20	Biological Process	1.74283	4 Days
GO:0051955	regulation of amino acid transport	20/3794	55/18112	0.00609754	0.0845148	0.069296	Snca/Htr2c/Grm7/Slc43a1/Slc12a2/Adora2a/Grm1/Slc6a1/Syt4/Ntsr1/Arg2/Nr3c1/Sv2a/Dpysl2/Gabbr1/Hrh3/Il1rn/Slc43a2/Agt/Rgs4	20	Biological Process	1.56923	4 Days
GO:0061647	histone H3-K9 modification	20/3794	55/18112	0.00609754	0.0845148	0.069296	Ehmt1/Kdm4a/Arid4b/Arid4a/Lmna/Smarcb1/Kdm4c/Setd7/Ehmt2/Prdm9/Setd5/Sirt6/Sphk2/Suv39h2/Zfp451/Kat2b/Hdac8/Mecom/Nap1l2/Dnmt3b	20	Biological Process	1.75517	4 Days
GO:0035296	regulation of tube diameter	54/3794	187/18112	0.00610313	0.0845148	0.069296	Map2k1/Adcy6/Fgg/Scpep1/Calca/Htr2c/Shc1/Npr3/Adra2b/Plod3/Ptprm/Trpv4/Cftr/Pde5a/Slc8a1/Adora2a/Asic2/Casr/Cav1/Rap1gds1/Serpinf2/Snta1/Vegfa/Atp2b1/Kcnmb1/Adra2c/Foxc1/Kng1/Edn2/Actg2/P2rx1/Add3/Adm/Apoe/Atp1a2/Crp/Fga/Gclc/Gja1/Hif1a/Icam1/Itgb1bp1/Klk1c9/Tbxa2r/Acta2/Agt/Agtr2/Bmpr2/Cd38/Kat2b/Adra1a/Cacna1c/Adora2b/P2ry1	54	Biological Process	1.26487	4 Days
GO:0097746	blood vessel diameter maintenance	54/3794	187/18112	0.00610313	0.0845148	0.069296	Map2k1/Adcy6/Fgg/Scpep1/Calca/Htr2c/Shc1/Npr3/Adra2b/Plod3/Ptprm/Trpv4/Cftr/Pde5a/Slc8a1/Adora2a/Asic2/Casr/Cav1/Rap1gds1/Serpinf2/Snta1/Vegfa/Atp2b1/Kcnmb1/Adra2c/Foxc1/Kng1/Edn2/Actg2/P2rx1/Add3/Adm/Apoe/Atp1a2/Crp/Fga/Gclc/Gja1/Hif1a/Icam1/Itgb1bp1/Klk1c9/Tbxa2r/Acta2/Agt/Agtr2/Bmpr2/Cd38/Kat2b/Adra1a/Cacna1c/Adora2b/P2ry1	54	Biological Process	1.5081	4 Days
GO:0046395	carboxylic acid catabolic process	64/3794	228/18112	0.00615216	0.085014	0.0697053	Agxt/Bckdhb/Haao/Hgd/Bcat2/Abcd2/Acadm/Akr1a1/Cdo1/Prodh2/Twist1/Hibadh/Cnr1/Nudt7/Acaa2/Acmsd/Cyp4f4/Lonp2/Aldh5a1/Aldh6a1/Lipe/Pck1/Slc27a4/Acacb/Arg2/Crat/Npl/Pon3/Ppat/Shmt2/Eci2/Aadat/Acadvl/Acot8/Crot/Cyp26a1/Dbt/Ddah2/Ech1/Echdc1/Etfb/Fabp1/Fabp3/Gls/Gls2/Gnpda2/Got2/Il4i1/Irs2/Mtor/Pah/Pcca/Pon1/Slc25a17/Tdo2/Abcd3/Hadh/Mccc2/Nagk/Otc/Cyp4f18/Glud1/Irs1/Gnpda1	64	Biological Process	1.36298	4 Days
GO:0044270	cellular nitrogen compound catabolic process	110/3794	422/18112	0.00622205	0.0852527	0.0699011	Haao/Vim/Tardbp/Calcr/Sidt2/Tymp/Hnrnpu/Lsm5/Tnrc6b/Hnrnpm/Pnldc1/Ada/Ampd3/Ddx5/Dnase1l1/Fen1/Galt/Hnrnpr/Pabpc4/Pkp1/Pnpt1/Trex2/Upf3b/Ythdf2/Dcp1b/Dmgdh/Isg20/Nudt7/Pde5a/Smpdl3a/Dut/Fastkd2/Acmsd/Ago4/Btg2/Dis3l2/Dnase1/Elavl1/Hspa1a/Ikbke/Lin28b/Pam16/Rbm24/Rbm8a/Vegfa/Ythdf1/Zcchc17/Aldh6a1/Dnase1l3/Cda/Myef2/Pde7a/Ago1/Larp4b/Pan3/Pde4a/Ybx2/Zfp36l1/Elavl4/Gigyf2/Hprt1/Itpa/Phax/Tob1/Pelo/…	110	Biological Process	1.18718	4 Days
[truncated: 5,394 more rows]
